# Supplementary material for: Longer growing seasons will not offset growth loss in drought-prone temperate forests of Central-Southeast Europe
Source: Nat Commun. 2025 Oct 29;16:9535. doi: 10.1038/s41467-025-64568-8 (PMC12572185; doi:10.1038/s41467-025-64568-8)
Supplement: Supplementary file 4 — Source Data [file 41467_2025_64568_MOESM4_ESM.zip]

Archive with 23 entries (22 files):
- SourceData/
- SourceData/Fig01b_SITES.csv
- SourceData/Fig01b_UNDERLAY.csv
- SourceData/Fig02a_Supplementary_Fig05.csv
- SourceData/Fig02b.csv
- SourceData/Fig02c.csv
- SourceData/Fig03_Supplementary_Fig06_BASELINE.csv
- SourceData/Fig03_Supplementary_Fig06_EXTREME.csv
- SourceData/Fig03_Supplementary_Fig06_FORECAST.csv
- SourceData/Fig04ab_Supplementary_08_09.csv
- SourceData/Fig04cd_Supplementary_08_09.csv
- SourceData/Fig05_Supplementary_Fig11.csv
- SourceData/Supplementary_Fig01.csv
- SourceData/Supplementary_Fig02.csv
- SourceData/Supplementary_Fig03.csv
- SourceData/Supplementary_Fig04.csv
- SourceData/Supplementary_Fig07.csv
- SourceData/Supplementary_Fig10.csv
- SourceData/Supplementary_Fig12.csv
- SourceData/Supplementary_Fig13.csv
- SourceData/Supplementary_Fig14a.csv
- SourceData/Supplementary_Fig14b.csv
- SourceData/Supplementary_Fig14c.csv
