# Supplementary material for: Longer growing seasons will not offset growth loss in drought-prone temperate forests of Central-Southeast Europe
Source: Nat Commun. 2025 Oct 29;16:9535. doi: 10.1038/s41467-025-64568-8 (PMC12572185; doi:10.1038/s41467-025-64568-8)
Supplement: Supplementary file 4 — Source Data [file 41467_2025_64568_MOESM4_ESM.zip › SourceData/Fig01b_SITES.csv]

site_code	genus_group	TEMP	PREC
V002076PISY	PI	9.051744218	544.7524447
V002182PCAB	PC	5.247145866	879.6880002
V002206FASY	FA	7.011168803	1086.853068
V002207PCAB	PC	7.011168803	1086.853068
V002208PCAB	PC	6.949906047	1065.070344
V002193PCAB	PC	5.027386969	969.4651169
V002194PCAB	PC	4.886298314	973.9141074
V002192PCAB	PC	4.886298314	973.9141074
V002195PCAB	PC	4.95841078	965.3200937
V002210FASY	FA	6.160702516	1063.478479
V002211PCAB	PC	5.862053621	1048.929476
V002275FASY	FA	6.242737062	658.3192988
V002274PCAB	PC	6.242737062	658.3192988
V002067PISY	PI	8.173200925	506.2514985
V002077PISY	PI	9.115777429	631.4684851
V002196PCAB	PC	4.813225681	995.7811985
V002068PISY	PI	8.427996772	503.7803005
V002078PISY	PI	9.341670721	567.7067319
V002197PCAB	PC	4.813225681	995.7811985
V002069PISY	PI	8.290191275	535.1709395
V002137PCAB	PC	6.297555157	765.3071245
V002184PCAB	PC	5.247145866	879.6880002
V002277PCAB	PC	6.663068291	644.1235958
V002278PCAB	PC	6.077678113	654.0486581
V002280FASY	FA	6.077678113	654.0486581
V002279PCAB	PC	6.077678113	654.0486581
V002281PCAB	PC	6.207344139	651.2926338
V002198PCAB	PC	5.030055459	964.4377462
V002070PISY	PI	7.640315851	588.7308494
V002071PISY	PI	8.321916524	551.9510507
V002079PISY	PI	9.337768557	545.4174543
V002072PISY	PI	8.442098997	566.9536539
V002186PCAB	PC	5.171397054	1044.497202
V002187PCAB	PC	5.028319949	1066.047362
V002188PCAB	PC	5.231550081	1061.480039
V002199PCAB	PC	4.913232772	983.9110397
V002200PCAB	PC	5.339053444	966.0552486
V002201PCAB	PC	4.868359547	964.0188385
V002202PCAB	PC	4.889900551	967.5456563
V002203PCAB	PC	4.958022548	966.8431575
V002204PCAB	PC	4.89109673	961.499369
V002205PCAB	PC	4.750009455	953.9708408
V002103PCAB	PC	5.938987756	1008.344515
V002080PCAB	PC	8.244297953	612.0450431
V002081PCAB	PC	7.939651889	664.2717456
V002104PCAB	PC	3.534587396	1295.702338
V002105PCAB	PC	3.641846254	1211.433663
V002109PCAB	PC	8.918823099	806.9866707
V002214FASY	FA	8.319986319	619.1021059
V002217PCAB	PC	8.319986319	619.1021059
V002106PCAB	PC	6.493742105	794.4826456
V002082PCAB	PC	7.42452727	537.2740555
V002083PCAB	PC	7.666161617	608.0468423
V002090PCAB	PC	7.274909035	721.0792574
V002377PCAB	PC	7.734616052	719.9213757
V002084PISY	PI	9.03261184	537.9189183
V002085PCAB	PC	7.998122272	508.4782583
V002086PCAB	PC	7.94029328	518.1391114
V002087PCAB	PC	7.924741142	554.7005626
V002088PCAB	PC	8.673565513	646.6571564
V002181PCAB	PC	4.813225681	995.7811985
V002089PCAB	PC	8.470791989	648.3124648
V002152PCAB	PC	6.297555157	765.3071245
V002406ABAL	AB	7.107485953	607.944217
V002408PCAB	PC	7.107485953	607.944217
V002410ABAL	AB	7.029819792	612.5106848
V002411PCAB	PC	7.029819792	612.5106848
V002412ABAL	AB	7.019289358	612.4881632
V002413PCAB	PC	7.019289358	612.4881632
V002300FASY	FA	6.964981989	881.7705492
V002297FASY	FA	6.479383273	875.5875549
V002298PCAB	PC	6.699147509	887.7475853
V002299PCAB	PC	6.964981989	881.7705492
V002091PCAB	PC	7.993667705	677.2486861
V002209FASY	FA	6.949906047	1065.070344
V002110FASY	FA	5.685307271	766.6133135
V002112ABAL	AB	5.371279104	1118.485313
V002246FASY	FA	6.971559118	1000.077384
V002248FASY	FA	4.548333769	1308.134961
V002218FASY	FA	4.770524055	1097.278944
V002219FASY	FA	4.957752677	1077.509168
V002220FASY	FA	4.524617785	1088.535153
V002221PCAB	PC	4.524617785	1088.535153
V002222PCAB	PC	5.804070597	1067.855858
V002223PCAB	PC	3.96095433	1078.275268
V002224PCAB	PC	4.770524055	1097.278944
V002291PCAB	PC	5.138377643	822.7942205
V002073PCAB	PC	8.053329585	621.0476421
V002301FASY	FA	5.371279104	1118.485313
V002304FASY	FA	5.734899625	1112.84296
V002302PCAB	PC	5.734899625	1112.84296
V002303PCAB	PC	5.734899625	1112.84296
V002358PCAB	PC	8.537895979	619.92781
V002379PCAB	PC	6.846894793	763.1375253
V002380PCAB	PC	5.708331314	832.394081
V002359PCAB	PC	8.537895979	619.92781
V002360PCAB	PC	8.558815756	616.166665
V002378PCAB	PC	6.699266488	796.7576003
V002361PCAB	PC	8.193693347	566.3715132
V002255FASY	FA	3.852449687	1254.955855
V002256FASY	FA	3.991922355	1260.000846
V002257FASY	FA	4.289352885	1223.609795
V002262PCAB	PC	3.852449687	1254.955855
V002362PCAB	PC	8.07910093	566.3298325
V002363PCAB	PC	7.930164928	566.9644769
V002074PISY	PI	8.048259635	573.6033499
V002381PCAB	PC	5.030009609	1024.74417
V002305FASY	FA	8.02043823	729.2703759
V002308FASY	FA	8.02043823	729.2703759
V002306PCAB	PC	8.02043823	729.2703759
V002307PCAB	PC	8.02043823	729.2703759
V002382PCAB	PC	5.743164647	1048.855517
V002384PCAB	PC	7.330155888	707.9470401
V002114PCAB	PC	4.696014871	1224.555467
V002227FASY	FA	5.551198608	786.660914
V002229FASY	FA	5.725777444	782.185701
V002230PCAB	PC	5.195708448	809.2739954
V002075PCAB	PC	8.236920038	531.43909
V002414ABAL	AB	8.091804169	706.4090719
V002416ABAL	AB	7.902256509	690.1423911
V002418ABAL	AB	7.257918516	756.1174421
V002419PCAB	PC	7.257918516	756.1174421
V002421ABAL	AB	6.713685744	763.055136
V002422PCAB	PC	6.713685744	763.055136
V002424ABAL	AB	6.591758592	859.4515259
V002425PCAB	PC	6.591758592	859.4515259
V002113FASY	FA	6.119797156	1020.079698
V002265FASY	FA	5.283313825	1187.895782
V002266FASY	FA	6.698973279	1017.302053
V002267FASY	FA	4.466918266	1226.344776
V002268FASY	FA	4.671712799	1218.631573
V002270PCAB	PC	4.918039907	1198.432535
V002273PCAB	PC	4.510682985	1217.733172
V002338PCAB	PC	8.383644051	627.2739351
V002340PCAB	PC	8.166250675	623.9448222
V002342PCAB	PC	8.884682469	620.7033041
V002326PCAB	PC	8.285759581	574.6303259
V002328PCAB	PC	8.343557157	590.3011568
V002330PCAB	PC	7.601651261	607.0969246
V002390ABAL	AB	8.074311543	602.0534206
V002391PCAB	PC	8.074311543	602.0534206
V002392ABAL	AB	8.189221608	599.6270998
V002393PCAB	PC	8.189221608	599.6270998
V002343PCAB	PC	7.848236812	737.5240697
V002344PCAB	PC	7.848236812	737.5240697
V002332PCAB	PC	7.107485953	607.944217
V002334PCAB	PC	7.019289358	612.4881632
V002336PCAB	PC	7.224683467	618.6604001
V002385PCAB	PC	5.623082126	816.2794601
V002345PCAB	PC	7.842757047	614.4401088
V002346PCAB	PC	7.759642063	614.6435192
V002347PCAB	PC	7.842757047	614.4401088
V002348PCAB	PC	7.957858375	614.3559784
V002092PCAB	PC	7.300350421	596.8819652
V002093PCAB	PC	5.195708448	809.2739954
V002094PCAB	PC	5.013640112	1027.95503
V002095PCAB	PC	3.96095433	1078.275268
V002096PCAB	PC	6.930406188	673.3539419
V002097PCAB	PC	6.779150868	638.8089111
V002107PCAB	PC	6.382121272	854.3496835
V002364PCAB	PC	7.573998517	523.5676364
V002365PCAB	PC	7.827329442	523.0336273
V002366PCAB	PC	7.573998517	523.5676364
V002309FASY	FA	5.93002888	906.547312
V002312FASY	FA	6.160632831	896.1881305
V002310PCAB	PC	6.160632831	896.1881305
V002311PCAB	PC	6.160632831	896.1881305
V002394ABAL	AB	6.818058792	671.4330296
V002395PCAB	PC	6.818058792	671.4330296
V002396ABAL	AB	6.314750275	683.3826188
V002397PCAB	PC	6.314750275	683.3826188
V002398ABAL	AB	6.472057364	685.9117483
V002399PCAB	PC	6.472057364	685.9117483
V002349PCAB	PC	8.129207562	680.6433609
V002350PCAB	PC	8.129207562	680.6433609
V002351PCAB	PC	8.129207562	680.6433609
V002313FASY	FA	7.048366198	795.8512335
V002316FASY	FA	6.556919895	796.3359303
V002386PCAB	PC	6.905085678	725.2611591
V002387PCAB	PC	6.846894793	763.1375253
V002314PCAB	PC	6.983077918	791.4133275
V002315PCAB	PC	6.556919895	796.3359303
V002352PCAB	PC	7.25668455	679.8564883
V002353PCAB	PC	7.25668455	679.8564883
V002354PCAB	PC	7.061340276	683.9547664
V002129PCAB	PC	4.636763288	1128.275528
V002370PCAB	PC	6.426454391	718.7847854
V002371PCAB	PC	6.325617764	711.7097191
V002372PCAB	PC	6.423387115	701.9810225
V002373PCAB	PC	6.185268786	722.0855133
V002374PCAB	PC	6.491146894	714.9155367
V002375PCAB	PC	6.423387115	701.9810225
V002111PCAB	PC	5.371279104	1118.485313
V002388PCAB	PC	7.542561115	718.0000007
V002367PCAB	PC	8.199370934	594.6158574
V002368PCAB	PC	8.199370934	594.6158574
V002369PCAB	PC	8.238397984	591.6527096
V002400ABAL	AB	8.090408981	592.4777821
V002401PCAB	PC	8.090408981	592.4777821
V002402ABAL	AB	8.089754362	611.9453677
V002403PCAB	PC	8.089754362	611.9453677
V002404ABAL	AB	8.143945887	601.3710441
V002405PCAB	PC	8.143945887	601.3710441
V002355PCAB	PC	8.402225267	606.5607883
V002356PCAB	PC	8.402225267	606.5607883
V002357PCAB	PC	8.402225267	606.5607883
V002191PCAB	PC	6.477308785	669.3976789
V002317FASY	FA	4.919354184	845.2751556
V002320FASY	FA	4.774983384	825.2774041
V002318PCAB	PC	4.774983384	825.2774041
V002319PCAB	PC	4.774983384	825.2774041
V002321FASY	FA	7.570238281	607.816957
V002324FASY	FA	7.570238281	607.816957
V002322PCAB	PC	7.570238281	607.816957
V002323PCAB	PC	7.570238281	607.816957
V002236FASY	FA	7.559231805	608.1378405
V002237FASY	FA	7.333199317	609.4864368
V002239PCAB	PC	7.559231805	608.1378405
V002240PCAB	PC	7.559231805	608.1378405
V002241FASY	FA	7.618886179	687.50794
V002242FASY	FA	6.87983076	683.7907658
V002243PCAB	PC	8.101496493	671.6709775
V002244PCAB	PC	7.993667705	677.2486861
P000001PCAB	PC	5.433915025	1103.15021
P000002PCAB	PC	4.882929647	1212.196864
P000003PCAB	PC	4.426498607	1229.49997
P000004PCAB	PC	3.415624835	1314.956168
P000005PCAB	PC	5.374483002	1091.29183
P000006PCAB	PC	4.819065165	1166.35686
P000007PCAB	PC	5.154355172	1103.142824
P000008PCAB	PC	4.683625276	1197.109503
P000009PCAB	PC	4.339729492	1181.184089
P000010QURO	QU	8.615522238	627.4875701
P000011QURO	QU	9.089059737	499.1244455
P000012QURO	QU	9.172838109	515.7811395
P000013QURO	QU	9.265649549	522.5373416
P000014QURO	QU	9.386963333	523.7384124
P000015QURO	QU	9.221720137	537.7179599
P000016QURO	QU	8.77444814	600.5202263
P000017QURO	QU	9.113970692	625.6321846
P000101PISY	PI	7.847414186	603.5357979
P000102PISY	PI	7.745941821	604.797332
P000103PISY	PI	7.73863505	604.5865127
P000104PISY	PI	7.745941821	604.797332
P000105PISY	PI	7.677891091	605.8539593
P000106PISY	PI	7.745591926	605.7974517
P000107PISY	PI	7.847414186	603.5357979
P000108PISY	PI	7.625202493	608.0592206
P000109PISY	PI	7.625202493	608.0592206
P000110PISY	PI	7.847414186	603.5357979
P000111PISY	PI	7.745591926	605.7974517
P000112PISY	PI	7.847414186	603.5357979
P000113PISY	PI	7.73863505	604.5865127
P000114PISY	PI	7.787071873	602.8792125
P000115PISY	PI	7.745591926	605.7974517
P000116PISY	PI	7.787071873	602.8792125
P000117PISY	PI	7.830909377	602.2192581
P000118PISY	PI	7.73863505	604.5865127
P000119PISY	PI	7.679443586	607.6803096
P000120PISY	PI	7.625202493	608.0592206
P000121PCAB	PC	5.373708268	1096.630481
P000122PCAB	PC	5.535198854	1160.858404
P000123PCAB	PC	4.972117434	1184.338792
P000124PCAB	PC	5.150188858	1279.692722
P000125PCAB	PC	5.141598656	1114.092839
P000126PCAB	PC	4.972117434	1184.338792
P000127PCAB	PC	5.102739355	1231.669645
P000128PCAB	PC	5.05402103	1204.05272
P000129PCAB	PC	5.311179915	1125.454993
P000130PCAB	PC	4.707099251	1204.330837
P000131PCAB	PC	5.33992687	1062.459266
P000132PCAB	PC	5.05402103	1204.05272
P000133PCAB	PC	4.972117434	1184.338792
P000134PCAB	PC	4.952336309	1223.643033
P000135PCAB	PC	4.910346992	1274.44788
P000136PCAB	PC	4.925426869	1114.483973
P000137PCAB	PC	5.07507018	1108.60488
P000138PCAB	PC	4.59196088	1219.337294
P000139PCAB	PC	4.784799384	1245.937407
P000140PCAB	PC	4.58696469	1167.464328
P000141PISY	PI	6.052836772	735.2625108
P000142PCAB	PC	4.86437349	1011.651081
P000143PCAB	PC	7.573998517	523.5676364
P000144PISY	PI	7.573998517	523.5676364
P000145PISY	PI	4.718256634	1169.589329
P000146PCAB	PC	6.473398838	1005.063642
P000147PISY	PI	8.030465357	628.7643689
P000148PCAB	PC	7.947649957	804.5537794
P000149PISY	PI	8.006018517	630.1842305
P000150PCAB	PC	8.724451337	787.864423
P000151PISY	PI	7.827076359	842.7500084
P000153PCAB	PC	3.037314576	1257.060584
P000154PCAB	PC	7.280723202	762.2854685
P000155PCAB	PC	3.769916032	994.2178292
P000156PCAB	PC	3.14280707	1038.008221
P000157PISY	PI	5.783942799	972.1410294
P000201PCAB	PC	3.818488147	1165.640704
P000202PCAB	PC	2.872089261	1210.290909
P000203PCAB	PC	3.890464415	1180.968343
P000204PCAB	PC	3.379621196	1222.958332
P000205PCAB	PC	3.125282411	1026.426467
P000206PCAB	PC	3.867656108	1028.455589
P000207PCAB	PC	4.782680601	1017.894342
P000208PCAB	PC	3.769916032	994.2178292
P000209PCAB	PC	3.769916032	994.2178292
P000210PCAB	PC	3.82206575	984.7299615
P000211PCAB	PC	3.765865127	1037.255569
P000212PCAB	PC	3.765865127	1037.255569
P000213PCAB	PC	4.109595534	1035.303787
P000214PCAB	PC	3.14280707	1038.008221
P000215PCAB	PC	3.875660255	1048.178694
P000216PCAB	PC	3.149343499	1178.744753
P000217PCAB	PC	2.872089261	1210.290909
P000218PCAB	PC	3.890464415	1180.968343
P000219PCAB	PC	4.201495496	975.482271
P000220PCAB	PC	5.07895834	1023.757489
P000221PISY	PI	7.819526463	609.0404917
P000222PCAB	PC	2.577235119	1226.647474
P000223PCAB	PC	2.577235119	1226.647474
P000224PCAB	PC	2.434769428	1207.448613
P000225PCAB	PC	2.434769428	1207.448613
P000226PCAB	PC	2.868948732	1303.031338
P000228PCAB	PC	2.66749145	1242.536286
P000229PCAB	PC	2.679203657	1027.74001
P000230PCAB	PC	2.580209898	1048.255137
P000231PCAB	PC	2.823008069	1002.287801
P000233PCAB	PC	3.012091077	974.9020538
P000234PCAB	PC	3.012091077	974.9020538
P000235PCAB	PC	2.221468214	1362.694939
P000236PCAB	PC	2.580209898	1048.255137
P000237PCAB	PC	3.125282411	1026.426467
P000238PCAB	PC	2.66749145	1242.536286
P000239PCAB	PC	2.679203657	1027.74001
P000240PCAB	PC	3.314912489	1270.903757
P000241PCAB	PC	2.92232616	1202.784175
P000242PCAB	PC	2.580209898	1048.255137
P000243PCAB	PC	2.679203657	1027.74001
P000244PCAB	PC	3.012091077	974.9020538
P000245PCAB	PC	3.278756211	1287.079658
P000247PCAB	PC	2.89446217	1340.697972
P000248PCAB	PC	5.527238883	822.4721191
P000249PCAB	PI	8.50850046	549.4078389
P000250PCAB	PI	6.486987123	756.0092048
P000251PCAB	PC	2.168766924	1215.79785
P000252PISY	PI	7.73863505	604.5865127
P000253PISY	PI	7.881225413	593.7402989
P000254PISY	PI	7.982960805	589.3169038
P000255PISY	PI	7.625202493	608.0592206
P000256PISY	PI	7.685172304	606.5808328
P000257PCAB	PC	2.982853945	1340.19402
P000258PCAB	PC	3.041721483	1321.837933
P000259PISY	PI	8.138294826	802.6968153
P000260PISY	PI	8.297211341	812.4505343
P000261PISY	PI	7.909237709	829.3774028
P000262PISY	PI	8.138294826	802.6968153
P000801QURO	QU	8.19349369	548.1761999
P000802FASY	FA	6.744770717	833.9695872
P000803PCAB	PC	7.625202493	608.0592206
P000804QURO	QU	7.679443586	607.6803096
P000805FASY	FA	7.625202493	608.0592206
P000807PCAB	PC	8.016199272	623.6567524
P000809QURO	QU	8.016199272	623.6567524
P000810FASY	FA	8.016199272	623.6567524
P000811FASY	FA	7.117715673	809.822731
P000812PCAB	PC	7.117715673	809.822731
P000814FASY	FA	6.188920378	826.5745092
P000815FASY	FA	7.094821883	632.190909
P000816QURO	QU	8.031336717	634.1174258
P000817PCAB	PC	6.613003463	825.126567
P000818PCAB	PC	5.95318726	690.3795196
P000819PCAB	PC	7.152863511	558.984831
P000820PISY	PI	7.152863511	558.984831
P000821FASY	FA	7.915102058	629.6082827
P000822FASY	FA	5.95318726	690.3795196
P000823FASY	FA	6.613003463	825.126567
P000824QURO	QU	6.918362209	556.0186855
P000825QURO	QU	9.461504459	578.6348762
P000826QURO	QU	8.971945213	591.5986552
P000827FASY	FA	7.636319093	604.1803258
M000001PCAB	PC	6.212322771	769.0581024
M000002PCAB	PC	6.212322771	769.0581024
M000003PCAB	PC	6.308022927	762.3607232
M000004PCAB	PC	6.525943729	768.4623268
M000005PCAB	PC	6.345183049	764.6865862
M000006PCAB	PC	6.022581025	770.4372485
M000007PCAB	PC	5.914895107	771.4489967
M000008PCAB	PC	6.022581025	770.4372485
M000009PCAB	PC	6.19569426	772.4353283
M000010PCAB	PC	6.592420368	778.1262599
M000011PCAB	PC	5.05639002	1118.580826
M000012PCAB	PC	5.170184082	1114.694588
M000013PCAB	PC	5.170184082	1114.694588
M000015PCAB	PC	6.092268095	1081.758783
M000016PCAB	PC	6.47195161	1089.040137
M000017PCAB	PC	6.548092297	1086.109058
M000018PCAB	PC	6.68313776	1011.569502
M000019PCAB	PC	6.548092297	1086.109058
M000020PCAB	PC	6.670945156	1013.960799
M000021PCAB	PC	6.220251887	1017.992913
M000022PCAB	PC	5.443859493	1101.66468
M000023PCAB	PC	5.668093252	1128.924403
M000024PCAB	PC	7.750066542	611.3838511
M000025PCAB	PC	7.731210273	612.8732104
M000026PCAB	PC	7.683741319	617.1440671
M000027PCAB	PC	7.604795629	618.8361104
M000028PCAB	PC	7.604795629	618.8361104
M000029PCAB	PC	7.553219132	618.5538502
M000030PCAB	PC	7.553219132	618.5538502
M000031PCAB	PC	7.604795629	618.8361104
M000032PCAB	PC	7.553536742	620.2270133
M000033PCAB	PC	8.347527223	512.2003833
M000034PCAB	PC	8.202958743	521.4548049
M000035PCAB	PC	8.113359295	528.0221985
M000036PCAB	PC	8.101487702	523.3024468
M000037PCAB	PC	8.213781697	525.9325396
M000038PCAB	PC	8.302073461	530.7506414
M000039PCAB	PC	8.302073461	530.7506414
M000040PCAB	PC	8.302073461	530.7506414
M000041PCAB	PC	8.679601966	520.3522509
M000042PCAB	PC	5.125365283	881.913951
M000043PCAB	PC	5.02423552	900.278989
M000044PCAB	PC	5.02423552	900.278989
M000045PCAB	PC	4.601063488	1008.965942
M000046PCAB	PC	7.144537654	719.3724324
M000047PCAB	PC	6.488561118	710.5739834
M000048PCAB	PC	7.029516044	717.8058123
M000049PCAB	PC	6.542054077	704.9210511
M000050PCAB	PC	7.029516044	717.8058123
M000051PCAB	PC	6.538688431	712.6233204
M000052QUPE	QU	8.575798158	554.7629908
M000053PCAB	PC	7.517221293	655.4613186
M000054QURO	QU	8.470005744	552.0176973
M000055QUPE	QU	8.664811239	553.5296514
M000056QUSP	QU	8.642745941	539.3869283
M000057QUPE	QU	8.557253608	538.7167945
M000058QUPE	QU	8.089474263	573.3770065
M000059QUPE	QU	7.85763344	571.6083901
M000060QUSP	QU	7.948547562	632.2651566
M000067QURO	QU	9.819892824	500.6633742
M000068QURO	QU	9.849752937	539.1416376
M000069QUPE	QU	7.967727219	609.9005822
M000070QURO	QU	9.704175351	502.6360799
M000071FASY	FA	7.254443691	620.4942682
M000072QUPE	QU	8.3525518	576.5369411
M000073QUPE	QU	8.188637035	576.6666022
M000074QUPE	QU	8.292385657	572.3233808
M000075QUPE	QU	8.188637035	576.6666022
M000079PCAB	PC	7.957035674	633.8268626
M000094PCAB	PC	5.443203327	1016.983088
M000095PCAB	PC	4.044802963	1293.505282
M000096PCAB	PC	3.696140878	1321.760671
M000097PCAB	PC	2.868948732	1303.031338
M000098PCAB	PC	2.64246842	1205.74614
M000099PCAB	PC	2.64246842	1205.74614
M000100QUSP	QU	8.832243799	709.2552602
M000101QUSP	QU	8.101239496	654.0798947
M000102PCAB	PC	6.188848784	792.5080139
M000103FASY	FA	6.188848784	792.5080139
M000105FASY	FA	5.897244721	1076.018849
M000106FASY	FA	6.488561118	710.5739834
M000107FASY	FA	8.188637035	576.6666022
M000108PCAB	PC	5.158666899	1259.12645
M000109FASY	FA	5.158666899	1259.12645
M000110ABAL	AB	5.158666899	1259.12645
M000111PCAB	PC	4.623612375	1194.56224
M000112FASY	FA	4.623612375	1194.56224
M000113ABAL	AB	4.623612375	1194.56224
M000114PCAB	PC	7.048465801	670.9917166
M000115FASY	FA	7.048465801	670.9917166
M000116ABAL	AB	7.048465801	670.9917166
M000117PCAB	PC	5.371279104	1118.485313
M000118FASY	FA	5.371279104	1118.485313
M000119ABAL	AB	5.371279104	1118.485313
M000120PCAB	PC	5.67673682	815.6028658
M000121FASY	FA	5.67673682	815.6028658
M000122ABAL	AB	5.67673682	815.6028658
M000125QUSP	QU	9.328319077	544.1779713
M000126PCAB	PC	5.559052673	837.0828617
M000128PCAB	PC	5.823860232	843.5378783
P800001PCAB	PC	4.565365806	883.0628497
P800002FASY	FA	4.777556759	899.47499
P800002PCAB	PC	4.777556759	899.47499
P800003FASY	FA	4.969104535	898.5344818
P800004FASY	FA	4.372783155	839.2239463
P800005FASY	FA	4.261389878	852.0819631
P800006FASY	FA	4.545460513	870.6989412
P800006PCAB	PC	4.545460513	870.6989412
P800007FASY	FA	4.490883422	837.302644
P800007PCAB	PC	4.490883422	837.302644
P800008FASY	FA	4.650692924	858.9726932
P800008PCAB	PC	4.650692924	858.9726932
P800009FASY	FA	4.994818948	873.1204882
P800010FASY	FA	4.994818948	873.1204882
P800010PCAB	PC	4.994818948	873.1204882
P800011ABAL	AB	4.994818948	873.1204882
P800011FASY	FA	4.994818948	873.1204882
P800011PCAB	PC	4.994818948	873.1204882
P800012FASY	FA	5.080109168	860.5498695
P800013ABAL	AB	5.516636686	873.8276574
P800013FASY	FA	5.516636686	873.8276574
P800013PCAB	PC	5.516636686	873.8276574
P800014FASY	FA	5.323047806	865.3269856
P800015PCAB	PC	5.265886148	917.1684877
P800016FASY	FA	5.179103788	912.0132953
P800016PCAB	PC	5.179103788	912.0132953
P800017PCAB	PC	4.860142123	922.3614997
P800018FASY	FA	5.147486005	917.0605429
P800018PCAB	PC	5.147486005	917.0605429
P800019ABAL	AB	5.783795689	757.6299483
P800019FASY	FA	5.783795689	757.6299483
P800019PCAB	PC	5.783795689	757.6299483
P800020FASY	FA	6.985450849	841.4243026
P800020PCAB	PC	6.985450849	841.4243026
P800021ABAL	AB	5.383621332	957.7899893
P800021FASY	FA	5.383621332	957.7899893
P800021PCAB	PC	5.383621332	957.7899893
P800022ABAL	AB	5.892490344	1062.649516
P800022FASY	FA	5.892490344	1062.649516
P800022PCAB	PC	5.892490344	1062.649516
P800023FASY	FA	6.587249497	906.6557727
P800023PCAB	PC	6.587249497	906.6557727
P800024ABAL	AB	5.444893529	832.3133164
P800024PCAB	PC	5.444893529	832.3133164
P800025PCAB	PC	5.35590973	789.753104
P800026FASY	FA	4.991608077	803.6219583
P800026PCAB	PC	4.991608077	803.6219583
P800027ABAL	AB	5.928572678	1193.507183
P800027FASY	FA	5.928572678	1193.507183
P800027PCAB	PC	5.928572678	1193.507183
P800028ABAL	AB	4.772663649	1267.332752
P800028FASY	FA	4.772663649	1267.332752
P800028PCAB	PC	4.772663649	1267.332752
P800029ABAL	AB	5.44951996	1273.090355
P800029FASY	FA	5.44951996	1273.090355
P800029PCAB	PC	5.44951996	1273.090355
P800030ABAL	AB	5.113510424	1141.700718
P800030FASY	FA	5.113510424	1141.700718
P800030PCAB	PC	5.113510424	1141.700718
P800031ABAL	AB	5.268559367	897.4115118
P800031PCAB	PC	5.268559367	897.4115118
P800032FASY	FA	4.116135905	869.4498757
P800032PCAB	PC	4.116135905	869.4498757
P800033FASY	FA	4.959745341	861.7388228
P800033PCAB	PC	4.959745341	861.7388228
P800034PCAB	PC	3.851473907	1158.99677
P800035FASY	FA	4.842962646	948.1283311
P800036PCAB	PC	4.698409654	1176.88
P800036QURO	QU	8.931790839	512.4942873
P800038QURO	QU	8.896353977	515.9911363
P810003ABAL	AB	5.649457094	831.9610108
P810003FASY	FA	5.649457094	831.9610108
P810003PCAB	PC	5.649457094	831.9610108
P810004ABAL	AB	5.649457094	831.9610108
P810004FASY	FA	5.649457094	831.9610108
P810004PCAB	PC	5.649457094	831.9610108
P810005ABAL	AB	5.649457094	831.9610108
P810005FASY	FA	5.649457094	831.9610108
P810005PCAB	PC	5.649457094	831.9610108
P810103FASY	FA	3.896231121	844.0112599
P810104FASY	FA	3.896231121	844.0112599
P810113ABAL	AB	3.896231121	844.0112599
P810113FASY	FA	3.896231121	844.0112599
P810113PCAB	PC	3.896231121	844.0112599
P810114ABAL	AB	3.896231121	844.0112599
P810114FASY	FA	3.896231121	844.0112599
P810114PCAB	PC	3.896231121	844.0112599
P810115PCAB	PC	3.896231121	844.0112599
P810123PCAB	PC	3.896231121	844.0112599
P810150FASY	FA	4.126159479	864.8882321
P810150PCAB	PC	4.126159479	864.8882321
P810152PCAB	PC	4.372783155	839.2239463
P810153PCAB	PC	4.261389878	852.0819631
P810154PCAB	PC	4.126159479	864.8882321
P810155PCAB	PC	3.865609227	834.8330429
P810157PCAB	PC	3.865609227	834.8330429
P810159PCAB	PC	3.984736618	847.1258856
P810160PCAB	PC	4.271162982	822.4618807
P810162PCAB	PC	3.896231121	844.0112599
P810163PCAB	PC	4.126159479	864.8882321
P810164PCAB	PC	3.892334659	857.4110139
P810166PCAB	PC	3.892334659	857.4110139
P810171PCAB	PC	3.896231121	844.0112599
P810203FASY	FA	5.731008393	1040.106266
P810213FASY	FA	5.731008393	1040.106266
P810214FASY	FA	5.731008393	1040.106266
P810301QURO	QU	8.360077201	558.9991369
P810302QURO	QU	8.360077201	558.9991369
P810305QURO	QU	8.360077201	558.9991369
P810312QURO	QU	8.360077201	558.9991369
P810404ABAL	AB	5.927520674	684.3765142
P810405ABAL	AB	5.927520674	684.3765142
P810503FASY	FA	6.275584476	1127.008486
P810603FASY	FA	5.643355715	1059.879115
P810604FASY	FA	5.643355715	1059.879115
P810613FASY	FA	5.643355715	1059.879115
P810703FASY	FA	7.47667263	722.207572
P810705FASY	FA	7.47667263	722.207572
P810805FASY	FA	5.268559367	897.4115118
P810901FASY	FA	4.32670754	820.9833845
P811001PCAB	PC	3.763054862	1020.03679
P811004PCAB	PC	3.763054862	1020.03679
P811104QURO	QU	9.88144251	535.3418723
P811201PCAB	PC	3.149343499	1178.744753
P811202PCAB	PC	3.149343499	1178.744753
C004001FASY	FA	8.193304356	712.2847811
C004002QUPE	QU	8.123730959	672.4915462
C004003FASY	FA	7.307308225	708.247337
C004004ABAL	AB	7.307308225	708.247337
C004005FASY	FA	8.060783823	603.0183469
C004006QUPE	QU	8.294502161	559.2447508
C004007FASY	FA	7.663365559	756.5296246
C004008FASY	FA	9.062469127	694.0334024
C004010QUPE	QU	8.895433245	620.5093318
C004011QURO	QU	9.249637059	556.9075757
C004012QUPE	QU	8.87631357	603.8571678
C004013PISY	PI	8.427996772	503.7803005
C004014FASY	FA	6.547227218	860.6210502
C004015PCAB	PC	6.547227218	860.6210502
C004016PISY	PI	9.341670721	567.7067319
C004017PISY	PI	7.496236354	779.4026911
C004018FASY	FA	6.26469148	759.01112
C004019PISY	PI	8.290191275	535.1709395
C004020FASY	FA	8.198911937	558.4030158
C004022PISY	PI	7.772816669	582.7754687
C004023PCAB	PC	7.772816669	582.7754687
C004024QURO	QU	8.023794018	631.3826512
C004025PISY	PI	7.946550923	540.4378171
C004027FASY	FA	7.701467104	610.2014133
C004028FASY	FA	5.864741466	996.3113536
C004030PISY	PI	7.392232455	636.5673711
C004031PCAB	PC	6.761780173	723.9955424
C004032FASY	FA	6.42679886	809.0251383
C004033PISY	PI	7.513703217	920.0307267
C004034PISY	PI	7.555452651	669.1318797
C004035QURO	QU	8.189571883	568.705849
C004036FASY	FA	8.048617791	629.3845498
C004037QUPE	QU	8.92938878	626.147896
C004038FASY	FA	7.757985539	768.7303493
C004039PISY	PI	7.757985539	768.7303493
C004040QURO	QU	8.700693592	506.5572547
C004041FASY	FA	6.556919895	796.3359303
C004042PCAB	PC	6.556919895	796.3359303
C004043PISY	PI	7.665871063	709.4015854
C004044PISY	PI	7.046055545	708.58745
C004045PCAB	PC	7.046055545	708.58745
C004046QURO	QU	9.371500703	497.9347233
C004047QUPE	QU	8.593478468	576.4482887
C004048FASY	FA	6.689898653	783.3951602
C004049PISY	PI	8.442098997	566.9536539
C004050QUPE	QU	9.418740387	521.7005185
C004051PCAB	PC	6.834149325	808.0557886
C004052PCAB	PC	5.43677365	754.3501901
C004053PISY	PI	8.129330426	646.1929407
C004054PIST	PI	8.129330426	646.1929407
C004055QUPE	QU	8.03490216	543.745851
C004056PCAB	PC	8.207391316	672.6959897
C004057PCAB	PC	4.510517009	867.69915
C004058PCAB	PC	7.278514707	715.5400696
C004059FASY	FA	4.289352885	1223.609795
C004060PISY	PI	9.03261184	537.9189183
C004061PISY	PI	7.698419112	512.4502273
C004062PCAB	PC	6.685972505	675.7142677
C004063PISY	PI	7.713617405	652.4564365
C004064PCAB	PC	7.713617405	652.4564365
C004065FASY	FA	5.692989837	925.1131674
C004066PCAB	PC	6.260896671	773.3376514
C004067PCAB	PC	5.954335228	781.839851
C004068PISY	PI	7.67206303	570.2357744
C004069FASY	FA	7.333199317	609.4864368
C004070PISY	PI	8.256614741	638.7215914
C004071PCAB	PC	4.483275899	1278.695586
C004072PCAB	PC	4.510682985	1217.733172
C004073PCAB	PC	5.983370729	1116.150604
C004074PCAB	PC	5.195708448	809.2739954
C004075PCAB	PC	6.779150868	638.8089111
C004076QURO	QU	8.857823862	600.2337665
C004077QUPE	QU	7.737220496	536.8690749
C004078QUSP	QU	8.366894225	547.1315704
C004079QUSP	QU	8.366894225	547.1315704
C004080QUSP	QU	8.219125003	551.8619123
C004081QUSP	QU	8.306596642	550.475887
C004082QUSP	QU	8.579578525	543.9632968
C004083FASY	FA	8.365354597	544.4015636
C004090FASY	FA	6.104111906	1061.998214
C004091FASY	FA	6.104111906	1061.998214
C004092FASY	FA	6.909021545	1039.216818
C004093FASY	FA	6.909021545	1039.216818
C004094FASY	FA	5.900839387	1084.19498
C004095FASY	FA	5.778361063	1095.572468
C004096FASY	FA	6.879391078	1059.47869
C004097FASY	FA	5.664570116	1110.000359
C004098FASY	FA	6.566390793	1096.965919
C004099FASY	FA	5.535436427	1128.223494
C004100FASY	FA	6.862404118	980.8246853
C004101FASY	FA	6.862404118	980.8246853
C004102FASY	FA	5.585766605	1141.103075
C004103FASY	FA	5.585766605	1141.103075
C004104FASY	FA	6.314807355	1046.76166
C004106FASY	FA	6.946933658	1016.660001
C004107FASY	FA	6.610839526	1026.530903
C004108FASY	FA	6.314807355	1046.76166
C004109FASY	FA	6.314807355	1046.76166
C004111FASY	FA	6.915063524	1028.361983
C004112FASY	FA	5.5052939	1119.550161
C004113FASY	FA	5.5052939	1119.550161
C004210PCAB	PC	6.026757459	804.9743873
C004211PISY	PI	5.993829195	859.6823965
C004215PCAB	PC	5.809764139	860.4536719
C004217PCAB	PC	5.877847325	858.6822372
C004218PISY	PI	5.877300592	875.3733037
C004219PCAB	PC	5.910886267	882.5531552
C004221PCAB	PC	5.363396899	910.9897905
C004222PCAB	PC	5.13675059	924.5884387
C004224PCAB	PC	4.929541703	933.2654832
C004226PCAB	PC	5.213244026	903.9879911
C004227PCAB	PC	4.512676295	893.8920266
C004228PCAB	PC	6.018368108	838.8412204
C004229PCAB	PC	6.018368108	838.8412204
C004230PCAB	PC	3.774686245	1299.255137
C004235PCAB	PC	4.06293849	1308.183023
C004236PCAB	PC	4.847088419	1235.558449
C004237PCAB	PC	4.723535248	1238.771124
C004238PCAB	PC	3.865609227	834.8330429
C004240PCAB	PC	3.763716872	1070.88833
C004241PCAB	PC	4.461976755	1207.108609
C004242PCAB	PC	3.804477633	903.7969112
C004243PCAB	PC	3.485285123	906.1694989
C004244PCAB	PC	4.86437349	1011.651081
C004245PCAB	PC	4.205782649	1282.581911
C004246PCAB	PC	4.234156562	791.9482375
C004247PCAB	PC	4.362815505	1273.474109
C004248PCAB	PC	4.234156562	791.9482375
C004249PCAB	PC	3.82423348	876.6397231
C004250PCAB	PC	4.847088419	1235.558449
C004251PCAB	PC	4.461976755	1207.108609
C004252PCAB	PC	4.786825312	1139.939983
C004253PCAB	PC	4.59196088	1219.337294
C004254PCAB	PC	3.774686245	1299.255137
C004255PCAB	PC	4.233641857	1276.101159
C004256PCAB	PC	4.661778299	1165.065132
C004257PCAB	PC	4.06293849	1308.183023
C004258PCAB	PC	4.296053481	885.1756299
C004259PCAB	PC	4.347085019	1316.85547
C004260PCAB	PC	3.865609227	834.8330429
C004261PCAB	PC	4.126159479	864.8882321
C004262PCAB	PC	3.804477633	903.7969112
C004263PCAB	PC	3.744060409	901.2572674
C004264PCAB	PC	3.903856107	1290.230758
C004265PCAB	PC	3.637793028	1096.017957
C004266PCAB	PC	4.205782649	1282.581911
C004267PCAB	PC	4.59196088	1219.337294
C004268PCAB	PC	3.572420885	1086.510353
C004270PCAB	PC	3.332457376	912.9357455
C004271PCAB	PC	4.723535248	1238.771124
C004272PCAB	PC	4.461976755	1207.108609
C004273PCAB	PC	4.461976755	1207.108609
P000018QURO	QU	8.840553758	588.566501
P000828FASY	FA	7.976768772	714.4080235
P000830PISY	PI	8.031946647	613.6519209
P000831FASY	FA	7.420650489	676.0184556
P000834FASY	FA	6.749381192	833.2138068
P000835PCAB	PC	8.044327267	525.2333656
P000836ABAL	AB	6.580346091	809.4614135
P000837PCAB	PC	7.737220496	536.8690749
P000838PCAB	PC	6.51729374	704.8857534
P000839FASY	FA	5.966248096	792.8090287
P000840FASY	FA	5.760477755	851.0105874
P000841FASY	FA	6.988752939	580.3217702
P000842QURO	QU	6.988752939	580.3217702
P000843FASY	FA	7.858061956	727.8726216
T005001QURO	QU	9.837496774	503.6688404
T005002QURO	QU	9.819794966	537.3665116
T005003QURO	QU	9.881896593	527.8903125
T005004QURO	QU	9.846757378	538.1250686
T005005QURO	QU	9.880451621	534.1699129
T005006PCAB	PC	2.584111233	1351.192295
T005007PCAB	PC	3.041721483	1321.837933
T005008PCAB	PC	2.872089261	1210.290909
T005009PCAB	PC	2.618222127	1201.13412
T005010PCAB	PC	3.037797407	1204.412366
T005011PCAB	PC	6.419881362	1020.789761
T005012PCAB	PC	3.689390736	1230.720244
T005013PCAB	PC	5.667743947	1122.700952
T005014PCAB	PC	5.705523508	1152.16195
T005015PCAB	PC	5.679799264	1219.560118
T005016PCAB	PC	5.549519161	1233.413373
T005018PCAB	PC	5.465908672	1239.089723
T005019PCAB	PC	5.414768775	1219.077823
T005020PCAB	PC	5.264872514	1255.95388
T005021PCAB	PC	5.453425196	1203.94868
T005022PCAB	PC	5.414768775	1219.077823
T005023PCAB	PC	5.12397511	1276.301622
T005024PCAB	PC	5.205777266	1239.138784
T005025PCAB	PC	5.236503691	1250.636196
T005026PCAB	PC	4.653807022	1163.464611
T005027PCAB	PC	4.653807022	1163.464611
T005028PCAB	PC	4.497909198	1173.849964
T005029PCAB	PC	4.265872366	1213.314427
T005031QUPE	QU	8.592102094	520.456844
T005032QUPE	QU	8.785577252	533.8156691
T005033QUPE	QU	8.680771447	508.8229933
T005034QUPE	QU	8.217917554	539.7292578
T005035QUPE	QU	8.734792853	543.2610772
T005036QUPE	QU	8.410218131	553.738093
T005037QURO	QU	8.080535235	622.0442457
T005038QURO	QU	8.773172531	534.0047839
T005039QURO	QU	8.785577252	533.8156691
U006001PCAB	PC	5.938987756	1008.344515
U006004PCAB	PC	4.652301244	959.0229032
U006005PCAB	PC	4.499922336	1262.753482
U006006PCAB	PC	4.426498607	1229.49997
U006007PCAB	PC	5.81066473	861.5381758
P000844PISY	PI	7.737220496	536.8690749
P000847PISY	PI	8.567594883	585.9352043
P000848PISY	PI	8.771139187	577.2548837
P000849PISY	PI	8.567594883	585.9352043
P000850PISY	PI	8.2766064	604.4221707
P000851PISY	PI	8.691753006	567.4861756
P000852PISY	PI	8.567594883	585.9352043
P000829QURO	QU	8.031946647	613.6519209
P000832FASY	FA	6.591758592	859.4515259
P000833FASY	FA	7.833733869	765.6367941
P000845QURO	QU	8.044327267	525.2333656
P000846QURO	QU	7.214640539	578.3600036
P000847PCAB	PC	6.693880463	709.203304
P000848PCAB	PC	8.469238803	644.5785624
P000019PCAB	PC	7.256247136	756.9102613
P000020PCAB	PC	7.314135906	768.0348555
P000023PCAB	PC	6.957059139	766.5043626
P000024PCAB	PC	7.280723202	762.2854685
M003801QURO	QU	9.84563774	506.7382303
M003802QURO	QU	9.84358598	508.8365369
M003803QURO	QU	9.871330392	536.9638261
M003804QURO	QU	9.820350744	538.5904037
M003807QUPE	QU	8.599543659	503.6888973
M003808QUPE	QU	8.979755744	506.0326838
M003809QUPE	QU	9.166555147	506.8485592
M003811PCAB	PC	8.333695116	683.5499526
M003813PCAB	PC	6.137327877	791.0585817
M003814ABAL	AB	6.137327877	791.0585817
M000140PCAB	PC	5.104621362	1089.708818
M000143PCAB	PC	5.908866517	858.3738567
M000144PCAB	PC	5.908866517	858.3738567
M000145FASY	FA	5.749375934	856.5388353
M000148FASY	FA	6.421400348	768.2738594
M000149PCAB	PC	5.244329416	797.9944178
M000151FASY	FA	6.045164958	779.1061071
M000152FASY	FA	5.19351904	929.3682734
M000153PCAB	PC	5.19351904	929.3682734
M000154PCAB	PC	5.103276139	961.7552942
M000155FASY	FA	8.170499394	640.977795
M000157PCAB	PC	8.116397912	640.0260393
M000159PCAB	PC	7.256247136	756.9102613
M000160FASY	FA	7.280723202	762.2854685
M000161FASY	FA	7.160123493	685.4878048
M000162PCAB	PC	7.160123493	685.4878048
M000164FASY	FA	4.615195007	1185.69765
M000166PCAB	PC	5.003219738	1175.973407
M000168FASY	FA	5.734899625	1112.84296
M000169PCAB	PC	5.734899625	1112.84296
I000001PCAB	PC	6.729915023	751.7919225
I000002PCAB	PC	6.926922552	707.2579835
I000003PCAB	PC	6.709861031	712.8684696
I000004PCAB	PC	7.214794603	672.6155017
I000005PCAB	PC	7.018490941	806.7789737
I000006PCAB	PC	7.143754006	606.9078279
I000007PCAB	PC	6.374251858	666.8682049
I000008PCAB	PC	7.334401721	646.968899
I000009PCAB	PC	6.563477428	601.7433353
I000010PCAB	PC	5.25352866	1293.608488
I000011PCAB	PC	6.146764849	843.5338151
I000012PCAB	PC	4.398052072	920.7084258
I000013PCAB	PC	7.886053044	527.3756916
I000014PCAB	PC	6.723856279	540.3599077
I000015PCAB	PC	7.860372778	677.9416896
I000016PCAB	PC	7.112291673	532.1848715
I000017PCAB	PC	5.029118085	791.4432887
I000018PCAB	PC	7.563966191	587.9018533
I000019PCAB	PC	7.318555335	633.5931785
I000020PCAB	PC	8.376503513	702.4244041
I000021PCAB	PC	6.502426721	729.5034956
I000022PCAB	PC	8.083055191	574.6155183
I000023PCAB	PC	5.998168614	721.9980235
I000024PCAB	PC	8.27521393	593.2979039
I000025PCAB	PC	8.004972798	588.6665812
I000026PCAB	PC	8.24563613	570.3725339
I000027PCAB	PC	7.85331424	535.8169264
I000028PCAB	PC	6.184190388	789.8865383
I000029PCAB	PC	7.926349644	658.1882587
I000030PCAB	PC	7.817208188	641.9874373
I000031PCAB	PC	8.713915389	585.0685488
I000032PCAB	PC	7.948839173	657.5157414
I000033PCAB	PC	8.513524214	587.332698
I000034PCAB	PC	7.850513157	670.8438457
I000035PCAB	PC	8.076854543	592.9249661
I000036PCAB	PC	8.548691841	634.9814859
I000037PCAB	PC	7.670364917	850.0102754
I000038PCAB	PC	8.339204947	617.3931819
I000039PCAB	PC	6.964981989	881.7705492
I000040PCAB	PC	6.843376366	714.1057724
I000041PCAB	PC	7.414385376	663.0677886
I000042PCAB	PC	6.981807771	650.7237872
I000043PCAB	PC	8.014140429	634.057207
I000044PCAB	PC	7.137172297	684.281837
I000045PCAB	PC	6.716058089	682.9019542
I000046PCAB	PC	6.869814376	660.0447847
I000047PCAB	PC	6.892805062	892.1133764
I000048PCAB	PC	7.538028063	580.2844696
I000049PCAB	PC	7.938837808	565.589778
I000050PCAB	PC	6.602187009	670.8862025
I000051PCAB	PC	7.597932947	708.5262023
I000052PCAB	PC	8.000404245	726.6845823
I000053PCAB	PC	6.198345953	774.5171914
I000054PCAB	PC	7.067686851	743.2529295
I000055PCAB	PC	7.377992456	624.8272775
I000056PCAB	PC	8.090615443	694.988924
I000057PCAB	PC	8.510691543	566.3885152
I000058PCAB	PC	8.402014558	593.7240965
I000059PCAB	PC	6.878726361	652.4576893
I000060PCAB	PC	5.735442489	848.5569744
I000061PCAB	PC	6.956538327	870.6993333
I000062PCAB	PC	6.388336717	816.8956528
I000063PCAB	PC	4.904246869	984.5426878
I000064PCAB	PC	4.06254817	859.1204771
I000065PCAB	PC	5.80526881	859.8871689
I000066PCAB	PC	6.998390938	691.2998558
I000067PCAB	PC	5.913031485	966.8951903
I000068PCAB	PC	7.065287105	702.8732052
I000069PCAB	PC	7.387547433	837.6714132
I000070PCAB	PC	6.078002179	823.5086215
I000071PCAB	PC	6.548780596	922.7073389
I000072PCAB	PC	6.868066574	1015.341169
I000073PCAB	PC	5.26509636	1120.433423
I000074PCAB	PC	6.43983701	962.6337932
I000075PCAB	PC	6.549917844	1206.162312
GSK0002PISY	PI	6.087097144	980.7333479
GSK0003PCAB	PC	5.198600187	1052.880016
GSK0004PCAB	PC	1.97753481	1475.776689
GSK0005PCAB	PC	1.567445231	1544.97669
GSK0006PISY	PI	4.410429139	1027.618349
GSK0007PISY	PI	6.054267289	735.7666776
GSK0008PISY	PI	5.362601855	891.9633466
GSK0009PCAB	PC	6.746341409	685.3716769
GSK0010PISY	PI	6.746341409	685.3716769
RF10001PCAB	PC	2.612970518	1539.693356
RF10002PCAB	PC	2.612970518	1539.693356
RF10003PCAB	PC	2.612970518	1539.693356
RF10005PCAB	PC	0.84334452	1637.461691
RF10009FASY	FA	5.254669217	1091.705016
RF10011PCAB	PC	5.254669217	1091.705016
RF10012ABAL	AB	6.087097144	980.7333479
RF10013FASY	FA	6.087097144	980.7333479
RF10014ABAL	AB	6.087097144	980.7333479
RF10015FASY	FA	6.087097144	980.7333479
RF10016FASY	FA	5.441792615	1083.911683
RF10017FASY	FA	5.441792615	1083.911683
RF10018PCAB	PC	5.441792615	1083.911683
RF10019PCAB	PC	0.84334452	1637.461691
RF10020PCAB	PC	0.84334452	1637.461691
RF10021PCAB	PC	0.84334452	1637.461691
RF10022PCAB	PC	0.84334452	1637.461691
RF10024PCAB	PC	0.84334452	1637.461691
RF10025PCAB	PC	0.84334452	1637.461691
RF10026PCAB	PC	0.84334452	1637.461691
RF10027FASY	FA	5.69537124	1041.273349
RF10028FASY	FA	5.441792615	1083.911683
RF10031QUPE	QU	8.474979826	527.4783412
RF10034QUPE	QU	8.474979826	527.4783412
RF10037QUPE	QU	8.474979826	527.4783412
RF10039PCAB	PC	3.602268394	966.4266811
RF10040PCAB	PC	2.156982655	1454.736688
RF10041PCAB	PC	3.370925725	667.78001
RF10042PCAB	PC	3.370925725	667.78001
RF10043PCAB	PC	3.370925725	667.78001
RF10044PCAB	PC	3.370925725	667.78001
RF10045PCAB	PC	3.620470546	994.6733482
RF10046PCAB	PC	3.620470546	994.6733482
RF10047PCAB	PC	3.432737942	1034.610015
RF10048PCAB	PC	3.432737942	1034.610015
RF10049PCAB	PC	3.432737942	1034.610015
RF10050PCAB	PC	3.432737942	1034.610015
RF10051PCAB	PC	3.290287883	1064.543349
RF10052PCAB	PC	3.782508605	1019.895015
RF10053PCAB	PC	3.290287883	1064.543349
RF10054PCAB	PC	3.290287883	1064.543349
RF10056QUPE	QU	8.474979826	527.4783412
RF10058PCAB	PC	3.290287883	1064.543349
RF10059QUPE	QU	8.474979826	527.4783412
RF10061FASY	FA	4.286560746	1181.841684
RF10062PCAB	PC	4.286560746	1181.841684
RF10063ABAL	AB	6.367196448	952.3300142
RF10064FASY	FA	6.367196448	952.3300142
RF10065ABAL	AB	6.367196448	952.3300142
RF10066FASY	FA	6.367196448	952.3300142
RF10067FASY	FA	6.367196448	952.3300142
RF10068FASY	FA	5.645029249	1023.870015
RF10069FASY	FA	5.645029249	1023.870015
RF10070FASY	FA	5.645029249	1023.870015
RF10071ABAL	AB	5.920495032	1021.231682
RF10072FASY	FA	5.920495032	1021.231682
RF10073ABAL	AB	5.920495032	1021.231682
RF10074FASY	FA	5.920495032	1021.231682
RF10075FASY	FA	5.920495032	1021.231682
RF10076FASY	FA	5.920495032	1021.231682
RF10077ABAL	AB	5.920495032	1021.231682
RF10079PCAB	PC	3.290287883	1064.543349
RF10080PCAB	PC	3.782508605	1019.895015
RF10081PCAB	PC	3.782508605	1019.895015
RF10082PCAB	PC	3.782508605	1019.895015
RF10083ABAL	AB	7.511700908	997.1316815
RF10084FASY	FA	7.511700908	997.1316815
RF10085FASY	FA	7.855344861	1317.201686
RF10086PCAB	PC	2.230359053	698.2583437
RF10087ABAL	AB	5.4583145	687.8283436
RF10088FASY	FA	5.4583145	687.8283436
RF10089ABAL	AB	5.4583145	687.8283436
RF10090FASY	FA	5.4583145	687.8283436
RF10091FASY	FA	5.4583145	687.8283436
RF10092PCAB	PC	2.230359053	698.2583437
RF10093PCAB	PC	2.230359053	698.2583437
RF10094PCAB	PC	2.230359053	698.2583437
RF10095PCAB	PC	3.392562029	625.0600093
RF10096PCAB	PC	3.392562029	625.0600093
RF10097PCAB	PC	3.392562029	625.0600093
RF10098PCAB	PC	4.187746745	582.2666753
RF10099PCAB	PC	3.392562029	625.0600093
RF10100PCAB	PC	3.392562029	625.0600093
RF10101PCAB	PC	3.392562029	625.0600093
RF10102PCAB	PC	4.187746745	582.2666753
RF10103PCAB	PC	4.187746745	582.2666753
RF10104PCAB	PC	4.187746745	582.2666753
RF10105PCAB	PC	3.392562029	625.0600093
RF10106PCAB	PC	3.392562029	625.0600093
RF10107PCAB	PC	3.392562029	625.0600093
RF10109FASY	FA	6.367196448	952.3300142
RF10112FASY	FA	6.367196448	952.3300142
RF10114FASY	FA	6.367196448	952.3300142
RF10115PCAB	PC	3.782508605	1019.895015
RF10116PCAB	PC	3.782508605	1019.895015
RF10117PCAB	PC	3.782508605	1019.895015
RF10118PCAB	PC	3.782508605	1019.895015
RF10119PCAB	PC	3.782508605	1019.895015
RF10120PCAB	PC	3.432737942	1034.610015
RF10121PCAB	PC	3.432737942	1034.610015
RF10122PCAB	PC	3.782508605	1019.895015
RF10124FASY	FA	3.581950469	734.5200109
RF10125ABAL	AB	3.581950469	734.5200109
RF10126FASY	FA	5.70408314	821.0650122
RF10127FASY	FA	5.70408314	821.0650122
RF10128FASY	FA	5.70408314	821.0650122
RF10129ABAL	AB	7.34925282	1399.048354
RF10130FASY	FA	7.34925282	1399.048354
RF10131PCAB	PC	7.34925282	1399.048354
RF10132PCAB	PC	3.432737942	1034.610015
RF10133PCAB	PC	3.432737942	1034.610015
RF10134PCAB	PC	3.432737942	1034.610015
RF10135PCAB	PC	3.432737942	1034.610015
RF10136PCAB	PC	3.432737942	1034.610015
RF10137FASY	FA	5.70408314	821.0650122
RF10138FASY	FA	5.70408314	821.0650122
RF10139FASY	FA	5.70408314	821.0650122
RF10140FASY	FA	5.70408314	821.0650122
RF10141ABAL	AB	4.308845866	683.5216769
RF10142FASY	FA	4.308845866	683.5216769
RF10143PCAB	PC	4.308845866	683.5216769
RF10144PCAB	PC	1.552548688	1544.715023
RF10145PCAB	PC	1.552548688	1544.715023
RF10146FASY	FA	2.213409951	839.1866792
RF10147FASY	FA	2.213409951	839.1866792
RF10148ABAL	AB	5.4583145	687.8283436
RF10149FASY	FA	5.4583145	687.8283436
RF10150FASY	FA	5.4583145	687.8283436
RF10151PCAB	PC	3.432737942	1034.610015
RF10152PCAB	PC	3.620470546	994.6733482
RF10153PCAB	PC	3.620470546	994.6733482
RF10154ABAL	AB	3.954107655	799.4216786
RF10155FASY	FA	3.954107655	799.4216786
RF10156ABAL	AB	6.367196448	952.3300142
RF10157FASY	FA	6.367196448	952.3300142
RF10158PCAB	PC	3.869605694	725.3733441
RF10159PCAB	PC	3.869605694	725.3733441
RF10160PCAB	PC	3.869605694	725.3733441
RF10161PCAB	PC	3.869605694	725.3733441
RF10162PCAB	PC	3.869605694	725.3733441
RF10163PCAB	PC	3.869605694	725.3733441
RF10164PCAB	PC	3.869605694	725.3733441
RF10165FASY	FA	4.591249729	1071.800016
RF10166PCAB	PC	4.591249729	1071.800016
RF10167FASY	FA	4.591249729	1071.800016
RF10168FASY	FA	5.549869617	919.3850137
RF10169PCAB	PC	5.549869617	919.3850137
RF10170ABAL	AB	7.511700908	997.1316815
RF10171FASY	FA	7.511700908	997.1316815
RF10172FASY	FA	5.549869617	919.3850137
RF10173PCAB	PC	5.549869617	919.3850137
RF10174PCAB	PC	5.549869617	919.3850137
RF10175FASY	FA	4.286560746	1181.841684
RF10176PCAB	PC	4.286560746	1181.841684
RF10177ABAL	AB	4.308845866	683.5216769
RF10179FASY	FA	4.308845866	683.5216769
RF10180PCAB	PC	4.308845866	683.5216769
RF10181FASY	FA	4.286560746	1181.841684
RF10182PCAB	PC	4.286560746	1181.841684
RF10183PCAB	PC	4.286560746	1181.841684
RF10184PCAB	PC	4.591249729	1071.800016
RF10185PCAB	PC	4.591249729	1071.800016
RF10187PCAB	PC	4.591249729	1071.800016
RF10188FASY	FA	4.591249729	1071.800016
RF10189PCAB	PC	4.591249729	1071.800016
RF10191PCAB	PC	4.591249729	1071.800016
RF10192FASY	FA	4.864662568	1118.266683
RF10193PCAB	PC	4.864662568	1118.266683
RF10194FASY	FA	4.864662568	1118.266683
RF10195FASY	FA	4.864662568	1118.266683
RF10196PCAB	PC	4.864662568	1118.266683
RF10197FASY	FA	4.864662568	1118.266683
RF10198PCAB	PC	4.864662568	1118.266683
RF10199FASY	FA	4.286560746	1181.841684
RF10200PCAB	PC	4.286560746	1181.841684
RF10201ABAL	AB	4.864662568	1118.266683
RF10202FASY	FA	4.864662568	1118.266683
RF10203PCAB	PC	4.864662568	1118.266683
RF10205FASY	FA	4.864662568	1118.266683
RF10206FASY	FA	4.864662568	1118.266683
RF10207PCAB	PC	4.864662568	1118.266683
RF10208FASY	FA	7.511700908	997.1316815
RF10209FASY	FA	5.920495032	1021.231682
RF10210PCAB	PC	4.286560746	1181.841684
RF10211FASY	FA	5.920495032	1021.231682
RF10212ABAL	AB	5.920495032	1021.231682
RF10213FASY	FA	5.920495032	1021.231682
RF10215FASY	FA	5.549869617	919.3850137
RF10217FASY	FA	5.549869617	919.3850137
RF10218PCAB	PC	5.549869617	919.3850137
RF10219ABAL	AB	6.087097144	980.7333479
RF10220FASY	FA	6.087097144	980.7333479
RF10221PCAB	PC	6.087097144	980.7333479
RF10222FASY	FA	4.286560746	1181.841684
RF10223PCAB	PC	4.286560746	1181.841684
RF10224FASY	FA	5.920495032	1021.231682
RF10226FASY	FA	5.67224864	868.9066796
RF10227PCAB	PC	5.67224864	868.9066796
RF10228FASY	FA	5.69537124	1041.273349
RF10229FASY	FA	5.920495032	1021.231682
RF10230FASY	FA	6.608514119	961.5150143
RF10231PCAB	PC	3.620470546	994.6733482
RF10232PCAB	PC	3.620470546	994.6733482
RF10233FASY	FA	4.286560746	1181.841684
RF10234FASY	FA	4.286560746	1181.841684
RF10235FASY	FA	4.286560746	1181.841684
RF10236PCAB	PC	4.286560746	1181.841684
RF10237FASY	FA	4.286560746	1181.841684
RF10238PCAB	PC	3.620470546	994.6733482
RF10239FASY	FA	4.286560746	1181.841684
RF10240PCAB	PC	4.286560746	1181.841684
RF10241FASY	FA	4.286560746	1181.841684
RF10242FASY	FA	4.849373301	1103.795016
RF10244FASY	FA	4.849373301	1103.795016
RF10245PCAB	PC	3.620470546	994.6733482
RF10246FASY	FA	4.849373301	1103.795016
RF10248FASY	FA	4.849373301	1103.795016
RF10249PCAB	PC	4.849373301	1103.795016
RF10250FASY	FA	4.849373301	1103.795016
RF10251PCAB	PC	4.849373301	1103.795016
RF10252FASY	FA	4.849373301	1103.795016
RF10253FASY	FA	4.849373301	1103.795016
RF10255FASY	FA	5.69537124	1041.273349
RF10256PCAB	PC	4.591249729	1071.800016
RF10258FASY	FA	4.286560746	1181.841684
RF10259PCAB	PC	4.286560746	1181.841684
RF10260PCAB	PC	3.620470546	994.6733482
RF10261PCAB	PC	5.198600187	1052.880016
RF10262ABAL	AB	3.581950469	734.5200109
RF10263FASY	FA	3.581950469	734.5200109
RF10264FASY	FA	6.608514119	961.5150143
RF10265FASY	FA	6.608514119	961.5150143
RF10266FASY	FA	6.608514119	961.5150143
RF10267FASY	FA	6.608514119	961.5150143
RF10268PCAB	PC	3.370925725	667.78001
RF10269PCAB	PC	3.370925725	667.78001
RF10270FASY	FA	7.103398028	885.8650132
RF10271FASY	FA	7.178013282	900.7733468
RF10272FASY	FA	7.178013282	900.7733468
RF10273FASY	FA	7.103398028	885.8650132
RF10274PCAB	PC	5.69537124	1041.273349
RF10275FASY	FA	5.69537124	1041.273349
RF10276PCAB	PC	5.69537124	1041.273349
RF10277PCAB	PC	5.69537124	1041.273349
RF10278FASY	FA	5.254669217	1091.705016
RF10279FASY	FA	5.254669217	1091.705016
RF10285PCAB	PC	3.370925725	667.78001
RF10293PCAB	PC	3.370925725	667.78001
RF10294ABAL	AB	3.581950469	734.5200109
RF10295FASY	FA	3.581950469	734.5200109
RF10296PCAB	PC	3.581950469	734.5200109
RF10297PCAB	PC	5.198600187	1052.880016
RF10298PCAB	PC	5.198600187	1052.880016
RF10299PCAB	PC	5.198600187	1052.880016
RF10300PCAB	PC	5.198600187	1052.880016
RF10301PCAB	PC	3.620470546	994.6733482
RF10302PCAB	PC	3.620470546	994.6733482
RF10303PCAB	PC	3.620470546	994.6733482
RF10304PCAB	PC	3.620470546	994.6733482
RF10305PCAB	PC	3.620470546	994.6733482
RF10306PCAB	PC	3.620470546	994.6733482
RF10307PCAB	PC	3.602268394	966.4266811
RF10308PCAB	PC	3.602268394	966.4266811
RF10309PCAB	PC	3.602268394	966.4266811
RF10310PCAB	PC	3.602268394	966.4266811
RF10311PCAB	PC	3.602268394	966.4266811
RF10312PCAB	PC	3.602268394	966.4266811
RF10313PCAB	PC	3.602268394	966.4266811
RF10314PCAB	PC	3.370925725	667.78001
RF10315PCAB	PC	3.370925725	667.78001
RF10316PCAB	PC	3.370925725	667.78001
RF10317PCAB	PC	3.370925725	667.78001
RF10318PCAB	PC	3.602268394	966.4266811
RF10319PCAB	PC	3.602268394	966.4266811
RF10320PCAB	PC	3.602268394	966.4266811
RF10321PCAB	PC	3.869605694	725.3733441
RF10322PCAB	PC	3.869605694	725.3733441
RF10323PCAB	PC	3.869605694	725.3733441
RF10324FASY	FA	5.549869617	919.3850137
RF10326FASY	FA	4.286560746	1181.841684
RF10327PCAB	PC	4.286560746	1181.841684
RF10328ABAL	AB	4.286560746	1181.841684
RF10329FASY	FA	6.644430463	648.1666763
RF10330PCAB	PC	1.740139576	853.213346
RF10331FASY	FA	6.644430463	648.1666763
RF10332PCAB	PC	1.740139576	853.213346
RF10333ABAL	AB	3.869605694	725.3733441
RF10334FASY	FA	3.869605694	725.3733441
RF10335PCAB	PC	3.869605694	725.3733441
RF10336ABAL	AB	3.869605694	725.3733441
RF10337FASY	FA	3.869605694	725.3733441
RF10338PCAB	PC	3.869605694	725.3733441
RF10339ABAL	AB	3.869605694	725.3733441
RF10340FASY	FA	3.869605694	725.3733441
RF10341ABAL	AB	3.581950469	734.5200109
RF10342FASY	FA	3.581950469	734.5200109
RF10343FASY	FA	5.549869617	919.3850137
RF10344PCAB	PC	5.549869617	919.3850137
RF10345ABAL	AB	5.549869617	919.3850137
RF10346FASY	FA	5.549869617	919.3850137
RF10347PCAB	PC	5.549869617	919.3850137
RF10348ABAL	AB	4.591249729	1071.800016
RF10349FASY	FA	4.591249729	1071.800016
RF10351FASY	FA	5.67224864	868.9066796
RF10352PCAB	PC	5.67224864	868.9066796
RF10354FASY	FA	5.67224864	868.9066796
RF10355PCAB	PC	5.67224864	868.9066796
RF10357FASY	FA	6.087097144	980.7333479
RF10358PCAB	PC	6.087097144	980.7333479
RF10359ABAL	AB	5.69537124	1041.273349
RF10361FASY	FA	5.69537124	1041.273349
RF10362ABAL	AB	5.67224864	868.9066796
RF10364FASY	FA	5.67224864	868.9066796
RF10365PCAB	PC	5.67224864	868.9066796
RF10366ABAL	AB	3.869605694	725.3733441
RF10368FASY	FA	3.869605694	725.3733441
RF10369PCAB	PC	3.869605694	725.3733441
RF10370PCAB	PC	3.869605694	725.3733441
RF10371PCAB	PC	3.869605694	725.3733441
RF10372ABAL	AB	2.213409951	839.1866792
RF10373FASY	FA	2.213409951	839.1866792
RF10374PCAB	PC	3.581950469	734.5200109
RF10375PCAB	PC	3.581950469	734.5200109
RF10376PCAB	PC	3.86413856	713.0050106
RF10377ABAL	AB	5.400225476	684.4166769
RF10378FASY	FA	5.400225476	684.4166769
RF10379FASY	FA	5.67224864	868.9066796
RF10381FASY	FA	5.67224864	868.9066796
RF10382FASY	FA	5.920495032	1021.231682
RF10383PCAB	PC	3.392562029	625.0600093
RF10384PCAB	PC	4.187746745	582.2666753
RF10385PCAB	PC	3.392562029	625.0600093
RF10386ABAL	AB	6.916641242	652.0000097
RF10387FASY	FA	6.916641242	652.0000097
RF10388ABAL	AB	6.916641242	652.0000097
RF10389FASY	FA	6.916641242	652.0000097
RF10390PCAB	PC	6.916641242	652.0000097
RF10391ABAL	AB	6.916641242	652.0000097
RF10392FASY	FA	6.916641242	652.0000097
RF10393ABAL	AB	6.916641242	652.0000097
RF10394FASY	FA	6.916641242	652.0000097
RF10395FASY	FA	3.954107655	799.4216786
RF10396ABAL	AB	2.213409951	839.1866792
RF10397FASY	FA	2.213409951	839.1866792
RF10398ABAL	AB	5.4583145	687.8283436
RF10399FASY	FA	5.4583145	687.8283436
RF10400FASY	FA	5.4583145	687.8283436
RF10401ABAL	AB	3.869605694	725.3733441
RF10402FASY	FA	3.869605694	725.3733441
RF10403PCAB	PC	3.869605694	725.3733441
RF10404ABAL	AB	3.581950469	734.5200109
RF10405FASY	FA	3.581950469	734.5200109
RF10406PCAB	PC	3.581950469	734.5200109
RF10407PCAB	PC	3.869605694	725.3733441
RF10408PCAB	PC	3.869605694	725.3733441
RF10409PCAB	PC	3.869605694	725.3733441
RF10410PCAB	PC	3.869605694	725.3733441
RF10411PCAB	PC	3.869605694	725.3733441
RF10413PCAB	PC	3.869605694	725.3733441
RF10414PCAB	PC	5.278635682	665.9100099
RF10415FASY	FA	3.954107655	799.4216786
RF10416FASY	FA	5.645029249	1023.870015
RF10417ABAL	AB	3.675984479	1107.290016
RF10418FASY	FA	3.675984479	1107.290016
RF10419ABAL	AB	3.675984479	1107.290016
RF10420FASY	FA	3.675984479	1107.290016
RF10421PCAB	PC	3.675984479	1107.290016
RF10422ABAL	AB	3.675984479	1107.290016
RF10423FASY	FA	3.675984479	1107.290016
RF10424ABAL	AB	7.261200509	985.0400147
RF10425FASY	FA	7.261200509	985.0400147
RF10427ABAL	AB	7.261200509	985.0400147
RF10428FASY	FA	7.261200509	985.0400147
RF10429ABAL	AB	7.261200509	985.0400147
RF10431FASY	FA	7.261200509	985.0400147
RF10432ABAL	AB	7.511700908	997.1316815
RF10433FASY	FA	7.511700908	997.1316815
RF10434ABAL	AB	7.511700908	997.1316815
RF10435FASY	FA	7.511700908	997.1316815
RF10436ABAL	AB	7.261200509	985.0400147
RF10437FASY	FA	7.261200509	985.0400147
RF10438PCAB	PC	7.261200509	985.0400147
RF10439ABAL	AB	7.261200509	985.0400147
RF10441FASY	FA	7.261200509	985.0400147
RF10442ABAL	AB	7.511700908	997.1316815
RF10443FASY	FA	7.511700908	997.1316815
RF10444ABAL	AB	4.308845866	683.5216769
RF10445FASY	FA	4.308845866	683.5216769
RF10446PCAB	PC	4.308845866	683.5216769
RF10447PCAB	PC	2.156982655	1454.736688
RF10448ABAL	AB	7.511700908	997.1316815
RF10449FASY	FA	7.511700908	997.1316815
RF10450ABAL	AB	7.511700908	997.1316815
RF10451FASY	FA	7.511700908	997.1316815
RF10452ABAL	AB	7.511700908	997.1316815
RF10453FASY	FA	7.511700908	997.1316815
RF10454ABAL	AB	7.511700908	997.1316815
RF10457PCAB	PC	7.511700908	997.1316815
RF10458ABAL	AB	7.511700908	997.1316815
RF10459FASY	FA	7.511700908	997.1316815
RF10461ABAL	AB	7.511700908	997.1316815
RF10462FASY	FA	7.511700908	997.1316815
RF10463ABAL	AB	7.511700908	997.1316815
RF10464FASY	FA	7.511700908	997.1316815
RF10465ABAL	AB	7.511700908	997.1316815
RF10466FASY	FA	7.511700908	997.1316815
RF10467ABAL	AB	7.511700908	997.1316815
RF10468FASY	FA	7.511700908	997.1316815
RF10469ABAL	AB	7.511700908	997.1316815
RF10470FASY	FA	7.511700908	997.1316815
RF10472PCAB	PC	1.97753481	1475.776689
RF10473FASY	FA	5.645029249	1023.870015
RF10474FASY	FA	5.645029249	1023.870015
RF10475ABAL	AB	3.581950469	734.5200109
RF10476FASY	FA	3.581950469	734.5200109
RF10478FASY	FA	5.645029249	1023.870015
RF10479PCAB	PC	3.581950469	734.5200109
RF10480PCAB	PC	3.581950469	734.5200109
RF10481PCAB	PC	3.581950469	734.5200109
RF10482FASY	FA	5.920495032	1021.231682
RF10483FASY	FA	8.248961985	1337.646687
RF10485PCAB	PC	3.370925725	667.78001
RF10486FASY	FA	6.435844483	645.0000096
RF10487FASY	FA	6.435844483	645.0000096
RF10489FASY	FA	6.435844483	645.0000096
RF10490FASY	FA	6.435844483	645.0000096
RF10491FASY	FA	6.435844483	645.0000096
RF10492ABAL	AB	3.869605694	725.3733441
RF10493FASY	FA	3.869605694	725.3733441
RF10494PCAB	PC	3.869605694	725.3733441
RF10495FASY	FA	6.435844483	645.0000096
RF10496FASY	FA	6.435844483	645.0000096
RF10497FASY	FA	6.644430463	648.1666763
RF10498PCAB	PC	3.370925725	667.78001
RF10499FASY	FA	6.644430463	648.1666763
RF10500PCAB	PC	3.370925725	667.78001
RF10503PCAB	PC	3.370925725	667.78001
RF10505PCAB	PC	3.370925725	667.78001
RF10506PCAB	PC	3.370925725	667.78001
RF10507PCAB	PC	3.370925725	667.78001
RF10508PCAB	PC	3.370925725	667.78001
RF10509PCAB	PC	5.837611495	1286.720019
RF10510PCAB	PC	5.837611495	1286.720019
RF10511PCAB	PC	5.837611495	1286.720019
RF10512PCAB	PC	5.016198618	1251.865019
RF10513PCAB	PC	5.016198618	1251.865019
RF10514PCAB	PC	5.016198618	1251.865019
RF10515PCAB	PC	5.016198618	1251.865019
RF10516PCAB	PC	5.198600187	1052.880016
RF10517PCAB	PC	5.198600187	1052.880016
RF10518ABAL	AB	3.869605694	725.3733441
RF10519FASY	FA	3.869605694	725.3733441
RF10520PCAB	PC	3.869605694	725.3733441
RF10521FASY	FA	2.213409951	839.1866792
RF10522ABAL	AB	4.308845866	683.5216769
RF10523FASY	FA	4.308845866	683.5216769
RF10524PCAB	PC	4.308845866	683.5216769
RF10525ABAL	AB	3.581950469	734.5200109
RF10526FASY	FA	3.581950469	734.5200109
RF10527PCAB	PC	3.581950469	734.5200109
RF10528ABAL	AB	4.308845866	683.5216769
RF10530FASY	FA	4.308845866	683.5216769
RF10531ABAL	AB	4.308845866	683.5216769
RF10532FASY	FA	4.308845866	683.5216769
RF10533PCAB	PC	4.308845866	683.5216769
RF10534ABAL	AB	4.308845866	683.5216769
RF10535FASY	FA	4.308845866	683.5216769
RF10536ABAL	AB	6.916641242	652.0000097
RF10537FASY	FA	6.916641242	652.0000097
RF10538ABAL	AB	6.916641242	652.0000097
RF10539FASY	FA	6.916641242	652.0000097
RF10540ABAL	AB	6.916641242	652.0000097
RF10541FASY	FA	6.916641242	652.0000097
RF10542PCAB	PC	6.916641242	652.0000097
RF10543PCAB	PC	3.370925725	667.78001
RF10544PCAB	PC	3.370925725	667.78001
RF10545PCAB	PC	3.370925725	667.78001
RF10546PCAB	PC	3.370925725	667.78001
RF10547PCAB	PC	3.370925725	667.78001
RF10548ABAL	AB	2.213409951	839.1866792
RF10550FASY	FA	2.213409951	839.1866792
RF10552ABAL	AB	2.213409951	839.1866792
RF10554FASY	FA	2.213409951	839.1866792
RF10556ABAL	AB	4.591249729	1071.800016
RF10557FASY	FA	4.591249729	1071.800016
RF10558PCAB	PC	4.591249729	1071.800016
RF10560FASY	FA	4.591249729	1071.800016
RF10561PCAB	PC	4.591249729	1071.800016
RF10563FASY	FA	6.087097144	980.7333479
RF10564ABAL	AB	4.591249729	1071.800016
RF10566FASY	FA	4.591249729	1071.800016
RF10567PCAB	PC	4.591249729	1071.800016
RF10568ABAL	AB	6.087097144	980.7333479
RF10569FASY	FA	6.087097144	980.7333479
RF10571ABAL	AB	6.087097144	980.7333479
RF10572FASY	FA	6.087097144	980.7333479
RF10575FASY	FA	6.087097144	980.7333479
RF10576PCAB	PC	6.087097144	980.7333479
RF10577FASY	FA	5.549869617	919.3850137
RF10579FASY	FA	5.67224864	868.9066796
RF10580PCAB	PC	5.67224864	868.9066796
RF10581FASY	FA	4.286560746	1181.841684
RF10582ABAL	AB	5.69537124	1041.273349
RF10583FASY	FA	5.69537124	1041.273349
RF10584PCAB	PC	5.69537124	1041.273349
RF10585FASY	FA	5.69537124	1041.273349
RF10586ABAL	AB	6.087097144	980.7333479
RF10588FASY	FA	6.087097144	980.7333479
RF10589ABAL	AB	6.070146298	907.5050135
RF10591FASY	FA	6.070146298	907.5050135
RF10593ABAL	AB	5.69537124	1041.273349
RF10594FASY	FA	5.69537124	1041.273349
RF10595PCAB	PC	5.69537124	1041.273349
RF10596ABAL	AB	4.286560746	1181.841684
RF10597FASY	FA	4.286560746	1181.841684
RF10598PCAB	PC	4.286560746	1181.841684
RF10599ABAL	AB	4.864662568	1118.266683
RF10601FASY	FA	4.864662568	1118.266683
RF10602PCAB	PC	4.864662568	1118.266683
RF10604FASY	FA	4.286560746	1181.841684
RF10605ABAL	AB	6.070146298	907.5050135
RF10606FASY	FA	6.070146298	907.5050135
RF10608ABAL	AB	6.070146298	907.5050135
RF10609FASY	FA	6.070146298	907.5050135
RF10612FASY	FA	5.67224864	868.9066796
RF10613PCAB	PC	5.67224864	868.9066796
RF10614ABAL	AB	5.67224864	868.9066796
RF10616FASY	FA	5.67224864	868.9066796
RF10617PCAB	PC	5.67224864	868.9066796
RF10618PCAB	PC	3.370925725	667.78001
RF10619PCAB	PC	3.370925725	667.78001
RF10620ABAL	AB	7.874872805	1386.828354
RF10622FASY	FA	7.874872805	1386.828354
RF10623ABAL	AB	6.644430463	648.1666763
RF10624FASY	FA	6.644430463	648.1666763
RF10625FASY	FA	5.656366689	701.2033438
RF10626FASY	FA	6.644430463	648.1666763
RF10627ABAL	AB	6.644430463	648.1666763
RF10628FASY	FA	6.644430463	648.1666763
RF10629FASY	FA	5.656366689	701.2033438
RF10630FASY	FA	6.644430463	648.1666763
RF10631FASY	FA	6.644430463	648.1666763
RF10632FASY	FA	6.644430463	648.1666763
RF10633FASY	FA	6.644430463	648.1666763
RF10634FASY	FA	6.644430463	648.1666763
RF10635PCAB	PC	3.370925725	667.78001
RF10637PCAB	PC	3.370925725	667.78001
RF10638PCAB	PC	3.370925725	667.78001
RF10639PCAB	PC	3.370925725	667.78001
RF10640PCAB	PC	3.869605694	725.3733441
RF10641PCAB	PC	3.370925725	667.78001
RF10642PCAB	PC	4.308845866	683.5216769
RF10643PCAB	PC	4.308845866	683.5216769
RF10644PCAB	PC	2.213409951	839.1866792
RF10645PCAB	PC	5.837611495	1286.720019
RF10646PCAB	PC	5.837611495	1286.720019
RF10647PCAB	PC	3.581950469	734.5200109
RF10648PCAB	PC	4.308845866	683.5216769
RF10650PCAB	PC	3.581950469	734.5200109
RF10651PCAB	PC	1.740139576	853.213346
RF10652PCAB	PC	5.837611495	1286.720019
RF10653FASY	FA	5.400225476	684.4166769
RF10654QUPE	QU	7.843276804	687.0683436
RF10655PCAB	PC	5.837611495	1286.720019
RF10656PCAB	PC	5.837611495	1286.720019
RF10657PCAB	PC	7.20849591	969.0650144
RF10658PCAB	PC	7.20849591	969.0650144
RF10659PCAB	PC	7.20849591	969.0650144
RF10660PCAB	PC	7.20849591	969.0650144
RF10661QUPE	QU	7.843276804	687.0683436
RF10662QUPE	QU	8.420841264	646.488343
RF10664QUPE	QU	8.420841264	646.488343
RF10666QUCE	QU	8.420841264	646.488343
RF10667QUPE	QU	8.420841264	646.488343
RF10669QUPE	QU	8.420841264	646.488343
RF10671PCAB	PC	7.20849591	969.0650144
RF10672PCAB	PC	7.20849591	969.0650144
RF10673PCAB	PC	7.20849591	969.0650144
RF10674PCAB	PC	4.308845866	683.5216769
RF10675ABAL	AB	7.643745387	1427.655021
RF10677FASY	FA	7.643745387	1427.655021
RF10678FASY	FA	5.400225476	684.4166769
RF10679PCAB	PC	4.308845866	683.5216769
RF10680PCAB	PC	4.308845866	683.5216769
RF10681PCAB	PC	3.581950469	734.5200109
RF10682PCAB	PC	3.581950469	734.5200109
RF10683PCAB	PC	3.581950469	734.5200109
RF10684PCAB	PC	3.581950469	734.5200109
RF10685PCAB	PC	3.581950469	734.5200109
RF10686PCAB	PC	3.581950469	734.5200109
RF10687PCAB	PC	3.581950469	734.5200109
RF10688PCAB	PC	3.581950469	734.5200109
RF10689PCAB	PC	3.581950469	734.5200109
RF10690PCAB	PC	3.581950469	734.5200109
RF10691FASY	FA	6.631971025	1635.095024
RF10692PCAB	PC	6.631971025	1635.095024
RF10693PCAB	PC	3.581950469	734.5200109
RF10694PCAB	PC	3.581950469	734.5200109
RF10695PCAB	PC	3.581950469	734.5200109
RF10696PCAB	PC	3.581950469	734.5200109
RF10697PCAB	PC	3.869605694	725.3733441
RF10698PCAB	PC	3.869605694	725.3733441
RF10699FASY	FA	8.248961985	1337.646687
RF10700FASY	FA	5.920495032	1021.231682
RF10701PCAB	PC	3.869605694	725.3733441
RF10702PCAB	PC	3.869605694	725.3733441
RF10703PCAB	PC	3.869605694	725.3733441
RF10704PCAB	PC	3.869605694	725.3733441
RF10705PCAB	PC	3.581950469	734.5200109
RF10706PCAB	PC	3.581950469	734.5200109
RF10707PCAB	PC	3.581950469	734.5200109
RF10708PCAB	PC	3.869605694	725.3733441
RF10709PCAB	PC	3.869605694	725.3733441
RF10710PCAB	PC	3.869605694	725.3733441
RF10711PCAB	PC	3.869605694	725.3733441
RF10712PCAB	PC	3.869605694	725.3733441
RF10713PCAB	PC	5.278635682	665.9100099
RF10714PCAB	PC	5.278635682	665.9100099
RF10715PCAB	PC	5.278635682	665.9100099
RF10716PCAB	PC	5.278635682	665.9100099
RF10717PCAB	PC	5.278635682	665.9100099
RF10718PCAB	PC	5.278635682	665.9100099
RF10719PCAB	PC	5.278635682	665.9100099
RF10720PCAB	PC	3.869605694	725.3733441
RF10721PCAB	PC	2.213409951	839.1866792
RF10722PCAB	PC	2.213409951	839.1866792
RF10723PCAB	PC	2.213409951	839.1866792
RF10724ABAL	AB	2.213409951	839.1866792
RF10725PCAB	PC	2.213409951	839.1866792
RF10726PCAB	PC	2.213409951	839.1866792
RF10727PCAB	PC	2.213409951	839.1866792
RF10728PCAB	PC	2.213409951	839.1866792
RF10729PCAB	PC	2.213409951	839.1866792
RF10730PCAB	PC	2.213409951	839.1866792
RF10731PCAB	PC	2.213409951	839.1866792
RF10732PCAB	PC	1.740139576	853.213346
RF10734PCAB	PC	1.740139576	853.213346
RF10735PCAB	PC	1.740139576	853.213346
RF10737QUPE	QU	8.1396774	1240.421685
RF10740QUPE	QU	8.1396774	1240.421685
RF10742PCAB	PC	1.740139576	853.213346
RF10744QUPE	QU	8.1396774	1240.421685
RF10746PCAB	PC	1.740139576	853.213346
RF10747PCAB	PC	1.740139576	853.213346
RF10748PCAB	PC	1.740139576	853.213346
RF10749PCAB	PC	1.740139576	853.213346
RF10750PCAB	PC	0.460202537	1624.525024
RF10752QUPE	QU	8.1396774	1240.421685
RF10754PCAB	PC	0.460202537	1624.525024
RF10755PCAB	PC	0.460202537	1624.525024
RF10756PCAB	PC	0.460202537	1624.525024
RF10757PCAB	PC	0.460202537	1624.525024
RF10758PCAB	PC	0.460202537	1624.525024
RF10759PCAB	PC	0.460202537	1624.525024
RF10760PCAB	PC	0.460202537	1624.525024
RF10761PCAB	PC	0.460202537	1624.525024
RF10764QUPE	QU	8.1396774	1240.421685
RF10766PCAB	PC	2.156982655	1454.736688
RF10767PCAB	PC	2.156982655	1454.736688
RF10768PCAB	PC	2.156982655	1454.736688
RF10769PCAB	PC	2.156982655	1454.736688
RF10770PCAB	PC	2.156982655	1454.736688
RF10771QUCE	QU	8.1396774	1240.421685
RF10772QUPE	QU	8.1396774	1240.421685
RF10780PCAB	PC	2.156982655	1454.736688
RF10781PCAB	PC	2.156982655	1454.736688
RF10782PCAB	PC	1.97753481	1475.776689
RF10783PCAB	PC	1.97753481	1475.776689
RF10784FASY	FA	7.103398028	885.8650132
RF10785PCAB	PC	1.97753481	1475.776689
RF10786PCAB	PC	1.97753481	1475.776689
RF10787PCAB	PC	1.97753481	1475.776689
RF10788PCAB	PC	1.97753481	1475.776689
RF10789PCAB	PC	1.97753481	1475.776689
RF10790PCAB	PC	1.97753481	1475.776689
RF10791PCAB	PC	1.97753481	1475.776689
RF10792PCAB	PC	1.97753481	1475.776689
RF10793PCAB	PC	2.061369657	1535.633356
RF10794PCAB	PC	2.061369657	1535.633356
RF10795PCAB	PC	1.552548688	1544.715023
RF10796PCAB	PC	1.552548688	1544.715023
RF10797PCAB	PC	2.061369657	1535.633356
RF10798PCAB	PC	2.061369657	1535.633356
RF10799FASY	FA	7.178013282	900.7733468
RF10801PCAB	PC	2.061369657	1535.633356
RF10802PCAB	PC	2.061369657	1535.633356
RF10803PCAB	PC	1.552548688	1544.715023
RF10804PCAB	PC	4.864662568	1118.266683
RF10805PCAB	PC	4.864662568	1118.266683
RF10806PCAB	PC	5.363114805	1041.781682
RF10807PCAB	PC	5.363114805	1041.781682
RF10808PCAB	PC	4.864662568	1118.266683
RF10809PCAB	PC	4.864662568	1118.266683
RF10810PCAB	PC	5.363114805	1041.781682
RF10811PCAB	PC	5.363114805	1041.781682
RF10812PCAB	PC	4.864662568	1118.266683
RF10813PCAB	PC	5.363114805	1041.781682
RF10814PCAB	PC	4.864662568	1118.266683
RF10815PCAB	PC	5.363114805	1041.781682
RF10817PCAB	PC	5.363114805	1041.781682
RF10818PCAB	PC	5.363114805	1041.781682
RF10819PCAB	PC	5.363114805	1041.781682
RF10820PCAB	PC	5.363114805	1041.781682
RF10821PCAB	PC	5.363114805	1041.781682
RF10822PCAB	PC	1.552548688	1544.715023
RF10823PCAB	PC	5.363114805	1041.781682
RF10824PCAB	PC	5.363114805	1041.781682
RF10825PCAB	PC	1.567445231	1544.97669
RF10826PCAB	PC	1.567445231	1544.97669
RF10827PCAB	PC	1.567445231	1544.97669
RF10828PCAB	PC	1.567445231	1544.97669
RF10829PCAB	PC	1.567445231	1544.97669
RF10830PCAB	PC	1.567445231	1544.97669
RF10831PCAB	PC	1.567445231	1544.97669
RF10832PCAB	PC	1.567445231	1544.97669
RF10833PCAB	PC	1.552548688	1544.715023
RF10834PCAB	PC	1.552548688	1544.715023
RF10835PCAB	PC	1.552548688	1544.715023
RF10836PCAB	PC	1.552548688	1544.715023
RF10837PCAB	PC	1.552548688	1544.715023
RF10838PCAB	PC	1.552548688	1544.715023
RF10839PCAB	PC	1.552548688	1544.715023
RF10840PCAB	PC	1.567445231	1544.97669
RF10841PCAB	PC	1.567445231	1544.97669
RF10842PCAB	PC	1.567445231	1544.97669
RF10843PCAB	PC	1.567445231	1544.97669
RF10844PCAB	PC	1.567445231	1544.97669
RF10845PCAB	PC	2.612970518	1539.693356
RF10846PCAB	PC	2.612970518	1539.693356
RF10847PCAB	PC	2.612970518	1539.693356
RF10848PCAB	PC	2.612970518	1539.693356
RF10849PCAB	PC	2.612970518	1539.693356
RF10850PCAB	PC	2.612970518	1539.693356
RF10851PCAB	PC	5.016198618	1251.865019
RF10852PCAB	PC	5.016198618	1251.865019
RF10853PCAB	PC	5.016198618	1251.865019
RF10854PCAB	PC	5.016198618	1251.865019
RF10855PCAB	PC	5.198600187	1052.880016
RF10856PCAB	PC	3.370925725	667.78001
RF10857FASY	FA	5.920495032	1021.231682
RF10858PCAB	PC	3.370925725	667.78001
RF10859FASY	FA	5.920495032	1021.231682
RF10860FASY	FA	5.400225476	684.4166769
RF10861FASY	FA	5.920495032	1021.231682
RF10862PCAB	PC	3.370925725	667.78001
RF10864PCAB	PC	3.370925725	667.78001
RF10865PCAB	PC	3.370925725	667.78001
RF10866PCAB	PC	3.370925725	667.78001
RF10867FASY	FA	6.898190274	1673.448358
RF10868ABAL	AB	6.898190274	1673.448358
RF10869FASY	FA	6.898190274	1673.448358
RF10870ABAL	AB	6.898190274	1673.448358
RF10871FASY	FA	6.898190274	1673.448358
RF10872PCAB	PC	6.898190274	1673.448358
RF10873ABAL	AB	6.898190274	1673.448358
RF10874FASY	FA	6.898190274	1673.448358
RF10875PCAB	PC	6.898190274	1673.448358
RF10876PCAB	PC	3.370925725	667.78001
RF10877ABAL	AB	3.954107655	799.4216786
RF10878FASY	FA	3.954107655	799.4216786
RF10879ABAL	AB	3.954107655	799.4216786
RF10880FASY	FA	3.954107655	799.4216786
RF10882ABAL	AB	3.954107655	799.4216786
RF10883FASY	FA	3.954107655	799.4216786
RF10884ABAL	AB	6.631971025	1635.095024
RF10885FASY	FA	6.631971025	1635.095024
RF10886PCAB	PC	6.631971025	1635.095024
RF10887ABAL	AB	6.631971025	1635.095024
RF10888FASY	FA	6.631971025	1635.095024
RF10889PCAB	PC	6.631971025	1635.095024
RF10890ABAL	AB	6.631971025	1635.095024
RF10891FASY	FA	6.631971025	1635.095024
RF10892FASY	FA	6.631971025	1635.095024
RF10893PCAB	PC	6.631971025	1635.095024
RF10894ABAL	AB	6.631971025	1635.095024
RF10895FASY	FA	6.898190274	1673.448358
RF10896FASY	FA	6.898190274	1673.448358
RF10897ABAL	AB	6.898190274	1673.448358
RF10898FASY	FA	6.898190274	1673.448358
RF10899PCAB	PC	6.898190274	1673.448358
RF10900FASY	FA	10.96743949	1132.04835
RF10901FASY	FA	10.96743949	1132.04835
RF10902ABAL	AB	10.96743949	1132.04835
RF10904FASY	FA	10.96743949	1132.04835
RF10905FASY	FA	10.96743949	1132.04835
RF10906ABAL	AB	6.631971025	1635.095024
RF10907FASY	FA	6.631971025	1635.095024
RF10908PCAB	PC	6.631971025	1635.095024
RF10909ABAL	AB	6.631971025	1635.095024
RF10910FASY	FA	6.631971025	1635.095024
RF10911PCAB	PC	6.631971025	1635.095024
RF10912FASY	FA	10.96743949	1132.04835
RF10913FASY	FA	10.96743949	1132.04835
RF10914FASY	FA	6.631971025	1635.095024
RF10915PCAB	PC	6.631971025	1635.095024
RF10916ABAL	AB	6.631971025	1635.095024
RF10917FASY	FA	6.631971025	1635.095024
RF10918PCAB	PC	6.631971025	1635.095024
RF10919ABAL	AB	6.631971025	1635.095024
RF10920FASY	FA	6.631971025	1635.095024
RF10921PCAB	PC	6.631971025	1635.095024
RF10922ABAL	AB	5.847138216	680.0166768
RF10923FASY	FA	5.847138216	680.0166768
RF10924FASY	FA	7.178013282	900.7733468
RF10925ABAL	AB	7.34925282	1399.048354
RF10926FASY	FA	7.34925282	1399.048354
RF10927PCAB	PC	7.34925282	1399.048354
RF10928ABAL	AB	7.34925282	1399.048354
RF10929FASY	FA	7.34925282	1399.048354
RF10930ABAL	AB	7.34925282	1399.048354
RF10932FASY	FA	7.34925282	1399.048354
RF10934FASY	FA	8.248961985	1337.646687
RF10935PCAB	PC	8.248961985	1337.646687
RF10937FASY	FA	8.248961985	1337.646687
RF10938PCAB	PC	3.290287883	1064.543349
RF10939FASY	FA	8.248961985	1337.646687
RF10940FASY	FA	5.920495032	1021.231682
RF10941PCAB	PC	3.602268394	966.4266811
RF10942ABAL	AB	7.643745387	1427.655021
RF10943FASY	FA	7.643745387	1427.655021
RF10944PCAB	PC	3.782508605	1019.895015
RF10946FASY	FA	6.631971025	1635.095024
RF10947PCAB	PC	6.631971025	1635.095024
RF10948ABAL	AB	6.631971025	1635.095024
RF10949FASY	FA	5.920495032	1021.231682
RF10950FASY	FA	5.400225476	684.4166769
RF10951PCAB	PC	3.782508605	1019.895015
RF10952PCAB	PC	4.187746745	582.2666753
RF10953ABAL	AB	5.69537124	1041.273349
RF10954FASY	FA	5.69537124	1041.273349
RF10956PCAB	PC	3.290287883	1064.543349
RF10957PCAB	PC	3.782508605	1019.895015
RF10959PCAB	PC	3.290287883	1064.543349
RF10960PCAB	PC	3.782508605	1019.895015
RF10961PCAB	PC	3.432737942	1034.610015
RF10962PCAB	PC	3.432737942	1034.610015
RF10963PCAB	PC	3.620470546	994.6733482
RF10964PCAB	PC	3.782508605	1019.895015
RF10965PCAB	PC	3.620470546	994.6733482
RF10966PCAB	PC	3.432737942	1034.610015
RF10967FASY	FA	7.103398028	885.8650132
RF10968FASY	FA	8.248961985	1337.646687
RF10969FASY	FA	8.248961985	1337.646687
RF10971FASY	FA	7.103398028	885.8650132
RF10972PCAB	PC	5.016198618	1251.865019
RF10973PCAB	PC	3.602268394	966.4266811
RF10974FASY	FA	5.920495032	1021.231682
RF10975FASY	FA	6.608514119	961.5150143
RF10976FASY	FA	5.920495032	1021.231682
RF10977ABAL	AB	7.103398028	885.8650132
RF10978FASY	FA	7.103398028	885.8650132
RF10979PCAB	PC	3.602268394	966.4266811
RF10980ABAL	AB	7.643745387	1427.655021
RF10981FASY	FA	7.643745387	1427.655021
RF10982ABAL	AB	7.643745387	1427.655021
RF10983FASY	FA	7.643745387	1427.655021
RF10984PCAB	PC	7.643745387	1427.655021
RF10985FASY	FA	6.608514119	961.5150143
RF10986PCAB	PC	3.620470546	994.6733482
RF10987PCAB	PC	0.460202537	1624.525024
RF10988PCAB	PC	0.460202537	1624.525024
RF10989PCAB	PC	1.552548688	1544.715023
RF10990PCAB	PC	1.552548688	1544.715023
RF10992FASY	FA	6.157858055	1143.605017
RF10994FASY	FA	6.157858055	1143.605017
RF10995PCAB	PC	4.275823664	927.2866805
RF10996PCAB	PC	4.275823664	927.2866805
RF10997PCAB	PC	4.275823664	927.2866805
RF10998PCAB	PC	4.275823664	927.2866805
RF10999PCAB	PC	3.602268394	966.4266811
RF11000PCAB	PC	3.602268394	966.4266811
RF11001PCAB	PC	3.602268394	966.4266811
RF11002PCAB	PC	3.602268394	966.4266811
RF11003PCAB	PC	3.602268394	966.4266811
RF11004PCAB	PC	3.602268394	966.4266811
RF11005PCAB	PC	3.602268394	966.4266811
RF11006PCAB	PC	3.602268394	966.4266811
RF11007PCAB	PC	3.602268394	966.4266811
RF11008PCAB	PC	3.602268394	966.4266811
RF11009PCAB	PC	3.602268394	966.4266811
RF11010FASY	FA	6.84577032	1006.418348
RF11011FASY	FA	6.84577032	1006.418348
RF11012FASY	FA	6.84577032	1006.418348
RF11014FASY	FA	4.951875299	768.6433448
RF11015FASY	FA	5.882911253	868.5783463
RF11016PCAB	PC	3.370925725	667.78001
RF11017PCAB	PC	3.370925725	667.78001
RF11018PCAB	PC	3.370925725	667.78001
RF11019PCAB	PC	3.370925725	667.78001
RF11020PCAB	PC	3.370925725	667.78001
RF11021PCAB	PC	3.370925725	667.78001
RF11022PCAB	PC	3.370925725	667.78001
RF11023PCAB	PC	3.370925725	667.78001
RF11024PCAB	PC	3.370925725	667.78001
RF11025PCAB	PC	3.370925725	667.78001
RF11026PCAB	PC	2.230359053	698.2583437
RF11027PCAB	PC	2.230359053	698.2583437
RF11028PCAB	PC	2.230359053	698.2583437
RF11029PCAB	PC	2.230359053	698.2583437
RF11030PCAB	PC	2.230359053	698.2583437
RF11031PCAB	PC	2.230359053	698.2583437
RF11032PCAB	PC	2.230359053	698.2583437
RF11033PCAB	PC	2.230359053	698.2583437
RF11034PCAB	PC	2.230359053	698.2583437
RF11035PCAB	PC	2.230359053	698.2583437
RF11036PCAB	PC	2.230359053	698.2583437
RF11037PCAB	PC	2.230359053	698.2583437
RF11038PCAB	PC	2.230359053	698.2583437
RF11039PCAB	PC	2.230359053	698.2583437
RF11040PCAB	PC	2.230359053	698.2583437
RF11041PCAB	PC	2.230359053	698.2583437
RF11042PCAB	PC	2.230359053	698.2583437
RF11043PCAB	PC	2.230359053	698.2583437
RF11044PCAB	PC	2.230359053	698.2583437
RF11045PCAB	PC	2.230359053	698.2583437
RF11046PCAB	PC	2.230359053	698.2583437
RF11047PCAB	PC	2.230359053	698.2583437
RF11048PCAB	PC	2.230359053	698.2583437
RF11049PCAB	PC	2.230359053	698.2583437
RF11050PCAB	PC	2.230359053	698.2583437
RF11051PCAB	PC	2.230359053	698.2583437
RF11052PCAB	PC	2.230359053	698.2583437
RF11053PCAB	PC	2.230359053	698.2583437
RF11054PCAB	PC	2.230359053	698.2583437
RF11055PCAB	PC	2.230359053	698.2583437
RF11056PCAB	PC	2.230359053	698.2583437
RF11057PCAB	PC	2.230359053	698.2583437
RF11058PCAB	PC	2.230359053	698.2583437
RF11059PCAB	PC	2.230359053	698.2583437
RF11060PCAB	PC	2.230359053	698.2583437
RF11061PCAB	PC	2.230359053	698.2583437
RF11062PCAB	PC	2.230359053	698.2583437
RF11063PCAB	PC	2.230359053	698.2583437
RF11064PCAB	PC	2.230359053	698.2583437
RF11065PCAB	PC	2.230359053	698.2583437
RF11066FASY	FA	6.84577032	1006.418348
RF11067FASY	FA	6.84577032	1006.418348
RF11068PCAB	PC	3.370925725	667.78001
RF11069PCAB	PC	3.370925725	667.78001
RF11070PCAB	PC	3.370925725	667.78001
RF11071PCAB	PC	3.370925725	667.78001
RF11072PCAB	PC	3.370925725	667.78001
RF11073PCAB	PC	3.370925725	667.78001
RF11074PCAB	PC	3.370925725	667.78001
RF11075PCAB	PC	3.370925725	667.78001
RF11076PCAB	PC	3.370925725	667.78001
RF11077PCAB	PC	3.370925725	667.78001
RF11078PCAB	PC	3.370925725	667.78001
RF11079PCAB	PC	3.370925725	667.78001
RF11080PCAB	PC	3.370925725	667.78001
RF11081PCAB	PC	3.370925725	667.78001
RF11082PCAB	PC	3.370925725	667.78001
RF11083PCAB	PC	3.370925725	667.78001
RF11084PCAB	PC	3.370925725	667.78001
RF11085PCAB	PC	3.370925725	667.78001
RF11086PCAB	PC	3.370925725	667.78001
RF11087PCAB	PC	3.370925725	667.78001
RF11088PCAB	PC	3.370925725	667.78001
RF11090PCAB	PC	3.370925725	667.78001
RF11091ABAL	AB	5.920495032	1021.231682
RF11092FASY	FA	5.920495032	1021.231682
RF11093ABAL	AB	5.400225476	684.4166769
RF11094FASY	FA	5.400225476	684.4166769
RF11095FASY	FA	10.96743949	1132.04835
RF11096PCAB	PC	3.602268394	966.4266811
RF11097FASY	FA	7.103398028	885.8650132
RF11098ABAL	AB	7.34925282	1399.048354
RF11099FASY	FA	7.34925282	1399.048354
RF11100PCAB	PC	7.34925282	1399.048354
RYSZ001PICE	PI	3.602268394	966.4266811
RYSZ003PICE	PI	2.773820749	910.6183469
RYSZ004PICE	PI	0.84334452	1637.461691
