# Supplementary material for: Longer growing seasons will not offset growth loss in drought-prone temperate forests of Central-Southeast Europe
Source: Nat Commun. 2025 Oct 29;16:9535. doi: 10.1038/s41467-025-64568-8 (PMC12572185; doi:10.1038/s41467-025-64568-8)
Supplement: Supplementary file 4 — Source Data [file 41467_2025_64568_MOESM4_ESM.zip › SourceData/Fig01b_UNDERLAY.csv]

id	X	Y	genus_group	TEMP	PREC
367923	14.6099991	45.2519287	AB	8.641243935	1603.348389
367926	14.9099991	45.2519287	AB	7.867619038	1555.525024
367925	14.8099991	45.2519287	AB	7.867619038	1555.525024
367928	15.1099991	45.2519287	AB	9.137410164	1443.006714
367927	15.0099991	45.2519287	AB	9.137410164	1443.006714
417130	15.7099991	40.3519287	AB	11.53805733	798.6083374
417132	15.9099991	40.3519287	AB	11.09147739	789.6616821
417131	15.8099991	40.3519287	AB	11.09147739	789.6616821
318704	12.3099991	50.1519287	AB	7.228630543	678.4066772
318703	12.2099991	50.1519287	AB	6.990898132	722.2833252
318706	12.5099991	50.1519287	AB	6.99366045	696.9283447
318705	12.4099991	50.1519287	AB	7.228630543	678.4066772
318708	12.7099991	50.1519287	AB	6.99366045	696.9283447
318707	12.6099991	50.1519287	AB	6.99366045	696.9283447
318710	12.9099991	50.1519287	AB	7.041997433	617.5200195
318709	12.8099991	50.1519287	AB	7.041997433	617.5200195
318712	13.1099991	50.1519287	AB	6.934925079	595.8616333
318711	13.0099991	50.1519287	AB	6.934925079	595.8616333
318714	13.3099991	50.1519287	AB	8.02810955	495.2716675
318713	13.2099991	50.1519287	AB	6.934925079	595.8616333
318716	13.5099991	50.1519287	AB	8.252344131	493.6450195
318715	13.4099991	50.1519287	AB	8.02810955	495.2716675
318718	13.7099991	50.1519287	AB	8.252344131	493.6450195
318717	13.6099991	50.1519287	AB	8.252344131	493.6450195
318688	10.7099991	50.1519287	AB	8.539916992	668.7800293
318687	10.6099991	50.1519287	AB	8.539916992	668.7800293
318690	10.9099991	50.1519287	AB	8.683038712	665.8933716
318689	10.8099991	50.1519287	AB	8.683038712	665.8933716
318692	11.1099991	50.1519287	AB	8.259566307	744.6716919
318691	11.0099991	50.1519287	AB	8.259566307	744.6716919
318694	11.3099991	50.1519287	AB	7.981914043	805.1300049
318693	11.2099991	50.1519287	AB	8.259566307	744.6716919
318696	11.5099991	50.1519287	AB	7.322918415	895.0100098
318695	11.4099991	50.1519287	AB	7.981914043	805.1300049
318698	11.7099991	50.1519287	AB	7.322918415	895.0100098
318697	11.6099991	50.1519287	AB	7.322918415	895.0100098
318700	11.9099991	50.1519287	AB	6.867990971	888.3616333
318699	11.8099991	50.1519287	AB	6.867990971	888.3616333
318702	12.1099991	50.1519287	AB	6.990898132	722.2833252
318701	12.0099991	50.1519287	AB	6.990898132	722.2833252
318686	10.5099991	50.1519287	AB	8.539916992	668.7800293
367996	21.9099991	45.2519287	AB	10.38580227	633.5266724
367998	22.1099991	45.2519287	AB	9.64482975	689.1616211
367997	22.0099991	45.2519287	AB	9.64482975	689.1616211
318768	18.7099991	50.1519287	AB	8.592474937	710.8166504
417170	19.7099991	40.3519287	AB	14.29455853	813.6516724
318767	18.6099991	50.1519287	AB	8.592474937	710.8166504
417169	19.6099991	40.3519287	AB	14.29455853	813.6516724
318770	18.9099991	50.1519287	AB	8.435466766	735.1350098
318769	18.8099991	50.1519287	AB	8.435466766	735.1350098
318772	19.1099991	50.1519287	AB	8.470366478	739.3166504
318771	19.0099991	50.1519287	AB	8.470366478	739.3166504
318774	19.3099991	50.1519287	AB	8.370662689	733.0532837
318773	19.2099991	50.1519287	AB	8.470366478	739.3166504
417178	20.5099991	40.3519287	AB	9.530809402	805.5266724
318776	19.5099991	50.1519287	AB	8.047249794	722.4416504
417177	20.4099991	40.3519287	AB	11.37275219	806.5933228
318775	19.4099991	50.1519287	AB	8.370662689	733.0532837
417180	20.7099991	40.3519287	AB	9.530809402	805.5266724
318778	19.7099991	50.1519287	AB	8.047249794	722.4416504
417179	20.6099991	40.3519287	AB	9.530809402	805.5266724
318777	19.6099991	50.1519287	AB	8.047249794	722.4416504
318780	19.9099991	50.1519287	AB	8.152205467	692.6699829
318779	19.8099991	50.1519287	AB	8.152205467	692.6699829
318782	20.1099991	50.1519287	AB	8.432469368	652.585022
318781	20.0099991	50.1519287	AB	8.432469368	652.585022
367952	17.5099991	45.2519287	AB	10.50309849	754.7383423
318752	17.1099991	50.1519287	AB	6.129449844	876.9699707
318751	17.0099991	50.1519287	AB	6.129449844	876.9699707
318754	17.3099991	50.1519287	AB	6.57267046	823.3966675
367953	17.6099991	45.2519287	AB	10.50309849	754.7383423
318753	17.2099991	50.1519287	AB	6.129449844	876.9699707
318756	17.5099991	50.1519287	AB	7.885178566	675.8000488
318755	17.4099991	50.1519287	AB	6.57267046	823.3966675
318758	17.7099991	50.1519287	AB	7.885178566	675.8000488
318757	17.6099991	50.1519287	AB	7.885178566	675.8000488
318760	17.9099991	50.1519287	AB	8.430925369	609.1316528
318759	17.8099991	50.1519287	AB	8.430925369	609.1316528
318762	18.1099991	50.1519287	AB	8.587477684	626.5783691
318761	18.0099991	50.1519287	AB	8.587477684	626.5783691
318764	18.3099991	50.1519287	AB	8.738384247	664.2400513
318763	18.2099991	50.1519287	AB	8.587477684	626.5783691
318766	18.5099991	50.1519287	AB	8.592474937	710.8166504
318765	18.4099991	50.1519287	AB	8.738384247	664.2400513
318740	15.9099991	50.1519287	AB	9.093539238	568.8233032
318742	16.1099991	50.1519287	AB	8.550673485	623.8733521
318741	16.0099991	50.1519287	AB	8.550673485	623.8733521
318744	16.3099991	50.1519287	AB	7.418907166	778.7650146
318743	16.2099991	50.1519287	AB	8.550673485	623.8733521
318746	16.5099991	50.1519287	AB	6.920043945	838.5016479
318745	16.4099991	50.1519287	AB	7.418907166	778.7650146
318748	16.7099991	50.1519287	AB	6.920043945	838.5016479
318747	16.6099991	50.1519287	AB	6.920043945	838.5016479
318750	16.9099991	50.1519287	AB	6.533951759	861.0550537
318749	16.8099991	50.1519287	AB	6.533951759	861.0550537
318720	13.9099991	50.1519287	AB	8.196818352	502.6316833
318719	13.8099991	50.1519287	AB	8.196818352	502.6316833
368032	25.5099991	45.2519287	AB	4.468604088	677.3250122
368034	25.7099991	45.2519287	AB	4.468604088	677.3250122
368033	25.6099991	45.2519287	AB	4.468604088	677.3250122
368016	23.9099991	45.2519287	AB	4.69391346	750.4033203
368015	23.8099991	45.2519287	AB	4.69391346	750.4033203
318816	23.5099991	50.1519287	AB	7.851965427	633.9616699
368018	24.1099991	45.2519287	AB	6.181466103	690.9766846
318815	23.4099991	50.1519287	AB	7.841941833	626.8132935
368017	24.0099991	45.2519287	AB	6.181466103	690.9766846
318818	23.7099991	50.1519287	AB	7.851965427	633.9616699
318817	23.6099991	50.1519287	AB	7.851965427	633.9616699
368000	22.3099991	45.2519287	AB	8.317454338	731.7099609
367999	22.2099991	45.2519287	AB	9.64482975	689.1616211
318800	21.9099991	50.1519287	AB	8.271743774	640.4066772
368002	22.5099991	45.2519287	AB	4.967433453	811.0933228
318799	21.8099991	50.1519287	AB	8.271743774	640.4066772
368001	22.4099991	45.2519287	AB	8.317454338	731.7099609
318802	22.1099991	50.1519287	AB	8.130299568	626.8399658
368004	22.7099991	45.2519287	AB	4.967433453	811.0933228
318801	22.0099991	50.1519287	AB	8.130299568	626.8399658
368003	22.6099991	45.2519287	AB	4.967433453	811.0933228
318804	22.3099991	50.1519287	AB	8.14984417	619.8300171
368006	22.9099991	45.2519287	AB	4.175388336	828.8699951
318803	22.2099991	50.1519287	AB	8.130299568	626.8399658
368005	22.8099991	45.2519287	AB	4.175388336	828.8699951
318806	22.5099991	50.1519287	AB	8.223453522	615.1350098
368008	23.1099991	45.2519287	AB	6.488557339	716.7467041
318805	22.4099991	50.1519287	AB	8.14984417	619.8300171
368007	23.0099991	45.2519287	AB	6.488557339	716.7467041
318808	22.7099991	50.1519287	AB	8.223453522	615.1350098
368010	23.3099991	45.2519287	AB	6.176847935	718.3200073
318807	22.6099991	50.1519287	AB	8.223453522	615.1350098
368009	23.2099991	45.2519287	AB	6.488557339	716.7467041
318810	22.9099991	50.1519287	AB	8.161715508	612.9916382
368012	23.5099991	45.2519287	AB	3.922652721	796.2000122
318809	22.8099991	50.1519287	AB	8.161715508	612.9916382
368011	23.4099991	45.2519287	AB	6.176847935	718.3200073
318812	23.1099991	50.1519287	AB	8.00183773	617.331665
368014	23.7099991	45.2519287	AB	3.922652721	796.2000122
318811	23.0099991	50.1519287	AB	8.00183773	617.331665
368013	23.6099991	45.2519287	AB	3.922652721	796.2000122
318814	23.3099991	50.1519287	AB	7.841941833	626.8132935
318813	23.2099991	50.1519287	AB	8.00183773	617.331665
318784	20.3099991	50.1519287	AB	8.441027641	620.9916382
318783	20.2099991	50.1519287	AB	8.432469368	652.585022
318786	20.5099991	50.1519287	AB	8.438845634	623.081665
318785	20.4099991	50.1519287	AB	8.441027641	620.9916382
318788	20.7099991	50.1519287	AB	8.438845634	623.081665
318787	20.6099991	50.1519287	AB	8.438845634	623.081665
318790	20.9099991	50.1519287	AB	8.556166649	637.2666626
318789	20.8099991	50.1519287	AB	8.556166649	637.2666626
318792	21.1099991	50.1519287	AB	8.51433754	649.3933105
318791	21.0099991	50.1519287	AB	8.51433754	649.3933105
318794	21.3099991	50.1519287	AB	8.502886772	644.9949951
318793	21.2099991	50.1519287	AB	8.51433754	649.3933105
318796	21.5099991	50.1519287	AB	8.383197784	649.8733521
318795	21.4099991	50.1519287	AB	8.502886772	644.9949951
318798	21.7099991	50.1519287	AB	8.383197784	649.8733521
318797	21.6099991	50.1519287	AB	8.383197784	649.8733521
399996	9.1099991	42.0519287	AB	10.1239624	950.9833374
399995	9.0099991	42.0519287	AB	10.1239624	950.9833374
399997	9.2099991	42.0519287	AB	10.1239624	950.9833374
350768	5.9099991	46.9519287	AB	9.218164444	1319.356567
350767	5.8099991	46.9519287	AB	9.218164444	1319.356567
350770	6.1099991	46.9519287	AB	7.767447948	1489.123169
350769	6.0099991	46.9519287	AB	7.767447948	1489.123169
350772	6.3099991	46.9519287	AB	7.344094753	1440.410034
350771	6.2099991	46.9519287	AB	7.767447948	1489.123169
350774	6.5099991	46.9519287	AB	7.850623608	1274.224976
350773	6.4099991	46.9519287	AB	7.344094753	1440.410034
350776	6.7099991	46.9519287	AB	7.850623608	1274.224976
350775	6.6099991	46.9519287	AB	7.850623608	1274.224976
350778	6.9099991	46.9519287	AB	8.862221718	1044.369995
350777	6.8099991	46.9519287	AB	8.862221718	1044.369995
350780	7.1099991	46.9519287	AB	8.941824913	981.706604
350779	7.0099991	46.9519287	AB	8.941824913	981.706604
350782	7.3099991	46.9519287	AB	8.281131744	1047.52832
350781	7.2099991	46.9519287	AB	8.941824913	981.706604
350800	9.1099991	46.9519287	AB	3.337634563	1577.371582
350799	9.0099991	46.9519287	AB	3.337634563	1577.371582
350804	9.5099991	46.9519287	AB	3.868499517	1274.251587
350806	9.7099991	46.9519287	AB	3.868499517	1274.251587
350805	9.6099991	46.9519287	AB	3.868499517	1274.251587
350807	9.8099991	46.9519287	AB	1.937626958	1196.054932
400112	20.7099991	42.0519287	AB	8.363950729	805.4366455
400111	20.6099991	42.0519287	AB	8.363950729	805.4366455
350784	7.5099991	46.9519287	AB	7.862801075	1106.166626
400114	20.9099991	42.0519287	AB	6.932803154	784.3983154
350783	7.4099991	46.9519287	AB	8.281131744	1047.52832
400113	20.8099991	42.0519287	AB	6.932803154	784.3983154
350786	7.7099991	46.9519287	AB	7.862801075	1106.166626
350785	7.6099991	46.9519287	AB	7.862801075	1106.166626
350788	7.9099991	46.9519287	AB	6.414739609	1250.083252
350787	7.8099991	46.9519287	AB	6.414739609	1250.083252
350790	8.1099991	46.9519287	AB	5.998550892	1348.968262
350789	8.0099991	46.9519287	AB	5.998550892	1348.968262
350792	8.3099991	46.9519287	AB	4.834726334	1476.786621
350791	8.2099991	46.9519287	AB	5.998550892	1348.968262
350794	8.5099991	46.9519287	AB	3.811939001	1507.911743
350793	8.4099991	46.9519287	AB	4.834726334	1476.786621
350796	8.7099991	46.9519287	AB	3.811939001	1507.911743
350795	8.6099991	46.9519287	AB	3.811939001	1507.911743
400106	20.1099991	42.0519287	AB	10.21033573	893.6783447
400105	20.0099991	42.0519287	AB	10.21033573	893.6783447
400108	20.3099991	42.0519287	AB	10.09078312	833.2349854
400107	20.2099991	42.0519287	AB	10.21033573	893.6783447
400110	20.5099991	42.0519287	AB	8.363950729	805.4366455
400109	20.4099991	42.0519287	AB	10.09078312	833.2349854
350864	15.5099991	46.9519287	AB	9.754020691	862.4716797
350865	15.6099991	46.9519287	AB	9.754020691	862.4716797
301666	15.3099991	51.8519287	AB	9.186055183	559.2850342
301665	15.2099991	51.8519287	AB	9.170434952	572.0549316
301668	15.5099991	51.8519287	AB	9.194226265	537.8217163
301667	15.4099991	51.8519287	AB	9.186055183	559.2850342
301670	15.7099991	51.8519287	AB	9.194226265	537.8217163
301669	15.6099991	51.8519287	AB	9.194226265	537.8217163
301672	15.9099991	51.8519287	AB	9.101655006	530.3633423
301671	15.8099991	51.8519287	AB	9.101655006	530.3633423
301674	16.1099991	51.8519287	AB	8.942472458	528.0233765
301673	16.0099991	51.8519287	AB	8.942472458	528.0233765
301675	16.2099991	51.8519287	AB	8.942472458	528.0233765
350852	14.3099991	46.9519287	AB	7.210730553	894.4199829
350854	14.5099991	46.9519287	AB	6.626482964	937.9432983
350853	14.4099991	46.9519287	AB	7.210730553	894.4199829
350856	14.7099991	46.9519287	AB	6.626482964	937.9432983
350855	14.6099991	46.9519287	AB	6.626482964	937.9432983
350858	14.9099991	46.9519287	AB	6.644834995	943.7516479
350857	14.8099991	46.9519287	AB	6.644834995	943.7516479
350860	15.1099991	46.9519287	AB	7.620774746	1010.210022
350859	15.0099991	46.9519287	AB	7.620774746	1010.210022
350862	15.3099991	46.9519287	AB	9.764672279	927.5216675
350861	15.2099991	46.9519287	AB	7.620774746	1010.210022
350960	25.1099991	46.9519287	AB	4.865190506	536.8616943
350959	25.0099991	46.9519287	AB	4.865190506	536.8616943
350962	25.3099991	46.9519287	AB	4.850399494	540.541626
350961	25.2099991	46.9519287	AB	4.865190506	536.8616943
350964	25.5099991	46.9519287	AB	4.520721912	559.1316528
350963	25.4099991	46.9519287	AB	4.850399494	540.541626
350966	25.7099991	46.9519287	AB	4.520721912	559.1316528
350965	25.6099991	46.9519287	AB	4.520721912	559.1316528
350968	25.9099991	46.9519287	AB	4.882371902	554.0133057
350967	25.8099991	46.9519287	AB	4.882371902	554.0133057
350970	26.1099991	46.9519287	AB	5.709054947	551.710022
350969	26.0099991	46.9519287	AB	5.709054947	551.710022
350972	26.3099991	46.9519287	AB	7.229475498	531.6233521
350971	26.2099991	46.9519287	AB	5.709054947	551.710022
400144	23.9099991	42.0519287	AB	7.755580425	551.206665
400143	23.8099991	42.0519287	AB	7.755580425	551.206665
301743	23.0099991	51.8519287	AB	7.789338112	537.0866699
400145	24.0099991	42.0519287	AB	10.17728996	485.8583374
350958	24.9099991	46.9519287	AB	6.624077797	454.0316467
350957	24.8099991	46.9519287	AB	6.624077797	454.0316467
301728	21.5099991	51.8519287	AB	7.983026505	551.3716431
301730	21.7099991	51.8519287	AB	7.983026505	551.3716431
301729	21.6099991	51.8519287	AB	7.983026505	551.3716431
301732	21.9099991	51.8519287	AB	7.845013618	554.1500244
301731	21.8099991	51.8519287	AB	7.845013618	554.1500244
301734	22.1099991	51.8519287	AB	7.804868698	545.9749756
301733	22.0099991	51.8519287	AB	7.804868698	545.9749756
301736	22.3099991	51.8519287	AB	7.818236828	538.3850098
400138	23.3099991	42.0519287	AB	5.122370243	624.1916504
301735	22.2099991	51.8519287	AB	7.804868698	545.9749756
400137	23.2099991	42.0519287	AB	9.813388824	487.7333374
301738	22.5099991	51.8519287	AB	7.811829567	534.4716797
400140	23.5099991	42.0519287	AB	5.033286095	631.6566772
301737	22.4099991	51.8519287	AB	7.818236828	538.3850098
400139	23.4099991	42.0519287	AB	5.122370243	624.1916504
301740	22.7099991	51.8519287	AB	7.811829567	534.4716797
400142	23.7099991	42.0519287	AB	5.033286095	631.6566772
301739	22.6099991	51.8519287	AB	7.811829567	534.4716797
400141	23.6099991	42.0519287	AB	5.033286095	631.6566772
301742	22.9099991	51.8519287	AB	7.791956902	534.7133179
301741	22.8099991	51.8519287	AB	7.791956902	534.7133179
301712	19.9099991	51.8519287	AB	8.230215073	537.1333618
301711	19.8099991	51.8519287	AB	8.230215073	537.1333618
301714	20.1099991	51.8519287	AB	8.267604828	536.5400391
301713	20.0099991	51.8519287	AB	8.267604828	536.5400391
301700	18.7099991	51.8519287	AB	8.564469337	501.2999878
301699	18.6099991	51.8519287	AB	8.564469337	501.2999878
301702	18.9099991	51.8519287	AB	8.465479851	510.9633484
301701	18.8099991	51.8519287	AB	8.465479851	510.9633484
301704	19.1099991	51.8519287	AB	8.358190536	520.9016724
301703	19.0099991	51.8519287	AB	8.358190536	520.9016724
301706	19.3099991	51.8519287	AB	8.270918846	535.7033691
301705	19.2099991	51.8519287	AB	8.358190536	520.9016724
301708	19.5099991	51.8519287	AB	8.203923225	541.5466919
301707	19.4099991	51.8519287	AB	8.270918846	535.7033691
301710	19.7099991	51.8519287	AB	8.203923225	541.5466919
301709	19.6099991	51.8519287	AB	8.203923225	541.5466919
383866	2.5099991	43.6519287	AB	10.02230835	1013.784973
383868	2.7099991	43.6519287	AB	10.02230835	1013.784973
383867	2.6099991	43.6519287	AB	10.02230835	1013.784973
383870	2.9099991	43.6519287	AB	10.53045368	1000.51001
383869	2.8099991	43.6519287	AB	10.53045368	1000.51001
334652	0.7099991	48.5519287	AB	10.03131771	721.6199951
334653	0.8099991	48.5519287	AB	10.0255127	685.0283203
334716	7.1099991	48.5519287	AB	9.043522835	961.6016846
334715	7.0099991	48.5519287	AB	9.043522835	961.6016846
334718	7.3099991	48.5519287	AB	9.547504425	843.9749756
334717	7.2099991	48.5519287	AB	9.043522835	961.6016846
383872	3.1099991	43.6519287	AB	12.60013866	856.1550293
383871	3.0099991	43.6519287	AB	12.60013866	856.1550293
334768	12.3099991	48.5519287	AB	8.539498329	742.7333374
334767	12.2099991	48.5519287	AB	8.564477921	743.2399902
334770	12.5099991	48.5519287	AB	8.537106514	749.9199829
334769	12.4099991	48.5519287	AB	8.539498329	742.7333374
334772	12.7099991	48.5519287	AB	8.537106514	749.9199829
334771	12.6099991	48.5519287	AB	8.537106514	749.9199829
334774	12.9099991	48.5519287	AB	8.521794319	794.9099731
334773	12.8099991	48.5519287	AB	8.521794319	794.9099731
334776	13.1099991	48.5519287	AB	8.401437759	850.0733032
334775	13.0099991	48.5519287	AB	8.401437759	850.0733032
334778	13.3099991	48.5519287	AB	8.345081329	902.2999268
334777	13.2099991	48.5519287	AB	8.401437759	850.0733032
334780	13.5099991	48.5519287	AB	7.938015938	1029.128296
334779	13.4099991	48.5519287	AB	8.345081329	902.2999268
334782	13.7099991	48.5519287	AB	7.938015938	1029.128296
334781	13.6099991	48.5519287	AB	7.938015938	1029.128296
334754	10.9099991	48.5519287	AB	8.602088928	729.2616577
334756	11.1099991	48.5519287	AB	8.490066528	732.6766357
383958	11.7099991	43.6519287	AB	12.65242958	1037.016602
334755	11.0099991	48.5519287	AB	8.490066528	732.6766357
383957	11.6099991	43.6519287	AB	12.65242958	1037.016602
334758	11.3099991	48.5519287	AB	8.487039566	732.2683105
334757	11.2099991	48.5519287	AB	8.490066528	732.6766357
334760	11.5099991	48.5519287	AB	8.414224625	751.0799561
334759	11.4099991	48.5519287	AB	8.487039566	732.2683105
334762	11.7099991	48.5519287	AB	8.414224625	751.0799561
334761	11.6099991	48.5519287	AB	8.414224625	751.0799561
334764	11.9099991	48.5519287	AB	8.365681648	750.0099487
334763	11.8099991	48.5519287	AB	8.365681648	750.0099487
334766	12.1099991	48.5519287	AB	8.564477921	743.2399902
334765	12.0099991	48.5519287	AB	8.564477921	743.2399902
334736	9.1099991	48.5519287	AB	9.186023712	736.5383301
334735	9.0099991	48.5519287	AB	9.186023712	736.5383301
334737	9.2099991	48.5519287	AB	9.186023712	736.5383301
383024	18.7099991	43.7519287	AB	7.429879189	937.2467041
383023	18.6099991	43.7519287	AB	7.429879189	937.2467041
383026	18.9099991	43.7519287	AB	7.836480141	905.4683228
334719	7.4099991	48.5519287	AB	9.547504425	843.9749756
383025	18.8099991	43.7519287	AB	7.836480141	905.4683228
383028	19.1099991	43.7519287	AB	7.820109844	902.8883057
383027	19.0099991	43.7519287	AB	7.820109844	902.8883057
383030	19.3099991	43.7519287	AB	8.715777397	870.7949829
383029	19.2099991	43.7519287	AB	7.820109844	902.8883057
334726	8.1099991	48.5519287	AB	9.503427505	1257.198242
383032	19.5099991	43.7519287	AB	8.76859951	872.2633057
334725	8.0099991	48.5519287	AB	9.503427505	1257.198242
383031	19.4099991	43.7519287	AB	8.715777397	870.7949829
334728	8.3099991	48.5519287	AB	7.618669987	1489.829956
383034	19.7099991	43.7519287	AB	8.76859951	872.2633057
334727	8.2099991	48.5519287	AB	9.503427505	1257.198242
383033	19.6099991	43.7519287	AB	8.76859951	872.2633057
334730	8.5099991	48.5519287	AB	7.878648758	985.3566284
334729	8.4099991	48.5519287	AB	7.618669987	1489.829956
334732	8.7099991	48.5519287	AB	7.878648758	985.3566284
334731	8.6099991	48.5519287	AB	7.878648758	985.3566284
334734	8.9099991	48.5519287	AB	8.598485947	733.6616821
383008	17.1099991	43.7519287	AB	6.633847237	1065.641724
334733	8.8099991	48.5519287	AB	8.598485947	733.6616821
383007	17.0099991	43.7519287	AB	6.633847237	1065.641724
334832	18.7099991	48.5519287	AB	7.5687356	750.5699463
383010	17.3099991	43.7519287	AB	6.993801117	1040.536621
334831	18.6099991	48.5519287	AB	7.5687356	750.5699463
383009	17.2099991	43.7519287	AB	6.633847237	1065.641724
334834	18.9099991	48.5519287	AB	7.434099197	761.1049805
383012	17.5099991	43.7519287	AB	7.472003937	1036.498291
334833	18.8099991	48.5519287	AB	7.434099197	761.1049805
383011	17.4099991	43.7519287	AB	6.993801117	1040.536621
334836	19.1099991	48.5519287	AB	7.611483097	741.9599609
383014	17.7099991	43.7519287	AB	7.472003937	1036.498291
334835	19.0099991	48.5519287	AB	7.611483097	741.9599609
383013	17.6099991	43.7519287	AB	7.472003937	1036.498291
334838	19.3099991	48.5519287	AB	6.822360516	791.0599976
383016	17.9099991	43.7519287	AB	7.872393608	1019.328369
334837	19.2099991	48.5519287	AB	7.611483097	741.9599609
383015	17.8099991	43.7519287	AB	7.872393608	1019.328369
334840	19.5099991	48.5519287	AB	6.016012192	844.5150146
383018	18.1099991	43.7519287	AB	9.090302467	965.8166504
334839	19.4099991	48.5519287	AB	6.822360516	791.0599976
383017	18.0099991	43.7519287	AB	9.090302467	965.8166504
383020	18.3099991	43.7519287	AB	8.29853344	950.0450439
383019	18.2099991	43.7519287	AB	9.090302467	965.8166504
383022	18.5099991	43.7519287	AB	7.429879189	937.2467041
383021	18.4099991	43.7519287	AB	8.29853344	950.0450439
383006	16.9099991	43.7519287	AB	8.166462898	1037.909912
383005	16.8099991	43.7519287	AB	8.166462898	1037.909912
334830	18.5099991	48.5519287	AB	7.5687356	750.5699463
334800	15.5099991	48.5519287	AB	8.58251667	524.7266846
334799	15.4099991	48.5519287	AB	7.777949333	577.5366821
334784	13.9099991	48.5519287	AB	7.618141174	972.4799805
334783	13.8099991	48.5519287	AB	7.618141174	972.4799805
334786	14.1099991	48.5519287	AB	6.880205154	846.3883057
334785	14.0099991	48.5519287	AB	6.880205154	846.3883057
334788	14.3099991	48.5519287	AB	6.665733337	767.206665
334787	14.2099991	48.5519287	AB	6.880205154	846.3883057
334790	14.5099991	48.5519287	AB	6.64097929	794.4933472
334789	14.4099991	48.5519287	AB	6.665733337	767.206665
334792	14.7099991	48.5519287	AB	6.64097929	794.4933472
334791	14.6099991	48.5519287	AB	6.64097929	794.4933472
334794	14.9099991	48.5519287	AB	6.940135002	764.5599976
334793	14.8099991	48.5519287	AB	6.940135002	764.5599976
334796	15.1099991	48.5519287	AB	7.270555973	674.210022
334795	15.0099991	48.5519287	AB	7.270555973	674.210022
334798	15.3099991	48.5519287	AB	7.777949333	577.5366821
334797	15.2099991	48.5519287	AB	7.270555973	674.210022
333872	23.1099991	48.6519287	AB	6.275925636	1094.583374
333874	23.3099991	48.6519287	AB	5.504261017	1116.708252
333873	23.2099991	48.6519287	AB	6.275925636	1094.583374
333876	23.5099991	48.6519287	AB	4.790162563	1077.928345
333875	23.4099991	48.6519287	AB	5.504261017	1116.708252
333878	23.7099991	48.6519287	AB	4.790162563	1077.928345
333877	23.6099991	48.6519287	AB	4.790162563	1077.928345
333880	23.9099991	48.6519287	AB	3.818743467	1031.401611
333879	23.8099991	48.6519287	AB	3.818743467	1031.401611
333882	24.1099991	48.6519287	AB	4.566170216	923.668335
333881	24.0099991	48.6519287	AB	4.566170216	923.668335
333884	24.3099991	48.6519287	AB	5.896660328	787.3233032
333883	24.2099991	48.6519287	AB	4.566170216	923.668335
333886	24.5099991	48.6519287	AB	7.011798382	687.2432861
333885	24.4099991	48.6519287	AB	5.896660328	787.3233032
333840	19.9099991	48.6519287	AB	6.848396301	717.3182983
333839	19.8099991	48.6519287	AB	6.848396301	717.3182983
333841	20.0099991	48.6519287	AB	7.576517582	634.7949829
333846	20.5099991	48.6519287	AB	7.608605385	636.6033325
333848	20.7099991	48.6519287	AB	7.608605385	636.6033325
333847	20.6099991	48.6519287	AB	7.608605385	636.6033325
333849	20.8099991	48.6519287	AB	8.338274956	601.7133789
333828	18.7099991	48.6519287	AB	7.5687356	750.5699463
333827	18.6099991	48.6519287	AB	7.5687356	750.5699463
333830	18.9099991	48.6519287	AB	7.434099197	761.1049805
333829	18.8099991	48.6519287	AB	7.434099197	761.1049805
333832	19.1099991	48.6519287	AB	7.611483097	741.9599609
333831	19.0099991	48.6519287	AB	7.611483097	741.9599609
333834	19.3099991	48.6519287	AB	6.822360516	791.0599976
333833	19.2099991	48.6519287	AB	7.611483097	741.9599609
333836	19.5099991	48.6519287	AB	6.016012192	844.5150146
333835	19.4099991	48.6519287	AB	6.822360516	791.0599976
333838	19.7099991	48.6519287	AB	6.016012192	844.5150146
333837	19.6099991	48.6519287	AB	6.016012192	844.5150146
333888	24.7099991	48.6519287	AB	7.011798382	687.2432861
333887	24.6099991	48.6519287	AB	7.011798382	687.2432861
333890	24.9099991	48.6519287	AB	7.477845192	665.1616211
333889	24.8099991	48.6519287	AB	7.477845192	665.1616211
366832	5.9099991	45.3519287	AB	8.00706768	1234.541626
366831	5.8099991	45.3519287	AB	8.00706768	1234.541626
366834	6.1099991	45.3519287	AB	6.579253674	1200.806641
366833	6.0099991	45.3519287	AB	6.579253674	1200.806641
366836	6.3099991	45.3519287	AB	4.946269035	1191.003296
366835	6.2099991	45.3519287	AB	6.579253674	1200.806641
366837	6.4099991	45.3519287	AB	4.946269035	1191.003296
366816	4.3099991	45.3519287	AB	9.295763016	807.8099976
366815	4.2099991	45.3519287	AB	9.316930771	760.7700195
366818	4.5099991	45.3519287	AB	10.14443779	818.581665
366817	4.4099991	45.3519287	AB	9.295763016	807.8099976
366820	4.7099991	45.3519287	AB	10.14443779	818.581665
366819	4.6099991	45.3519287	AB	10.14443779	818.581665
366828	5.5099991	45.3519287	AB	9.29295826	1153.033325
366830	5.7099991	45.3519287	AB	9.29295826	1153.033325
366829	5.6099991	45.3519287	AB	9.29295826	1153.033325
366800	2.7099991	45.3519287	AB	8.449345589	1140.236694
366799	2.6099991	45.3519287	AB	8.449345589	1140.236694
366802	2.9099991	45.3519287	AB	6.839848518	1283.54834
366801	2.8099991	45.3519287	AB	6.839848518	1283.54834
366804	3.1099991	45.3519287	AB	8.574309349	869.2416992
366803	3.0099991	45.3519287	AB	8.574309349	869.2416992
366806	3.3099991	45.3519287	AB	9.432229042	727.6867065
366805	3.2099991	45.3519287	AB	8.574309349	869.2416992
366808	3.5099991	45.3519287	AB	8.207574844	796.8766479
366807	3.4099991	45.3519287	AB	9.432229042	727.6867065
366810	3.7099991	45.3519287	AB	8.207574844	796.8766479
366809	3.6099991	45.3519287	AB	8.207574844	796.8766479
366812	3.9099991	45.3519287	AB	7.8314538	825.8117065
366811	3.8099991	45.3519287	AB	7.8314538	825.8117065
366814	4.1099991	45.3519287	AB	9.316930771	760.7700195
366813	4.0099991	45.3519287	AB	9.316930771	760.7700195
366796	2.3099991	45.3519287	AB	9.665095329	1081.440063
366798	2.5099991	45.3519287	AB	8.449345589	1140.236694
366797	2.4099991	45.3519287	AB	9.665095329	1081.440063
317682	10.5099991	50.2519287	AB	8.213349342	690.5216675
317684	10.7099991	50.2519287	AB	8.213349342	690.5216675
317686	10.9099991	50.2519287	AB	7.926591396	822.5899658
317685	10.8099991	50.2519287	AB	7.926591396	822.5899658
317688	11.1099991	50.2519287	AB	7.412732601	934.418335
317687	11.0099991	50.2519287	AB	7.412732601	934.418335
317690	11.3099991	50.2519287	AB	7.169826031	943.2449341
317689	11.2099991	50.2519287	AB	7.412732601	934.418335
317692	11.5099991	50.2519287	AB	7.048689365	856.9366455
317691	11.4099991	50.2519287	AB	7.169826031	943.2449341
317694	11.7099991	50.2519287	AB	7.048689365	856.9366455
317693	11.6099991	50.2519287	AB	7.048689365	856.9366455
416176	20.7099991	40.4519287	AB	9.530809402	805.5266724
416175	20.6099991	40.4519287	AB	9.530809402	805.5266724
366848	7.5099991	45.3519287	AB	9.919307709	756.9633789
366847	7.4099991	45.3519287	AB	5.521936417	910.2132568
416174	20.5099991	40.4519287	AB	9.530809402	805.5266724
416173	20.4099991	40.4519287	AB	11.37275219	806.5933228
317744	16.7099991	50.2519287	AB	7.294709682	712.7716675
317743	16.6099991	50.2519287	AB	7.294709682	712.7716675
317746	16.9099991	50.2519287	AB	7.375680923	758.8582764
317745	16.8099991	50.2519287	AB	7.375680923	758.8582764
366948	17.5099991	45.3519287	AB	10.50309849	754.7383423
317748	17.1099991	50.2519287	AB	8.276217461	672.4382935
366947	17.4099991	45.3519287	AB	10.12252522	803.2150269
317747	17.0099991	50.2519287	AB	8.276217461	672.4382935
317750	17.3099991	50.2519287	AB	8.407428741	670.6732788
366949	17.6099991	45.3519287	AB	10.50309849	754.7383423
317749	17.2099991	50.2519287	AB	8.276217461	672.4382935
317752	17.5099991	50.2519287	AB	8.638924599	637.2683105
317751	17.4099991	50.2519287	AB	8.407428741	670.6732788
317754	17.7099991	50.2519287	AB	8.638924599	637.2683105
317753	17.6099991	50.2519287	AB	8.638924599	637.2683105
317756	17.9099991	50.2519287	AB	8.813421249	604.6650391
317755	17.8099991	50.2519287	AB	8.813421249	604.6650391
317758	18.1099991	50.2519287	AB	8.768158913	617.2566528
317757	18.0099991	50.2519287	AB	8.768158913	617.2566528
317736	15.9099991	50.2519287	AB	8.373203278	635.6216431
317735	15.8099991	50.2519287	AB	8.373203278	635.6216431
317738	16.1099991	50.2519287	AB	7.83774519	665.2366943
317737	16.0099991	50.2519287	AB	7.83774519	665.2366943
317740	16.3099991	50.2519287	AB	6.649416924	802.0016479
317739	16.2099991	50.2519287	AB	7.83774519	665.2366943
317742	16.5099991	50.2519287	AB	7.294709682	712.7716675
317741	16.4099991	50.2519287	AB	6.649416924	802.0016479
366918	14.5099991	45.3519287	AB	8.641243935	1603.348389
366920	14.7099991	45.3519287	AB	8.641243935	1603.348389
366919	14.6099991	45.3519287	AB	8.641243935	1603.348389
366922	14.9099991	45.3519287	AB	7.867619038	1555.525024
366921	14.8099991	45.3519287	AB	7.867619038	1555.525024
366924	15.1099991	45.3519287	AB	9.137410164	1443.006714
366923	15.0099991	45.3519287	AB	9.137410164	1443.006714
367024	25.1099991	45.3519287	AB	5.363584995	653.1433105
367023	25.0099991	45.3519287	AB	5.363584995	653.1433105
317696	11.9099991	50.2519287	AB	7.160952091	720.418335
367026	25.3099991	45.3519287	AB	4.215613842	692.2532959
317695	11.8099991	50.2519287	AB	7.160952091	720.418335
367025	25.2099991	45.3519287	AB	5.363584995	653.1433105
317698	12.1099991	50.2519287	AB	7.387972832	682.3433228
367028	25.5099991	45.3519287	AB	4.468604088	677.3250122
317697	12.0099991	50.2519287	AB	7.387972832	682.3433228
367027	25.4099991	45.3519287	AB	4.215613842	692.2532959
317700	12.3099991	50.2519287	AB	6.752325058	869.5032959
367030	25.7099991	45.3519287	AB	4.468604088	677.3250122
317699	12.2099991	50.2519287	AB	7.387972832	682.3433228
367029	25.6099991	45.3519287	AB	4.468604088	677.3250122
317702	12.5099991	50.2519287	AB	6.058737278	984.9233398
367032	25.9099991	45.3519287	AB	5.255533218	648.2399902
317701	12.4099991	50.2519287	AB	6.752325058	869.5032959
367031	25.8099991	45.3519287	AB	5.255533218	648.2399902
317704	12.7099991	50.2519287	AB	6.058737278	984.9233398
317703	12.6099991	50.2519287	AB	6.058737278	984.9233398
367033	26.0099991	45.3519287	AB	6.669658184	591.8216553
317706	12.9099991	50.2519287	AB	6.029898643	902.9299927
317705	12.8099991	50.2519287	AB	6.029898643	902.9299927
317708	13.1099991	50.2519287	AB	6.788883686	730.3049927
317707	13.0099991	50.2519287	AB	6.788883686	730.3049927
367008	23.5099991	45.3519287	AB	3.922652721	796.2000122
317709	13.2099991	50.2519287	AB	6.788883686	730.3049927
367007	23.4099991	45.3519287	AB	6.176847935	718.3200073
317808	23.1099991	50.2519287	AB	7.732491493	618.6216431
367010	23.7099991	45.3519287	AB	3.922652721	796.2000122
317807	23.0099991	50.2519287	AB	7.732491493	618.6216431
367009	23.6099991	45.3519287	AB	3.922652721	796.2000122
317810	23.3099991	50.2519287	AB	7.505613327	626.3400269
367012	23.9099991	45.3519287	AB	4.69391346	750.4033203
317809	23.2099991	50.2519287	AB	7.732491493	618.6216431
367011	23.8099991	45.3519287	AB	4.69391346	750.4033203
317812	23.5099991	50.2519287	AB	7.824505329	597.7600098
367014	24.1099991	45.3519287	AB	6.181466103	690.9766846
317811	23.4099991	50.2519287	AB	7.505613327	626.3400269
367013	24.0099991	45.3519287	AB	6.181466103	690.9766846
367016	24.3099991	45.3519287	AB	7.256485939	649.0633545
317813	23.6099991	50.2519287	AB	7.824505329	597.7600098
367015	24.2099991	45.3519287	AB	6.181466103	690.9766846
367018	24.5099991	45.3519287	AB	5.747184277	679.5349731
367017	24.4099991	45.3519287	AB	7.256485939	649.0633545
367020	24.7099991	45.3519287	AB	5.747184277	679.5349731
367019	24.6099991	45.3519287	AB	5.747184277	679.5349731
367022	24.9099991	45.3519287	AB	4.983706951	694.1099854
367021	24.8099991	45.3519287	AB	4.983706951	694.1099854
317792	21.5099991	50.2519287	AB	8.377612114	604.1016846
366994	22.1099991	45.3519287	AB	9.64482975	689.1616211
317791	21.4099991	50.2519287	AB	8.425162315	603.6066895
317794	21.7099991	50.2519287	AB	8.377612114	604.1016846
366996	22.3099991	45.3519287	AB	8.317454338	731.7099609
317793	21.6099991	50.2519287	AB	8.377612114	604.1016846
366995	22.2099991	45.3519287	AB	9.64482975	689.1616211
317796	21.9099991	50.2519287	AB	8.280638695	602.5083618
366998	22.5099991	45.3519287	AB	4.967433453	811.0933228
317795	21.8099991	50.2519287	AB	8.280638695	602.5083618
366997	22.4099991	45.3519287	AB	8.317454338	731.7099609
317798	22.1099991	50.2519287	AB	8.216768265	598.5883179
367000	22.7099991	45.3519287	AB	4.967433453	811.0933228
317797	22.0099991	50.2519287	AB	8.216768265	598.5883179
366999	22.6099991	45.3519287	AB	4.967433453	811.0933228
317800	22.3099991	50.2519287	AB	8.211827278	598.6199951
367002	22.9099991	45.3519287	AB	4.175388336	828.8699951
317799	22.2099991	50.2519287	AB	8.216768265	598.5883179
367001	22.8099991	45.3519287	AB	4.175388336	828.8699951
317802	22.5099991	50.2519287	AB	8.104687691	608.4033813
367004	23.1099991	45.3519287	AB	6.488557339	716.7467041
317801	22.4099991	50.2519287	AB	8.211827278	598.6199951
367003	23.0099991	45.3519287	AB	6.488557339	716.7467041
317804	22.7099991	50.2519287	AB	8.104687691	608.4033813
367006	23.3099991	45.3519287	AB	6.176847935	718.3200073
317803	22.6099991	50.2519287	AB	8.104687691	608.4033813
367005	23.2099991	45.3519287	AB	6.488557339	716.7467041
317806	22.9099991	50.2519287	AB	8.00421524	609.0483398
317805	22.8099991	50.2519287	AB	8.00421524	609.0483398
317776	19.9099991	50.2519287	AB	7.726594925	651.7532959
317775	19.8099991	50.2519287	AB	7.726594925	651.7532959
317778	20.1099991	50.2519287	AB	7.908881187	609.4500122
317777	20.0099991	50.2519287	AB	7.908881187	609.4500122
317780	20.3099991	50.2519287	AB	8.003979683	585.0266724
317779	20.2099991	50.2519287	AB	7.908881187	609.4500122
317782	20.5099991	50.2519287	AB	8.088329315	584.1699829
317781	20.4099991	50.2519287	AB	8.003979683	585.0266724
317784	20.7099991	50.2519287	AB	8.088329315	584.1699829
317783	20.6099991	50.2519287	AB	8.088329315	584.1699829
317786	20.9099991	50.2519287	AB	8.16973114	591.2216797
317785	20.8099991	50.2519287	AB	8.16973114	591.2216797
317788	21.1099991	50.2519287	AB	8.373651505	591.1099854
317787	21.0099991	50.2519287	AB	8.373651505	591.1099854
317790	21.3099991	50.2519287	AB	8.425162315	603.6066895
411168	21.9099991	40.9519287	AB	10.54782677	483.2816772
317789	21.2099991	50.2519287	AB	8.373651505	591.1099854
411167	21.8099991	40.9519287	AB	10.54782677	483.2816772
317760	18.3099991	50.2519287	AB	8.614627838	644.0466309
317759	18.2099991	50.2519287	AB	8.768158913	617.2566528
317762	18.5099991	50.2519287	AB	8.479158401	662.2816772
317761	18.4099991	50.2519287	AB	8.614627838	644.0466309
317764	18.7099991	50.2519287	AB	8.479158401	662.2816772
317763	18.6099991	50.2519287	AB	8.479158401	662.2816772
317766	18.9099991	50.2519287	AB	8.264191628	681.4432983
317765	18.8099991	50.2519287	AB	8.264191628	681.4432983
317768	19.1099991	50.2519287	AB	8.168690681	683.2366333
317767	19.0099991	50.2519287	AB	8.168690681	683.2366333
317770	19.3099991	50.2519287	AB	7.953930855	702.6766968
317769	19.2099991	50.2519287	AB	8.168690681	683.2366333
317772	19.5099991	50.2519287	AB	7.640565872	704.9949951
317771	19.4099991	50.2519287	AB	7.953930855	702.6766968
411152	20.3099991	40.9519287	AB	10.08123112	789.6282959
317774	19.7099991	50.2519287	AB	7.640565872	704.9949951
317773	19.6099991	50.2519287	AB	7.640565872	704.9949951
411154	20.5099991	40.9519287	AB	10.37630749	739.9466553
411153	20.4099991	40.9519287	AB	10.08123112	789.6282959
411156	20.7099991	40.9519287	AB	10.37630749	739.9466553
411155	20.6099991	40.9519287	AB	10.37630749	739.9466553
411160	21.1099991	40.9519287	AB	9.411651611	646.0549927
411162	21.3099991	40.9519287	AB	10.27419949	563.8566895
411161	21.2099991	40.9519287	AB	9.411651611	646.0549927
411166	21.7099991	40.9519287	AB	10.76062012	506.4866638
362016	26.3099991	45.8519287	AB	4.879339218	641.3216553
362018	26.5099991	45.8519287	AB	6.436247826	590.2216797
362017	26.4099991	45.8519287	AB	4.879339218	641.3216553
362020	26.7099991	45.8519287	AB	6.436247826	590.2216797
362019	26.6099991	45.8519287	AB	6.436247826	590.2216797
362021	26.8099991	45.8519287	AB	8.340371132	529.7116699
394896	1.1099991	42.5519287	AB	5.449833393	1170.869995
394895	1.0099991	42.5519287	AB	5.449833393	1170.869995
394898	1.3099991	42.5519287	AB	5.079118252	1183.146729
394897	1.2099991	42.5519287	AB	5.449833393	1170.869995
394900	1.5099991	42.5519287	AB	4.245663166	1230.223267
394899	1.4099991	42.5519287	AB	5.079118252	1183.146729
394902	1.7099991	42.5519287	AB	4.245663166	1230.223267
394901	1.6099991	42.5519287	AB	4.245663166	1230.223267
394904	1.9099991	42.5519287	AB	4.620440006	1196.594971
394903	1.8099991	42.5519287	AB	4.620440006	1196.594971
394906	2.1099991	42.5519287	AB	6.497441769	1071.446655
394905	2.0099991	42.5519287	AB	6.497441769	1071.446655
394908	2.3099991	42.5519287	AB	9.946372986	896.6849976
394907	2.2099991	42.5519287	AB	6.497441769	1071.446655
394910	2.5099991	42.5519287	AB	13.06693172	709.3699951
394909	2.4099991	42.5519287	AB	9.946372986	896.6849976
394880	-0.4900009	42.5519287	AB	7.795273781	1077.263306
394882	-0.2900009	42.5519287	AB	7.795273781	1077.263306
394884	-0.0900009	42.5519287	AB	6.504456997	1148.101685
394883	-0.1900009	42.5519287	AB	6.504456997	1148.101685
394886	0.1099991	42.5519287	AB	6.350263596	1129.915039
394885	0.0099991	42.5519287	AB	6.350263596	1129.915039
394888	0.3099991	42.5519287	AB	5.106353283	1188.148315
394887	0.2099991	42.5519287	AB	6.350263596	1129.915039
394890	0.5099991	42.5519287	AB	4.468071461	1225.78833
394889	0.4099991	42.5519287	AB	5.106353283	1188.148315
394892	0.7099991	42.5519287	AB	4.468071461	1225.78833
394891	0.6099991	42.5519287	AB	4.468071461	1225.78833
394894	0.9099991	42.5519287	AB	3.750236511	1282.709961
394893	0.8099991	42.5519287	AB	3.750236511	1282.709961
345776	8.7099991	47.4519287	AB	9.233402252	1066.434937
345775	8.6099991	47.4519287	AB	9.233402252	1066.434937
345778	8.9099991	47.4519287	AB	8.341362953	1129.159912
345777	8.8099991	47.4519287	AB	8.341362953	1129.159912
345780	9.1099991	47.4519287	AB	8.242786407	1194.141602
345779	9.0099991	47.4519287	AB	8.242786407	1194.141602
345782	9.3099991	47.4519287	AB	8.084903717	1314.906616
345781	9.2099991	47.4519287	AB	8.242786407	1194.141602
345784	9.5099991	47.4519287	AB	8.563591003	1449.248291
345783	9.4099991	47.4519287	AB	8.084903717	1314.906616
345786	9.7099991	47.4519287	AB	8.563591003	1449.248291
345785	9.6099991	47.4519287	AB	8.563591003	1449.248291
345788	9.9099991	47.4519287	AB	6.927203178	1835.216675
345787	9.8099991	47.4519287	AB	6.927203178	1835.216675
345790	10.1099991	47.4519287	AB	4.810685158	1897.811646
345789	10.0099991	47.4519287	AB	4.810685158	1897.811646
345760	7.1099991	47.4519287	AB	8.856982231	1124.369995
345759	7.0099991	47.4519287	AB	8.856982231	1124.369995
345762	7.3099991	47.4519287	AB	8.898088455	1061.195068
345761	7.2099991	47.4519287	AB	8.856982231	1124.369995
345764	7.5099991	47.4519287	AB	8.804363251	1113.371704
345763	7.4099991	47.4519287	AB	8.898088455	1061.195068
345766	7.7099991	47.4519287	AB	8.804363251	1113.371704
345765	7.6099991	47.4519287	AB	8.804363251	1113.371704
345768	7.9099991	47.4519287	AB	8.962396622	1175.776611
345767	7.8099991	47.4519287	AB	8.962396622	1175.776611
345770	8.1099991	47.4519287	AB	9.224099159	1138.625
345769	8.0099991	47.4519287	AB	9.224099159	1138.625
345772	8.3099991	47.4519287	AB	9.333395958	1086.116699
345771	8.2099991	47.4519287	AB	9.224099159	1138.625
345774	8.5099991	47.4519287	AB	9.233402252	1066.434937
345773	8.4099991	47.4519287	AB	9.333395958	1086.116699
345756	6.7099991	47.4519287	AB	9.328860283	1212.929932
345755	6.6099991	47.4519287	AB	9.328860283	1212.929932
345758	6.9099991	47.4519287	AB	8.978325844	1212.27832
345757	6.8099991	47.4519287	AB	8.978325844	1212.27832
345840	15.1099991	47.4519287	AB	7.195530415	936.8800049
345839	15.0099991	47.4519287	AB	7.195530415	936.8800049
345842	15.3099991	47.4519287	AB	7.465379238	902.4816895
345841	15.2099991	47.4519287	AB	7.195530415	936.8800049
345844	15.5099991	47.4519287	AB	7.251173973	904.8099976
345843	15.4099991	47.4519287	AB	7.465379238	902.4816895
345846	15.7099991	47.4519287	AB	7.251173973	904.8099976
345845	15.6099991	47.4519287	AB	7.251173973	904.8099976
345848	15.9099991	47.4519287	AB	8.173660278	841.4432983
345847	15.8099991	47.4519287	AB	8.173660278	841.4432983
345850	16.1099991	47.4519287	AB	9.353610992	734.2299805
345849	16.0099991	47.4519287	AB	9.353610992	734.2299805
345852	16.3099991	47.4519287	AB	9.581258774	679.9516602
345851	16.2099991	47.4519287	AB	9.353610992	734.2299805
345824	13.5099991	47.4519287	AB	4.474388123	1258.923218
345823	13.4099991	47.4519287	AB	5.33700943	1261.69165
345826	13.7099991	47.4519287	AB	4.474388123	1258.923218
345825	13.6099991	47.4519287	AB	4.474388123	1258.923218
345828	13.9099991	47.4519287	AB	4.85191679	1109.641602
345827	13.8099991	47.4519287	AB	4.85191679	1109.641602
345830	14.1099991	47.4519287	AB	4.746583462	1045.374878
345829	14.0099991	47.4519287	AB	4.746583462	1045.374878
345831	14.2099991	47.4519287	AB	4.746583462	1045.374878
345836	14.7099991	47.4519287	AB	4.8983531	1063.481689
345838	14.9099991	47.4519287	AB	6.253547192	996.5183105
345837	14.8099991	47.4519287	AB	6.253547192	996.5183105
345808	11.9099991	47.4519287	AB	5.964664936	1326.789917
345807	11.8099991	47.4519287	AB	5.964664936	1326.789917
345810	12.1099991	47.4519287	AB	5.172860146	1329.868286
345809	12.0099991	47.4519287	AB	5.172860146	1329.868286
345812	12.3099991	47.4519287	AB	4.849078655	1359.265015
345811	12.2099991	47.4519287	AB	5.172860146	1329.868286
345814	12.5099991	47.4519287	AB	4.848833084	1402.581665
345813	12.4099991	47.4519287	AB	4.849078655	1359.265015
345816	12.7099991	47.4519287	AB	4.848833084	1402.581665
345815	12.6099991	47.4519287	AB	4.848833084	1402.581665
345818	12.9099991	47.4519287	AB	5.148573875	1363.026611
345817	12.8099991	47.4519287	AB	5.148573875	1363.026611
395020	13.5099991	42.5519287	AB	12.42027664	836.6682739
345820	13.1099991	47.4519287	AB	5.356241226	1309.458374
395019	13.4099991	42.5519287	AB	9.180707932	993.9332886
345819	13.0099991	47.4519287	AB	5.356241226	1309.458374
395022	13.7099991	42.5519287	AB	12.42027664	836.6682739
345822	13.3099991	47.4519287	AB	5.33700943	1261.69165
395021	13.6099991	42.5519287	AB	12.42027664	836.6682739
345821	13.2099991	47.4519287	AB	5.356241226	1309.458374
345792	10.3099991	47.4519287	AB	4.352413654	1554.128174
395119	23.4099991	42.5519287	AB	8.513510704	538.0650024
345791	10.2099991	47.4519287	AB	4.810685158	1897.811646
345794	10.5099991	47.4519287	AB	4.3606987	1312.45166
345793	10.4099991	47.4519287	AB	4.352413654	1554.128174
345796	10.7099991	47.4519287	AB	4.3606987	1312.45166
345795	10.6099991	47.4519287	AB	4.3606987	1312.45166
345798	10.9099991	47.4519287	AB	4.681677341	1238.359863
345797	10.8099991	47.4519287	AB	4.681677341	1238.359863
345800	11.1099991	47.4519287	AB	4.639272213	1248.119995
345799	11.0099991	47.4519287	AB	4.639272213	1248.119995
345802	11.3099991	47.4519287	AB	4.287539005	1227.63501
345801	11.2099991	47.4519287	AB	4.639272213	1248.119995
345804	11.5099991	47.4519287	AB	4.687775135	1301.319946
345803	11.4099991	47.4519287	AB	4.287539005	1227.63501
345806	11.7099991	47.4519287	AB	4.687775135	1301.319946
345805	11.6099991	47.4519287	AB	4.687775135	1301.319946
395118	23.3099991	42.5519287	AB	8.513510704	538.0650024
395117	23.2099991	42.5519287	AB	8.734946251	525.8800049
395087	20.2099991	42.5519287	AB	4.586530209	981.5933228
395080	19.5099991	42.5519287	AB	5.98304224	1045.63501
395082	19.7099991	42.5519287	AB	5.98304224	1045.63501
395081	19.6099991	42.5519287	AB	5.98304224	1045.63501
395084	19.9099991	42.5519287	AB	6.043279171	975.2433472
395083	19.8099991	42.5519287	AB	6.043279171	975.2433472
395086	20.1099991	42.5519287	AB	4.586530209	981.5933228
395085	20.0099991	42.5519287	AB	4.586530209	981.5933228
345936	24.7099991	47.4519287	AB	6.297527313	514.914978
345935	24.6099991	47.4519287	AB	6.297527313	514.914978
345938	24.9099991	47.4519287	AB	5.485239506	539.1199951
345937	24.8099991	47.4519287	AB	5.485239506	539.1199951
345940	25.1099991	47.4519287	AB	4.419670582	593.5
345939	25.0099991	47.4519287	AB	4.419670582	593.5
345942	25.3099991	47.4519287	AB	4.280781269	605.206665
345941	25.2099991	47.4519287	AB	4.419670582	593.5
345944	25.5099991	47.4519287	AB	4.662420273	598.8466797
345943	25.4099991	47.4519287	AB	4.280781269	605.206665
345946	25.7099991	47.4519287	AB	4.662420273	598.8466797
345945	25.6099991	47.4519287	AB	4.662420273	598.8466797
345948	25.9099991	47.4519287	AB	5.714506626	569.2316284
345947	25.8099991	47.4519287	AB	5.714506626	569.2316284
345950	26.1099991	47.4519287	AB	7.39132452	528.085022
345949	26.0099991	47.4519287	AB	7.39132452	528.085022
345932	24.3099991	47.4519287	AB	7.201432705	502.2583313
345931	24.2099991	47.4519287	AB	8.0204916	522.3916626
345934	24.5099991	47.4519287	AB	6.297527313	514.914978
345933	24.4099991	47.4519287	AB	7.201432705	502.2583313
378874	5.3099991	44.1519287	AB	9.781898499	867.4066162
378876	5.5099991	44.1519287	AB	9.085416794	901.6699829
378875	5.4099991	44.1519287	AB	9.781898499	867.4066162
378878	5.7099991	44.1519287	AB	9.085416794	901.6699829
378877	5.6099991	44.1519287	AB	9.085416794	901.6699829
378854	3.3099991	44.1519287	AB	9.228952408	1119.03833
378856	3.5099991	44.1519287	AB	10.17506027	1310.453369
378855	3.4099991	44.1519287	AB	9.228952408	1119.03833
378858	3.7099991	44.1519287	AB	10.17506027	1310.453369
378857	3.6099991	44.1519287	AB	10.17506027	1310.453369
378859	3.8099991	44.1519287	AB	12.284935	1302.334961
377888	7.1099991	44.2519287	AB	5.227547646	896.0449829
377887	7.0099991	44.2519287	AB	5.227547646	896.0449829
377890	7.3099991	44.2519287	AB	9.284099579	767.4033203
377889	7.2099991	44.2519287	AB	5.227547646	896.0449829
329714	8.9099991	49.0519287	AB	9.804217339	764.3433228
377892	7.5099991	44.2519287	AB	11.21854019	745.6616821
377891	7.4099991	44.2519287	AB	9.284099579	767.4033203
329716	9.1099991	49.0519287	AB	9.988539696	748.8900146
377894	7.7099991	44.2519287	AB	11.21854019	745.6616821
329715	9.0099991	49.0519287	AB	9.988539696	748.8900146
377893	7.6099991	44.2519287	AB	11.21854019	745.6616821
329718	9.3099991	49.0519287	AB	9.711197853	815.2633057
377896	7.9099991	44.2519287	AB	11.65937519	766.5216675
329717	9.2099991	49.0519287	AB	9.988539696	748.8900146
377895	7.8099991	44.2519287	AB	11.65937519	766.5216675
329720	9.5099991	49.0519287	AB	9.023958206	886.3566284
377898	8.1099991	44.2519287	AB	11.79119205	821.791626
329719	9.4099991	49.0519287	AB	9.711197853	815.2633057
377897	8.0099991	44.2519287	AB	11.79119205	821.791626
329722	9.7099991	49.0519287	AB	9.023958206	886.3566284
329721	9.6099991	49.0519287	AB	9.023958206	886.3566284
329724	9.9099991	49.0519287	AB	8.705251694	848.6166992
329723	9.8099991	49.0519287	AB	8.705251694	848.6166992
329726	10.1099991	49.0519287	AB	8.410284042	794.7149658
377872	5.5099991	44.2519287	AB	8.743169785	904.6799927
329725	10.0099991	49.0519287	AB	8.410284042	794.7149658
377871	5.4099991	44.2519287	AB	9.445777893	881.1700439
377874	5.7099991	44.2519287	AB	8.743169785	904.6799927
377873	5.6099991	44.2519287	AB	8.743169785	904.6799927
329700	7.5099991	49.0519287	AB	9.453593254	877.5233154
377878	6.1099991	44.2519287	AB	8.450188637	821.0516968
329699	7.4099991	49.0519287	AB	9.382761955	887.3200073
329702	7.7099991	49.0519287	AB	9.453593254	877.5233154
377880	6.3099991	44.2519287	AB	6.248906136	880.3699951
329701	7.6099991	49.0519287	AB	9.453593254	877.5233154
377879	6.2099991	44.2519287	AB	8.450188637	821.0516968
329704	7.9099991	49.0519287	AB	9.921566963	859.0616455
377882	6.5099991	44.2519287	AB	3.970428467	968.583313
329703	7.8099991	49.0519287	AB	9.921566963	859.0616455
377881	6.4099991	44.2519287	AB	6.248906136	880.3699951
377884	6.7099991	44.2519287	AB	3.970428467	968.583313
329705	8.0099991	49.0519287	AB	10.68497944	717.6699829
377883	6.6099991	44.2519287	AB	3.970428467	968.583313
377886	6.9099991	44.2519287	AB	2.874570847	1025.469971
377885	6.8099991	44.2519287	AB	2.874570847	1025.469971
377856	3.9099991	44.2519287	AB	9.694578171	1358.481567
377855	3.8099991	44.2519287	AB	9.694578171	1358.481567
377870	5.3099991	44.2519287	AB	9.445777893	881.1700439
427174	16.1099991	39.3519287	AB	13.87191582	1108.90332
377974	15.7099991	44.2519287	AB	9.145718575	1156.61499
377976	15.9099991	44.2519287	AB	8.499611855	1155.873413
377975	15.8099991	44.2519287	AB	8.499611855	1155.873413
427178	16.5099991	39.3519287	AB	10.51372433	990.3816528
377978	16.1099991	44.2519287	AB	9.046844482	1100.71167
427177	16.4099991	39.3519287	AB	11.94067764	973.5899658
377977	16.0099991	44.2519287	AB	9.046844482	1100.71167
427180	16.7099991	39.3519287	AB	10.51372433	990.3816528
377980	16.3099991	44.2519287	AB	7.801094055	1113.753296
427179	16.6099991	39.3519287	AB	10.51372433	990.3816528
377979	16.2099991	44.2519287	AB	9.046844482	1100.71167
377982	16.5099991	44.2519287	AB	7.249795437	1107.506592
377981	16.4099991	44.2519287	AB	7.801094055	1113.753296
328752	13.1099991	49.1519287	AB	6.35668087	1153.266724
328751	13.0099991	49.1519287	AB	6.35668087	1153.266724
328754	13.3099991	49.1519287	AB	6.151041985	1107.628296
328753	13.2099991	49.1519287	AB	6.35668087	1153.266724
328756	13.5099991	49.1519287	AB	6.451080322	890.3165894
328755	13.4099991	49.1519287	AB	6.151041985	1107.628296
328758	13.7099991	49.1519287	AB	6.451080322	890.3165894
328757	13.6099991	49.1519287	AB	6.451080322	890.3165894
328760	13.9099991	49.1519287	AB	7.134203911	699.4083252
328759	13.8099991	49.1519287	AB	7.134203911	699.4083252
328762	14.1099991	49.1519287	AB	7.717107773	601.6349487
328761	14.0099991	49.1519287	AB	7.717107773	601.6349487
328764	14.3099991	49.1519287	AB	8.040805817	580.5383301
328763	14.2099991	49.1519287	AB	7.717107773	601.6349487
328766	14.5099991	49.1519287	AB	8.014620781	598.6733398
328765	14.4099991	49.1519287	AB	8.040805817	580.5383301
328736	11.5099991	49.1519287	AB	8.123556137	761.9116211
328735	11.4099991	49.1519287	AB	8.194705009	741.335022
328738	11.7099991	49.1519287	AB	8.123556137	761.9116211
328737	11.6099991	49.1519287	AB	8.123556137	761.9116211
328740	11.9099991	49.1519287	AB	8.344462395	710.2316284
328739	11.8099991	49.1519287	AB	8.344462395	710.2316284
328742	12.1099991	49.1519287	AB	8.542114258	673.1550293
328741	12.0099991	49.1519287	AB	8.542114258	673.1550293
328744	12.3099991	49.1519287	AB	8.268588066	730.8133545
328743	12.2099991	49.1519287	AB	8.542114258	673.1550293
328746	12.5099991	49.1519287	AB	7.945016861	795.2816162
328745	12.4099991	49.1519287	AB	8.268588066	730.8133545
328748	12.7099991	49.1519287	AB	7.945016861	795.2816162
328747	12.6099991	49.1519287	AB	7.945016861	795.2816162
328750	12.9099991	49.1519287	AB	7.198040009	947.6350098
377920	10.3099991	44.2519287	AB	9.857416153	1254.529907
328749	12.8099991	49.1519287	AB	7.198040009	947.6350098
377922	10.5099991	44.2519287	AB	10.74378109	955.8349609
377921	10.4099991	44.2519287	AB	9.857416153	1254.529907
328722	10.1099991	49.1519287	AB	8.410284042	794.7149658
377924	10.7099991	44.2519287	AB	10.74378109	955.8349609
328721	10.0099991	49.1519287	AB	8.410284042	794.7149658
377923	10.6099991	44.2519287	AB	10.74378109	955.8349609
328724	10.3099991	49.1519287	AB	8.292494774	734.9833374
328723	10.2099991	49.1519287	AB	8.410284042	794.7149658
328726	10.5099991	49.1519287	AB	8.392027855	691.125
328725	10.4099991	49.1519287	AB	8.292494774	734.9833374
328728	10.7099991	49.1519287	AB	8.392027855	691.125
328727	10.6099991	49.1519287	AB	8.392027855	691.125
328730	10.9099991	49.1519287	AB	8.544521332	684.7416382
328729	10.8099991	49.1519287	AB	8.544521332	684.7416382
328732	11.1099991	49.1519287	AB	8.397051811	718.2033081
328731	11.0099991	49.1519287	AB	8.397051811	718.2033081
328734	11.3099991	49.1519287	AB	8.194705009	741.335022
328733	11.2099991	49.1519287	AB	8.397051811	718.2033081
328716	9.5099991	49.1519287	AB	9.023958206	886.3566284
328717	9.6099991	49.1519287	AB	9.023958206	886.3566284
328816	19.5099991	49.1519287	AB	4.194978237	1215.003296
328815	19.4099991	49.1519287	AB	5.423304558	1030.524902
328818	19.7099991	49.1519287	AB	4.194978237	1215.003296
328817	19.6099991	49.1519287	AB	4.194978237	1215.003296
328820	19.9099991	49.1519287	AB	2.781928301	1389.031616
328819	19.8099991	49.1519287	AB	2.781928301	1389.031616
328822	20.1099991	49.1519287	AB	2.481111765	1345.05835
328821	20.0099991	49.1519287	AB	2.481111765	1345.05835
328824	20.3099991	49.1519287	AB	5.613663197	845.9232788
328823	20.2099991	49.1519287	AB	2.481111765	1345.05835
328826	20.5099991	49.1519287	AB	6.181461811	789.8250122
328825	20.4099991	49.1519287	AB	5.613663197	845.9232788
328828	20.7099991	49.1519287	AB	6.181461811	789.8250122
328827	20.6099991	49.1519287	AB	6.181461811	789.8250122
328830	20.9099991	49.1519287	AB	6.58538723	763.2716675
378000	18.3099991	44.2519287	AB	9.546280861	870.2650146
328829	20.8099991	49.1519287	AB	6.58538723	763.2716675
377999	18.2099991	44.2519287	AB	9.992761612	872.8283081
328800	17.9099991	49.1519287	AB	7.695011139	745.2033081
378002	18.5099991	44.2519287	AB	9.849895477	857.081665
378001	18.4099991	44.2519287	AB	9.546280861	870.2650146
328802	18.1099991	49.1519287	AB	7.334666252	823.2532959
378004	18.7099991	44.2519287	AB	9.849895477	857.081665
328801	18.0099991	49.1519287	AB	7.334666252	823.2532959
378003	18.6099991	44.2519287	AB	9.849895477	857.081665
378006	18.9099991	44.2519287	AB	9.847567558	855.8999634
328803	18.2099991	49.1519287	AB	7.334666252	823.2532959
378005	18.8099991	44.2519287	AB	9.847567558	855.8999634
378008	19.1099991	44.2519287	AB	10.55134583	815.0366821
378007	19.0099991	44.2519287	AB	10.55134583	815.0366821
328808	18.7099991	49.1519287	AB	7.041296005	924.5482788
328807	18.6099991	49.1519287	AB	7.041296005	924.5482788
328810	18.9099991	49.1519287	AB	6.542338848	965.2133179
328809	18.8099991	49.1519287	AB	6.542338848	965.2133179
328812	19.1099991	49.1519287	AB	5.366621494	1065.209961
328811	19.0099991	49.1519287	AB	5.366621494	1065.209961
328814	19.3099991	49.1519287	AB	5.423304558	1030.524902
377984	16.7099991	44.2519287	AB	7.249795437	1107.506592
328813	19.2099991	49.1519287	AB	5.366621494	1065.209961
377983	16.6099991	44.2519287	AB	7.249795437	1107.506592
328784	16.3099991	49.1519287	AB	8.779606819	481.7933655
377986	16.9099991	44.2519287	AB	8.569509506	1029.761719
328783	16.2099991	49.1519287	AB	8.399744987	487.8366699
377985	16.8099991	44.2519287	AB	8.569509506	1029.761719
328786	16.5099991	49.1519287	AB	9.104577065	484.936676
377988	17.1099991	44.2519287	AB	8.812441826	990.3549805
328785	16.4099991	49.1519287	AB	8.779606819	481.7933655
377987	17.0099991	44.2519287	AB	8.812441826	990.3549805
377990	17.3099991	44.2519287	AB	8.17734623	979.4216309
377989	17.2099991	44.2519287	AB	8.812441826	990.3549805
377992	17.5099991	44.2519287	AB	7.247104168	989.7183838
377991	17.4099991	44.2519287	AB	8.17734623	979.4216309
377994	17.7099991	44.2519287	AB	7.247104168	989.7183838
377993	17.6099991	44.2519287	AB	7.247104168	989.7183838
377996	17.9099991	44.2519287	AB	9.016450882	923.3016357
377995	17.8099991	44.2519287	AB	9.016450882	923.3016357
377998	18.1099991	44.2519287	AB	9.992761612	872.8283081
377997	18.0099991	44.2519287	AB	9.992761612	872.8283081
328768	14.7099991	49.1519287	AB	8.014620781	598.6733398
328767	14.6099991	49.1519287	AB	8.014620781	598.6733398
328770	14.9099991	49.1519287	AB	7.905153275	636.2200317
328769	14.8099991	49.1519287	AB	7.905153275	636.2200317
328772	15.1099991	49.1519287	AB	7.566196918	664.166626
328771	15.0099991	49.1519287	AB	7.566196918	664.166626
328774	15.3099991	49.1519287	AB	7.490626812	617.9882813
328773	15.2099991	49.1519287	AB	7.566196918	664.166626
328776	15.5099991	49.1519287	AB	7.700702667	558.4616699
328775	15.4099991	49.1519287	AB	7.490626812	617.9882813
328778	15.7099991	49.1519287	AB	7.700702667	558.4616699
328777	15.6099991	49.1519287	AB	7.700702667	558.4616699
328780	15.9099991	49.1519287	AB	8.058066368	512.7133179
328779	15.8099991	49.1519287	AB	8.058066368	512.7133179
328782	16.1099991	49.1519287	AB	8.399744987	487.8366699
328781	16.0099991	49.1519287	AB	8.399744987	487.8366699
328848	22.7099991	49.1519287	AB	6.076565742	988.708313
328847	22.6099991	49.1519287	AB	6.076565742	988.708313
328850	22.9099991	49.1519287	AB	5.961008549	980.7283325
328849	22.8099991	49.1519287	AB	5.961008549	980.7283325
328852	23.1099991	49.1519287	AB	5.83658886	975.2133179
328851	23.0099991	49.1519287	AB	5.83658886	975.2133179
328854	23.3099991	49.1519287	AB	5.93075037	941.5866089
328853	23.2099991	49.1519287	AB	5.83658886	975.2133179
328856	23.5099991	49.1519287	AB	6.795614719	850.5100098
328855	23.4099991	49.1519287	AB	5.93075037	941.5866089
328858	23.7099991	49.1519287	AB	6.795614719	850.5100098
328857	23.6099991	49.1519287	AB	6.795614719	850.5100098
328860	23.9099991	49.1519287	AB	7.496979237	770.9483643
328859	23.8099991	49.1519287	AB	7.496979237	770.9483643
328862	24.1099991	49.1519287	AB	7.72899437	719.6849976
328861	24.0099991	49.1519287	AB	7.72899437	719.6849976
328832	21.1099991	49.1519287	AB	6.910903454	754.4299927
328831	21.0099991	49.1519287	AB	6.910903454	754.4299927
328833	21.2099991	49.1519287	AB	6.910903454	754.4299927
328844	22.3099991	49.1519287	AB	6.223180771	976.6750488
328843	22.2099991	49.1519287	AB	6.91561842	897.2567139
328846	22.5099991	49.1519287	AB	6.076565742	988.708313
328845	22.4099991	49.1519287	AB	6.223180771	976.6750488
361780	2.7099991	45.8519287	AB	9.005984306	898.5950317
361779	2.6099991	45.8519287	AB	9.005984306	898.5950317
361782	2.9099991	45.8519287	AB	8.786112785	864.5016479
361781	2.8099991	45.8519287	AB	8.786112785	864.5016479
361783	3.0099991	45.8519287	AB	10.58448601	678.4333496
361790	3.7099991	45.8519287	AB	9.218666077	840.585022
361789	3.6099991	45.8519287	AB	9.218666077	840.585022
361842	8.9099991	45.8519287	AB	11.50055885	1288.796631
361841	8.8099991	45.8519287	AB	11.50055885	1288.796631
361844	9.1099991	45.8519287	AB	10.72368336	1229.708374
361843	9.0099991	45.8519287	AB	10.72368336	1229.708374
361846	9.3099991	45.8519287	AB	10.18117523	1139.776733
361845	9.2099991	45.8519287	AB	10.72368336	1229.708374
361848	9.5099991	45.8519287	AB	8.456486702	1121.031738
361847	9.4099991	45.8519287	AB	10.18117523	1139.776733
361850	9.7099991	45.8519287	AB	8.456486702	1121.031738
361849	9.6099991	45.8519287	AB	8.456486702	1121.031738
361852	9.9099991	45.8519287	AB	7.731651783	1129.328369
361851	9.8099991	45.8519287	AB	7.731651783	1129.328369
361854	10.1099991	45.8519287	AB	7.870274067	1202.27832
361853	10.0099991	45.8519287	AB	7.870274067	1202.27832
361834	8.1099991	45.8519287	AB	6.44976759	940.7483521
361833	8.0099991	45.8519287	AB	6.44976759	940.7483521
361836	8.3099991	45.8519287	AB	9.779691696	1024.233276
361835	8.2099991	45.8519287	AB	6.44976759	940.7483521
361837	8.4099991	45.8519287	AB	9.779691696	1024.233276
361808	5.5099991	45.8519287	AB	9.433895111	1216.151611
361810	5.7099991	45.8519287	AB	9.433895111	1216.151611
361809	5.6099991	45.8519287	AB	9.433895111	1216.151611
361812	5.9099991	45.8519287	AB	9.905705452	1176.466675
361811	5.8099991	45.8519287	AB	9.905705452	1176.466675
361814	6.1099991	45.8519287	AB	8.53818512	1298.643311
361813	6.0099991	45.8519287	AB	8.53818512	1298.643311
361816	6.3099991	45.8519287	AB	6.873918533	1385.866699
361815	6.2099991	45.8519287	AB	8.53818512	1298.643311
361818	6.5099991	45.8519287	AB	4.835767746	1445.303345
361817	6.4099991	45.8519287	AB	6.873918533	1385.866699
361820	6.7099991	45.8519287	AB	4.835767746	1445.303345
361819	6.6099991	45.8519287	AB	4.835767746	1445.303345
361821	6.8099991	45.8519287	AB	1.001450777	1683.431519
361792	3.9099991	45.8519287	AB	9.104128838	841.9099731
361791	3.8099991	45.8519287	AB	9.104128838	841.9099731
361793	4.0099991	45.8519287	AB	10.59777546	712.2149658
361796	4.3099991	45.8519287	AB	9.983362198	786.5533447
361798	4.5099991	45.8519287	AB	10.80327129	775.7999878
361797	4.4099991	45.8519287	AB	9.983362198	786.5533447
361800	4.7099991	45.8519287	AB	10.80327129	775.7999878
361799	4.6099991	45.8519287	AB	10.80327129	775.7999878
361801	4.8099991	45.8519287	AB	11.51493359	807.1950073
361904	15.1099991	45.8519287	AB	9.910284996	1168.939941
361908	15.5099991	45.8519287	AB	10.39591599	1049.27832
361910	15.7099991	45.8519287	AB	10.39591599	1049.27832
361909	15.6099991	45.8519287	AB	10.39591599	1049.27832
361912	15.9099991	45.8519287	AB	11.27232456	947.1149902
361911	15.8099991	45.8519287	AB	11.27232456	947.1149902
361914	16.1099991	45.8519287	AB	11.49063683	892.4516602
361913	16.0099991	45.8519287	AB	11.49063683	892.4516602
312688	13.1099991	50.7519287	AB	8.428304672	791.9416504
312687	13.0099991	50.7519287	AB	8.428304672	791.9416504
312690	13.3099991	50.7519287	AB	7.840820313	804.4749756
312689	13.2099991	50.7519287	AB	8.428304672	791.9416504
312692	13.5099991	50.7519287	AB	7.628235817	794.8833008
361894	14.1099991	45.8519287	AB	8.464708328	1856.275024
312691	13.4099991	50.7519287	AB	7.840820313	804.4749756
361893	14.0099991	45.8519287	AB	8.464708328	1856.275024
312694	13.7099991	50.7519287	AB	7.628235817	794.8833008
361896	14.3099991	45.8519287	AB	8.672240257	1560.668213
312693	13.6099991	50.7519287	AB	7.628235817	794.8833008
361895	14.2099991	45.8519287	AB	8.464708328	1856.275024
312696	13.9099991	50.7519287	AB	8.266562462	713.6550293
361898	14.5099991	45.8519287	AB	8.746577263	1398.859985
312695	13.8099991	50.7519287	AB	8.266562462	713.6550293
361897	14.4099991	45.8519287	AB	8.672240257	1560.668213
312698	14.1099991	50.7519287	AB	8.520550728	724.7749634
312697	14.0099991	50.7519287	AB	8.520550728	724.7749634
361899	14.6099991	45.8519287	AB	8.746577263	1398.859985
312700	14.3099991	50.7519287	AB	8.047204018	764.8849487
312699	14.2099991	50.7519287	AB	8.520550728	724.7749634
312702	14.5099991	50.7519287	AB	7.830538273	747.2799683
312701	14.4099991	50.7519287	AB	8.047204018	764.8849487
361871	11.8099991	45.8519287	AB	11.10919762	1105.231689
312672	11.5099991	50.7519287	AB	8.867897034	583.4616699
312671	11.4099991	50.7519287	AB	8.579110146	581.5033569
312674	11.7099991	50.7519287	AB	8.867897034	583.4616699
312673	11.6099991	50.7519287	AB	8.867897034	583.4616699
312676	11.9099991	50.7519287	AB	8.626410484	606.7833252
312675	11.8099991	50.7519287	AB	8.626410484	606.7833252
312678	12.1099991	50.7519287	AB	8.777041435	587.6016846
312677	12.0099991	50.7519287	AB	8.777041435	587.6016846
312680	12.3099991	50.7519287	AB	8.90699482	615.210022
312679	12.2099991	50.7519287	AB	8.777041435	587.6016846
312682	12.5099991	50.7519287	AB	8.908270836	668.9500122
312681	12.4099991	50.7519287	AB	8.90699482	615.210022
312684	12.7099991	50.7519287	AB	8.908270836	668.9500122
312683	12.6099991	50.7519287	AB	8.908270836	668.9500122
312686	12.9099991	50.7519287	AB	8.755628586	724.1400146
361856	10.3099991	45.8519287	AB	6.939197063	1322.43335
312685	12.8099991	50.7519287	AB	8.755628586	724.1400146
361855	10.2099991	45.8519287	AB	7.870274067	1202.27832
410162	21.7099991	41.0519287	AB	10.85576725	493.6100159
361858	10.5099991	45.8519287	AB	7.66566658	1293.553345
361857	10.4099991	45.8519287	AB	6.939197063	1322.43335
312658	10.1099991	50.7519287	AB	8.296017647	701.958313
410164	21.9099991	41.0519287	AB	9.942243576	496.7099915
361860	10.7099991	45.8519287	AB	7.66566658	1293.553345
410163	21.8099991	41.0519287	AB	9.942243576	496.7099915
361859	10.6099991	45.8519287	AB	7.66566658	1293.553345
312660	10.3099991	50.7519287	AB	8.031963348	756.3999634
410166	22.1099991	41.0519287	AB	10.56984329	468.2783203
361862	10.9099991	45.8519287	AB	9.766877174	1124.484985
312659	10.2099991	50.7519287	AB	8.296017647	701.958313
410165	22.0099991	41.0519287	AB	10.56984329	468.2783203
361861	10.8099991	45.8519287	AB	9.766877174	1124.484985
312662	10.5099991	50.7519287	AB	7.834344387	791.0750122
361864	11.1099991	45.8519287	AB	9.006861687	1167.388306
312661	10.4099991	50.7519287	AB	8.031963348	756.3999634
410167	22.2099991	41.0519287	AB	10.56984329	468.2783203
361863	11.0099991	45.8519287	AB	9.006861687	1167.388306
312664	10.7099991	50.7519287	AB	7.834344387	791.0750122
361866	11.3099991	45.8519287	AB	9.045671463	1180.811646
312663	10.6099991	50.7519287	AB	7.834344387	791.0750122
361865	11.2099991	45.8519287	AB	9.006861687	1167.388306
312666	10.9099991	50.7519287	AB	8.363405228	614.7433472
361868	11.5099991	45.8519287	AB	9.610845566	1203.881714
312665	10.8099991	50.7519287	AB	8.363405228	614.7433472
361867	11.4099991	45.8519287	AB	9.045671463	1180.811646
312668	11.1099991	50.7519287	AB	8.364926338	567.6817017
361870	11.7099991	45.8519287	AB	9.610845566	1203.881714
312667	11.0099991	50.7519287	AB	8.364926338	567.6817017
361869	11.6099991	45.8519287	AB	9.610845566	1203.881714
312670	11.3099991	50.7519287	AB	8.579110146	581.5033569
312669	11.2099991	50.7519287	AB	8.364926338	567.6817017
410148	20.3099991	41.0519287	AB	10.02457142	782.9633789
410150	20.5099991	41.0519287	AB	10.40222645	718.9833374
410149	20.4099991	41.0519287	AB	10.02457142	782.9633789
410151	20.6099991	41.0519287	AB	10.40222645	718.9833374
410157	21.2099991	41.0519287	AB	9.464414597	624.625
312752	19.5099991	50.7519287	AB	7.861670494	602.3199463
312751	19.4099991	50.7519287	AB	8.009896278	612.0483398
312754	19.7099991	50.7519287	AB	7.861670494	602.3199463
312753	19.6099991	50.7519287	AB	7.861670494	602.3199463
312756	19.9099991	50.7519287	AB	7.773935795	592.3450317
312755	19.8099991	50.7519287	AB	7.773935795	592.3450317
312758	20.1099991	50.7519287	AB	7.775182724	589.3733521
312757	20.0099991	50.7519287	AB	7.775182724	589.3733521
312760	20.3099991	50.7519287	AB	7.742105484	592.9733887
312759	20.2099991	50.7519287	AB	7.775182724	589.3733521
312762	20.5099991	50.7519287	AB	7.565419674	612.2433472
312761	20.4099991	50.7519287	AB	7.742105484	592.9733887
312764	20.7099991	50.7519287	AB	7.565419674	612.2433472
312763	20.6099991	50.7519287	AB	7.565419674	612.2433472
312766	20.9099991	50.7519287	AB	7.357643604	613.4966431
312765	20.8099991	50.7519287	AB	7.357643604	613.4966431
312736	17.9099991	50.7519287	AB	8.857533455	579.831665
312735	17.8099991	50.7519287	AB	8.857533455	579.831665
312738	18.1099991	50.7519287	AB	8.706058502	592.791687
312737	18.0099991	50.7519287	AB	8.706058502	592.791687
312740	18.3099991	50.7519287	AB	8.472881317	612.4016724
312739	18.2099991	50.7519287	AB	8.706058502	592.791687
312742	18.5099991	50.7519287	AB	8.334180832	624.9716187
312741	18.4099991	50.7519287	AB	8.472881317	612.4016724
312744	18.7099991	50.7519287	AB	8.334180832	624.9716187
312743	18.6099991	50.7519287	AB	8.334180832	624.9716187
312746	18.9099991	50.7519287	AB	8.274908066	622.0999756
312745	18.8099991	50.7519287	AB	8.274908066	622.0999756
312748	19.1099991	50.7519287	AB	8.267183304	609.1733398
312747	19.0099991	50.7519287	AB	8.267183304	609.1733398
312750	19.3099991	50.7519287	AB	8.009896278	612.0483398
312749	19.2099991	50.7519287	AB	8.267183304	609.1733398
312720	16.3099991	50.7519287	AB	8.17624855	623.6099854
312719	16.2099991	50.7519287	AB	7.557447433	682.3482666
312722	16.5099991	50.7519287	AB	8.732548714	583.8166504
312721	16.4099991	50.7519287	AB	8.17624855	623.6099854
312724	16.7099991	50.7519287	AB	8.732548714	583.8166504
312723	16.6099991	50.7519287	AB	8.732548714	583.8166504
312726	16.9099991	50.7519287	AB	9.004479408	564.7716675
312725	16.8099991	50.7519287	AB	9.004479408	564.7716675
312728	17.1099991	50.7519287	AB	8.981702805	569.0316772
312727	17.0099991	50.7519287	AB	8.981702805	569.0316772
312730	17.3099991	50.7519287	AB	8.898205757	569.5299683
312729	17.2099991	50.7519287	AB	8.981702805	569.0316772
312732	17.5099991	50.7519287	AB	8.899441719	567.7016602
312731	17.4099991	50.7519287	AB	8.898205757	569.5299683
312734	17.7099991	50.7519287	AB	8.899441719	567.7016602
312733	17.6099991	50.7519287	AB	8.899441719	567.7016602
312704	14.7099991	50.7519287	AB	7.830538273	747.2799683
312703	14.6099991	50.7519287	AB	7.830538273	747.2799683
312706	14.9099991	50.7519287	AB	8.017842293	708.1099854
361012	26.3099991	45.9519287	AB	4.879339218	641.3216553
312705	14.8099991	50.7519287	AB	8.017842293	708.1099854
312708	15.1099991	50.7519287	AB	7.17783308	861.208374
361014	26.5099991	45.9519287	AB	6.436247826	590.2216797
312707	15.0099991	50.7519287	AB	7.17783308	861.208374
361013	26.4099991	45.9519287	AB	4.879339218	641.3216553
312710	15.3099991	50.7519287	AB	6.048201561	1012.970032
361016	26.7099991	45.9519287	AB	6.436247826	590.2216797
312709	15.2099991	50.7519287	AB	7.17783308	861.208374
361015	26.6099991	45.9519287	AB	6.436247826	590.2216797
312712	15.5099991	50.7519287	AB	6.168211937	892.8566895
312711	15.4099991	50.7519287	AB	6.048201561	1012.970032
312714	15.7099991	50.7519287	AB	6.168211937	892.8566895
312713	15.6099991	50.7519287	AB	6.168211937	892.8566895
312716	15.9099991	50.7519287	AB	7.054316044	773.2249756
312715	15.8099991	50.7519287	AB	7.054316044	773.2249756
312718	16.1099991	50.7519287	AB	7.557447433	682.3482666
312717	16.0099991	50.7519287	AB	7.557447433	682.3482666
312784	22.7099991	50.7519287	AB	7.658813953	582.6066895
312783	22.6099991	50.7519287	AB	7.658813953	582.6066895
312786	22.9099991	50.7519287	AB	7.756143093	571.8133545
312785	22.8099991	50.7519287	AB	7.756143093	571.8133545
312788	23.1099991	50.7519287	AB	7.854164124	559.668335
312787	23.0099991	50.7519287	AB	7.854164124	559.668335
312790	23.3099991	50.7519287	AB	7.722012043	559.5650024
312789	23.2099991	50.7519287	AB	7.854164124	559.668335
312792	23.5099991	50.7519287	AB	7.708380699	548.9833374
312791	23.4099991	50.7519287	AB	7.722012043	559.5650024
312768	21.1099991	50.7519287	AB	7.372641087	601.2383423
312767	21.0099991	50.7519287	AB	7.372641087	601.2383423
312770	21.3099991	50.7519287	AB	7.726935387	565.6566772
312769	21.2099991	50.7519287	AB	7.372641087	601.2383423
312772	21.5099991	50.7519287	AB	8.018428802	551.3699951
312771	21.4099991	50.7519287	AB	7.726935387	565.6566772
312774	21.7099991	50.7519287	AB	8.018428802	551.3699951
312773	21.6099991	50.7519287	AB	8.018428802	551.3699951
312776	21.9099991	50.7519287	AB	8.199617386	554.1149902
312775	21.8099991	50.7519287	AB	8.199617386	554.1149902
393904	2.3099991	42.6519287	AB	9.946372986	896.6849976
312778	22.1099991	50.7519287	AB	7.965904236	577.4133301
393903	2.2099991	42.6519287	AB	6.497441769	1071.446655
312777	22.0099991	50.7519287	AB	7.965904236	577.4133301
312780	22.3099991	50.7519287	AB	7.754916191	584.6533203
312779	22.2099991	50.7519287	AB	7.965904236	577.4133301
312782	22.5099991	50.7519287	AB	7.658813953	582.6066895
312781	22.4099991	50.7519287	AB	7.754916191	584.6533203
393888	0.7099991	42.6519287	AB	4.468071461	1225.78833
393887	0.6099991	42.6519287	AB	4.468071461	1225.78833
393890	0.9099991	42.6519287	AB	3.750236511	1282.709961
393889	0.8099991	42.6519287	AB	3.750236511	1282.709961
393892	1.1099991	42.6519287	AB	5.449833393	1170.869995
393891	1.0099991	42.6519287	AB	5.449833393	1170.869995
393894	1.3099991	42.6519287	AB	5.079118252	1183.146729
393893	1.2099991	42.6519287	AB	5.449833393	1170.869995
393896	1.5099991	42.6519287	AB	4.245663166	1230.223267
393895	1.4099991	42.6519287	AB	5.079118252	1183.146729
393898	1.7099991	42.6519287	AB	4.245663166	1230.223267
393897	1.6099991	42.6519287	AB	4.245663166	1230.223267
393900	1.9099991	42.6519287	AB	4.620440006	1196.594971
393899	1.8099991	42.6519287	AB	4.620440006	1196.594971
393902	2.1099991	42.6519287	AB	6.497441769	1071.446655
393901	2.0099991	42.6519287	AB	6.497441769	1071.446655
393876	-0.4900009	42.6519287	AB	7.795273781	1077.263306
393875	-0.5900009	42.6519287	AB	9.484947205	966.2466431
393878	-0.2900009	42.6519287	AB	7.795273781	1077.263306
393877	-0.3900009	42.6519287	AB	7.795273781	1077.263306
393880	-0.0900009	42.6519287	AB	6.504456997	1148.101685
393879	-0.1900009	42.6519287	AB	6.504456997	1148.101685
393882	0.1099991	42.6519287	AB	6.350263596	1129.915039
393881	0.0099991	42.6519287	AB	6.350263596	1129.915039
393884	0.3099991	42.6519287	AB	5.106353283	1188.148315
393883	0.2099991	42.6519287	AB	6.350263596	1129.915039
393886	0.5099991	42.6519287	AB	4.468071461	1225.78833
393885	0.4099991	42.6519287	AB	5.106353283	1188.148315
344752	6.7099991	47.5519287	AB	9.79042244	1252.446655
344754	6.9099991	47.5519287	AB	9.800584793	1268.29834
344753	6.8099991	47.5519287	AB	9.800584793	1268.29834
344755	7.0099991	47.5519287	AB	9.96454525	993.9799194
344762	7.7099991	47.5519287	AB	9.95843029	917.9332886
344764	7.9099991	47.5519287	AB	8.818104744	1296.094971
344763	7.8099991	47.5519287	AB	8.818104744	1296.094971
344766	8.1099991	47.5519287	AB	8.314294815	1275.376709
344765	8.0099991	47.5519287	AB	8.314294815	1275.376709
394016	13.5099991	42.6519287	AB	12.42027664	836.6682739
344816	13.1099991	47.5519287	AB	6.649425507	1558.588257
394015	13.4099991	42.6519287	AB	9.180707932	993.9332886
344815	13.0099991	47.5519287	AB	6.649425507	1558.588257
344818	13.3099991	47.5519287	AB	6.23129034	1523.393311
394017	13.6099991	42.6519287	AB	12.42027664	836.6682739
344817	13.2099991	47.5519287	AB	6.649425507	1558.588257
344820	13.5099991	47.5519287	AB	6.273992062	1461.574951
344819	13.4099991	47.5519287	AB	6.23129034	1523.393311
344822	13.7099991	47.5519287	AB	6.273992062	1461.574951
344821	13.6099991	47.5519287	AB	6.273992062	1461.574951
344824	13.9099991	47.5519287	AB	5.653122425	1335.466675
344823	13.8099991	47.5519287	AB	5.653122425	1335.466675
344826	14.1099991	47.5519287	AB	5.535834312	1174.561646
344825	14.0099991	47.5519287	AB	5.535834312	1174.561646
344828	14.3099991	47.5519287	AB	6.228459358	1113.621582
344827	14.2099991	47.5519287	AB	5.535834312	1174.561646
344830	14.5099991	47.5519287	AB	6.661487103	1237.66333
344829	14.4099991	47.5519287	AB	6.228459358	1113.621582
344800	11.5099991	47.5519287	AB	6.002931118	1705.953247
344799	11.4099991	47.5519287	AB	6.81247139	1529.96167
344802	11.7099991	47.5519287	AB	6.002931118	1705.953247
344801	11.6099991	47.5519287	AB	6.002931118	1705.953247
344804	11.9099991	47.5519287	AB	5.767857075	1677.834961
344803	11.8099991	47.5519287	AB	5.767857075	1677.834961
344806	12.1099991	47.5519287	AB	7.085763454	1510.723267
344805	12.0099991	47.5519287	AB	7.085763454	1510.723267
344808	12.3099991	47.5519287	AB	6.361204147	1587.243164
344807	12.2099991	47.5519287	AB	7.085763454	1510.723267
344810	12.5099991	47.5519287	AB	6.188658237	1626.755005
344809	12.4099991	47.5519287	AB	6.361204147	1587.243164
344812	12.7099991	47.5519287	AB	6.188658237	1626.755005
344811	12.6099991	47.5519287	AB	6.188658237	1626.755005
394014	13.3099991	42.6519287	AB	9.180707932	993.9332886
344814	12.9099991	47.5519287	AB	6.131480694	1633.358276
344813	12.8099991	47.5519287	AB	6.131480694	1633.358276
344784	9.9099991	47.5519287	AB	8.046373367	1560.761719
344783	9.8099991	47.5519287	AB	8.046373367	1560.761719
344786	10.1099991	47.5519287	AB	6.807766438	1823.683228
344785	10.0099991	47.5519287	AB	6.807766438	1823.683228
344788	10.3099991	47.5519287	AB	6.756642342	1593.934937
344787	10.2099991	47.5519287	AB	6.807766438	1823.683228
344790	10.5099991	47.5519287	AB	6.78801012	1455.494995
344789	10.4099991	47.5519287	AB	6.756642342	1593.934937
344792	10.7099991	47.5519287	AB	6.78801012	1455.494995
344791	10.6099991	47.5519287	AB	6.78801012	1455.494995
344794	10.9099991	47.5519287	AB	6.125074387	1412.046631
344793	10.8099991	47.5519287	AB	6.125074387	1412.046631
344796	11.1099991	47.5519287	AB	6.822796345	1393.128296
344795	11.0099991	47.5519287	AB	6.822796345	1393.128296
344798	11.3099991	47.5519287	AB	6.81247139	1529.96167
344797	11.2099991	47.5519287	AB	6.822796345	1393.128296
344768	8.3099991	47.5519287	AB	8.827155113	1029.908325
344767	8.2099991	47.5519287	AB	8.314294815	1275.376709
344770	8.5099991	47.5519287	AB	9.194438934	910.4083252
344769	8.4099991	47.5519287	AB	8.827155113	1029.908325
344772	8.7099991	47.5519287	AB	9.194438934	910.4083252
344771	8.6099991	47.5519287	AB	9.194438934	910.4083252
344774	8.9099991	47.5519287	AB	9.237181664	877.333313
344773	8.8099991	47.5519287	AB	9.237181664	877.333313
344776	9.1099991	47.5519287	AB	9.380319595	895.1082764
344775	9.0099991	47.5519287	AB	9.380319595	895.1082764
344778	9.3099991	47.5519287	AB	9.554006577	971.4483032
344777	9.2099991	47.5519287	AB	9.380319595	895.1082764
344780	9.5099991	47.5519287	AB	9.175965309	1220.198364
344779	9.4099991	47.5519287	AB	9.554006577	971.4483032
344782	9.7099991	47.5519287	AB	9.175965309	1220.198364
394080	19.9099991	42.6519287	AB	6.043279171	975.2433472
344781	9.6099991	47.5519287	AB	9.175965309	1220.198364
394079	19.8099991	42.6519287	AB	6.043279171	975.2433472
394082	20.1099991	42.6519287	AB	4.586530209	981.5933228
394081	20.0099991	42.6519287	AB	4.586530209	981.5933228
394083	20.2099991	42.6519287	AB	4.586530209	981.5933228
394074	19.3099991	42.6519287	AB	8.461036682	1120.11499
394076	19.5099991	42.6519287	AB	5.98304224	1045.63501
394075	19.4099991	42.6519287	AB	8.461036682	1120.11499
394078	19.7099991	42.6519287	AB	5.98304224	1045.63501
394077	19.6099991	42.6519287	AB	5.98304224	1045.63501
344848	16.3099991	47.5519287	AB	9.47942543	663.7299805
344847	16.2099991	47.5519287	AB	8.624913216	785.8066406
344832	14.7099991	47.5519287	AB	6.661487103	1237.66333
344831	14.6099991	47.5519287	AB	6.661487103	1237.66333
344834	14.9099991	47.5519287	AB	6.209758282	1262.994995
344833	14.8099991	47.5519287	AB	6.209758282	1262.994995
344836	15.1099991	47.5519287	AB	5.569371223	1147.158325
344835	15.0099991	47.5519287	AB	5.569371223	1147.158325
344838	15.3099991	47.5519287	AB	6.12270689	1022.879944
344837	15.2099991	47.5519287	AB	5.569371223	1147.158325
344840	15.5099991	47.5519287	AB	6.318153858	967.7999878
344839	15.4099991	47.5519287	AB	6.12270689	1022.879944
344842	15.7099991	47.5519287	AB	6.318153858	967.7999878
344841	15.6099991	47.5519287	AB	6.318153858	967.7999878
344844	15.9099991	47.5519287	AB	6.856010914	922.9033203
344843	15.8099991	47.5519287	AB	6.856010914	922.9033203
344846	16.1099991	47.5519287	AB	8.624913216	785.8066406
344845	16.0099991	47.5519287	AB	8.624913216	785.8066406
344944	25.9099991	47.5519287	AB	7.161707878	548.5800171
394143	26.2099991	42.6519287	AB	12.02795696	504.2883606
344943	25.8099991	47.5519287	AB	7.161707878	548.5800171
344945	26.0099991	47.5519287	AB	8.114454269	530.1483154
394128	24.7099991	42.6519287	AB	9.420186996	536.6266479
344928	24.3099991	47.5519287	AB	6.06679821	615.708313
394127	24.6099991	42.6519287	AB	9.420186996	536.6266479
344927	24.2099991	47.5519287	AB	6.596078396	654.6900024
394130	24.9099991	42.6519287	AB	9.339988708	552.9749756
344930	24.5099991	47.5519287	AB	4.358981609	671.3183594
394129	24.8099991	42.6519287	AB	9.339988708	552.9749756
344929	24.4099991	47.5519287	AB	6.06679821	615.708313
344932	24.7099991	47.5519287	AB	4.358981609	671.3183594
394131	25.0099991	42.6519287	AB	9.553113937	552.6300049
344931	24.6099991	47.5519287	AB	4.358981609	671.3183594
344934	24.9099991	47.5519287	AB	3.098628283	716.5449829
344933	24.8099991	47.5519287	AB	3.098628283	716.5449829
394136	25.5099991	42.6519287	AB	10.5382967	526.1733398
344936	25.1099991	47.5519287	AB	3.946474791	653
394135	25.4099991	42.6519287	AB	10.36184597	525.4683228
344935	25.0099991	47.5519287	AB	3.946474791	653
394138	25.7099991	42.6519287	AB	10.5382967	526.1733398
344938	25.3099991	47.5519287	AB	4.969085693	604.5583496
394137	25.6099991	42.6519287	AB	10.5382967	526.1733398
344937	25.2099991	47.5519287	AB	3.946474791	653
394140	25.9099991	42.6519287	AB	11.39918423	502.456665
344940	25.5099991	47.5519287	AB	5.811910152	580.5150146
394139	25.8099991	42.6519287	AB	11.39918423	502.456665
344939	25.4099991	47.5519287	AB	4.969085693	604.5583496
394142	26.1099991	42.6519287	AB	12.02795696	504.2883606
344942	25.7099991	47.5519287	AB	5.811910152	580.5150146
394141	26.0099991	42.6519287	AB	12.02795696	504.2883606
344941	25.6099991	47.5519287	AB	5.811910152	580.5150146
394120	23.9099991	42.6519287	AB	9.161132813	520.5950317
394122	24.1099991	42.6519287	AB	8.913373947	536.7999878
394121	24.0099991	42.6519287	AB	8.913373947	536.7999878
394124	24.3099991	42.6519287	AB	8.171029091	572.1099854
394123	24.2099991	42.6519287	AB	8.913373947	536.7999878
394126	24.5099991	42.6519287	AB	9.420186996	536.6266479
344926	24.1099991	47.5519287	AB	6.596078396	654.6900024
394125	24.4099991	42.6519287	AB	8.171029091	572.1099854
344925	24.0099991	47.5519287	AB	6.596078396	654.6900024
377852	3.5099991	44.2519287	AB	8.217525482	1198.97998
377851	3.4099991	44.2519287	AB	9.125252724	989.2949829
377854	3.7099991	44.2519287	AB	8.217525482	1198.97998
377853	3.6099991	44.2519287	AB	8.217525482	1198.97998
376880	6.7099991	44.3519287	AB	3.970428467	968.583313
376879	6.6099991	44.3519287	AB	3.970428467	968.583313
376882	6.9099991	44.3519287	AB	2.874570847	1025.469971
376881	6.8099991	44.3519287	AB	2.874570847	1025.469971
376886	7.3099991	44.3519287	AB	9.284099579	767.4033203
376885	7.2099991	44.3519287	AB	5.227547646	896.0449829
376887	7.4099991	44.3519287	AB	9.284099579	767.4033203
376866	5.3099991	44.3519287	AB	9.445777893	881.1700439
376868	5.5099991	44.3519287	AB	8.743169785	904.6799927
376867	5.4099991	44.3519287	AB	9.445777893	881.1700439
376869	5.6099991	44.3519287	AB	8.743169785	904.6799927
376874	6.1099991	44.3519287	AB	8.450188637	821.0516968
376876	6.3099991	44.3519287	AB	6.248906136	880.3699951
376875	6.2099991	44.3519287	AB	8.450188637	821.0516968
328700	7.9099991	49.1519287	AB	9.921566963	859.0616455
376878	6.5099991	44.3519287	AB	3.970428467	968.583313
328699	7.8099991	49.1519287	AB	9.921566963	859.0616455
376877	6.4099991	44.3519287	AB	6.248906136	880.3699951
328701	8.0099991	49.1519287	AB	10.68497944	717.6699829
376850	3.7099991	44.3519287	AB	8.217525482	1198.97998
376852	3.9099991	44.3519287	AB	9.694578171	1358.481567
376851	3.8099991	44.3519287	AB	9.694578171	1358.481567
376854	4.1099991	44.3519287	AB	12.58088684	1213.911621
376853	4.0099991	44.3519287	AB	12.58088684	1213.911621
327728	11.1099991	49.2519287	AB	8.914615631	672.9533081
327727	11.0099991	49.2519287	AB	8.914615631	672.9533081
327730	11.3099991	49.2519287	AB	8.159111023	822.4083252
327729	11.2099991	49.2519287	AB	8.914615631	672.9533081
327732	11.5099991	49.2519287	AB	7.893584728	828.4317017
327731	11.4099991	49.2519287	AB	8.159111023	822.4083252
327734	11.7099991	49.2519287	AB	7.893584728	828.4317017
327733	11.6099991	49.2519287	AB	7.893584728	828.4317017
327736	11.9099991	49.2519287	AB	8.209117889	709.3816528
327735	11.8099991	49.2519287	AB	8.209117889	709.3816528
327738	12.1099991	49.2519287	AB	8.258811951	683.9733276
327737	12.0099991	49.2519287	AB	8.258811951	683.9733276
327740	12.3099991	49.2519287	AB	7.965163231	756.331665
327739	12.2099991	49.2519287	AB	8.258811951	683.9733276
327742	12.5099991	49.2519287	AB	7.517697334	813.3250122
327741	12.4099991	49.2519287	AB	7.965163231	756.331665
376914	10.1099991	44.3519287	AB	9.072296143	1766.285034
376916	10.3099991	44.3519287	AB	9.857416153	1254.529907
376915	10.2099991	44.3519287	AB	9.072296143	1766.285034
376917	10.4099991	44.3519287	AB	9.857416153	1254.529907
327718	10.1099991	49.2519287	AB	8.649389267	704.4500122
327720	10.3099991	49.2519287	AB	8.45503521	681.6867065
327719	10.2099991	49.2519287	AB	8.649389267	704.4500122
327722	10.5099991	49.2519287	AB	8.498929024	651.5583496
327721	10.4099991	49.2519287	AB	8.45503521	681.6867065
327724	10.7099991	49.2519287	AB	8.498929024	651.5583496
327723	10.6099991	49.2519287	AB	8.498929024	651.5583496
327726	10.9099991	49.2519287	AB	8.815859795	634.5683594
327725	10.8099991	49.2519287	AB	8.815859795	634.5683594
376910	9.7099991	44.3519287	AB	10.82597828	1678.238281
376992	17.9099991	44.3519287	AB	9.016450882	923.3016357
376991	17.8099991	44.3519287	AB	9.016450882	923.3016357
376994	18.1099991	44.3519287	AB	9.992761612	872.8283081
376993	18.0099991	44.3519287	AB	9.992761612	872.8283081
327794	17.7099991	49.2519287	AB	8.264396667	646.6150513
376996	18.3099991	44.3519287	AB	9.546280861	870.2650146
376995	18.2099991	44.3519287	AB	9.992761612	872.8283081
327796	17.9099991	49.2519287	AB	7.511623383	732.7199707
376998	18.5099991	44.3519287	AB	9.849895477	857.081665
327795	17.8099991	49.2519287	AB	7.511623383	732.7199707
376997	18.4099991	44.3519287	AB	9.546280861	870.2650146
327798	18.1099991	49.2519287	AB	6.88663578	886.414978
377000	18.7099991	44.3519287	AB	9.849895477	857.081665
327797	18.0099991	49.2519287	AB	6.88663578	886.414978
376999	18.6099991	44.3519287	AB	9.849895477	857.081665
327800	18.3099991	49.2519287	AB	6.331822395	1056.031738
377002	18.9099991	44.3519287	AB	9.847567558	855.8999634
327799	18.2099991	49.2519287	AB	6.88663578	886.414978
377001	18.8099991	44.3519287	AB	9.847567558	855.8999634
327801	18.4099991	49.2519287	AB	6.331822395	1056.031738
327804	18.7099991	49.2519287	AB	6.723721504	1034.898315
327806	18.9099991	49.2519287	AB	6.363191128	1044.40332
376976	16.3099991	44.3519287	AB	7.801094055	1113.753296
327805	18.8099991	49.2519287	AB	6.363191128	1044.40332
376975	16.2099991	44.3519287	AB	9.046844482	1100.71167
327776	15.9099991	49.2519287	AB	7.22870636	581.3366699
376978	16.5099991	44.3519287	AB	7.249795437	1107.506592
327775	15.8099991	49.2519287	AB	7.22870636	581.3366699
376977	16.4099991	44.3519287	AB	7.801094055	1113.753296
327778	16.1099991	49.2519287	AB	7.332361221	558.4400024
376980	16.7099991	44.3519287	AB	7.249795437	1107.506592
327777	16.0099991	49.2519287	AB	7.332361221	558.4400024
376979	16.6099991	44.3519287	AB	7.249795437	1107.506592
327780	16.3099991	49.2519287	AB	7.895823002	532.9783325
376982	16.9099991	44.3519287	AB	8.569509506	1029.761719
327779	16.2099991	49.2519287	AB	7.332361221	558.4400024
376981	16.8099991	44.3519287	AB	8.569509506	1029.761719
327782	16.5099991	49.2519287	AB	7.981863022	540.2283325
376984	17.1099991	44.3519287	AB	8.812441826	990.3549805
327781	16.4099991	49.2519287	AB	7.895823002	532.9783325
376983	17.0099991	44.3519287	AB	8.812441826	990.3549805
327784	16.7099991	49.2519287	AB	7.981863022	540.2283325
376986	17.3099991	44.3519287	AB	8.17734623	979.4216309
327783	16.6099991	49.2519287	AB	7.981863022	540.2283325
376985	17.2099991	44.3519287	AB	8.812441826	990.3549805
327786	16.9099991	49.2519287	AB	7.847412109	560.3200073
376988	17.5099991	44.3519287	AB	7.247104168	989.7183838
327785	16.8099991	49.2519287	AB	7.847412109	560.3200073
376987	17.4099991	44.3519287	AB	8.17734623	979.4216309
376990	17.7099991	44.3519287	AB	7.247104168	989.7183838
376989	17.6099991	44.3519287	AB	7.247104168	989.7183838
327760	14.3099991	49.2519287	AB	7.946240425	552.9766846
327759	14.2099991	49.2519287	AB	8.055523872	525.039978
327762	14.5099991	49.2519287	AB	7.945178986	579.2749634
327761	14.4099991	49.2519287	AB	7.946240425	552.9766846
327764	14.7099991	49.2519287	AB	7.945178986	579.2749634
327763	14.6099991	49.2519287	AB	7.945178986	579.2749634
327766	14.9099991	49.2519287	AB	7.487622738	677.2650146
376968	15.5099991	44.3519287	AB	9.145718575	1156.61499
327765	14.8099991	49.2519287	AB	7.487622738	677.2650146
376967	15.4099991	44.3519287	AB	9.109781265	1200.56665
327768	15.1099991	49.2519287	AB	7.365478039	682.293335
376970	15.7099991	44.3519287	AB	9.145718575	1156.61499
327767	15.0099991	49.2519287	AB	7.365478039	682.293335
376969	15.6099991	44.3519287	AB	9.145718575	1156.61499
327770	15.3099991	49.2519287	AB	7.263877392	646.1733398
376972	15.9099991	44.3519287	AB	8.499611855	1155.873413
327769	15.2099991	49.2519287	AB	7.365478039	682.293335
376971	15.8099991	44.3519287	AB	8.499611855	1155.873413
327772	15.5099991	49.2519287	AB	7.31377697	609.2616577
376974	16.1099991	44.3519287	AB	9.046844482	1100.71167
327771	15.4099991	49.2519287	AB	7.263877392	646.1733398
376973	16.0099991	44.3519287	AB	9.046844482	1100.71167
327774	15.7099991	49.2519287	AB	7.31377697	609.2616577
327773	15.6099991	49.2519287	AB	7.31377697	609.2616577
327744	12.7099991	49.2519287	AB	7.517697334	813.3250122
327743	12.6099991	49.2519287	AB	7.517697334	813.3250122
327746	12.9099991	49.2519287	AB	7.872168541	761.9233398
327745	12.8099991	49.2519287	AB	7.872168541	761.9233398
327748	13.1099991	49.2519287	AB	7.654162407	768.7432861
327747	13.0099991	49.2519287	AB	7.654162407	768.7432861
327750	13.3099991	49.2519287	AB	7.734683514	703.2832642
327749	13.2099991	49.2519287	AB	7.654162407	768.7432861
327752	13.5099991	49.2519287	AB	7.677940845	636.5166626
327751	13.4099991	49.2519287	AB	7.734683514	703.2832642
327754	13.7099991	49.2519287	AB	7.677940845	636.5166626
327753	13.6099991	49.2519287	AB	7.677940845	636.5166626
327756	13.9099991	49.2519287	AB	7.883533478	558.0366821
327755	13.8099991	49.2519287	AB	7.883533478	558.0366821
327758	14.1099991	49.2519287	AB	8.055523872	525.039978
327757	14.0099991	49.2519287	AB	8.055523872	525.039978
327856	23.9099991	49.2519287	AB	8.105127335	700.6633301
327855	23.8099991	49.2519287	AB	8.105127335	700.6633301
327840	22.3099991	49.2519287	AB	7.019723892	887.7649536
327839	22.2099991	49.2519287	AB	6.8188591	903.5283203
327842	22.5099991	49.2519287	AB	6.731051445	908.6383057
327841	22.4099991	49.2519287	AB	7.019723892	887.7649536
327844	22.7099991	49.2519287	AB	6.731051445	908.6383057
327843	22.6099991	49.2519287	AB	6.731051445	908.6383057
327846	22.9099991	49.2519287	AB	6.766304016	874.7733154
327845	22.8099991	49.2519287	AB	6.766304016	874.7733154
327848	23.1099991	49.2519287	AB	7.103930473	821.8233032
327847	23.0099991	49.2519287	AB	7.103930473	821.8233032
327850	23.3099991	49.2519287	AB	7.645081997	771.1033325
327849	23.2099991	49.2519287	AB	7.103930473	821.8233032
327852	23.5099991	49.2519287	AB	8.007753372	731.3216553
327851	23.4099991	49.2519287	AB	7.645081997	771.1033325
327854	23.7099991	49.2519287	AB	8.007753372	731.3216553
327853	23.6099991	49.2519287	AB	8.007753372	731.3216553
327824	20.7099991	49.2519287	AB	6.497364998	847.6399536
327823	20.6099991	49.2519287	AB	6.497364998	847.6399536
327826	20.9099991	49.2519287	AB	6.376757622	822.2349854
327825	20.8099991	49.2519287	AB	6.376757622	822.2349854
327828	21.1099991	49.2519287	AB	6.538767815	806.8132935
327827	21.0099991	49.2519287	AB	6.538767815	806.8132935
327829	21.2099991	49.2519287	AB	6.538767815	806.8132935
327836	21.9099991	49.2519287	AB	6.707517624	896.2633667
327838	22.1099991	49.2519287	AB	6.8188591	903.5283203
327837	22.0099991	49.2519287	AB	6.8188591	903.5283203
327808	19.1099991	49.2519287	AB	5.286819458	1120.09668
327807	19.0099991	49.2519287	AB	5.286819458	1120.09668
327810	19.3099991	49.2519287	AB	5.514751434	1062.625
327809	19.2099991	49.2519287	AB	5.286819458	1120.09668
327812	19.5099991	49.2519287	AB	5.620197296	946.8283081
327811	19.4099991	49.2519287	AB	5.514751434	1062.625
327814	19.7099991	49.2519287	AB	5.620197296	946.8283081
327813	19.6099991	49.2519287	AB	5.620197296	946.8283081
327816	19.9099991	49.2519287	AB	5.338264465	998.3283081
327815	19.8099991	49.2519287	AB	5.338264465	998.3283081
327818	20.1099991	49.2519287	AB	5.335216522	972.0999146
327817	20.0099991	49.2519287	AB	5.335216522	972.0999146
327820	20.3099991	49.2519287	AB	6.011315346	850.5715942
327819	20.2099991	49.2519287	AB	5.335216522	972.0999146
327822	20.5099991	49.2519287	AB	6.497364998	847.6399536
327821	20.4099991	49.2519287	AB	6.011315346	850.5715942
360816	6.7099991	45.9519287	AB	4.835767746	1445.303345
360815	6.6099991	45.9519287	AB	4.835767746	1445.303345
360818	6.9099991	45.9519287	AB	1.001450777	1683.431519
360817	6.8099991	45.9519287	AB	1.001450777	1683.431519
360830	8.1099991	45.9519287	AB	6.44976759	940.7483521
360804	5.5099991	45.9519287	AB	9.433895111	1216.151611
360806	5.7099991	45.9519287	AB	9.433895111	1216.151611
360805	5.6099991	45.9519287	AB	9.433895111	1216.151611
360808	5.9099991	45.9519287	AB	9.905705452	1176.466675
360807	5.8099991	45.9519287	AB	9.905705452	1176.466675
360810	6.1099991	45.9519287	AB	8.53818512	1298.643311
360809	6.0099991	45.9519287	AB	8.53818512	1298.643311
360812	6.3099991	45.9519287	AB	6.873918533	1385.866699
360811	6.2099991	45.9519287	AB	8.53818512	1298.643311
360814	6.5099991	45.9519287	AB	4.835767746	1445.303345
360813	6.4099991	45.9519287	AB	6.873918533	1385.866699
360786	3.7099991	45.9519287	AB	9.218666077	840.585022
360785	3.6099991	45.9519287	AB	9.218666077	840.585022
360788	3.9099991	45.9519287	AB	9.104128838	841.9099731
360787	3.8099991	45.9519287	AB	9.104128838	841.9099731
360789	4.0099991	45.9519287	AB	10.59777546	712.2149658
360792	4.3099991	45.9519287	AB	9.983362198	786.5533447
360794	4.5099991	45.9519287	AB	10.80327129	775.7999878
360793	4.4099991	45.9519287	AB	9.983362198	786.5533447
360796	4.7099991	45.9519287	AB	10.80327129	775.7999878
360795	4.6099991	45.9519287	AB	10.80327129	775.7999878
360797	4.8099991	45.9519287	AB	11.51493359	807.1950073
360888	13.9099991	45.9519287	AB	9.953085899	1769.404907
360887	13.8099991	45.9519287	AB	9.953085899	1769.404907
360890	14.1099991	45.9519287	AB	8.464708328	1856.275024
360889	14.0099991	45.9519287	AB	8.464708328	1856.275024
360892	14.3099991	45.9519287	AB	8.672240257	1560.668213
360891	14.2099991	45.9519287	AB	8.464708328	1856.275024
360894	14.5099991	45.9519287	AB	8.746577263	1398.859985
360893	14.4099991	45.9519287	AB	8.672240257	1560.668213
360864	11.5099991	45.9519287	AB	9.610845566	1203.881714
360863	11.4099991	45.9519287	AB	9.045671463	1180.811646
311664	11.1099991	50.8519287	AB	8.364926338	567.6817017
360866	11.7099991	45.9519287	AB	9.610845566	1203.881714
311663	11.0099991	50.8519287	AB	8.364926338	567.6817017
360865	11.6099991	45.9519287	AB	9.610845566	1203.881714
311666	11.3099991	50.8519287	AB	8.579110146	581.5033569
360868	11.9099991	45.9519287	AB	11.10919762	1105.231689
311665	11.2099991	50.8519287	AB	8.364926338	567.6817017
360867	11.8099991	45.9519287	AB	11.10919762	1105.231689
311668	11.5099991	50.8519287	AB	8.867897034	583.4616699
360870	12.1099991	45.9519287	AB	11.75558376	969.4899902
311667	11.4099991	50.8519287	AB	8.579110146	581.5033569
360869	12.0099991	45.9519287	AB	11.75558376	969.4899902
311670	11.7099991	50.8519287	AB	8.867897034	583.4616699
311669	11.6099991	50.8519287	AB	8.867897034	583.4616699
311672	11.9099991	50.8519287	AB	8.626410484	606.7833252
311671	11.8099991	50.8519287	AB	8.626410484	606.7833252
311674	12.1099991	50.8519287	AB	8.777041435	587.6016846
311673	12.0099991	50.8519287	AB	8.777041435	587.6016846
311676	12.3099991	50.8519287	AB	8.90699482	615.210022
311675	12.2099991	50.8519287	AB	8.777041435	587.6016846
311678	12.5099991	50.8519287	AB	8.908270836	668.9500122
360848	9.9099991	45.9519287	AB	7.731651783	1129.328369
311677	12.4099991	50.8519287	AB	8.90699482	615.210022
360847	9.8099991	45.9519287	AB	7.731651783	1129.328369
360850	10.1099991	45.9519287	AB	7.870274067	1202.27832
360849	10.0099991	45.9519287	AB	7.870274067	1202.27832
360852	10.3099991	45.9519287	AB	6.939197063	1322.43335
360851	10.2099991	45.9519287	AB	7.870274067	1202.27832
360853	10.4099991	45.9519287	AB	6.939197063	1322.43335
311654	10.1099991	50.8519287	AB	8.296017647	701.958313
360856	10.7099991	45.9519287	AB	7.66566658	1293.553345
311656	10.3099991	50.8519287	AB	8.031963348	756.3999634
360858	10.9099991	45.9519287	AB	9.766877174	1124.484985
311655	10.2099991	50.8519287	AB	8.296017647	701.958313
360857	10.8099991	45.9519287	AB	9.766877174	1124.484985
311658	10.5099991	50.8519287	AB	7.834344387	791.0750122
360860	11.1099991	45.9519287	AB	9.006861687	1167.388306
311657	10.4099991	50.8519287	AB	8.031963348	756.3999634
360859	11.0099991	45.9519287	AB	9.006861687	1167.388306
311660	10.7099991	50.8519287	AB	7.834344387	791.0750122
360862	11.3099991	45.9519287	AB	9.045671463	1180.811646
311659	10.6099991	50.8519287	AB	7.834344387	791.0750122
360861	11.2099991	45.9519287	AB	9.006861687	1167.388306
311662	10.9099991	50.8519287	AB	8.363405228	614.7433472
360832	8.3099991	45.9519287	AB	9.779691696	1024.233276
311661	10.8099991	50.8519287	AB	8.363405228	614.7433472
360831	8.2099991	45.9519287	AB	6.44976759	940.7483521
360834	8.5099991	45.9519287	AB	11.45153427	1173.911621
360833	8.4099991	45.9519287	AB	9.779691696	1024.233276
360836	8.7099991	45.9519287	AB	11.45153427	1173.911621
360835	8.6099991	45.9519287	AB	11.45153427	1173.911621
360838	8.9099991	45.9519287	AB	11.50055885	1288.796631
360837	8.8099991	45.9519287	AB	11.50055885	1288.796631
360840	9.1099991	45.9519287	AB	10.72368336	1229.708374
360839	9.0099991	45.9519287	AB	10.72368336	1229.708374
360842	9.3099991	45.9519287	AB	10.18117523	1139.776733
360841	9.2099991	45.9519287	AB	10.72368336	1229.708374
360844	9.5099991	45.9519287	AB	8.456486702	1121.031738
360843	9.4099991	45.9519287	AB	10.18117523	1139.776733
360846	9.7099991	45.9519287	AB	8.456486702	1121.031738
360845	9.6099991	45.9519287	AB	8.456486702	1121.031738
311728	17.5099991	50.8519287	AB	8.899441719	567.7016602
311727	17.4099991	50.8519287	AB	8.898205757	569.5299683
311730	17.7099991	50.8519287	AB	8.899441719	567.7016602
311729	17.6099991	50.8519287	AB	8.899441719	567.7016602
311732	17.9099991	50.8519287	AB	8.857533455	579.831665
311731	17.8099991	50.8519287	AB	8.857533455	579.831665
311734	18.1099991	50.8519287	AB	8.706058502	592.791687
311733	18.0099991	50.8519287	AB	8.706058502	592.791687
311736	18.3099991	50.8519287	AB	8.472881317	612.4016724
311735	18.2099991	50.8519287	AB	8.706058502	592.791687
311738	18.5099991	50.8519287	AB	8.334180832	624.9716187
311737	18.4099991	50.8519287	AB	8.472881317	612.4016724
311740	18.7099991	50.8519287	AB	8.334180832	624.9716187
311739	18.6099991	50.8519287	AB	8.334180832	624.9716187
311742	18.9099991	50.8519287	AB	8.274908066	622.0999756
311741	18.8099991	50.8519287	AB	8.274908066	622.0999756
311712	15.9099991	50.8519287	AB	7.054316044	773.2249756
311711	15.8099991	50.8519287	AB	7.054316044	773.2249756
311714	16.1099991	50.8519287	AB	7.557447433	682.3482666
311713	16.0099991	50.8519287	AB	7.557447433	682.3482666
311716	16.3099991	50.8519287	AB	8.17624855	623.6099854
311715	16.2099991	50.8519287	AB	7.557447433	682.3482666
311718	16.5099991	50.8519287	AB	8.732548714	583.8166504
311717	16.4099991	50.8519287	AB	8.17624855	623.6099854
311720	16.7099991	50.8519287	AB	8.732548714	583.8166504
311719	16.6099991	50.8519287	AB	8.732548714	583.8166504
311722	16.9099991	50.8519287	AB	9.004479408	564.7716675
311721	16.8099991	50.8519287	AB	9.004479408	564.7716675
311724	17.1099991	50.8519287	AB	8.981702805	569.0316772
311723	17.0099991	50.8519287	AB	8.981702805	569.0316772
311726	17.3099991	50.8519287	AB	8.898205757	569.5299683
311725	17.2099991	50.8519287	AB	8.981702805	569.0316772
360895	14.6099991	45.9519287	AB	8.746577263	1398.859985
311696	14.3099991	50.8519287	AB	8.047204018	764.8849487
311695	14.2099991	50.8519287	AB	8.520550728	724.7749634
311698	14.5099991	50.8519287	AB	7.830538273	747.2799683
311697	14.4099991	50.8519287	AB	8.047204018	764.8849487
311700	14.7099991	50.8519287	AB	7.830538273	747.2799683
311699	14.6099991	50.8519287	AB	7.830538273	747.2799683
311702	14.9099991	50.8519287	AB	8.017842293	708.1099854
311701	14.8099991	50.8519287	AB	8.017842293	708.1099854
311704	15.1099991	50.8519287	AB	7.17783308	861.208374
311703	15.0099991	50.8519287	AB	7.17783308	861.208374
311706	15.3099991	50.8519287	AB	6.048201561	1012.970032
360908	15.9099991	45.9519287	AB	11.27232456	947.1149902
311705	15.2099991	50.8519287	AB	7.17783308	861.208374
311708	15.5099991	50.8519287	AB	6.168211937	892.8566895
360910	16.1099991	45.9519287	AB	11.49063683	892.4516602
311707	15.4099991	50.8519287	AB	6.048201561	1012.970032
360909	16.0099991	45.9519287	AB	11.49063683	892.4516602
311710	15.7099991	50.8519287	AB	6.168211937	892.8566895
311709	15.6099991	50.8519287	AB	6.168211937	892.8566895
311680	12.7099991	50.8519287	AB	8.908270836	668.9500122
311679	12.6099991	50.8519287	AB	8.908270836	668.9500122
311682	12.9099991	50.8519287	AB	8.755628586	724.1400146
311681	12.8099991	50.8519287	AB	8.755628586	724.1400146
311684	13.1099991	50.8519287	AB	8.428304672	791.9416504
311683	13.0099991	50.8519287	AB	8.428304672	791.9416504
311686	13.3099991	50.8519287	AB	7.840820313	804.4749756
311685	13.2099991	50.8519287	AB	8.428304672	791.9416504
311688	13.5099991	50.8519287	AB	7.628235817	794.8833008
311687	13.4099991	50.8519287	AB	7.840820313	804.4749756
396912	1.9099991	42.3519287	AB	7.401089668	967.1866455
311690	13.7099991	50.8519287	AB	7.628235817	794.8833008
396911	1.8099991	42.3519287	AB	7.401089668	967.1866455
311689	13.6099991	50.8519287	AB	7.628235817	794.8833008
396914	2.1099991	42.3519287	AB	6.02051115	1102.503296
311692	13.9099991	50.8519287	AB	8.266562462	713.6550293
396913	2.0099991	42.3519287	AB	6.02051115	1102.503296
311691	13.8099991	50.8519287	AB	8.266562462	713.6550293
396916	2.3099991	42.3519287	AB	7.79181242	1047.626709
311694	14.1099991	50.8519287	AB	8.520550728	724.7749634
396915	2.2099991	42.3519287	AB	6.02051115	1102.503296
311693	14.0099991	50.8519287	AB	8.520550728	724.7749634
396918	2.5099991	42.3519287	AB	11.76202488	838.4399414
396917	2.4099991	42.3519287	AB	7.79181242	1047.626709
396919	2.6099991	42.3519287	AB	11.76202488	838.4399414
396898	0.5099991	42.3519287	AB	8.815893173	856.6882935
396900	0.7099991	42.3519287	AB	8.815893173	856.6882935
396899	0.6099991	42.3519287	AB	8.815893173	856.6882935
396902	0.9099991	42.3519287	AB	7.697432995	943.9483032
311776	22.3099991	50.8519287	AB	7.754916191	584.6533203
396901	0.8099991	42.3519287	AB	7.697432995	943.9483032
311775	22.2099991	50.8519287	AB	7.965904236	577.4133301
396904	1.1099991	42.3519287	AB	7.893219471	938.0316772
311778	22.5099991	50.8519287	AB	7.658813953	582.6066895
396903	1.0099991	42.3519287	AB	7.893219471	938.0316772
311777	22.4099991	50.8519287	AB	7.754916191	584.6533203
396906	1.3099991	42.3519287	AB	7.669837475	951.4766235
311780	22.7099991	50.8519287	AB	7.658813953	582.6066895
396905	1.2099991	42.3519287	AB	7.893219471	938.0316772
311779	22.6099991	50.8519287	AB	7.658813953	582.6066895
396908	1.5099991	42.3519287	AB	6.847206116	1016.046692
311782	22.9099991	50.8519287	AB	7.756143093	571.8133545
311781	22.8099991	50.8519287	AB	7.756143093	571.8133545
396910	1.7099991	42.3519287	AB	6.847206116	1016.046692
311784	23.1099991	50.8519287	AB	7.854164124	559.668335
396909	1.6099991	42.3519287	AB	6.847206116	1016.046692
311783	23.0099991	50.8519287	AB	7.854164124	559.668335
311786	23.3099991	50.8519287	AB	7.722012043	559.5650024
311785	23.2099991	50.8519287	AB	7.854164124	559.668335
311788	23.5099991	50.8519287	AB	7.708380699	548.9833374
311787	23.4099991	50.8519287	AB	7.722012043	559.5650024
311760	20.7099991	50.8519287	AB	7.565419674	612.2433472
311759	20.6099991	50.8519287	AB	7.565419674	612.2433472
311762	20.9099991	50.8519287	AB	7.357643604	613.4966431
311761	20.8099991	50.8519287	AB	7.357643604	613.4966431
311764	21.1099991	50.8519287	AB	7.372641087	601.2383423
311763	21.0099991	50.8519287	AB	7.372641087	601.2383423
396892	-0.0900009	42.3519287	AB	9.834487915	816.168335
311766	21.3099991	50.8519287	AB	7.726935387	565.6566772
396891	-0.1900009	42.3519287	AB	9.834487915	816.168335
311765	21.2099991	50.8519287	AB	7.372641087	601.2383423
311768	21.5099991	50.8519287	AB	8.018428802	551.3699951
396893	0.0099991	42.3519287	AB	11.22524071	698.585022
311767	21.4099991	50.8519287	AB	7.726935387	565.6566772
311770	21.7099991	50.8519287	AB	8.018428802	551.3699951
311769	21.6099991	50.8519287	AB	8.018428802	551.3699951
311772	21.9099991	50.8519287	AB	8.199617386	554.1149902
311771	21.8099991	50.8519287	AB	8.199617386	554.1149902
311774	22.1099991	50.8519287	AB	7.965904236	577.4133301
311773	22.0099991	50.8519287	AB	7.965904236	577.4133301
311744	19.1099991	50.8519287	AB	8.267183304	609.1733398
311743	19.0099991	50.8519287	AB	8.267183304	609.1733398
311746	19.3099991	50.8519287	AB	8.009896278	612.0483398
311745	19.2099991	50.8519287	AB	8.267183304	609.1733398
311748	19.5099991	50.8519287	AB	7.861670494	602.3199463
311747	19.4099991	50.8519287	AB	8.009896278	612.0483398
311750	19.7099991	50.8519287	AB	7.861670494	602.3199463
311749	19.6099991	50.8519287	AB	7.861670494	602.3199463
311752	19.9099991	50.8519287	AB	7.773935795	592.3450317
311751	19.8099991	50.8519287	AB	7.773935795	592.3450317
311754	20.1099991	50.8519287	AB	7.775182724	589.3733521
311753	20.0099991	50.8519287	AB	7.775182724	589.3733521
311756	20.3099991	50.8519287	AB	7.742105484	592.9733887
311755	20.2099991	50.8519287	AB	7.775182724	589.3733521
311758	20.5099991	50.8519287	AB	7.565419674	612.2433472
311757	20.4099991	50.8519287	AB	7.742105484	592.9733887
396982	8.9099991	42.3519287	AB	9.808272362	921.7650146
396983	9.0099991	42.3519287	AB	11.36544704	816.6283569
347760	6.3099991	47.2519287	AB	9.736156464	1153.935059
347759	6.2099991	47.2519287	AB	10.19848633	1075.023315
347762	6.5099991	47.2519287	AB	9.328860283	1212.929932
347761	6.4099991	47.2519287	AB	9.736156464	1153.935059
347764	6.7099991	47.2519287	AB	9.328860283	1212.929932
347763	6.6099991	47.2519287	AB	9.328860283	1212.929932
347766	6.9099991	47.2519287	AB	8.978325844	1212.27832
347765	6.8099991	47.2519287	AB	8.978325844	1212.27832
347768	7.1099991	47.2519287	AB	8.856982231	1124.369995
347767	7.0099991	47.2519287	AB	8.856982231	1124.369995
347770	7.3099991	47.2519287	AB	8.898088455	1061.195068
347769	7.2099991	47.2519287	AB	8.856982231	1124.369995
347772	7.5099991	47.2519287	AB	8.804363251	1113.371704
347771	7.4099991	47.2519287	AB	8.898088455	1061.195068
347774	7.7099991	47.2519287	AB	8.804363251	1113.371704
347773	7.6099991	47.2519287	AB	8.804363251	1113.371704
347758	6.1099991	47.2519287	AB	10.19848633	1075.023315
347824	12.7099991	47.2519287	AB	4.848833084	1402.581665
347823	12.6099991	47.2519287	AB	4.848833084	1402.581665
347826	12.9099991	47.2519287	AB	5.148573875	1363.026611
347825	12.8099991	47.2519287	AB	5.148573875	1363.026611
347828	13.1099991	47.2519287	AB	5.356241226	1309.458374
347827	13.0099991	47.2519287	AB	5.356241226	1309.458374
347830	13.3099991	47.2519287	AB	5.33700943	1261.69165
347829	13.2099991	47.2519287	AB	5.356241226	1309.458374
347810	11.3099991	47.2519287	AB	4.287539005	1227.63501
347809	11.2099991	47.2519287	AB	4.639272213	1248.119995
347812	11.5099991	47.2519287	AB	4.687775135	1301.319946
347811	11.4099991	47.2519287	AB	4.287539005	1227.63501
347816	11.9099991	47.2519287	AB	5.964664936	1326.789917
347792	9.5099991	47.2519287	AB	8.563591003	1449.248291
347791	9.4099991	47.2519287	AB	8.084903717	1314.906616
347794	9.7099991	47.2519287	AB	8.563591003	1449.248291
347793	9.6099991	47.2519287	AB	8.563591003	1449.248291
347796	9.9099991	47.2519287	AB	6.927203178	1835.216675
347795	9.8099991	47.2519287	AB	6.927203178	1835.216675
347797	10.0099991	47.2519287	AB	4.810685158	1897.811646
347804	10.7099991	47.2519287	AB	4.3606987	1312.45166
347806	10.9099991	47.2519287	AB	4.681677341	1238.359863
347805	10.8099991	47.2519287	AB	4.681677341	1238.359863
347776	7.9099991	47.2519287	AB	8.962396622	1175.776611
347775	7.8099991	47.2519287	AB	8.962396622	1175.776611
347778	8.1099991	47.2519287	AB	9.224099159	1138.625
347777	8.0099991	47.2519287	AB	9.224099159	1138.625
347780	8.3099991	47.2519287	AB	9.333395958	1086.116699
347779	8.2099991	47.2519287	AB	9.224099159	1138.625
347782	8.5099991	47.2519287	AB	9.233402252	1066.434937
347781	8.4099991	47.2519287	AB	9.333395958	1086.116699
347784	8.7099991	47.2519287	AB	9.233402252	1066.434937
347783	8.6099991	47.2519287	AB	9.233402252	1066.434937
347786	8.9099991	47.2519287	AB	8.341362953	1129.159912
347785	8.8099991	47.2519287	AB	8.341362953	1129.159912
347788	9.1099991	47.2519287	AB	8.242786407	1194.141602
347787	9.0099991	47.2519287	AB	8.242786407	1194.141602
347790	9.3099991	47.2519287	AB	8.084903717	1314.906616
347789	9.2099991	47.2519287	AB	8.242786407	1194.141602
397096	20.3099991	42.3519287	AB	11.26186275	814.9383545
397095	20.2099991	42.3519287	AB	9.194881439	905.7416992
347856	15.9099991	47.2519287	AB	8.173660278	841.4432983
347855	15.8099991	47.2519287	AB	8.173660278	841.4432983
347844	14.7099991	47.2519287	AB	4.8983531	1063.481689
347843	14.6099991	47.2519287	AB	4.8983531	1063.481689
347846	14.9099991	47.2519287	AB	6.253547192	996.5183105
347845	14.8099991	47.2519287	AB	6.253547192	996.5183105
347848	15.1099991	47.2519287	AB	7.195530415	936.8800049
347847	15.0099991	47.2519287	AB	7.195530415	936.8800049
347850	15.3099991	47.2519287	AB	7.465379238	902.4816895
347849	15.2099991	47.2519287	AB	7.195530415	936.8800049
347852	15.5099991	47.2519287	AB	7.251173973	904.8099976
347851	15.4099991	47.2519287	AB	7.465379238	902.4816895
347854	15.7099991	47.2519287	AB	7.251173973	904.8099976
347853	15.6099991	47.2519287	AB	7.251173973	904.8099976
347952	25.5099991	47.2519287	AB	4.662420273	598.8466797
347951	25.4099991	47.2519287	AB	4.280781269	605.206665
347954	25.7099991	47.2519287	AB	4.662420273	598.8466797
347953	25.6099991	47.2519287	AB	4.662420273	598.8466797
347956	25.9099991	47.2519287	AB	5.714506626	569.2316284
347955	25.8099991	47.2519287	AB	5.714506626	569.2316284
347958	26.1099991	47.2519287	AB	7.39132452	528.085022
347957	26.0099991	47.2519287	AB	7.39132452	528.085022
347959	26.2099991	47.2519287	AB	7.39132452	528.085022
347944	24.7099991	47.2519287	AB	6.297527313	514.914978
347946	24.9099991	47.2519287	AB	5.485239506	539.1199951
347945	24.8099991	47.2519287	AB	5.485239506	539.1199951
347948	25.1099991	47.2519287	AB	4.419670582	593.5
347947	25.0099991	47.2519287	AB	4.419670582	593.5
347950	25.3099991	47.2519287	AB	4.280781269	605.206665
347949	25.2099991	47.2519287	AB	4.419670582	593.5
298720	21.9099991	52.1519287	AB	7.753564835	548.4016724
298719	21.8099991	52.1519287	AB	7.753564835	548.4016724
397126	23.3099991	42.3519287	AB	7.754714012	539.1967163
397125	23.2099991	42.3519287	AB	9.491134644	497.3233337
298726	22.5099991	52.1519287	AB	7.638921738	535.1333618
397128	23.5099991	42.3519287	AB	8.35490036	522.1516724
298725	22.4099991	52.1519287	AB	7.703037739	533.6799927
397127	23.4099991	42.3519287	AB	7.754714012	539.1967163
298728	22.7099991	52.1519287	AB	7.638921738	535.1333618
298727	22.6099991	52.1519287	AB	7.638921738	535.1333618
397129	23.6099991	42.3519287	AB	8.35490036	522.1516724
298730	22.9099991	52.1519287	AB	7.642056942	537.3950195
298729	22.8099991	52.1519287	AB	7.642056942	537.3950195
331636	0.3099991	48.8519287	AB	9.968963623	760.1633301
331638	0.5099991	48.8519287	AB	10.0166893	723.3433228
331637	0.4099991	48.8519287	AB	9.968963623	760.1633301
331639	0.6099991	48.8519287	AB	10.0166893	723.3433228
380896	6.7099991	43.9519287	AB	8.698001862	887.4266357
380895	6.6099991	43.9519287	AB	8.698001862	887.4266357
380898	6.9099991	43.9519287	AB	9.610913277	899.2283325
380897	6.8099991	43.9519287	AB	9.610913277	899.2283325
380900	7.1099991	43.9519287	AB	11.32756996	842.7616577
380899	7.0099991	43.9519287	AB	11.32756996	842.7616577
380902	7.3099991	43.9519287	AB	11.26012897	850.8933716
380901	7.2099991	43.9519287	AB	11.32756996	842.7616577
380904	7.5099991	43.9519287	AB	11.63342381	852.9616699
380903	7.4099991	43.9519287	AB	11.26012897	850.8933716
331704	7.1099991	48.8519287	AB	9.818443298	835.7966919
380906	7.7099991	43.9519287	AB	11.63342381	852.9616699
331703	7.0099991	48.8519287	AB	9.818443298	835.7966919
380905	7.6099991	43.9519287	AB	11.63342381	852.9616699
331706	7.3099991	48.8519287	AB	9.793544769	821.6749878
331705	7.2099991	48.8519287	AB	9.818443298	835.7966919
331708	7.5099991	48.8519287	AB	10.17250919	792.8649902
[truncated: 255,436 more rows]
