# Supplementary material for: Longer growing seasons will not offset growth loss in drought-prone temperate forests of Central-Southeast Europe
Source: Nat Commun. 2025 Oct 29;16:9535. doi: 10.1038/s41467-025-64568-8 (PMC12572185; doi:10.1038/s41467-025-64568-8)
Supplement: Supplementary file 4 — Source Data [file 41467_2025_64568_MOESM4_ESM.zip › SourceData/Fig02a_Supplementary_Fig05.csv]

Site_code	Correlation	T1	T2	T3	T4	M1	M2	M3	M4	I_0	Acor	genus_group
V002076PISY	0.632639302	3.342876626	13.41857345	19.88539993	22.89843758	0.088175662	0.24007506	0.8	0.85	-10	0.927332127	PI
V002182PCAB	0.436374131	4.24143663	16.1470772	23.78510408	33.66144583	0.238751402	0.366991693	0.8	0.85	-7	0.862113687	PC
V002206FASY	0.451505677	7.922333945	12.13490156	15.82357619	22.51233844	0.148115303	0.203223139	0.8	0.85	-12	0.89361735	FA
V002207PCAB	0.546941981	8.446003617	9.288793979	21.7940881	30.24795189	0.039967772	0.496969199	0.8	0.85	-5	0.954388933	PC
V002208PCAB	0.589525619	6.857048504	16.50065473	24.68606195	30.55878399	0.266501046	0.493434787	0.8	0.85	-4	-0.435762819	PC
V002193PCAB	0.505741524	8.546004942	10.69188196	29.3421642	34.34689259	0.070899057	0.117286117	0.8	0.85	-8	0.912516082	PC
V002194PCAB	0.469100243	4.459253178	13.66570174	15.35246336	24.44511934	0.258991182	0.291565788	0.8	0.85	-9	0.658789866	PC
V002192PCAB	0.404198256	4.7664971	15.40713695	16.7463374	22.6043207	0.034961679	0.250502498	0.8	0.85	-7	0.805263155	PC
V002195PCAB	0.401938041	4.169113205	14.09019008	15.58213988	20.27732411	0.175051174	0.325726278	0.8	0.85	-9	0.679680172	PC
V002210FASY	0.334355189	7.785455579	10.56864004	13.20670428	22.52473888	0.297429078	0.373554773	0.8	0.85	-7	0.408866001	FA
V002211PCAB	0.576044805	5.912388935	11.4090828	23.72040259	24.11830715	0.259767743	0.49836564	0.8	0.85	-5	0.800950547	PC
V002275FASY	0.238346587	8.813520203	11.09802214	15.55100896	20.57074957	0.156759468	0.283937543	0.8	0.85	-11	0.980117164	FA
V002274PCAB	0.590606398	4.725288823	11.12267554	16.87847006	21.12644791	0.063289361	0.304941142	0.8	0.85	-6	0.996943097	PC
V002067PISY	0.58424419	8.539770626	10.09751005	13.31753327	21.95154551	0.192883721	0.233933993	0.8	0.85	-8	0.939264802	PI
V002077PISY	0.185068989	2.009745308	13.33766353	23.90064774	25.20936203	0.077894538	0.17002397	0.8	0.85	-7	0.076215155	PI
V002196PCAB	0.405979481	3.466247076	19.11980143	27.46008809	28.78895789	0.030665213	0.489708246	0.8	0.85	-12	0.634771727	PC
V002068PISY	0.617588684	8.519975462	17.95150714	27.80667839	34.01397494	0.200262195	0.312176991	0.8	0.85	-8	0.997113768	PI
V002078PISY	0.598327897	2.204543825	9.004295647	26.28933618	26.97030938	0.237690228	0.486144561	0.8	0.85	-11	0.765122077	PI
V002197PCAB	0.420134579	3.1028976	15.27766747	15.94022665	21.53870975	0.194875614	0.297439606	0.8	0.85	-12	0.353691694	PC
V002069PISY	0.664613006	2.026401895	9.512278296	15.09778763	20.87835811	0.019457347	0.43548975	0.8	0.85	-9	0.727848334	PI
V002137PCAB	0.667591139	7.041812303	12.90672683	14.5077782	22.46840714	0.08112611	0.459217161	0.8	0.85	-12	0.664541955	PC
V002184PCAB	0.557981948	8.621489456	12.23647189	18.07759279	22.90804578	0.063568689	0.470983213	0.8	0.85	-7	0.993077059	PC
V002277PCAB	0.606032276	4.220101799	12.37320922	17.20920613	20.2493804	0.018443834	0.136915584	0.8	0.85	-8	0.954655657	PC
V002278PCAB	0.531832036	2.838141236	11.94803655	12.63458465	34.07418463	0.103059206	0.252107086	0.8	0.85	-10	0.626675689	PC
V002280FASY	0.369731892	8.633360759	15.81624568	19.12196904	24.69209032	0.04019863	0.239685755	0.8	0.85	-6	0.805641778	FA
V002279PCAB	0.456800562	2.197269283	12.26829996	19.35847115	24.96843798	0.053438088	0.152174911	0.8	0.85	-4	0.977390259	PC
V002281PCAB	0.492745003	5.556670552	12.05088988	13.65681038	20.89235989	0.197193209	0.31022422	0.8	0.85	-9	0.706788302	PC
V002198PCAB	0.459778513	2.712540982	14.30646658	15.86672795	20.35513299	0.043581207	0.110570811	0.8	0.85	-12	0.467218701	PC
V002070PISY	0.684383664	6.304284332	16.79311679	18.31889418	20.88021334	0.025150541	0.388068143	0.8	0.85	-5	0.752610796	PI
V002071PISY	0.557739922	8.812774105	10.57397686	17.94524021	28.57365126	0.030872409	0.446416772	0.8	0.85	-3	-0.21863141	PI
V002079PISY	0.700080355	8.765991753	11.46537425	15.91814843	33.79261689	0.173407236	0.213185578	0.8	0.85	-6	0.751530242	PI
V002072PISY	0.656940759	4.2719143	17.93417024	18.54031223	20.06922082	0.097251277	0.301424901	0.8	0.85	-8	0.664038863	PI
V002186PCAB	0.470831376	6.206445358	15.9887671	17.05999016	21.40336142	0.269593134	0.445621173	0.8	0.85	-7	0.498546379	PC
V002187PCAB	0.589394065	5.94495124	15.30262612	26.54483442	34.85634912	0.294032202	0.443459591	0.8	0.85	-7	0.911910735	PC
V002188PCAB	0.418812839	6.286426494	16.49065202	18.21648138	31.14984702	0.278540372	0.44066954	0.8	0.85	-7	0.738273374	PC
V002199PCAB	0.470403318	3.21733468	14.60444947	15.59715409	28.12405432	0.015604228	0.082080254	0.8	0.85	-10	0.556522443	PC
V002200PCAB	0.457161275	3.058203157	12.2525249	14.97791358	21.71297617	0.220144329	0.282378448	0.8	0.85	-9	0.76451962	PC
V002201PCAB	0.481985235	2.188529422	9.918946562	14.91132012	20.7379721	0.198875531	0.300336798	0.8	0.85	-10	0.78618547	PC
V002202PCAB	0.430364202	3.893150943	11.47111666	14.76909613	21.36803241	0.020999234	0.220238778	0.8	0.85	-12	0.79131549	PC
V002203PCAB	0.383658145	2.460047291	11.32862556	15.91305281	23.49627528	0.033300828	0.184222591	0.8	0.85	-10	0.806832667	PC
V002204PCAB	0.380285322	3.598436194	11.55010487	15.70129223	24.71663126	0.233420853	0.317740943	0.8	0.85	-10	0.916431482	PC
V002205PCAB	0.317511518	3.264074705	10.6010963	15.21764641	22.80616983	0.214775547	0.282183026	0.8	0.85	-10	0.981276248	PC
V002103PCAB	0.662041471	2.159232141	17.99240026	28.02454461	34.45175496	0.246245465	0.390387587	0.8	0.85	-12	0.722645393	PC
V002080PCAB	0.617085167	8.610091043	13.32615201	27.29917313	28.62664335	0.196626763	0.246848347	0.8	0.85	-7	0.322866375	PC
V002081PCAB	0.515634051	3.188884605	18.02209354	24.56675231	25.49581464	0.213233271	0.239086232	0.8	0.85	-8	0.117339092	PC
V002104PCAB	0.377623955	3.22512516	17.33899735	29.74864231	31.9102006	0.298025529	0.476509268	0.8	0.85	-7	0.641166494	PC
V002105PCAB	0.344518979	8.800065425	10.06423999	24.55597183	33.69352582	0.294527811	0.463099292	0.8	0.85	-12	0.511844243	PC
V002109PCAB	0.575235204	2.880338066	19.38048249	22.2409749	26.38983295	0.01423581	0.367158546	0.8	0.85	-9	0.868301242	PC
V002214FASY	0.388487149	3.850768641	11.8837487	18.37197451	20.46011643	0.001884159	0.076965911	0.8	0.85	-12	0.973490936	FA
V002217PCAB	0.613477439	7.668499107	14.68322178	17.11271584	21.13076317	0.218404388	0.261967408	0.8	0.85	-9	0.897637108	PC
V002106PCAB	0.56408458	4.633312122	19.16020972	21.64844954	28.08601762	0.155462945	0.364617369	0.8	0.85	-11	0.66300231	PC
V002082PCAB	0.629277829	8.839965604	18.74404285	19.9015593	24.16074751	0.182894034	0.232149534	0.8	0.85	-3	0.107221635	PC
V002083PCAB	0.405275519	6.911964307	17.6384436	19.55071808	20.04901485	0.193891787	0.222643085	0.8	0.85	-9	0.346881222	PC
V002090PCAB	0.401256442	7.15890065	10.94904276	23.99348269	32.00153533	0.029029157	0.203579411	0.8	0.85	-3	0.824027296	PC
V002377PCAB	0.680940835	2.77560308	13.07227317	13.85030419	23.02022149	0.160521184	0.348691126	0.8	0.85	-10	0.659881211	PC
V002084PISY	0.742053472	4.942956965	18.823935	19.62679592	21.97624455	0.186615143	0.290869109	0.8	0.85	-12	0.903464094	PI
V002085PCAB	0.428917414	3.907449089	9.858915373	10.86331424	31.99344586	0.015842489	0.269249082	0.8	0.85	-9	0.921637948	PC
V002086PCAB	0.602563354	6.40094778	9.933260334	19.71494865	20.24773462	0.199518095	0.234642464	0.8	0.85	-10	0.305658639	PC
V002087PCAB	0.391040222	5.074150628	10.93152967	20.50705567	28.12869734	0.214148681	0.248801261	0.8	0.85	-10	0.525872303	PC
V002088PCAB	0.622646807	4.707076986	18.68340385	20.01690692	20.38852147	0.004811507	0.339742141	0.8	0.85	-9	0.812538501	PC
V002181PCAB	0.407585962	2.702063611	14.86818711	15.80782478	21.84760012	0.038090902	0.326209967	0.8	0.85	-9	0.712214549	PC
V002089PCAB	0.475890281	8.461573461	17.21300596	19.25474771	20.38476766	0.03654811	0.40314404	0.8	0.85	-10	0.976244829	PC
V002152PCAB	0.582299839	4.923842708	14.84502421	17.52110748	20.17365459	0.022232682	0.342619514	0.8	0.85	-10	0.753280254	PC
V002407PSME	0.37172116	2.221953518	19.20187677	28.74961029	32.95026817	0.122944797	0.395230727	0.8	0.85	-9	0.776137086	Other conifers
V002406ABAL	0.508249888	8.091368685	16.71979935	17.79505485	20.57412885	0.058520319	0.253972881	0.8	0.85	-9	0.563002094	AB
V002409LADE	0.491888115	8.839602573	13.08112141	15.71303903	20.33943399	0.022237961	0.096040528	0.8	0.85	-9	0.50038468	Other conifers
V002408PCAB	0.571625263	2.126874706	17.18946823	18.23875033	20.68351945	0.039730463	0.355443692	0.8	0.85	-5	-0.049338435	PC
V002410ABAL	0.494493624	4.421229126	16.36313813	17.3887099	22.24941522	0.155801982	0.237425147	0.8	0.85	-10	0.561181772	AB
V002411PCAB	0.575202067	7.9677294	13.58644855	15.47665687	23.19903438	0.159363306	0.268839683	0.8	0.85	-11	0.544341006	PC
V002412ABAL	0.566278491	3.413675747	17.26025235	26.2591725	27.31893082	0.137202244	0.273410099	0.8	0.85	-12	0.887151417	AB
V002413PCAB	0.532276337	2.03862249	13.40245137	17.33304848	21.29173449	0.060327429	0.276902882	0.8	0.85	-10	0.49792699	PC
V002300FASY	0.177037015	8.898674387	10.47003927	15.79243723	20.0508874	0.080521151	0.494022172	0.8	0.85	-8	0.345947443	FA
V002297FASY	0.321940639	8.795710516	12.09059069	17.59371266	24.75609041	0.168204472	0.232133416	0.8	0.85	-9	0.58491086	FA
V002298PCAB	0.468133583	2.007437104	17.7126348	18.26144773	20.64380212	0.177098009	0.39236217	0.8	0.85	-12	0.504015492	PC
V002299PCAB	0.501190214	2.796614984	12.36805617	17.2394408	23.7010825	0.124080005	0.17047468	0.8	0.85	-9	0.954402867	PC
V002091PCAB	0.558404936	7.666745455	9.101190047	21.15901325	34.78937226	0.158821658	0.303069257	0.8	0.85	-9	0.596537077	PC
V002209FASY	0.416427822	8.821894352	11.42900727	15.61139085	25.37140338	0.228640331	0.324161309	0.8	0.85	-10	0.931357294	FA
V002110FASY	0.393930957	5.873669166	10.0475047	15.93566514	23.03765923	0.164938262	0.193593276	0.8	0.85	-11	0.998778806	FA
V002112ABAL	0.616694772	2.453397546	16.08265664	22.80977695	24.03684098	0.222048267	0.49964964	0.8	0.85	-9	0.742271457	AB
V002246FASY	0.402128587	8.612907772	17.12030647	21.51150179	32.33536381	0.208929952	0.467229836	0.8	0.85	-9	0.357006328	FA
V002248FASY	0.25275615	8.242515358	17.39899193	22.92082568	23.60729801	0.269132585	0.438023284	0.8	0.85	-6	-0.486464585	FA
V002218FASY	0.323581508	8.918278245	10.30160676	24.88102169	28.55970646	0.10368645	0.238615157	0.8	0.85	-8	0.892129305	FA
V002219FASY	0.171303958	8.971346308	18.95862144	29.79613758	31.5565234	0.245635507	0.299317863	0.8	0.85	-5	0.916432068	FA
V002220FASY	0.373134843	5.311472749	16.35897357	28.55056036	30.93365296	0.257475154	0.385815	0.8	0.85	-7	0.946413732	FA
V002221PCAB	0.470151082	2.059413411	14.66313852	18.15918313	25.79333512	0.197112169	0.244232057	0.8	0.85	-8	0.580215129	PC
V002222PCAB	0.348839413	2.398325252	10.13804361	16.88355374	27.9755126	0.032285601	0.242294984	0.8	0.85	-11	0.735629201	PC
V002223PCAB	0.493051381	2.626515498	11.85035146	25.06618782	31.48458027	0.110025755	0.493753927	0.8	0.85	-11	0.057388468	PC
V002224PCAB	0.356257001	2.106448782	9.17407809	22.11578049	32.01448796	0.011049851	0.093663931	0.8	0.85	-3	0.784733878	PC
V002291PCAB	0.503689823	8.080786698	15.44638357	27.03182039	31.41692413	0.260816394	0.301990264	0.8	0.85	-11	0.993767544	PC
V002073PCAB	0.588881038	3.030802455	13.46801079	16.08343683	21.15745033	0.196498442	0.300801861	0.8	0.85	-12	0.959743428	PC
V002301FASY	0.25574671	4.725302183	10.90879691	11.46234164	20.446284	0.096456184	0.28259744	0.8	0.85	-10	0.876020087	FA
V002304FASY	0.21118984	4.602081508	9.472305635	17.07323263	26.43296286	0.08782427	0.24535374	0.8	0.85	-8	0.686335606	FA
V002302PCAB	0.428785779	2.824050719	11.45649197	16.04140863	20.47044749	0.110360639	0.418022045	0.8	0.85	-12	0.45813113	PC
V002303PCAB	0.47004772	4.35907396	10.85530719	16.4103044	20.67441916	0.257070295	0.346698681	0.8	0.85	-7	0.980372241	PC
V002358PCAB	0.609921349	2.748080286	18.39332055	19.32691339	21.71749191	0.118237541	0.319623855	0.8	0.85	-9	0.737254307	PC
V002379PCAB	0.602603415	6.391863484	12.94658224	18.15665073	33.57626822	0.046692419	0.351614224	0.8	0.85	-9	0.366982992	PC
V002380PCAB	0.604773254	5.038933617	12.45370598	16.20992049	20.30039208	0.171539113	0.325078215	0.8	0.85	-10	0.624100466	PC
V002359PCAB	0.669599965	2.008980962	12.21609541	19.61814081	20.95621807	0.063516786	0.290953133	0.8	0.85	-10	0.867235405	PC
V002360PCAB	0.719314077	5.775705103	18.57722707	19.84831054	21.92627537	0.179575138	0.402071422	0.8	0.85	-6	0.483822752	PC
V002378PCAB	0.426424806	8.778580555	12.56934537	13.62404934	31.95496497	0.239316498	0.288539056	0.8	0.85	-12	0.925533368	PC
V002361PCAB	0.648499022	2.332377344	17.32550005	18.45646721	20.8618582	0.195503327	0.2943898	0.8	0.85	-10	0.554962	PC
V002255FASY	0.465733228	8.511648456	19.99218607	27.67178674	32.22450993	0.140030364	0.30359187	0.8	0.85	-6	-0.418440371	FA
V002256FASY	0.400131042	8.08489903	14.53241526	24.03862102	28.84787994	0.272325735	0.49296664	0.8	0.85	-8	0.836411197	FA
V002257FASY	0.533568216	8.649316935	10.1742057	11.36767631	34.05867335	0.130336564	0.187843491	0.8	0.85	-11	0.978920499	FA
V002262PCAB	0.398333458	8.206357666	13.42536698	14.78207482	22.85134166	0.078987467	0.376499431	0.8	0.85	-12	0.444584148	PC
V002362PCAB	0.632731894	4.579674008	16.92848465	19.16690677	20.45753187	0.2252387	0.316645958	0.8	0.85	-8	0.568254243	PC
V002363PCAB	0.626146513	2.715860989	18.95835214	28.30696971	33.67977852	0.248484516	0.321561292	0.8	0.85	-8	0.768218471	PC
V002074PISY	0.733407221	8.41042392	16.61014157	18.8945583	21.44320572	0.032399707	0.394479246	0.8	0.85	-8	0.575279912	PI
V002381PCAB	0.416416254	2.837500824	14.17503668	15.11076406	20.23435384	0.265211858	0.444535606	0.8	0.85	-5	0.365182847	PC
V002305FASY	0.259843774	2.155413896	18.12368872	20.05351564	20.18255126	0.002893887	0.036653452	0.8	0.85	-12	0.935385126	FA
V002308FASY	0.359810142	8.915319097	11.82760302	13.63603293	23.3545657	0.002821227	0.031935487	0.8	0.85	-10	0.694069102	FA
V002306PCAB	0.622066146	2.158764174	15.13791989	17.6661747	21.81877785	0.163791283	0.261247619	0.8	0.85	-9	0.496430657	PC
V002307PCAB	0.404366376	2.081260682	9.650356433	18.01190615	31.47470294	0.139577996	0.199636312	0.8	0.85	-6	0.199670158	PC
V002382PCAB	0.458679992	3.841431285	14.9386105	24.01593225	25.95484421	0.286951063	0.480552467	0.8	0.85	-6	0.522924602	PC
V002384PCAB	0.634873013	8.874209838	9.307650883	19.46827676	25.65054486	0.246882804	0.312741212	0.8	0.85	-9	0.829411828	PC
V002114PCAB	0.482496356	6.095976777	16.36496572	26.46772474	30.57578792	0.297328322	0.442660198	0.8	0.85	-9	0.467626924	PC
V002227FASY	0.427362715	8.940748428	10.89482922	23.79818235	31.45370638	0.068347048	0.206350829	0.8	0.85	-9	0.893550448	FA
V002229FASY	0.459437372	4.785973227	16.15676408	19.66319081	25.16012184	0.112017486	0.202869569	0.8	0.85	-11	0.823774021	FA
V002230PCAB	0.350801823	5.909692116	12.9035327	16.69452404	31.2293899	0.109670385	0.247038645	0.8	0.85	-3	0.988663891	PC
V002075PCAB	0.721609056	2.594672568	14.59152281	22.67896652	33.94940242	0.193241668	0.264476643	0.8	0.85	-9	0.4167769	PC
V002414ABAL	0.546251898	7.955524184	19.40612666	21.2568899	33.50613704	0.003319926	0.440167606	0.8	0.85	-12	0.569515278	AB
V002415LADE	0.572823091	3.545112187	15.02064254	16.81873929	29.30973067	0.10976475	0.160882644	0.8	0.85	-4	-0.168387336	Other conifers
V002416ABAL	0.5481907	3.908357367	17.81867275	18.91174551	20.8623341	0.159480361	0.340741112	0.8	0.85	-10	0.924272162	AB
V002417LADE	0.606249832	8.348647899	15.69151651	20.48788094	21.21050256	0.035888683	0.096339664	0.8	0.85	-9	-0.351193325	Other conifers
V002418ABAL	0.477636312	6.620627348	16.97942507	17.7857519	20.0220231	0.143227578	0.171653648	0.8	0.85	-8	0.527369205	AB
V002420LADE	0.547767376	8.08975606	13.59967866	16.29871059	22.49890712	0.205460148	0.291341547	0.8	0.85	-2	0.107959485	Other conifers
V002419PCAB	0.631919651	3.522365853	18.98544411	25.095671	26.56435099	0.277754127	0.40961456	0.8	0.85	-8	0.973267005	PC
V002421ABAL	0.447137926	7.87822657	16.68414289	17.56355448	20.0234959	0.094439038	0.419325588	0.8	0.85	-8	0.68637513	AB
V002423LADE	0.575356932	8.437350172	11.931054	14.66245333	23.1857272	0.157657291	0.326973475	0.8	0.85	-10	0.394977871	Other conifers
V002422PCAB	0.584583333	7.277945478	12.785756	16.45339106	20.15358281	0.11303271	0.369265067	0.8	0.85	-8	0.582384236	PC
V002424ABAL	0.489934999	5.564821051	16.54089181	17.71098332	20.04110898	0.079069968	0.312823235	0.8	0.85	-10	0.726830966	AB
V002425PCAB	0.58245892	3.615657819	13.0284398	17.37942445	20.80627726	0.103986885	0.294201691	0.8	0.85	-8	0.670429236	PC
V002113FASY	0.542510789	3.776805474	11.50450977	12.79415616	28.25315594	0.048892764	0.185178656	0.8	0.85	-12	0.925311112	FA
V002265FASY	0.078606541	6.726192878	9.099760579	17.13555148	21.4663978	0.189608445	0.270719976	0.8	0.85	-11	0.896916178	FA
V002266FASY	0.518214159	4.759279382	17.75638502	24.32219807	28.97893853	0.290580492	0.414064539	0.8	0.85	-11	0.974358342	FA
V002267FASY	0.355596805	8.172013091	10.79855718	17.98010119	21.31981221	0.229523775	0.406525117	0.8	0.85	-12	0.932090791	FA
V002268FASY	0.426596791	8.462327086	10.47519743	12.47771624	27.20638841	0.102863451	0.265733185	0.8	0.85	-9	0.890895004	FA
V002270PCAB	0.605689883	4.131198783	15.73751337	22.80420811	32.78259206	0.269591685	0.45903767	0.8	0.85	-7	0.836229454	PC
V002273PCAB	0.455436328	4.784123365	14.44310304	25.80816093	32.60340346	0.283595756	0.460098485	0.8	0.85	-7	0.585301255	PC
V002338PCAB	0.583001393	2.775709573	13.60256454	20.14057202	21.37234169	0.029151661	0.411667907	0.8	0.85	-12	0.566037602	PC
V002339PSME	0.461363107	8.865157639	16.2632546	23.20791304	30.99430614	0.043412726	0.489699591	0.8	0.85	-11	0.863764207	Other conifers
V002340PCAB	0.641953316	3.966169433	16.87362268	19.13910268	20.70823859	0.00384932	0.386702733	0.8	0.85	-8	0.80263507	PC
V002341PSME	0.542168366	8.966645194	19.39241637	29.58091519	33.7415106	0.050989275	0.489049499	0.8	0.85	-8	0.349519842	Other conifers
V002342PCAB	0.68199155	7.369343879	19.12315979	19.88073589	21.94206508	0.058478907	0.439744349	0.8	0.85	-11	0.776484578	PC
V002325PSME	0.525942294	4.592925308	19.25990346	23.66464857	30.10691238	0.269985199	0.320314434	0.8	0.85	-10	0.686749011	Other conifers
V002326PCAB	0.672744394	7.892177722	17.57840762	18.8273581	32.41518435	0.259907098	0.313181102	0.8	0.85	-7	0.164932268	PC
V002327PSME	0.589275954	3.429291518	17.95862426	19.53105555	31.2721241	0.265827719	0.30970847	0.8	0.85	-4	-0.45793816	Other conifers
V002328PCAB	0.677329997	2.58035189	17.92592214	18.63146657	22.80696234	0.048720305	0.387670134	0.8	0.85	-12	0.462240036	PC
V002329PSME	0.329940233	8.711358668	11.5910036	17.73415507	24.39528724	0.189280625	0.219384379	0.8	0.85	-7	0.224202273	Other conifers
V002330PCAB	0.661980957	2.341306361	16.32462402	18.79848873	21.22453221	0.130964114	0.342563419	0.8	0.85	-9	0.573361598	PC
V002390ABAL	0.313969805	7.184633111	16.07277369	18.59995426	21.98556227	0.112109204	0.143835015	0.8	0.85	-5	-0.43582714	AB
V002391PCAB	0.585881593	8.168865541	18.00732949	18.6148908	24.522948	0.240117902	0.338475635	0.8	0.85	-7	0.200795304	PC
V002392ABAL	0.363429817	5.220442235	15.97224717	17.82051184	21.20562223	0.113085059	0.272383581	0.8	0.85	-9	0.670974359	AB
V002393PCAB	0.591831092	2.669370007	13.54747584	19.00134167	20.80216677	0.165153077	0.318595513	0.8	0.85	-12	0.652242895	PC
V002343PCAB	0.62860219	2.128285514	16.0577466	19.46833491	20.26699913	0.083789523	0.404833882	0.8	0.85	-7	0.454768757	PC
V002344PCAB	0.476992256	2.707571141	14.32607266	18.39023969	22.62241634	0.069326434	0.198857639	0.8	0.85	-8	0.963769029	PC
V002331PSME	0.375430672	3.216212699	16.96013128	17.59691387	20.20483423	0.0501908	0.354713912	0.8	0.85	-7	0.602485059	Other conifers
V002332PCAB	0.650524095	2.251308798	15.807694	16.45792375	20.03035452	0.038969377	0.338274918	0.8	0.85	-9	0.708204561	PC
V002333PSME	0.36583514	7.912642524	12.35103132	12.89494184	28.52228297	0.038426556	0.297573615	0.8	0.85	-12	0.701152658	Other conifers
V002334PCAB	0.621672007	2.722970582	12.89598637	17.71777047	20.79067198	0.086364676	0.164139203	0.8	0.85	-8	0.503224227	PC
V002335PSME	0.400954108	7.545855727	14.29708833	16.85473394	22.27656978	0.040551768	0.478332907	0.8	0.85	-11	0.292191851	Other conifers
V002336PCAB	0.616497368	3.246022389	15.37396457	19.20105067	20.10837054	0.082033238	0.315216037	0.8	0.85	-8	0.23912427	PC
V002385PCAB	0.573405305	5.072082512	13.27347054	15.22379311	20.3488134	0.156395702	0.450834923	0.8	0.85	-8	0.91958984	PC
V002345PCAB	0.574489881	3.397243788	10.30107979	19.22644145	21.04982254	0.127930503	0.243258064	0.8	0.85	-11	0.78364284	PC
V002346PCAB	0.696508942	7.163380843	15.59877306	16.84497659	21.37454576	0.227879416	0.383353279	0.8	0.85	-10	0.284863967	PC
V002347PCAB	0.59332415	6.101856124	11.94995972	16.73203145	22.06219881	0.237766281	0.267960158	0.8	0.85	-10	0.797745023	PC
V002348PCAB	0.712184938	8.385820573	17.72541875	29.65250249	29.97462782	0.216503805	0.401653074	0.8	0.85	-7	0.257247622	PC
V002092PCAB	0.735775342	2.258838763	11.21370614	11.98184692	20.39122858	0.148827774	0.493704477	0.8	0.85	-12	0.786108362	PC
V002093PCAB	0.507575091	2.078369337	19.55405884	24.61071825	24.75086016	0.035942368	0.442577706	0.8	0.85	-11	0.403861314	PC
V002094PCAB	0.431422921	2.338831369	13.02859151	19.11039511	28.89053286	0.096876939	0.332622867	0.8	0.85	-7	0.933238224	PC
V002095PCAB	0.227938139	8.980102563	16.20352345	22.797305	34.11879044	0.163438909	0.245503316	0.8	0.85	-6	0.412677059	PC
V002096PCAB	0.659697946	7.020933473	12.42475975	13.69097664	24.26415178	0.095198479	0.276993416	0.8	0.85	-12	0.641468272	PC
V002097PCAB	0.68016001	2.909032452	9.597574364	18.24855063	24.01408005	0.127003745	0.173355892	0.8	0.85	-9	0.504732168	PC
V002107PCAB	0.679547083	7.652240489	18.76946162	24.5773324	28.71845052	0.208543586	0.371528681	0.8	0.85	-9	0.809457843	PC
V002108BEPE	0.602052747	3.695175103	9.706298705	21.1169207	27.93021329	0.111547763	0.373776225	0.8	0.85	-12	0.927487716	Other broadleaves
V002364PCAB	0.660589552	3.103449434	11.419923	18.65723383	21.0968673	0.101723527	0.270045095	0.8	0.85	-5	0.428219081	PC
V002365PCAB	0.729506071	7.384325121	11.93837706	12.6976132	23.34761756	0.219625496	0.293445943	0.8	0.85	-7	0.76041983	PC
V002366PCAB	0.772967896	2.796809224	9.725786856	10.93246198	20.23092583	0.155210452	0.347530364	0.8	0.85	-12	0.582585155	PC
V002309FASY	0.346922137	8.393190166	15.66366388	17.55358778	34.42045082	0.283709001	0.312887594	0.8	0.85	-7	0.9732759	FA
V002312FASY	0.41878628	8.084861054	18.43012453	24.2502794	25.96268446	0.248279386	0.314823037	0.8	0.85	-6	-0.446351687	FA
V002310PCAB	0.428122238	5.127239619	13.95588946	15.27387366	22.0159519	0.049274284	0.285466472	0.8	0.85	-6	0.676681334	PC
V002311PCAB	0.312283145	7.11640794	10.97713901	13.64479357	21.48934179	0.094186134	0.166968851	0.8	0.85	-12	0.3391409	PC
V002394ABAL	0.578843431	3.872615695	16.49926811	17.05124471	22.98972115	0.023491538	0.185521764	0.8	0.85	-12	0.646510159	AB
V002395PCAB	0.399905361	2.264186288	13.01106014	13.71037632	29.92033232	0.095595485	0.13799995	0.8	0.85	-11	0.604751503	PC
V002396ABAL	0.467465491	2.430424222	14.09276224	16.26213745	23.12359762	0.024527835	0.097803439	0.8	0.85	-8	0.571784241	AB
V002397PCAB	0.483428461	2.210591972	13.20589081	15.87842685	20.24709888	0.147752799	0.202927848	0.8	0.85	-10	0.784421309	PC
V002398ABAL	0.442145428	2.046990263	15.71567808	17.33732188	24.54618036	0.005460679	0.148979292	0.8	0.85	-9	0.7046386	AB
V002399PCAB	0.476825779	8.585240543	11.97616996	13.87878376	20.75856691	0.210809839	0.254554378	0.8	0.85	-8	0.870784623	PC
V002349PCAB	0.647960005	2.123337482	9.035522766	19.83947204	23.42649608	0.063600619	0.262006135	0.8	0.85	-9	0.810491766	PC
V002350PCAB	0.390882972	3.245531652	15.22901305	20.32820149	20.32919517	0.125854093	0.245163887	0.8	0.85	-7	0.406865972	PC
V002351PCAB	0.56781465	6.340494648	17.56996115	18.73051851	22.01282312	0.142846282	0.366623551	0.8	0.85	-10	0.684661026	PC
V002313FASY	0.253250987	8.05750715	11.35835921	13.01946529	20.52061916	0.053697629	0.341688453	0.8	0.85	-10	0.715493066	FA
V002316FASY	0.267702251	8.955007326	11.10293732	13.1980964	21.43938984	0.283764063	0.31439844	0.8	0.85	-8	0.366923791	FA
V002386PCAB	0.618670952	7.284810967	13.322548	18.08208514	28.24654992	0.053308779	0.381057405	0.8	0.85	-11	0.691011699	PC
V002387PCAB	0.653399985	6.213776446	15.11347095	17.38167096	22.51220096	0.124829734	0.406101796	0.8	0.85	-8	0.610769262	PC
V002314PCAB	0.63936744	8.008538686	16.93071688	18.00167744	20.49094962	0.137341846	0.452345916	0.8	0.85	-11	0.209476273	PC
V002315PCAB	0.525644223	2.019804305	9.679165361	24.03064854	32.04496745	0.269080277	0.341534191	0.8	0.85	-12	0.618125777	PC
V002352PCAB	0.561905667	3.866229516	17.38193272	18.71368004	20.96237905	0.137810437	0.416631483	0.8	0.85	-8	0.848765461	PC
V002353PCAB	0.60239675	2.742021091	16.94272623	17.89496788	22.02290705	0.025289372	0.427368472	0.8	0.85	-6	0.174986455	PC
V002354PCAB	0.520559939	2.206453879	15.21986421	17.21404828	20.51724054	0.113260914	0.402070132	0.8	0.85	-5	0.709427848	PC
V002129PCAB	0.604577277	3.618648632	16.24419869	25.27226606	28.40217307	0.296400816	0.459096153	0.8	0.85	-7	0.433872709	PC
V002370PCAB	0.435269119	7.472478944	15.30920898	16.84947214	20.04872562	0.155968224	0.18663115	0.8	0.85	-6	0.797743234	PC
V002371PCAB	0.421640299	2.193741745	13.32953518	16.88656135	20.03305456	0.180763811	0.373199109	0.8	0.85	-12	0.712175981	PC
V002372PCAB	0.657261331	7.308678414	18.40933353	21.65247432	29.35239432	0.177349435	0.499634905	0.8	0.85	-8	0.772131129	PC
V002373PCAB	0.562396112	8.093681017	16.79176312	19.72237528	34.78754411	0.224102562	0.448769662	0.8	0.85	-12	0.920376423	PC
V002374PCAB	0.544787599	8.255462241	9.283172759	18.23919325	20.52734829	0.119231274	0.326597275	0.8	0.85	-7	0.615864175	PC
V002375PCAB	0.497203823	7.191252287	10.6583133	19.40831448	20.28270241	0.014679173	0.394141784	0.8	0.85	-8	0.591271126	PC
V002111PCAB	0.441890725	4.999256727	9.133412207	15.23719397	20.30242263	0.103014202	0.272935972	0.8	0.85	-9	0.908980632	PC
V002388PCAB	0.562212959	2.42359999	15.83027476	16.80490526	21.39549619	0.003094802	0.095070538	0.8	0.85	-12	0.919737636	PC
V002367PCAB	0.642245192	3.130167514	9.352133875	20.02612006	21.20376356	0.061037926	0.227411263	0.8	0.85	-10	0.41372935	PC
V002368PCAB	0.678912995	8.569221397	17.88692304	20.43920717	21.39756058	0.01230599	0.404394013	0.8	0.85	-8	0.895880326	PC
V002369PCAB	0.698827921	4.156071806	15.96250194	18.8316623	22.15328445	0.029045391	0.300234242	0.8	0.85	-11	0.725583451	PC
V002400ABAL	0.397349626	5.3618378	16.36715867	18.00150476	25.39014151	0.229503989	0.256116157	0.8	0.85	-11	0.439398332	AB
V002401PCAB	0.679987699	2.509889875	14.28233145	18.46971892	22.24829124	0.123938455	0.318294681	0.8	0.85	-6	0.420797754	PC
V002402ABAL	0.40680761	6.54769728	9.616101829	23.80178414	33.53134139	0.091905087	0.255307186	0.8	0.85	-12	0.880535498	AB
V002403PCAB	0.661093179	3.519321777	12.81657759	19.92015224	20.05798381	0.048886626	0.396960744	0.8	0.85	-7	0.734840406	PC
V002404ABAL	0.490680536	6.716978816	9.869060375	24.13084813	34.88586106	0.041706933	0.093801581	0.8	0.85	-11	0.942586855	AB
V002405PCAB	0.631313084	6.263990089	9.179573491	18.03484731	20.82804701	0.106619111	0.312336674	0.8	0.85	-10	0.527973906	PC
V002355PCAB	0.584163941	2.03438488	14.93986078	18.65812027	27.10696369	0.048802056	0.280522138	0.8	0.85	-11	0.051920889	PC
V002356PCAB	0.600919137	8.18257692	11.29146814	17.48537243	22.22592915	0.092822115	0.459155474	0.8	0.85	-7	0.909915134	PC
V002357PCAB	0.630839705	5.039741177	14.9305148	16.93818777	27.74515193	0.25867542	0.286357191	0.8	0.85	-10	0.680369375	PC
V002189LADE	0.675555366	6.325530454	13.88255013	14.96875928	21.40630692	0.050359001	0.319643504	0.8	0.85	-6	0.353739878	Other conifers
V002190LADE	0.373673484	3.510550851	11.10747423	12.62354162	21.03631561	0.20180288	0.287963273	0.8	0.85	-7	0.942112919	Other conifers
V002191PCAB	0.545349389	8.243062721	9.41289606	12.173279	27.51370661	0.168116141	0.205674743	0.8	0.85	-6	0.971203542	PC
V002317FASY	NA	5.42104677	16.25504175	28.76101497	30.08191599	0.06496996	0.353254616	0.8	0.85	-12	0.990460988	FA
V002320FASY	0.156005721	8.128057612	12.77012197	17.91899039	33.64954314	0.084442408	0.118936414	0.8	0.85	-6	0.810980351	FA
V002318PCAB	0.55033395	2.800102948	10.48163611	14.70302728	20.83587944	0.007905261	0.059052857	0.8	0.85	-6	0.987419919	PC
V002319PCAB	0.460806164	8.858034083	10.71584689	14.11048087	20.14118577	0.005371173	0.272642978	0.8	0.85	-5	-0.025806139	PC
V002321FASY	0.338976574	7.889679552	13.9256022	25.60056971	30.35845589	0.146427798	0.273652499	0.8	0.85	-9	0.972024959	FA
V002324FASY	0.354091965	8.753799274	14.53235831	28.79383085	30.0647673	0.175727836	0.335062191	0.8	0.85	-4	0.319200968	FA
V002322PCAB	0.699755503	3.590833075	16.0379159	19.79674831	21.51709518	0.120101193	0.322042423	0.8	0.85	-12	0.291400825	PC
V002323PCAB	0.626685234	5.314304345	18.4161963	19.22822739	20.21034325	0.032793449	0.424119972	0.8	0.85	-8	0.600769094	PC
V002236FASY	0.272536418	8.006549037	19.22131853	21.54605699	26.94491121	0.207650527	0.273256091	0.8	0.85	-6	-0.486748265	FA
V002237FASY	0.294156993	3.943034915	15.24486656	17.33591995	23.96087207	0.161871298	0.262544648	0.8	0.85	-10	0.776062039	FA
V002239PCAB	0.527507713	2.423478157	14.3348849	19.2974566	25.45248985	0.087770313	0.2881862	0.8	0.85	-8	0.896127206	PC
V002240PCAB	0.651756825	8.910486782	16.4299303	17.00544158	20.88976293	0.150915837	0.435716975	0.8	0.85	-10	0.630032698	PC
V002241FASY	0.245669995	7.239035754	12.53758316	17.10130694	21.45361207	0.036293302	0.083256225	0.8	0.85	-7	0.966509118	FA
V002242FASY	0.23744554	8.106568317	11.99020892	15.90205513	26.55761416	0.003487394	0.064562751	0.8	0.85	-12	0.653395935	FA
V002243PCAB	0.733695068	7.079527695	17.28056648	19.256068	21.73033368	0.054146031	0.356371854	0.8	0.85	-11	0.54030186	PC
V002244PCAB	0.518397427	6.198423867	12.41468142	18.89049813	21.07648882	0.226778334	0.297273746	0.8	0.85	-9	0.67162582	PC
P000001PCAB	0.372983463	5.606381779	18.44946293	19.24389805	20.54311156	0.298032489	0.433461294	0.8	0.85	-6	0.776439278	PC
P000002PCAB	0.323018546	5.010833734	11.72102231	15.18087907	21.92986759	0.253735445	0.480874483	0.8	0.85	-11	0.981569785	PC
P000003PCAB	0.398293852	6.403553516	10.72523865	22.302687	34.25894719	0.248650723	0.490010946	0.8	0.85	-8	0.92320672	PC
P000004PCAB	0.379783859	8.333686218	9.039973252	19.38998519	20.49589529	0.280227342	0.333174452	0.8	0.85	-12	0.859498458	PC
P000005PCAB	0.450370948	5.054170399	12.02425639	16.66422972	20.54704949	0.243949775	0.377422668	0.8	0.85	-7	0.843884204	PC
P000006PCAB	0.334439787	5.578852936	13.98954489	16.33551333	32.76863215	0.293814159	0.494754977	0.8	0.85	-10	0.363279466	PC
P000007PCAB	0.426438787	5.83104967	12.5189238	15.10028182	21.04133186	0.233766013	0.447624515	0.8	0.85	-10	0.586680928	PC
P000008PCAB	0.411530098	8.731742381	10.80038378	14.94623554	22.4768233	0.255169879	0.352046502	0.8	0.85	-8	0.899840045	PC
P000009PCAB	0.459500872	8.911719127	10.61310541	27.79018793	30.77627002	0.215772581	0.456700926	0.8	0.85	-11	0.717666966	PC
P000010QURO	0.445291197	5.042278944	19.07954919	19.86068012	20.32828811	0.002444847	0.210710528	0.8	0.85	-12	0.657055586	QU
P000011QURO	0.641455547	5.814136617	19.76468004	28.10644264	28.73708344	0.182649676	0.322215377	0.8	0.85	-4	0.291078701	QU
P000012QURO	0.34233652	2.664063218	17.52980897	19.25489653	33.70436987	0.019330122	0.172249731	0.8	0.85	-11	0.888663786	QU
P000013QURO	0.507860729	8.956806312	19.92292997	23.88817215	24.83769013	0.069002066	0.293576836	0.8	0.85	-9	0.501001082	QU
P000014QURO	0.449839716	8.421895016	19.76501734	25.60188066	26.15645785	0.140787909	0.207767943	0.8	0.85	-4	0.821427254	QU
P000015QURO	0.632604239	8.991234414	19.15427998	22.15427859	29.39570227	0.126150584	0.366814781	0.8	0.85	-10	-0.112219691	QU
P000016QURO	0.318708743	2.243197511	17.00105079	19.72233736	29.87785205	0.002858176	0.147943827	0.8	0.85	-12	0.829525511	QU
P000017QURO	0.369450574	8.600590716	18.33584061	26.18318925	28.99799808	0.102515623	0.438780423	0.8	0.85	-4	0.691442981	QU
P000101PISY	0.388347106	2.021933157	9.231918159	21.43218776	21.89376679	0.038408076	0.256295059	0.8	0.85	-5	0.947638753	PI
P000102PISY	0.60895813	2.144476007	19.5773106	20.08626026	21.0892631	0.183383986	0.41179192	0.8	0.85	-7	0.799465701	PI
P000103PISY	0.589417455	8.898466018	19.82848736	20.397672	21.60419365	0.19719955	0.355304612	0.8	0.85	-10	0.074103395	PI
P000104PISY	0.543905267	2.963563822	14.85626606	27.18414825	29.93148818	0.240848221	0.297124191	0.8	0.85	-11	0.799245072	PI
P000105PISY	0.633471256	2.008960424	17.07892533	26.38899615	29.37072151	0.172962823	0.377384009	0.8	0.85	-10	0.723698819	PI
P000106PISY	0.365484952	2.15496093	19.32661443	20.82784601	20.97319732	0.037377812	0.278326653	0.8	0.85	-5	-0.118666086	PI
P000107PISY	0.541212832	2.697390107	11.15500705	25.26897796	34.78752908	0.195484562	0.304126266	0.8	0.85	-11	0.973361976	PI
P000108PISY	0.544748234	6.053955041	19.43802116	21.01616964	21.49326477	0.196469631	0.274437861	0.8	0.85	-11	0.604818626	PI
P000109PISY	0.532559462	8.06564109	18.71786332	19.93544845	21.15377678	0.180578294	0.270336296	0.8	0.85	-7	0.042275257	PI
P000110PISY	0.610715761	2.126191583	19.28632841	19.93437862	21.75931545	0.184416979	0.364685812	0.8	0.85	-5	0.696738025	PI
P000111PISY	0.568058065	2.689781572	17.10230673	21.08158403	34.64328984	0.165523492	0.490251177	0.8	0.85	-9	0.930892204	PI
P000112PISY	0.461739706	7.976413704	19.66296286	20.38432761	21.82809771	0.190138813	0.293613577	0.8	0.85	-6	-0.117326004	PI
P000113PISY	0.561934808	2.093105298	10.59500375	19.17731743	22.27030905	0.196324666	0.287171939	0.8	0.85	-11	0.266407683	PI
P000114PISY	0.469936892	2.375214261	19.35802199	20.66339421	21.35231258	0.160357105	0.255945466	0.8	0.85	-2	0.821640834	PI
P000115PISY	0.6192508	8.411764456	16.28541488	19.36648952	20.39885838	0.197020994	0.247114801	0.8	0.85	-12	0.229000402	PI
P000116PISY	0.50407181	6.69675384	19.34717165	20.90679441	21.2885299	0.197865487	0.228260315	0.8	0.85	-8	0.743527401	PI
P000117PISY	0.506766804	2.194384182	14.63848037	19.85627609	21.08299463	0.141123753	0.246907569	0.8	0.85	-6	0.26283662	PI
P000118PISY	0.61907123	7.408094222	18.33028712	20.68824664	21.16324946	0.129242137	0.298514665	0.8	0.85	-9	0.415889092	PI
P000119PISY	0.519620893	6.806173552	18.48527432	24.71668249	25.98484047	0.209473826	0.299954373	0.8	0.85	-7	0.754987689	PI
P000120PISY	0.51455453	8.992885307	18.72342799	19.41001791	20.53679956	0.175964609	0.286705004	0.8	0.85	-10	-0.127328088	PI
P000121PCAB	0.485458907	3.563400251	12.29960062	14.45213082	20.93460624	0.13320224	0.343458963	0.8	0.85	-6	0.828684826	PC
P000122PCAB	0.43560426	2.011482705	12.51697572	15.42609763	24.65870803	0.209190925	0.321336042	0.8	0.85	-7	0.770619833	PC
P000123PCAB	0.561181089	2.848467438	11.93250922	13.56084671	22.72603154	0.076236392	0.221362688	0.8	0.85	-7	0.797653534	PC
P000124PCAB	0.357886241	2.50964915	12.16637982	12.83189761	23.97656441	0.016145585	0.335768718	0.8	0.85	-8	0.903523584	PC
P000125PCAB	0.529795623	6.325307247	12.44326927	12.9981802	21.74024103	0.170114222	0.370796091	0.8	0.85	-6	0.812642648	PC
P000126PCAB	0.418578461	5.533692508	12.00974713	14.47561865	21.38216478	0.022520094	0.291283571	0.8	0.85	-7	0.645752867	PC
P000127PCAB	0.532621243	5.938767961	10.68204998	11.41432118	22.3805014	0.18707617	0.43094374	0.8	0.85	-11	0.906976554	PC
P000128PCAB	0.504766925	3.617919749	11.22963674	13.12500677	23.66660051	0.091362854	0.311573882	0.8	0.85	-7	0.812306835	PC
P000129PCAB	0.571697819	2.674375622	11.94372397	14.05742759	20.02190912	0.037850317	0.325546182	0.8	0.85	-12	0.610085794	PC
P000130PCAB	0.454792084	2.653769913	11.52797746	12.62535805	23.19548203	0.05740883	0.337754777	0.8	0.85	-7	0.924023628	PC
P000131PCAB	0.511131969	3.378086174	12.82943061	13.58777941	20.24120658	0.000364212	0.154573034	0.8	0.85	-8	0.966652514	PC
P000132PCAB	0.549748485	2.302719755	12.00930139	13.66380155	20.0452192	0.208912397	0.455407342	0.8	0.85	-10	0.673471733	PC
P000133PCAB	0.559151765	2.966019977	10.41503581	13.02681008	20.27452765	0.095732906	0.120934176	0.8	0.85	-6	0.988161489	PC
P000134PCAB	0.60768317	3.413484246	10.14503228	13.35927294	20.43456297	0.045897171	0.439193576	0.8	0.85	-11	0.654512783	PC
P000135PCAB	0.432359291	3.341953951	10.85779044	11.99167485	27.57170427	0.17903402	0.298052404	0.8	0.85	-6	0.940610324	PC
P000136PCAB	0.563940537	2.25404117	10.1815099	13.99038553	22.03287632	0.0475836	0.120993676	0.8	0.85	-10	0.679328681	PC
P000137PCAB	0.576218744	4.602055082	13.01188076	13.83241955	20.54211006	0.084647688	0.430245624	0.8	0.85	-7	0.887051297	PC
P000138PCAB	0.412822579	8.950005526	9.098089255	12.6326545	24.48042951	0.201585656	0.248903127	0.8	0.85	-12	0.41724587	PC
P000139PCAB	0.591338121	5.268002248	9.171269224	12.33070116	30.29246248	0.284170925	0.450849987	0.8	0.85	-6	0.920356928	PC
P000140PCAB	0.537871708	3.119154833	10.3311528	11.88276433	23.5640484	0.298444545	0.485694902	0.8	0.85	-7	0.954057801	PC
P000141PISY	0.543574758	8.468878663	16.33198843	18.76461063	32.29898427	0.260092179	0.481399306	0.8	0.85	-3	0.695222781	PI
P000142PCAB	0.558643907	2.604300724	11.28591831	14.26145351	29.44671861	0.136883307	0.201949946	0.8	0.85	-7	0.630381048	PC
P000143PCAB	0.722512594	4.406071759	9.044878979	14.53799599	20.31259143	0.136403305	0.303382648	0.8	0.85	-11	0.839421823	PC
P000144PISY	0.734871964	7.650657409	9.351359438	10.32247138	25.3402339	0.182506623	0.35307198	0.8	0.85	-12	0.155252548	PI
P000145PISY	0.35832217	2.473923179	9.394300064	12.13154651	22.18211967	0.267076494	0.403903374	0.8	0.85	-10	0.529665763	PI
P000146PCAB	0.67149397	2.768587595	9.415201706	13.56580619	29.30479833	0.270026613	0.462272586	0.8	0.85	-11	0.989791502	PC
P000147PISY	0.499530252	2.992327703	9.818943064	24.93719449	27.6288532	0.27042669	0.470434929	0.8	0.85	-12	0.811925001	PI
P000148PCAB	0.453014235	3.000546306	18.72025774	19.6499119	28.3268522	0.189037868	0.336440995	0.8	0.85	-3	0.652928556	PC
P000149PISY	0.611635557	5.264654878	17.39121844	19.37076133	20.48005696	0.257418996	0.352527855	0.8	0.85	-8	0.607341548	PI
P000150PCAB	0.61914852	2.352586159	17.14224778	26.65832906	32.50184874	0.243120637	0.274782216	0.8	0.85	-12	0.361225859	PC
P000151PISY	0.509207196	3.129862568	19.06095636	21.00341367	22.19580026	0.296865855	0.38517061	0.8	0.85	-5	0.677994212	PI
P000153PCAB	0.455526432	7.953006376	9.176991793	27.5430027	28.09306743	0.162858009	0.423289146	0.8	0.85	-12	0.898946364	PC
P000154PCAB	0.665139613	2.11195662	17.20630708	18.27594871	22.57554119	0.172595911	0.363700647	0.8	0.85	-5	0.604317752	PC
P000155PCAB	0.629820545	8.452007278	12.96563812	16.63003201	25.89745306	0.285084657	0.430108057	0.8	0.85	-8	0.43461726	PC
P000156PCAB	0.668142187	2.128988902	11.69751148	19.58740721	27.06493507	0.148175526	0.347834251	0.8	0.85	-3	0.963979261	PC
P000157PISY	0.267953829	5.301643784	13.92023988	17.26135549	21.01763112	0.111459377	0.165637113	0.8	0.85	-6	0.725555391	PI
P000201PCAB	0.425978506	8.908051433	9.878216174	19.78678496	21.26214426	0.217950435	0.452701187	0.8	0.85	-12	0.578762957	PC
P000202PCAB	0.683755296	7.196541471	10.89501663	12.18808727	29.30213374	0.20415584	0.446379482	0.8	0.85	-8	0.33564659	PC
P000203PCAB	0.599885718	8.80666295	9.405679009	28.64453339	29.73957672	0.252303313	0.372345711	0.8	0.85	-11	0.768227772	PC
P000204PCAB	0.526483185	2.831588509	14.55044711	21.23175435	27.75327804	0.289460574	0.49125831	0.8	0.85	-12	0.229627491	PC
P000205PCAB	0.641364459	3.578841299	17.25306807	25.65404253	30.93295932	0.204322333	0.407749925	0.8	0.85	-4	0.945620916	PC
P000206PCAB	0.503077288	3.123551957	11.05880759	11.86546299	29.01127432	0.086780527	0.216662194	0.8	0.85	-6	0.983027726	PC
P000207PCAB	0.430584851	2.984038546	13.95090419	14.65142576	20.91664702	0.210240683	0.355705718	0.8	0.85	-12	0.590505049	PC
P000208PCAB	0.58168769	3.732568394	15.77900123	24.88642041	31.06654471	0.298914234	0.419397447	0.8	0.85	-8	0.328615423	PC
P000209PCAB	0.679524284	2.409947277	12.69865167	26.02425555	29.66332771	0.166303377	0.437177709	0.8	0.85	-3	0.974343642	PC
P000210PCAB	0.634354685	2.409103065	13.06216508	19.41780179	21.06246999	0.24243066	0.317325414	0.8	0.85	-3	0.968913664	PC
P000211PCAB	0.575313634	2.686933597	16.98210655	25.73809476	30.04071469	0.231386207	0.485592406	0.8	0.85	-3	0.947853332	PC
P000212PCAB	0.520613447	2.273531249	16.58466894	27.87284565	28.91360977	0.183762453	0.424204288	0.8	0.85	-3	0.995622979	PC
P000213PCAB	0.571122647	2.604445132	16.38026259	17.97900687	22.08184046	0.214228735	0.470186783	0.8	0.85	-3	0.963563436	PC
P000214PCAB	0.689444841	2.044427588	18.8134509	26.72013855	32.40377199	0.086328827	0.361635597	0.8	0.85	-3	0.939303469	PC
P000215PCAB	0.613030493	3.619768265	13.82600244	22.14916994	28.63341626	0.056998954	0.461007494	0.8	0.85	-3	0.970561695	PC
P000216PCAB	0.62291756	8.153543789	9.123573097	12.50802684	23.09654845	0.291349302	0.423622268	0.8	0.85	-10	0.759523478	PC
P000217PCAB	0.595458078	2.450114999	15.77747596	26.17419874	29.8800201	0.221812911	0.489640087	0.8	0.85	-4	0.960111336	PC
P000218PCAB	0.514146252	8.780426466	10.12765264	14.44510659	31.83550292	0.253546497	0.393426745	0.8	0.85	-11	0.401164245	PC
P000219PCAB	0.441067037	2.57524183	12.43032992	13.52789989	29.88074658	0.028553257	0.068584172	0.8	0.85	-3	0.94214063	PC
P000220PCAB	0.51898805	4.066437848	11.53988194	12.4828744	21.26101489	0.15685756	0.489938237	0.8	0.85	-7	0.922578024	PC
P000221PISY	0.710939446	8.765557729	19.95375516	24.23981512	24.51029842	0.211848206	0.424862516	0.8	0.85	-12	0.865055413	PI
P000222PCAB	0.505466497	2.125212735	14.58766592	23.95589758	32.43770616	0.29795513	0.462731359	0.8	0.85	-11	0.318574193	PC
P000223PCAB	0.494191498	7.093194562	9.089956554	18.03260617	32.09579048	0.064439507	0.469112914	0.8	0.85	-12	0.697345608	PC
P000224PCAB	0.203211262	5.457775489	16.88433002	18.15134073	23.90089019	0.109997234	0.183570111	0.8	0.85	-6	-0.486340955	PC
P000225PCAB	0.576450258	2.796311381	15.19591234	21.35663855	28.29472449	0.282161012	0.450138683	0.8	0.85	-3	0.77875448	PC
P000226PCAB	0.258471231	2.862873337	9.144354437	25.39463784	29.03238692	0.213786349	0.465690746	0.8	0.85	-3	0.809614777	PC
P000228PCAB	0.484486811	2.319298617	11.2443062	18.19533149	20.74306602	0.296884271	0.478678608	0.8	0.85	-7	0.425949339	PC
P000229PCAB	0.315079417	3.002693916	15.30193771	16.35557888	24.47161149	0.126821342	0.406725467	0.8	0.85	-3	0.992236972	PC
P000230PCAB	0.264112825	8.819231482	16.01543062	22.39785336	29.27150064	0.160941958	0.297434942	0.8	0.85	-6	-0.462718253	PC
P000231PCAB	0.383222631	2.948661074	16.55959407	20.46632672	21.8155406	0.01405236	0.318763538	0.8	0.85	-7	0.964956872	PC
P000233PCAB	0.443694122	3.169723264	18.83177084	22.55325264	31.77639074	0.087996759	0.23407509	0.8	0.85	-3	0.981105994	PC
P000234PCAB	0.2326752	2.734733362	16.86036687	28.2079233	34.19519391	0.027468466	0.386504529	0.8	0.85	-3	0.985232961	PC
P000235PCAB	0.428308807	2.220549837	11.08102635	20.18772226	21.94639744	0.167512864	0.459165775	0.8	0.85	-7	0.629988988	PC
P000236PCAB	0.428406308	2.063894127	16.50772134	23.60611575	30.21607188	0.033931171	0.119660041	0.8	0.85	-3	0.944493505	PC
P000237PCAB	0.499861323	2.040973079	15.78710029	28.84598205	33.45839894	0.159672948	0.245793553	0.8	0.85	-3	0.880238074	PC
P000238PCAB	0.534972179	7.598047253	9.028502951	27.14058815	29.89505884	0.297904064	0.421102614	0.8	0.85	-12	0.632364665	PC
P000239PCAB	0.478282366	2.025745973	17.5281282	21.35433835	28.68589655	0.107926147	0.212431106	0.8	0.85	-3	0.902087466	PC
P000240PCAB	0.387617089	8.33434707	9.089744231	29.59268941	30.17988723	0.277099701	0.446179597	0.8	0.85	-10	0.698235239	PC
P000241PCAB	0.601659283	8.058004094	9.258464975	20.09998235	21.37979774	0.131552632	0.472244543	0.8	0.85	-12	0.863425084	PC
P000242PCAB	0.517976607	3.320061115	11.09773428	26.76140226	32.75999027	0.003966685	0.495107477	0.8	0.85	-3	0.732693904	PC
P000243PCAB	0.443857671	3.038320947	16.33506696	18.85891057	22.40044229	0.218644337	0.247641378	0.8	0.85	-7	0.620502349	PC
P000244PCAB	0.494620177	3.023067232	18.29055267	21.21740186	29.25440475	0.175494599	0.228594298	0.8	0.85	-3	0.900492765	PC
P000245PCAB	0.393881714	8.604068279	9.051761436	20.17879546	24.35999329	0.179683645	0.407616517	0.8	0.85	-12	0.912740455	PC
P000247PCAB	0.464037126	7.338488497	9.429286969	26.62026954	31.27609698	0.036088222	0.393102586	0.8	0.85	-12	0.280227987	PC
P000248PCAB	0.307659673	5.794475133	15.65423609	22.28193406	23.7473339	0.122377506	0.237010132	0.8	0.85	-11	0.251780598	PC
P000249PCAB	0.642517267	8.926696413	9.872240329	22.04887111	26.73353561	0.154801928	0.288200262	0.8	0.85	-8	0.866755447	PI
P000250PCAB	0.529393836	8.697345904	19.77699445	25.33581382	30.050682	0.221246619	0.430590086	0.8	0.85	-5	0.62118381	PI
P000251PCAB	0.605872528	2.448117749	13.15127613	26.19047465	30.52255586	0.285982394	0.474532996	0.8	0.85	-3	0.867937854	PC
P000252PISY	0.596374941	8.899008945	15.60385019	27.27214638	27.59760307	0.212249587	0.471440937	0.8	0.85	-9	0.508495902	PI
P000253PISY	0.55395808	6.92457212	18.9312704	20.96291755	21.25318873	0.046273896	0.410641792	0.8	0.85	-8	0.770701768	PI
P000254PISY	0.390797134	8.669535784	19.34355484	20.78938039	21.49060598	0.065115158	0.289098486	0.8	0.85	-4	-0.485643698	PI
P000255PISY	0.492600385	8.116005875	19.25939795	20.29785001	21.39072046	0.089397152	0.415024173	0.8	0.85	-9	-0.028960088	PI
P000256PISY	0.588468967	6.574275749	13.487273	18.37235142	30.28928221	0.236392289	0.476309063	0.8	0.85	-6	0.940330623	PI
P000257PCAB	0.574616577	7.500292786	12.7592095	29.35122891	34.03540161	0.24333712	0.430719508	0.8	0.85	-8	0.281345107	PC
P000258PCAB	0.48150965	7.653386988	11.23376367	25.59730776	29.51474464	0.000850208	0.489608193	0.8	0.85	-5	-0.451226404	PC
P000259PISY	0.401136884	8.99977379	9.057406955	24.0319913	29.86795707	0.225224961	0.446542016	0.8	0.85	-6	0.774589828	PI
P000260PISY	0.503091738	7.899386427	18.9862097	26.85202793	28.15189181	0.287989609	0.343180965	0.8	0.85	-5	0.013099142	PI
P000261PISY	0.489951714	7.558956395	19.44592577	20.54484158	26.98137991	0.267229447	0.311389496	0.8	0.85	-7	-0.014218646	PI
P000262PISY	0.432826188	8.035523945	19.89555007	29.38274733	33.8407109	0.277751885	0.327870146	0.8	0.85	-5	0.119199657	PI
P000801QURO	0.635921804	8.86755517	14.55445961	20.09392103	20.24880419	0.183340091	0.476036286	0.8	0.85	-5	0.969802438	QU
P000802FASY	0.434761713	8.997826755	16.28676022	27.94686331	30.55613445	0.268034726	0.293274768	0.8	0.85	-9	0.820510879	FA
P000803PCAB	0.646213832	7.9488703	19.12784425	19.76371593	20.50975163	0.089923231	0.400094616	0.8	0.85	-8	0.284960372	PC
P000804QURO	0.514210297	8.858677088	18.00210672	23.58401634	24.93216107	0.030791527	0.390954867	0.8	0.85	-5	-0.444436335	QU
P000805FASY	0.47421122	2.554407429	17.2059337	18.23388649	22.70576156	0.045368444	0.291616531	0.8	0.85	-10	0.898286617	FA
P000806BEPE	0.217804216	3.117667647	9.340223337	10.06998586	28.53951381	0.252393902	0.291234339	0.8	0.85	-11	-0.334311428	Other broadleaves
P000807PCAB	0.691822998	3.060688523	18.56794546	22.44145271	25.64961201	0.179092025	0.382650085	0.8	0.85	-10	0.280060768	PC
P000808BEPE	0.227449045	8.967271447	12.63067089	15.31174013	32.41261786	0.04504787	0.132280565	0.8	0.85	-9	0.946763464	Other broadleaves
P000809QURO	0.544909722	2.858563956	17.44377403	18.60016432	20.33443404	0.170971333	0.330939691	0.8	0.85	-12	0.316190616	QU
P000810FASY	0.381981153	3.28019197	18.67083724	24.51104521	25.82604954	0.16705801	0.377710938	0.8	0.85	-8	-0.497388491	FA
P000811FASY	0.344006548	8.731732721	11.84573456	24.70665373	28.63019676	0.118061965	0.275496881	0.8	0.85	-8	0.910898233	FA
P000812PCAB	0.539105551	2.923720909	16.19809875	17.97205889	21.9622658	0.210564053	0.29765216	0.8	0.85	-12	0.630417619	PC
P000814FASY	0.270458851	8.137930474	13.86119363	27.55978103	30.7319591	0.245152155	0.288120161	0.8	0.85	-11	0.865644565	FA
P000815FASY	0.31565151	4.559461585	11.99629501	16.90288423	20.82087057	0.015829291	0.314298911	0.8	0.85	-10	0.848343891	FA
P000816QURO	0.427199924	8.224944572	17.86321765	18.72525532	20.04326797	0.217149476	0.394256355	0.8	0.85	-6	0.556105272	QU
P000817PCAB	0.543614877	2.685905063	13.67534797	17.45084223	23.47312821	0.225299153	0.302166827	0.8	0.85	-6	0.663416466	PC
P000818PCAB	0.472589694	2.36630139	12.0695625	15.26468584	23.17335092	0.160539472	0.277028254	0.8	0.85	-8	0.90440068	PC
P000819PCAB	0.635717332	8.525126445	17.2875411	19.20575745	34.06530173	0.152149695	0.465020952	0.8	0.85	-12	0.492478484	PC
P000820PISY	0.619014279	8.488598336	11.42168993	18.82574666	28.42578599	0.15105172	0.483169911	0.8	0.85	-12	0.61497118	PI
P000821FASY	0.459534135	2.438863821	10.08638039	22.97915404	29.60809173	0.048966641	0.31481614	0.8	0.85	-12	0.99265221	FA
P000822FASY	0.338207611	3.173316938	14.98999618	15.97310618	29.47426532	0.116483301	0.164354602	0.8	0.85	-12	0.884898918	FA
P000823FASY	0.375280742	3.699427674	14.25413822	16.2706857	25.74703862	0.159384463	0.277647275	0.8	0.85	-11	0.895041799	FA
P000824QURO	0.665757804	8.924761126	14.55938605	27.12449474	34.88889871	0.074976065	0.440347487	0.8	0.85	-5	-0.489448751	QU
P000825QURO	0.425266964	7.827077498	18.06009131	21.63049518	29.95008599	0.095173	0.248761962	0.8	0.85	-12	0.440893058	QU
P000826QURO	0.481916231	2.348915341	17.9284811	19.95990157	24.81024973	0.011739405	0.281814056	0.8	0.85	-11	0.633582424	QU
P000827FASY	0.397093802	2.97573301	16.44732698	17.95461739	22.0187279	0.112594051	0.39999179	0.8	0.85	-9	0.914513941	FA
M000001PCAB	0.518096179	2.870757834	13.81783457	15.14065686	21.70118878	0.125116725	0.299510731	0.8	0.85	-8	0.918283516	PC
M000002PCAB	0.494038468	3.758425096	14.31096344	15.92768004	20.24723463	0.192633212	0.354312557	0.8	0.85	-8	0.46747854	PC
M000003PCAB	0.589141763	6.694349031	14.28858195	16.85725356	20.37388921	0.119451491	0.373646654	0.8	0.85	-7	0.275644751	PC
M000004PCAB	0.615707308	7.091089221	12.52962643	15.70158696	21.67280384	0.055156635	0.352002887	0.8	0.85	-11	0.749655901	PC
M000005PCAB	0.465316398	6.761012722	14.29573864	15.63160234	20.29213708	0.098066596	0.134524221	0.8	0.85	-11	0.341215831	PC
M000006PCAB	0.452364053	3.099197736	11.92571354	17.44664887	20.72643325	0.023559977	0.167736356	0.8	0.85	-8	0.386154423	PC
M000007PCAB	0.444551025	6.792880335	11.2659753	15.02272543	20.47794983	0.262418666	0.289218055	0.8	0.85	-8	0.64534774	PC
M000008PCAB	0.407894476	2.154666491	15.21355579	16.96376504	20.62764	0.174495486	0.231522578	0.8	0.85	-6	0.943711763	PC
M000009PCAB	0.633783764	2.267848775	12.6947346	16.74040317	20.1329251	0.179096158	0.333503548	0.8	0.85	-10	0.886702866	PC
M000010PCAB	0.560635577	4.084285102	12.74909176	17.56540821	20.56121091	0.215007033	0.306702957	0.8	0.85	-11	0.733123692	PC
M000011PCAB	0.595496931	5.926063199	11.99438682	29.6008957	34.46159011	0.246483813	0.409377503	0.8	0.85	-7	0.735887359	PC
M000012PCAB	0.620439808	5.864344228	16.33936242	19.02889023	22.48618371	0.268860295	0.485354332	0.8	0.85	-7	0.639322584	PC
M000013PCAB	0.542733385	2.047990033	12.0854822	16.18541164	20.17886719	0.276915577	0.387286958	0.8	0.85	-9	0.893488732	PC
M000015PCAB	0.568773351	3.574065799	13.46581151	17.09794088	20.00786406	0.063161802	0.492200854	0.8	0.85	-6	0.644092421	PC
M000016PCAB	0.538678981	4.727119563	15.36928246	17.74549194	20.2216759	0.188375431	0.498330401	0.8	0.85	-6	-0.12462869	PC
M000017PCAB	0.334121951	2.643541813	9.353586267	15.82837011	28.44254581	0.133379936	0.467200675	0.8	0.85	-11	0.993882338	PC
M000018PCAB	0.607965778	2.12092957	12.66195457	25.47430166	33.31511123	0.034617092	0.489489448	0.8	0.85	-9	0.260185508	PC
M000019PCAB	0.542907208	4.015373137	9.467750873	24.93981936	26.95644251	0.009327008	0.491554618	0.8	0.85	-12	0.909767621	PC
M000020PCAB	0.56978567	2.220803589	12.03849912	17.38077069	20.5146104	0.089305983	0.277285901	0.8	0.85	-8	0.838523182	PC
M000021PCAB	0.487295621	6.830189122	9.069777201	28.22060861	30.0948923	0.065713131	0.465299254	0.8	0.85	-12	0.863162533	PC
M000022PCAB	0.578523226	2.332807211	9.245682694	28.04159113	31.982399	0.244922677	0.48198277	0.8	0.85	-7	0.938132711	PC
M000023PCAB	0.41665918	2.52894007	9.282053514	13.92867559	26.65755281	0.153532945	0.338390849	0.8	0.85	-12	0.926033368	PC
M000024PCAB	0.661405332	6.456861498	17.90595746	22.36498729	30.82112191	0.244153056	0.277668972	0.8	0.85	-12	0.52137204	PC
M000025PCAB	0.712519054	4.359467462	11.56296112	17.39412199	21.81428988	0.098972974	0.309377928	0.8	0.85	-10	0.91493821	PC
M000026PCAB	0.744626802	5.289212473	13.37769463	18.02456678	24.17137821	0.132538204	0.320818294	0.8	0.85	-11	0.777265742	PC
M000027PCAB	0.711299231	7.201029948	11.80865695	18.0732947	31.58760111	0.244857933	0.296676089	0.8	0.85	-10	0.607760274	PC
M000028PCAB	0.726032993	4.096353977	13.6118101	18.5028409	34.2493466	0.233061648	0.28891855	0.8	0.85	-10	0.799790741	PC
M000029PCAB	0.711020519	2.170734749	13.26991478	18.69384372	20.5742984	0.145216711	0.316590206	0.8	0.85	-9	0.255275325	PC
M000030PCAB	0.767128434	3.730679851	11.95440358	18.21821617	21.67643574	0.097281781	0.323157591	0.8	0.85	-9	0.88643319	PC
M000031PCAB	0.76785832	8.391453997	19.96091684	24.14147314	25.24834435	0.239381862	0.399570746	0.8	0.85	-12	0.328698641	PC
M000032PCAB	0.804058629	3.533424314	18.6599257	19.34007193	20.0930525	0.173590296	0.36464002	0.8	0.85	-5	0.747331466	PC
M000033PCAB	0.749687829	3.387777308	14.91027284	19.39850719	20.627742	0.140746156	0.431039907	0.8	0.85	-3	0.557427886	PC
M000034PCAB	0.735572416	5.975967073	9.164717457	16.12407486	24.02186857	0.004244253	0.319737512	0.8	0.85	-9	0.81337596	PC
M000035PCAB	0.677704215	3.113074779	9.657616878	18.93026853	23.82492501	0.044331206	0.318495656	0.8	0.85	-12	0.651901231	PC
M000036PCAB	0.724486561	2.975950438	17.22252764	19.05944997	21.44214007	0.038563044	0.449947018	0.8	0.85	-11	0.566640979	PC
M000037PCAB	0.770023416	4.752067437	18.74140465	21.32925516	21.99159486	0.0661944	0.431733709	0.8	0.85	-11	0.970166348	PC
M000038PCAB	0.676017343	2.490451316	19.15847186	25.34087081	25.54130701	0.00473708	0.441502427	0.8	0.85	-12	0.343346966	PC
M000039PCAB	0.737599899	3.681849468	17.32497343	21.37014227	21.48750608	0.075379858	0.362028406	0.8	0.85	-10	0.42822606	PC
M000040PCAB	0.748377214	3.066430533	17.58328229	20.16639206	21.96654825	0.062447677	0.491072823	0.8	0.85	-12	0.309775663	PC
M000041PCAB	0.822262682	2.671171578	17.92172559	28.54571558	34.04554173	0.109250754	0.391278197	0.8	0.85	-9	0.228285248	PC
M000042PCAB	0.416327262	2.897524431	11.77571428	14.34252897	20.00430918	0.117318058	0.476447893	0.8	0.85	-6	0.991522202	PC
M000043PCAB	0.433102967	4.694255556	14.36141814	15.13536933	23.06353083	0.06669033	0.097292747	0.8	0.85	-4	0.941125091	PC
M000044PCAB	0.470041144	3.573378599	12.86426137	13.64502767	21.50219978	0.254320279	0.297336463	0.8	0.85	-12	0.332967541	PC
M000045PCAB	0.516166014	2.476318695	13.56136408	14.2643914	23.45060065	0.121156875	0.165855741	0.8	0.85	-4	0.464182584	PC
M000046PCAB	0.528363727	7.724823712	10.20560544	19.10919754	20.80363353	0.078624741	0.359520703	0.8	0.85	-11	0.699815039	PC
M000047PCAB	0.549582901	7.301075327	9.324037046	18.0729141	20.83704228	0.245612593	0.322881188	0.8	0.85	-11	0.998709751	PC
M000048PCAB	0.638174313	7.862563117	10.36223785	16.62828764	22.49722942	0.201841511	0.314518846	0.8	0.85	-11	0.906686232	PC
M000049PCAB	0.540628856	8.949804655	9.398154878	15.87034566	24.77452562	0.117608921	0.375301677	0.8	0.85	-8	0.99073674	PC
M000050PCAB	0.614278651	6.867357098	15.76265619	18.66836907	20.06229986	0.060651402	0.363904199	0.8	0.85	-12	0.658487072	PC
M000051PCAB	0.61471619	6.895677262	14.48282897	16.79502093	20.95086534	0.062749878	0.42628136	0.8	0.85	-12	0.898109986	PC
M000052QUPE	0.615707037	7.534998982	18.17697077	24.96485473	26.60592789	0.20855653	0.367764895	0.8	0.85	-5	0.363441185	QU
M000053PCAB	0.750742458	2.505761215	15.64049462	17.41858022	20.57102618	0.250772106	0.344981797	0.8	0.85	-4	0.548769153	PC
M000054QURO	0.577618926	5.17853445	18.94493095	22.06252071	24.77350539	0.210652424	0.256146589	0.8	0.85	-4	0.912116344	QU
M000055QUPE	0.527444867	6.49778172	15.71028142	27.26273134	31.58570431	0.204721689	0.300105543	0.8	0.85	-3	0.783640815	QU
M000056QUSP	0.577976819	4.2686967	15.36791596	19.11255339	20.95301501	0.016011215	0.419595888	0.8	0.85	-9	0.913548614	QU
M000057QUPE	0.489120001	3.190032762	19.69782291	25.24035985	31.15116894	0.020382101	0.330762756	0.8	0.85	-7	-0.271730935	QU
M000058QUPE	0.634352125	7.195187493	16.72973794	18.45412074	25.92855971	0.212206846	0.268509174	0.8	0.85	-4	0.825721958	QU
M000059QUPE	0.475398558	8.214990413	14.55853948	24.96140099	34.33013502	0.230180593	0.267819561	0.8	0.85	-12	-0.043931587	QU
M000060QUSP	0.368064705	8.184107542	17.98652684	25.72385991	31.71699266	0.153153278	0.333802766	0.8	0.85	-6	-0.331953892	QU
M000067QURO	0.147171075	3.306672688	11.78661387	20.43071496	29.08731919	0.077085374	0.157919134	0.8	0.85	-10	0.881319803	QU
M000068QURO	0.39945722	8.506106378	19.84432604	21.7596617	32.06535124	7.92E-05	0.342326307	0.8	0.85	-4	0.55750006	QU
M000069QUPE	0.554040836	8.688909006	14.21445058	20.9163371	29.30733728	0.078063091	0.317210638	0.8	0.85	-11	0.306650583	QU
M000070QURO	0.402834763	7.108190474	10.05177926	23.75906606	34.79121096	0.083389829	0.193016483	0.8	0.85	-12	0.811444742	QU
M000071FASY	0.477019435	2.876276045	12.02313955	17.35736135	20.46403479	0.149069884	0.29639747	0.8	0.85	-10	0.874084709	FA
M000072QUPE	0.491193849	8.676976727	15.52828858	22.82655911	28.73225866	0.159432226	0.299257019	0.8	0.85	-9	0.195555225	QU
M000073QUPE	0.550595915	8.514309086	14.09332737	15.16056175	27.70992547	0.169208598	0.288744361	0.8	0.85	-9	0.970513162	QU
M000074QUPE	0.518882235	8.816985209	14.8137288	17.28957272	24.02595802	0.216418928	0.263797304	0.8	0.85	-9	0.532137817	QU
M000075QUPE	0.487848984	8.420729819	14.16559496	16.18916239	22.62938005	0.207166609	0.308804935	0.8	0.85	-6	0.978897939	QU
M000079PCAB	0.577869763	2.447388308	18.92352343	24.72657239	26.53749352	0.290399799	0.342108008	0.8	0.85	-9	0.948634326	PC
M000094PCAB	0.369135018	3.056925487	13.96949965	15.83076407	20.13056064	0.157234657	0.415702005	0.8	0.85	-7	0.832891572	PC
M000095PCAB	0.449884713	3.530091409	16.57274224	21.500281	32.67770725	0.291149194	0.495808243	0.8	0.85	-7	0.719752568	PC
M000096PCAB	0.413729479	8.817645464	9.385445163	12.65048124	20.5031364	0.296820754	0.459770724	0.8	0.85	-11	0.63790072	PC
M000097PCAB	0.565738081	7.661325138	9.445004706	14.16937752	26.7613543	0.194795531	0.463900738	0.8	0.85	-11	0.25523223	PC
M000098PCAB	0.49304581	2.22682063	14.54447651	29.10482195	32.20878861	0.260336515	0.429995816	0.8	0.85	-3	0.734454118	PC
M000099PCAB	0.565753927	7.547473898	9.176074312	20.90486452	30.96500454	0.288505629	0.454132098	0.8	0.85	-8	0.628494233	PC
M000100QUSP	0.525763403	3.277191866	13.71973522	18.5162855	34.58330102	0.026797445	0.068640466	0.8	0.85	-12	0.92998196	QU
M000101QUSP	0.402263469	8.808304807	18.21967419	23.22584012	26.51651852	0.279805385	0.357824796	0.8	0.85	-11	-0.410491932	QU
M000102PCAB	0.479877313	2.009874058	19.49751186	23.06350751	25.52708655	0.166267096	0.4512629	0.8	0.85	-3	0.37901785	PC
M000103FASY	0.379122332	5.767545186	9.888298339	11.76034757	20.69222504	0.115134242	0.179000952	0.8	0.85	-8	0.879438022	FA
M000105FASY	0.338377171	5.652421433	11.06863961	15.76684484	23.53245868	0.200907099	0.315898245	0.8	0.85	-10	0.888005266	FA
M000106FASY	0.365682769	8.276286955	11.71565559	12.79488722	24.44987674	0.136247115	0.270607575	0.8	0.85	-12	0.871294044	FA
M000107FASY	0.682675979	8.801202258	18.50472104	29.9980702	34.82042938	0.2219688	0.356826097	0.8	0.85	-4	-0.092288336	FA
M000108PCAB	0.391184202	3.467065093	12.25185745	16.09417545	23.65536298	0.288267807	0.39476493	0.8	0.85	-7	0.860946162	PC
M000109FASY	0.37666748	8.559327098	9.256413668	16.83351047	31.4462421	0.272368579	0.375772552	0.8	0.85	-10	0.928899208	FA
M000110ABAL	0.336480242	5.923948664	15.07774313	16.23699877	20.4317083	0.262481654	0.349365561	0.8	0.85	-12	0.67145043	AB
M000111PCAB	0.550923438	5.702063781	15.43274754	20.79244998	32.70640465	0.299267044	0.484574273	0.8	0.85	-7	0.596563822	PC
M000112FASY	0.392602042	7.501723641	10.36111682	14.72757902	24.389063	0.169412536	0.40623158	0.8	0.85	-11	0.905378769	FA
M000113ABAL	0.423631305	2.182718449	14.95406359	27.89932415	33.79817694	0.160309448	0.497895779	0.8	0.85	-12	0.474934375	AB
M000114PCAB	0.650183976	6.746882985	14.35471061	18.38992404	21.06800935	0.103050915	0.350216656	0.8	0.85	-8	0.514726595	PC
M000115FASY	0.366680813	4.905097747	13.77478041	14.58753286	26.81987895	0.156417461	0.254943505	0.8	0.85	-7	0.514634825	FA
M000116ABAL	0.582011848	8.259029719	19.4946754	25.61622464	30.41815519	0.078300359	0.478909824	0.8	0.85	-12	0.969422627	AB
M000117PCAB	0.585006286	4.759765238	9.073127683	20.88784558	25.4935653	0.286917077	0.451599	0.8	0.85	-10	0.620468676	PC
M000118FASY	0.450050444	3.531215596	13.81411371	15.16639453	21.69438355	0.238186553	0.350540592	0.8	0.85	-11	0.888463164	FA
M000119ABAL	0.56241859	2.773508879	15.36039018	29.10121487	33.48743165	0.277296044	0.402627467	0.8	0.85	-12	0.969242481	AB
M000120PCAB	0.436810805	4.321528673	13.71808948	14.57423033	20.20200766	0.199325596	0.264414082	0.8	0.85	-7	0.885459522	PC
M000121FASY	0.289318162	7.852320245	17.58027591	22.32449065	25.04314136	0.023445988	0.119786314	0.8	0.85	-6	-0.489418735	FA
M000122ABAL	0.395053098	5.199567504	14.8227028	15.57400422	21.96717333	0.179705408	0.224993013	0.8	0.85	-11	0.38406657	AB
M000125QUSP	0.489904173	2.520298752	9.152561458	11.505243	34.27779092	0.02336502	0.242365845	0.8	0.85	-8	0.762818119	QU
M000126PCAB	0.584033823	8.834793691	12.32786771	16.96836402	34.42351519	0.110338592	0.157330561	0.8	0.85	-8	0.960144853	PC
M000128PCAB	0.456573819	2.93887752	15.84049227	17.22340573	22.01821691	0.19735655	0.325757006	0.8	0.85	-10	0.532791896	PC
P800001PCAB	0.507634256	3.159515185	10.05016697	11.26745324	20.32910331	0.003311283	0.414618542	0.8	0.85	-9	0.879138081	PC
P800002FASY	0.30589729	4.445579735	14.8452856	22.52419532	30.27640441	0.042793161	0.095845704	0.8	0.85	-11	0.673980211	FA
P800002PCAB	0.33780667	5.674188947	10.56787179	13.76200544	20.19927907	0.001539333	0.091617235	0.8	0.85	-9	0.72664119	PC
P800003FASY	0.244653467	3.958221819	13.81633543	14.51636499	31.31493503	0.11092176	0.166932704	0.8	0.85	-10	0.991778191	FA
P800004FASY	0.381280759	5.581493449	14.56603728	15.08937657	23.64060497	0.158947076	0.306876364	0.8	0.85	-7	0.894624446	FA
P800005FASY	0.437524521	8.655987174	14.38320085	18.07413578	20.6264894	0.199099425	0.236340213	0.8	0.85	-5	0.484451965	FA
P800006FASY	0.413175758	8.87151747	17.43109051	27.89620495	32.44144873	0.172302667	0.228350841	0.8	0.85	-6	-0.475297217	FA
P800006PCAB	0.418392762	4.517113863	9.798686759	10.47944923	24.26310127	0.092575006	0.266222983	0.8	0.85	-12	0.670921495	PC
P800007FASY	0.379159923	8.245925857	9.189092316	21.5059684	32.78027649	0.019879392	0.179055753	0.8	0.85	-8	0.864669501	FA
P800007PCAB	0.441978027	4.101608699	10.483787	14.33578021	20.03797807	0.13381082	0.250103717	0.8	0.85	-11	0.473371735	PC
P800008FASY	0.115673989	2.89536537	10.72433652	12.08424346	25.28014751	0.027485708	0.163058066	0.8	0.85	-11	0.628193773	FA
P800008PCAB	0.539744967	3.243652957	9.125314404	13.39598326	20.44335254	0.129414326	0.15719652	0.8	0.85	-10	0.599342512	PC
P800009FASY	0.431657301	8.701881393	9.221615975	21.68499216	22.13026098	0.171882671	0.268770525	0.8	0.85	-10	0.972222869	FA
P800010FASY	0.310495383	8.70261227	17.19426526	19.68369191	31.15680159	0.02052686	0.418439322	0.8	0.85	-6	-0.35300177	FA
P800010PCAB	0.41428174	3.156253543	12.02190841	13.42502257	22.72497196	0.033646623	0.260490045	0.8	0.85	-7	0.862147515	PC
P800011ABAL	0.403486926	2.816659475	12.24815122	17.22457961	25.58677044	0.141280655	0.232190212	0.8	0.85	-9	0.935426586	AB
P800011FASY	0.419107572	7.98001927	9.31313325	29.08720078	30.63413265	0.015386405	0.16456928	0.8	0.85	-9	0.81465805	FA
P800011PCAB	0.368339184	5.513374535	13.84623899	14.54898628	24.89394369	0.12096021	0.281675146	0.8	0.85	-3	0.929400635	PC
P800012FASY	0.367650178	4.566759059	12.65826941	14.02767597	26.10068381	0.125786885	0.261882445	0.8	0.85	-11	0.951720542	FA
P800013ABAL	0.364912779	2.824407784	14.51624681	15.09208839	20.97642376	0.008596697	0.040240403	0.8	0.85	-8	0.677706928	AB
P800013FASY	0.1942254	3.274492064	14.79168381	16.63210967	21.18730204	0.020719791	0.186312875	0.8	0.85	-11	0.914924207	FA
P800013PCAB	0.330059948	4.743232113	11.52665502	12.89022989	20.03234699	0.193860424	0.278916039	0.8	0.85	-11	0.889902165	PC
P800014FASY	0.308582261	2.759954813	12.53919385	15.34860236	20.75190297	0.065579678	0.153630804	0.8	0.85	-11	0.908686898	FA
P800015PCAB	0.526538297	2.554778772	12.54500654	14.70667605	20.21137791	0.047396402	0.072761907	0.8	0.85	-9	0.836796679	PC
P800016FASY	0.383394067	8.764686766	10.10477463	14.74492906	32.22420419	0.046414038	0.251069548	0.8	0.85	-8	0.905708761	FA
P800016PCAB	0.495397383	2.234742281	11.00108291	12.02755601	22.6596746	0.095971301	0.282646619	0.8	0.85	-11	0.978280919	PC
P800017PCAB	0.538687467	4.550334394	10.02850677	14.26208512	20.04580571	0.039264712	0.108760523	0.8	0.85	-8	0.91713001	PC
P800018FASY	0.260109395	8.793514587	9.628946946	19.59823192	25.99474564	0.088929933	0.232725375	0.8	0.85	-11	0.717112336	FA
P800018PCAB	0.323074536	6.459068523	11.77047964	14.92541037	20.10387876	0.024374513	0.050035513	0.8	0.85	-10	0.710585323	PC
P800019ABAL	0.469652442	2.088600234	12.96904763	15.44739771	20.11150514	0.014009034	0.145102568	0.8	0.85	-12	0.640447097	AB
P800019FASY	0.359009368	8.430192468	11.89831227	14.59342838	20.1535243	0.067124927	0.442847242	0.8	0.85	-10	0.507477855	FA
P800019PCAB	0.508485171	5.559446174	9.121997045	13.4787021	20.6651413	0.004901827	0.426885553	0.8	0.85	-12	0.952970356	PC
P800020FASY	0.348814824	3.692749928	12.59968314	16.44935745	20.48408324	0.127934906	0.326434908	0.8	0.85	-11	0.841987154	FA
P800020PCAB	0.505147375	2.360817461	9.819744841	17.78927773	23.99111758	0.068329667	0.211539751	0.8	0.85	-10	0.643751993	PC
P800021ABAL	0.43191596	2.495810878	9.172018844	18.2643134	29.75774016	0.057361823	0.210781846	0.8	0.85	-9	0.487800321	AB
P800021FASY	0.256933592	6.107340888	14.98043262	15.80575739	21.84821955	0.124071936	0.304599655	0.8	0.85	-6	0.909260553	FA
P800021PCAB	0.458570713	5.937250497	12.29950911	15.27039297	20.02732747	0.241239525	0.362745206	0.8	0.85	-9	0.578120134	PC
P800022ABAL	0.422912056	4.416650088	9.222178532	15.85657961	25.17126675	0.263834977	0.301701402	0.8	0.85	-11	0.627220746	AB
P800022FASY	0.37194792	8.219231962	10.41089031	11.27330718	22.61360994	0.209786981	0.381602612	0.8	0.85	-7	0.822897818	FA
P800022PCAB	0.453698954	2.611591298	12.79846153	15.00918685	21.27498444	0.058647792	0.317976685	0.8	0.85	-8	0.795878524	PC
P800023FASY	0.172843545	7.624756664	19.57285657	28.61162332	34.39806257	0.289104472	0.329171911	0.8	0.85	-5	0.940349435	FA
P800023PCAB	0.490892221	2.052333556	10.77857633	16.71745188	20.51837548	0.126849989	0.19911272	0.8	0.85	-9	0.442644208	PC
P800024ABAL	0.50716322	2.921500394	12.32587617	15.35694985	24.36314884	0.02803967	0.342447377	0.8	0.85	-11	0.830409123	AB
P800024PCAB	0.445331817	3.852001793	10.98110735	12.64550963	21.0733606	0.144304418	0.234551817	0.8	0.85	-9	0.975597693	PC
P800025PCAB	0.248564399	8.275083332	12.58886621	14.74539899	20.07526386	0.020922006	0.381208695	0.8	0.85	-7	0.912508173	PC
P800026FASY	0.370014603	8.710394843	19.1077012	20.25363178	31.79667805	0.054123456	0.229859012	0.8	0.85	-4	0.916400346	FA
P800026PCAB	0.415243905	2.695870124	9.592784069	14.30355272	33.69754159	0.141513123	0.20243365	0.8	0.85	-7	0.944195624	PC
P800027ABAL	0.461472267	2.200297359	11.90215144	15.48605496	28.77699404	0.158429445	0.239921409	0.8	0.85	-12	0.69036159	AB
P800027FASY	0.047397012	8.93690244	12.37149621	26.64539546	34.93914284	0.038748835	0.216404879	0.8	0.85	-6	0.97222659	FA
P800027PCAB	0.435678652	5.98054936	12.16251906	14.01333052	20.56046516	0.143193027	0.474343945	0.8	0.85	-11	0.698558866	PC
P800028ABAL	0.237562514	2.305839086	11.11320266	16.54739723	22.20678586	0.162787071	0.25040579	0.8	0.85	-9	0.987443665	AB
P800028FASY	0.393725651	7.081540433	10.65245329	13.33034635	20.58215447	0.027770683	0.305666606	0.8	0.85	-7	0.971002327	FA
P800028PCAB	0.466668821	2.891352268	10.80291956	13.45524562	21.03825	0.08708942	0.409910792	0.8	0.85	-11	0.860539237	PC
P800029ABAL	0.392723621	2.533220215	15.75668632	26.63307752	33.58367078	0.266768984	0.426676924	0.8	0.85	-12	0.91221769	AB
P800029FASY	0.284874169	8.763403665	16.64138206	22.63156543	30.21563596	0.188742135	0.365833734	0.8	0.85	-6	0.999214596	FA
P800029PCAB	0.41970026	4.282740515	11.13213979	11.92558968	21.80613685	0.277885222	0.436477747	0.8	0.85	-6	0.804320601	PC
P800030ABAL	0.605740512	3.272070825	11.9067759	26.68823871	30.39279568	0.177065974	0.279679901	0.8	0.85	-9	0.83749237	AB
P800030FASY	0.148362804	6.912396128	16.22336136	23.054513	28.43588591	0.293554993	0.398307353	0.8	0.85	-5	0.970053392	FA
P800030PCAB	0.537026694	4.131217438	10.64939194	11.31053175	24.18200063	0.016353262	0.32302535	0.8	0.85	-7	0.947293307	PC
P800031ABAL	0.460691701	2.587308183	11.3671736	13.17482598	32.40408658	0.166467826	0.218526992	0.8	0.85	-9	0.92809871	AB
P800031PCAB	0.52961494	2.78278111	10.32788222	12.20128375	22.24214952	0.154482422	0.277255129	0.8	0.85	-10	0.709396088	PC
P800032FASY	0.616016633	2.363453523	11.33035459	13.05519809	21.82027788	0.066570233	0.106346066	0.8	0.85	-6	0.734883599	FA
P800032PCAB	0.378830162	3.517839259	12.73228143	13.36924449	21.41235764	0.209662605	0.24192857	0.8	0.85	-7	0.847456499	PC
P800033FASY	0.494658297	2.292881071	11.00472848	13.40363721	29.94322937	0.111133882	0.243488524	0.8	0.85	-9	0.757278365	FA
P800033PCAB	0.392674732	8.760906776	9.314482396	28.45222393	30.19952186	0.032319259	0.183508977	0.8	0.85	-11	0.991892062	PC
P800034PCAB	0.263444603	5.208133087	9.263060813	9.783942873	21.9377834	0.28906376	0.442977006	0.8	0.85	-4	0.999610474	PC
P800035FASY	0.238396393	8.9605541	9.720450898	12.43088216	24.25588137	0.255898442	0.322025984	0.8	0.85	-9	0.547446221	FA
P800036PCAB	0.280295028	2.686566303	9.185113103	19.79071606	28.97760198	0.24390259	0.442138902	0.8	0.85	-9	-0.396110045	PC
P800036QURO	0.695210654	8.336569953	16.57334261	17.082721	20.24977965	0.216959045	0.306307894	0.8	0.85	-9	0.159022893	QU
P800038QURO	0.315050131	3.96230726	19.92561963	21.36654095	26.34460514	0.214475725	0.242609226	0.8	0.85	-3	0.580689205	QU
P810003ABAL	0.402664346	3.234546244	14.14461898	15.36291636	21.2766877	0.095467335	0.343924142	0.8	0.85	-12	0.656084829	AB
P810003FASY	0.397614038	8.742565264	14.93539778	22.31205568	23.49751026	0.152966335	0.238416093	0.8	0.85	-7	0.824298798	FA
P810003PCAB	0.48007346	5.277571093	13.19723762	14.38185099	20.12972276	0.087856111	0.349515115	0.8	0.85	-9	0.835004242	PC
P810004ABAL	0.326950883	3.252698742	14.44507458	18.05705249	27.90153502	0.121258343	0.250719526	0.8	0.85	-12	0.816636039	AB
P810004FASY	0.33957784	8.551986691	14.83702497	17.77209959	21.13547509	0.040698608	0.299293953	0.8	0.85	-6	0.840936731	FA
P810004PCAB	0.409416872	6.089738385	9.957751057	15.23154662	20.43854357	0.224481403	0.329489211	0.8	0.85	-8	0.690875491	PC
P810005ABAL	0.418330719	2.747878664	12.0785295	17.03001462	30.89937664	0.144321966	0.200090454	0.8	0.85	-9	0.925057543	AB
P810005FASY	0.341663317	8.57893518	14.04956969	15.0210397	33.59285386	0.122839628	0.189847705	0.8	0.85	-9	0.976716837	FA
P810005PCAB	0.442139238	3.103878515	14.05120979	15.29908786	20.93639446	0.199533014	0.345510117	0.8	0.85	-6	0.735486157	PC
P810103FASY	0.505242079	7.947122689	10.75797257	23.8023674	26.35734105	0.026271079	0.227229572	0.8	0.85	-6	0.944907846	FA
P810104FASY	0.441411865	8.131950258	11.22288547	28.39481043	28.44131058	0.181046043	0.219726964	0.8	0.85	-6	0.984568235	FA
P810113ABAL	0.375831196	2.552786632	9.435004323	15.74656335	30.33772713	0.054598325	0.120676142	0.8	0.85	-11	0.970470551	AB
P810113FASY	0.299373991	7.81418195	12.94973087	18.7704219	26.90146683	0.122348557	0.234003767	0.8	0.85	-10	0.983842531	FA
P810113PCAB	0.48980568	2.43173368	10.43222848	11.00666051	26.26339025	0.10020961	0.191331951	0.8	0.85	-10	0.743419769	PC
P810114ABAL	0.438012993	8.952808979	11.14752553	23.96858937	24.88268607	0.11881822	0.148578414	0.8	0.85	-9	0.94053559	AB
P810114FASY	0.286054012	4.56048917	13.15340889	18.64671028	34.72492762	0.018274656	0.060966704	0.8	0.85	-11	0.975114173	FA
P810114PCAB	0.518765019	2.513983176	9.419315036	21.93019484	30.2614331	0.0518544	0.336610901	0.8	0.85	-7	0.979952056	PC
P810115PCAB	0.448236954	2.043953845	9.190924448	15.51624886	34.18223903	0.003898914	0.221761228	0.8	0.85	-3	0.925784698	PC
P810123PCAB	0.46707026	2.551229931	10.21174559	10.91869923	25.71627202	0.152148427	0.255183364	0.8	0.85	-10	0.856130418	PC
P810150FASY	0.37768265	5.577351003	17.50325396	25.84120366	34.42537638	0.184854234	0.326799485	0.8	0.85	-8	-0.431486691	FA
P810150PCAB	0.518770041	2.344919438	9.571671572	22.10744705	29.65564723	0.070344339	0.21188055	0.8	0.85	-11	0.948502123	PC
P810152PCAB	0.501699513	6.488578895	10.45326329	11.85955205	21.29998297	0.063209548	0.352985148	0.8	0.85	-7	0.836729041	PC
P810153PCAB	0.550999986	2.87490365	9.564605955	10.49222691	20.86649155	0.093510726	0.232604109	0.8	0.85	-12	0.993885963	PC
P810154PCAB	0.498840193	3.139467982	11.70057975	13.11480357	21.05126364	0.108309378	0.144932667	0.8	0.85	-7	0.940460826	PC
P810155PCAB	0.445325288	2.454228036	9.003438273	13.1347748	21.05254382	0.021332771	0.310760258	0.8	0.85	-7	0.956427664	PC
P810157PCAB	0.538730897	2.503872722	9.630730353	11.0388547	34.76893577	0.067774018	0.29221043	0.8	0.85	-7	0.920458165	PC
P810159PCAB	0.486427151	8.24199473	9.604950083	27.03560324	31.95144153	0.005060759	0.185699037	0.8	0.85	-9	0.954557394	PC
P810160PCAB	0.431766194	2.543364955	10.44138372	11.41737039	23.45156957	0.015953787	0.224226059	0.8	0.85	-7	0.834986303	PC
P810162PCAB	0.41841642	7.659409128	13.73336348	17.14878807	22.8785318	0.154792572	0.386698709	0.8	0.85	-12	-0.362981123	PC
P810163PCAB	0.508954612	3.238100185	11.70985308	12.25711154	25.86126928	0.187095354	0.232754263	0.8	0.85	-6	0.987015659	PC
P810164PCAB	0.430008378	3.095280701	9.704644144	11.18390151	25.66958508	0.073914705	0.354336214	0.8	0.85	-7	0.774686319	PC
P810166PCAB	0.48622342	4.217701853	9.212336914	10.8774991	20.09262315	0.124759807	0.210591532	0.8	0.85	-8	0.914655426	PC
P810171PCAB	0.524618711	2.022596591	9.400015572	11.39387786	21.29433998	0.181655484	0.257655811	0.8	0.85	-11	0.850100787	PC
P810203FASY	0.553491468	5.323196481	12.32296145	13.14964744	26.35001366	0.101452005	0.350344865	0.8	0.85	-12	0.94701765	FA
P810213FASY	0.429556756	5.506493005	11.88243727	14.62208203	29.49845287	0.119792676	0.283852419	0.8	0.85	-8	0.884995952	FA
P810214FASY	0.330745714	6.889053735	12.6527225	14.53341153	20.02082859	0.280890371	0.363671625	0.8	0.85	-10	0.827448043	FA
P810301QURO	0.467004039	2.437164806	10.97347311	19.83870408	20.30967522	0.141825699	0.448444672	0.8	0.85	-9	0.829860345	QU
P810302FREX	0.539812132	4.370443787	9.269754155	9.817987248	25.97619271	0.110420206	0.412175561	0.8	0.85	-6	0.958636668	Other broadleaves
P810302QURO	0.491358595	3.179697634	12.35201397	13.46459733	30.31072839	0.1458277	0.327965199	0.8	0.85	-12	0.99046461	QU
P810305QURO	0.54833308	6.527713101	15.32576789	18.99363396	21.24721576	0.01602016	0.313431657	0.8	0.85	-12	0.996214935	QU
P810312FREX	0.532615761	2.514264258	9.040514863	18.41195955	20.72968325	0.171387675	0.439261459	0.8	0.85	-6	0.919264403	Other broadleaves
P810312QURO	0.465660409	2.408351382	10.10331796	10.64538425	21.44521262	0.223376687	0.406057987	0.8	0.85	-7	0.858865209	QU
P810404ABAL	0.497990802	3.488159593	13.46668025	15.66493129	29.15335665	0.084560721	0.119920206	0.8	0.85	-9	0.824222361	AB
P810405ABAL	0.496005765	3.204285491	13.26921388	16.05072242	23.31442447	0.033182046	0.202839656	0.8	0.85	-11	0.721038083	AB
P810503FASY	0.182624361	3.278586535	9.641344422	10.39210123	25.16450647	0.064725434	0.361143388	0.8	0.85	-6	-0.296495156	FA
P810603FASY	0.605803284	2.519464155	19.47713007	28.27994249	29.29913694	0.281378513	0.38510972	0.8	0.85	-7	0.945120743	FA
P810604FASY	0.38756688	4.275747926	12.85878019	16.4688392	20.36220948	0.246680296	0.387839662	0.8	0.85	-10	0.85950117	FA
P810613FASY	0.38220732	5.238294568	11.17185168	23.1056258	25.41908208	0.16380418	0.198107379	0.8	0.85	-12	0.965534966	FA
P810703FASY	0.358703789	8.135527138	13.63372601	17.51293429	33.55153076	0.053408095	0.140988169	0.8	0.85	-9	0.983971693	FA
P810705FASY	0.424006923	8.933653214	16.56883792	22.09905297	23.16402706	0.106317798	0.165053467	0.8	0.85	-11	0.468598729	FA
P810805FASY	0.362494373	8.427175004	13.55197147	29.75270502	32.837284	0.099213663	0.164943267	0.8	0.85	-8	0.986930234	FA
P810901FASY	0.246600003	7.673924858	17.62942595	18.41159421	31.61304133	0.179804471	0.316482276	0.8	0.85	-7	0.827913954	FA
P811001PCAB	0.679406329	2.24697951	18.30147988	29.22152592	31.14603105	0.092054407	0.290674695	0.8	0.85	-3	0.938176499	PC
P811004PCAB	0.463106915	7.839597189	9.174871336	27.16153381	34.92325003	0.037864022	0.424488429	0.8	0.85	-8	0.604945658	PC
P811104FREX	0.693705911	7.901581484	15.19446177	18.20995766	27.77027956	0.24745699	0.444843116	0.8	0.85	-12	0.478693041	Other broadleaves
P811104QURO	0.200556081	3.272712959	9.016255773	27.28019021	31.64103785	0.02263736	0.474341732	0.8	0.85	-4	0.368259923	QU
P811201PCAB	0.592551092	8.203263246	9.184417605	29.07932708	34.99623441	0.227762195	0.464244272	0.8	0.85	-11	0.937928217	PC
P811202PCAB	0.584454382	8.117774845	9.378600506	13.31833681	21.15260268	0.155779497	0.464005368	0.8	0.85	-10	0.920243932	PC
C004001FASY	0.487604045	2.257408504	13.40941011	15.82506434	27.79848103	0.014896667	0.249025191	0.8	0.85	-11	0.974332402	FA
C004002QUPE	0.355582262	8.61689783	12.62444782	19.98033313	21.84172645	0.132265212	0.286847577	0.8	0.85	-12	0.980896831	QU
C004003FASY	0.583702086	8.840620187	12.90054492	16.98788149	29.13119381	0.150389597	0.328726439	0.8	0.85	-12	0.838236795	FA
C004004ABAL	0.485557316	5.020650896	16.74142442	17.72528027	24.36986289	0.157843708	0.2500873	0.8	0.85	-9	0.610700393	AB
C004005FASY	0.551390514	8.947309875	18.82854629	19.37977512	33.99410429	0.223599409	0.388001014	0.8	0.85	-10	-0.228456833	FA
C004006QUPE	0.601096766	8.581661778	14.68939254	15.53907793	28.82464594	0.191957273	0.288230914	0.8	0.85	-6	0.979847372	QU
C004007FASY	0.446522902	3.17401147	15.60370831	20.25986171	28.95224207	0.011462101	0.360566009	0.8	0.85	-11	0.958956402	FA
C004008FASY	0.25268193	3.101014267	14.82673058	19.04300005	20.96956838	0.278205955	0.32406217	0.8	0.85	-10	0.617986736	FA
C004010QUPE	0.40998017	8.674317049	19.54440434	25.9137858	31.89710924	0.173690476	0.252203975	0.8	0.85	-5	0.848213974	QU
C004011QURO	0.436816996	6.860872435	15.44871197	20.67399607	22.67611238	0.046224344	0.256923406	0.8	0.85	-10	0.956102552	QU
C004012QUPE	0.474211383	2.296097721	16.33256349	19.28883107	21.3144354	0.087249758	0.263842535	0.8	0.85	-9	0.951491204	QU
C004013PISY	0.579184854	3.027536828	9.046273741	27.15413641	28.35196431	0.081785118	0.453389952	0.8	0.85	-12	0.981890777	PI
C004014FASY	0.423762119	7.602098494	10.92544739	16.73172486	20.03142828	0.22122058	0.326363502	0.8	0.85	-11	0.956918237	FA
C004015PCAB	0.57727179	6.982426811	17.06246546	18.05690446	20.25911646	0.236280477	0.411939668	0.8	0.85	-10	0.187413438	PC
C004016PISY	0.478870692	2.920615662	9.161548111	16.13712599	31.68288842	0.04706611	0.479315371	0.8	0.85	-11	0.987825021	PI
C004017PISY	0.305077797	2.002201703	13.47635015	19.65895138	20.20843907	0.094832194	0.257881361	0.8	0.85	-4	-0.047319844	PI
C004018FASY	0.418368378	8.431607472	11.64042283	13.38969819	23.36666027	0.206713437	0.248566381	0.8	0.85	-11	0.812926799	FA
C004019PISY	0.722947123	7.816013046	9.397882216	10.24271186	23.74637517	0.206410925	0.333364627	0.8	0.85	-8	0.808330564	PI
C004020FASY	0.497384368	8.892779892	18.23345457	22.50980701	24.58979736	0.200161754	0.383961389	0.8	0.85	-12	-0.279056053	FA
C004022PISY	0.378856781	8.026339221	14.04163952	14.80680611	20.8885548	0.201934247	0.384885137	0.8	0.85	-8	0.465383039	PI
C004023PCAB	0.623297584	2.230252422	9.236856559	21.21542801	23.80996737	0.237318492	0.347119566	0.8	0.85	-8	0.774954392	PC
C004024QURO	0.406537959	8.889698416	13.19494726	21.19918011	28.11382337	0.162289224	0.259813835	0.8	0.85	-11	0.484889468	QU
C004025PISY	0.68476705	2.237906669	10.7175542	20.4343112	22.67050224	0.181925059	0.282841144	0.8	0.85	-8	0.340740742	PI
C004027FASY	0.711867441	8.78670968	17.85077949	19.99245098	21.07340105	0.252159753	0.406343365	0.8	0.85	-3	0.86812224	FA
C004028FASY	0.287442439	8.983636131	9.81364588	28.65009496	29.47500364	0.073088091	0.186529876	0.8	0.85	-6	-0.295855695	FA
C004030PISY	0.392678891	7.935627983	17.00094937	19.37881415	20.38926115	0.104668936	0.281655585	0.8	0.85	-11	-0.373046178	PI
C004031PCAB	0.60398727	2.418883973	12.06112283	16.91195683	20.74170778	0.002784634	0.324690278	0.8	0.85	-10	0.665408785	PC
C004032FASY	0.33130626	7.231967116	12.3895876	29.62566245	30.64994637	0.265064689	0.294244571	0.8	0.85	-11	0.876757485	FA
C004033PISY	0.377308004	2.649019724	9.143850167	17.04668767	22.20641655	0.136147182	0.21844143	0.8	0.85	-2	0.793630579	PI
C004034PISY	0.507672361	3.630935376	16.34358516	18.5050972	21.73997981	0.23038454	0.318416207	0.8	0.85	-8	0.379742455	PI
C004035QURO	0.501616568	8.856789225	17.85214433	20.13364203	29.08305258	0.029677898	0.431684448	0.8	0.85	-7	-0.291309071	QU
C004036FASY	0.468540353	7.241592874	10.66378945	13.98200082	20.16104765	0.247227393	0.362963356	0.8	0.85	-6	0.812413097	FA
C004037QUPE	0.573301423	8.512514627	19.41693905	23.80703654	34.60074297	0.217494558	0.405520523	0.8	0.85	-6	0.421498513	QU
C004038FASY	0.393037439	3.291153104	18.50680367	23.63725005	27.98004594	0.297260956	0.421642361	0.8	0.85	-9	-0.467254011	FA
C004039PISY	0.432329659	2.271883896	15.59392851	17.07246334	24.67346447	0.116228178	0.162711863	0.8	0.85	-10	0.876046052	PI
C004040QURO	0.607764982	2.890509716	16.37113912	25.61519008	32.06557169	0.057559433	0.376147632	0.8	0.85	-5	0.809786858	QU
C004041FASY	0.329981401	8.447837773	9.132290759	10.48799637	20.88595572	0.146911229	0.256751018	0.8	0.85	-10	0.714031708	FA
C004042PCAB	0.621836702	2.279770726	17.96576482	18.75751652	33.09011993	0.232367031	0.426041384	0.8	0.85	-12	0.526924025	PC
C004043PISY	0.371983267	2.274317416	12.85087933	19.35697472	21.62313948	0.056731077	0.199464799	0.8	0.85	-4	0.904796139	PI
C004044PISY	0.310976483	2.058054288	9.24990229	18.22906434	21.17842273	0.140345261	0.275786441	0.8	0.85	-2	0.363009982	PI
C004045PCAB	0.52478809	7.638314669	14.9253384	17.03759552	20.88415036	0.281164726	0.345700197	0.8	0.85	-11	0.800818547	PC
C004046QURO	0.609373404	8.347219442	9.427483209	25.36582615	33.62324344	0.121171852	0.309007185	0.8	0.85	-6	0.923830437	QU
C004047QUPE	0.400981477	6.586779477	18.10305816	20.02977735	26.70894417	0.20914384	0.327652608	0.8	0.85	-11	-0.45103115	QU
C004048FASY	0.424772702	6.629028215	12.75224158	29.01771913	29.18538872	0.068045175	0.140392876	0.8	0.85	-9	0.910591321	FA
C004049PISY	0.743790615	4.745959594	18.70129195	19.91204777	20.70027034	0.203972855	0.290469672	0.8	0.85	-9	0.806132068	PI
C004050QUPE	0.62541188	7.049374468	15.14568462	19.76311493	26.32908639	0.22479893	0.475378901	0.8	0.85	-4	0.944066066	QU
C004051PCAB	0.639015544	4.896797894	14.01617023	17.23479516	28.26539885	0.241469819	0.27433478	0.8	0.85	-11	0.731666333	PC
C004052PCAB	0.393202185	2.305427823	10.87004822	14.52817088	20.52796119	0.150735742	0.245572308	0.8	0.85	-8	0.44482555	PC
C004053PISY	0.33293452	7.962268428	17.63039961	25.3537437	27.02851758	0.253487997	0.315547863	0.8	0.85	-10	-0.487160467	PI
C004054PIST	0.642970044	2.756513887	15.74185343	16.80302489	23.59641967	0.265731539	0.292751174	0.8	0.85	-10	0.049382915	PI
C004055QUPE	0.415516297	2.504714515	13.31658783	15.2722067	30.62141106	0.19422196	0.278499367	0.8	0.85	-10	0.044014147	QU
C004056PCAB	0.75252273	3.050105642	14.31369468	19.44146591	22.01494017	0.018576583	0.392244652	0.8	0.85	-6	0.70148259	PC
C004057PCAB	0.462536424	4.692432904	9.997834302	14.21736705	20.54665177	0.026840793	0.181293226	0.8	0.85	-2	0.770026002	PC
C004058PCAB	0.474844672	7.500264343	16.69542815	18.46243754	20.00794941	0.135334065	0.348232624	0.8	0.85	-10	-0.219036021	PC
C004059FASY	0.465244515	8.842461009	19.3121316	25.023007	25.68793623	0.137241925	0.322761511	0.8	0.85	-6	-0.441457852	FA
C004060PISY	0.676933424	8.962289882	17.16309005	27.71122547	34.90383616	0.178528777	0.298361431	0.8	0.85	-7	0.955038495	PI
C004061PISY	0.446232754	2.984946816	16.28085877	20.35866468	20.53820628	0.155543072	0.233491494	0.8	0.85	-9	-0.347285491	PI
C004062PCAB	0.534466966	2.205315248	10.34675585	16.26246091	20.1014777	0.154627964	0.27693234	0.8	0.85	-11	0.714622091	PC
C004063PISY	0.491074042	3.945982202	12.11642214	18.98696852	21.05106483	0.086443406	0.30894391	0.8	0.85	-2	0.533219436	PI
C004064PCAB	0.711603954	7.772251358	14.00530303	15.41065717	24.92007795	0.20660087	0.327488085	0.8	0.85	-12	0.669814242	PC
C004065FASY	0.31611761	8.963615229	10.57481899	23.97702658	34.94789654	0.054610381	0.271530833	0.8	0.85	-9	0.992678199	FA
C004066PCAB	0.429120276	7.980630884	11.96907689	16.80632232	20.63447684	0.153806354	0.385863403	0.8	0.85	-7	0.842572803	PC
C004067PCAB	0.553015926	3.510923899	10.24424561	15.5662114	20.02719191	0.160365817	0.193333796	0.8	0.85	-12	0.63373072	PC
C004068PISY	0.502547574	4.094837786	19.43526167	20.93886981	21.10530903	0.174735562	0.294975204	0.8	0.85	-3	0.476493701	PI
C004069FASY	0.295060444	6.796632851	16.00089811	17.07173831	20.0871686	0.134621127	0.170501447	0.8	0.85	-12	0.900033867	FA
C004070PISY	0.240374363	2.921102873	17.7579796	19.18510933	20.30270112	0.20088264	0.2754567	0.8	0.85	-2	0.013868897	PI
C004071PCAB	0.303102599	8.789416983	10.75421007	13.90966822	22.71418953	0.284081221	0.485428955	0.8	0.85	-7	0.680114378	PC
C004072PCAB	0.556366449	5.01496895	14.75236376	20.88370691	32.69507368	0.299021876	0.477286385	0.8	0.85	-7	0.614917542	PC
C004073PCAB	0.642792747	3.895126063	11.95035884	16.89638437	21.8385902	0.286390375	0.447343218	0.8	0.85	-12	0.492112914	PC
C004074PCAB	0.267508703	6.569500836	9.65260807	11.12323662	21.33763406	0.156153505	0.266064561	0.8	0.85	-8	0.963366895	PC
C004075PCAB	0.65759798	7.353193559	19.38205592	29.40455931	31.19895393	0.277807982	0.310806824	0.8	0.85	-9	0.474554904	PC
C004076QURO	0.50593857	7.095965457	16.49834922	20.44561489	20.9926543	0.153452022	0.413594068	0.8	0.85	-11	0.946081745	QU
C004077QUPE	0.340685542	8.976639585	15.6817509	20.37287959	22.52766775	0.055974997	0.39811955	0.8	0.85	-2	-0.278724147	QU
C004078QUSP	0.410163053	6.579323022	17.84865337	26.07454545	34.19346669	0.196241707	0.315071024	0.8	0.85	-5	0.834624736	QU
C004079QUSP	0.360518235	6.508113147	18.82176645	23.00222199	30.85232279	0.173421487	0.306617232	0.8	0.85	-5	0.678151297	QU
C004080QUSP	0.439843401	4.019989649	11.03326443	21.73792875	28.07843861	0.186113126	0.480417611	0.8	0.85	-8	-0.442228644	QU
C004081QUSP	0.406756168	8.907074302	18.38643739	28.90087683	33.06061264	0.182735939	0.318172433	0.8	0.85	-7	-0.262571361	QU
C004082QUSP	0.557550696	3.798539035	12.75014755	26.88543447	27.92969162	0.150447665	0.47453584	0.8	0.85	-7	-0.229224594	QU
C004083FASY	0.592695731	5.957068462	9.353379171	9.96009412	33.92837646	0.167468094	0.332615277	0.8	0.85	-5	0.817588147	FA
C004090FASY	0.442524871	2.128047993	16.80507755	20.57128937	24.34581625	0.298358848	0.335394683	0.8	0.85	-11	0.898212174	FA
C004091FASY	0.302605976	8.988245643	19.55178258	22.78651077	27.64180721	0.109619073	0.215302822	0.8	0.85	-8	-0.38057398	FA
C004092FASY	0.277550345	8.548900256	11.19384326	28.12011775	34.46386339	0.192334634	0.424198972	0.8	0.85	-5	0.958180088	FA
C004093FASY	0.416164247	3.451615255	11.5220005	23.72214319	34.62056412	0.213093837	0.329834137	0.8	0.85	-11	0.945412894	FA
C004094FASY	0.459560154	8.883903003	9.606698479	27.17214825	31.38480229	0.186263585	0.347942548	0.8	0.85	-12	0.865473688	FA
C004095FASY	0.423368986	8.776814277	9.573050211	28.9024097	31.46983388	0.13690102	0.366667108	0.8	0.85	-10	0.652743122	FA
C004096FASY	0.277568883	3.863377476	14.41073386	17.59680053	22.31725754	0.296399399	0.418101594	0.8	0.85	-12	0.878706682	FA
C004097FASY	0.34027157	8.996645441	9.666849828	21.24753535	25.52393552	0.226897118	0.367551539	0.8	0.85	-11	0.980184968	FA
C004098FASY	0.232400991	2.131595053	12.77525461	17.59778428	29.21143151	0.289552556	0.356097727	0.8	0.85	-11	0.801732457	FA
C004099FASY	0.394892147	8.818854449	9.837633108	28.99019394	33.8191283	0.253037391	0.378635179	0.8	0.85	-10	0.867159293	FA
C004100FASY	0.373005514	2.765337525	14.16535696	15.3919664	28.48202849	0.053394589	0.216603666	0.8	0.85	-11	0.90352733	FA
C004101FASY	0.223537416	2.537287527	11.33812412	24.64021729	26.1866223	0.029611052	0.258766546	0.8	0.85	-12	0.824973106	FA
C004102FASY	0.243681111	8.920786215	9.085453891	19.1072498	21.37683525	0.235431329	0.430930075	0.8	0.85	-5	0.996530552	FA
C004103FASY	0.355537698	8.62516008	19.98587891	24.9515461	30.94337665	0.15613936	0.215085229	0.8	0.85	-6	-0.48188532	FA
C004104FASY	0.35874321	8.48738808	17.08762743	29.93197457	34.09353233	0.297486195	0.400493984	0.8	0.85	-5	0.912331269	FA
C004106FASY	0.287065524	2.525426869	11.19542619	27.05458031	31.67986122	0.263167047	0.341752641	0.8	0.85	-11	0.903164359	FA
C004107FASY	0.324839733	3.559032035	15.22400704	17.74306604	25.20076666	0.289469283	0.317410837	0.8	0.85	-10	0.670903749	FA
C004108FASY	0.356066546	7.643259345	17.01147145	29.32165943	34.79689238	0.074566047	0.391299781	0.8	0.85	-3	0.854713392	FA
C004109FASY	0.323541117	8.050338212	19.45826857	20.79509145	22.42234587	0.079417436	0.373120513	0.8	0.85	-6	-0.490705471	FA
C004111FASY	0.389954905	2.370878472	14.2929088	19.57377803	32.13091623	0.294946534	0.336212821	0.8	0.85	-12	0.932930339	FA
C004112FASY	0.167072652	8.023718276	9.265522844	25.64745964	27.81197179	0.130222985	0.163602146	0.8	0.85	-11	0.90123312	FA
C004113FASY	0.325713907	8.530079045	9.137127946	25.02564838	34.96087709	0.073360739	0.182990471	0.8	0.85	-10	0.557748959	FA
C004210PCAB	0.573146768	5.667376803	13.11522857	16.248209	24.36206091	0.003909172	0.068560993	0.8	0.85	-12	0.880759005	PC
C004211PISY	0.292360331	2.001132473	9.72462225	16.14936708	22.68708838	0.08369821	0.251960348	0.8	0.85	-7	0.595739388	PI
C004215PCAB	0.446339754	7.377495884	10.1059403	11.13098193	20.01023813	0.084161422	0.433695583	0.8	0.85	-11	0.972568377	PC
C004217PCAB	0.372149749	6.762812619	9.077542841	11.68416579	21.18165352	0.104776206	0.266346633	0.8	0.85	-11	0.998716401	PC
C004218PISY	0.450730947	8.730788166	11.03065446	14.19309205	32.74055456	0.005964653	0.481502117	0.8	0.85	-5	-0.161564738	PI
C004219PCAB	0.458615986	4.001191448	12.9998283	13.86142053	21.72090146	0.12693607	0.247341845	0.8	0.85	-8	0.792503005	PC
C004221PCAB	0.362416542	6.687151049	14.07337906	15.0258049	21.73677924	0.138798706	0.186570972	0.8	0.85	-3	0.863093326	PC
C004222PCAB	0.470564956	3.159089937	10.46851462	14.15183637	21.72256396	0.010065538	0.163810076	0.8	0.85	-10	0.312292549	PC
C004224PCAB	0.603299808	2.100773351	10.73619692	14.07712073	23.60704839	0.065638795	0.299041213	0.8	0.85	-5	0.202795506	PC
C004226PCAB	0.324532865	5.199076246	12.98091658	15.81775182	32.0487018	0.280097272	0.460785398	0.8	0.85	-6	0.806072698	PC
C004227PCAB	0.310376939	2.712022613	11.11592161	14.52756284	20.34818009	0.218851604	0.29410349	0.8	0.85	-3	0.802936014	PC
C004228PCAB	0.483288645	2.666455142	12.13825271	13.18851424	22.2946024	0.073776059	0.131711142	0.8	0.85	-8	0.994448325	PC
C004229PCAB	0.330645313	2.967032626	9.205974658	10.02729337	21.59764943	0.162818867	0.325000883	0.8	0.85	-7	0.738496497	PC
C004230PCAB	0.533983455	3.198150483	10.58475156	12.81264384	34.01523832	0.151027921	0.295436976	0.8	0.85	-3	0.920972045	PC
C004235PCAB	0.544119532	3.171925976	9.598002655	20.91235512	26.28421286	0.090811559	0.220646848	0.8	0.85	-3	0.849710756	PC
C004236PCAB	0.346605694	8.953383845	9.982224522	13.19957583	24.28011584	0.121031106	0.262774499	0.8	0.85	-3	0.458969286	PC
C004237PCAB	0.52507744	4.148114582	10.81765132	26.11779761	33.35882083	0.270669669	0.340449356	0.8	0.85	-3	0.894224706	PC
C004238PCAB	0.494099309	8.474250573	9.390382477	12.02795772	23.79070326	0.029159971	0.354041574	0.8	0.85	-7	0.43261858	PC
C004240PCAB	0.507136119	3.595980163	12.68387887	25.20155226	27.94042918	0.243146311	0.395351812	0.8	0.85	-3	0.853196768	PC
C004241PCAB	0.577585976	8.851401591	9.311133737	26.95761056	32.58271527	0.141436884	0.327635983	0.8	0.85	-2	-0.477844762	PC
C004242PCAB	0.64237936	3.900257	12.24310011	21.79601173	24.73690837	0.077059404	0.311051462	0.8	0.85	-3	0.849484758	PC
C004243PCAB	0.622830562	3.94316179	11.52799964	24.38027014	30.57224631	0.186121417	0.331618014	0.8	0.85	-3	0.964200449	PC
C004244PCAB	0.465467185	4.704679682	10.35575761	28.18104104	28.56960647	0.088090925	0.133372096	0.8	0.85	-3	0.98560122	PC
C004245PCAB	0.563956134	4.234184064	10.07710707	16.75809741	26.26818113	0.260255134	0.436084	0.8	0.85	-3	0.841728228	PC
C004246PCAB	0.634020243	4.370665636	10.27266117	13.95646527	34.50971066	0.257679613	0.286174044	0.8	0.85	-3	0.63774286	PC
C004247PCAB	0.499492295	3.700008802	10.1708339	11.90043627	22.98520932	0.260265124	0.372173555	0.8	0.85	-6	0.922097131	PC
C004248PCAB	0.607813901	3.482861231	9.68494452	21.92197659	22.70636245	0.238395182	0.314483072	0.8	0.85	-3	0.921008651	PC
C004249PCAB	0.529790889	3.156769643	12.48233885	23.44690617	34.65434385	0.09188609	0.389656386	0.8	0.85	-3	0.85821866	PC
C004250PCAB	0.59939162	8.933815875	10.09341105	16.73023148	31.34085597	0.048968973	0.176894821	0.8	0.85	-6	-0.286285391	PC
C004251PCAB	0.530116074	8.88851659	9.577835253	26.75917281	31.41959377	0.09128005	0.142776767	0.8	0.85	-7	-0.092838392	PC
C004252PCAB	0.349932296	4.21199157	10.4105239	17.63711376	33.61779933	0.163725259	0.189979868	0.8	0.85	-3	0.954237428	PC
C004253PCAB	0.477749007	3.062360542	9.988157247	13.46353018	22.49924418	0.076728997	0.209781367	0.8	0.85	-7	0.86330052	PC
C004254PCAB	0.550590857	4.854675023	9.622933209	28.70244987	30.9950395	0.169132681	0.274858008	0.8	0.85	-3	0.997319223	PC
C004255PCAB	0.519462729	4.669477962	10.3783671	24.83556715	34.7870148	0.215935653	0.366068421	0.8	0.85	-3	0.850067315	PC
C004256PCAB	0.448275599	5.57898076	9.866496664	27.68981312	31.70195992	0.119795495	0.33823331	0.8	0.85	-3	0.992517649	PC
C004257PCAB	0.629680717	3.795909449	12.42993884	17.8229106	25.08596373	0.025336982	0.385223118	0.8	0.85	-3	0.997478314	PC
C004258PCAB	0.591002885	8.62363479	9.895291265	19.02443015	20.04979623	0.033735785	0.256851574	0.8	0.85	-3	-0.174661553	PC
C004259PCAB	0.641080989	4.128840474	10.05773442	21.50914969	33.22372152	0.14869951	0.37255328	0.8	0.85	-3	0.937622707	PC
C004260PCAB	0.633703782	3.780268684	9.360450704	16.96858521	32.35931996	0.083025813	0.251546946	0.8	0.85	-3	0.978324664	PC
C004261PCAB	0.679961977	4.657239737	9.857994232	28.2542213	29.35231578	0.029690417	0.07803731	0.8	0.85	-3	0.919702856	PC
C004262PCAB	0.675512661	2.836168758	12.20829797	18.22361899	25.27530561	0.128976757	0.31085468	0.8	0.85	-3	0.909400215	PC
C004263PCAB	0.583641408	4.050719077	11.98842188	14.42207237	27.18700056	0.12342444	0.334552946	0.8	0.85	-3	0.990911887	PC
C004264PCAB	0.599216528	2.381410609	12.42780158	22.24778458	32.95452108	0.256921671	0.36738802	0.8	0.85	-3	0.985914641	PC
C004265PCAB	0.591895422	2.286571554	12.00799678	28.84452858	30.12059859	0.070934146	0.418934176	0.8	0.85	-3	0.886114558	PC
C004266PCAB	0.582901034	3.339690699	10.98628056	24.8495718	25.4392548	0.136947746	0.162003396	0.8	0.85	-3	0.87534354	PC
C004267PCAB	0.578374748	8.909163462	9.347268393	28.14717054	28.81880137	0.125275848	0.433051391	0.8	0.85	-5	-0.486212589	PC
C004268PCAB	0.522610495	3.060355705	10.24600836	20.7081824	31.52048486	0.239118341	0.265890483	0.8	0.85	-3	0.81814005	PC
C004270PCAB	0.67026728	3.034234329	9.751714383	18.36246089	26.3737605	0.173465836	0.256811865	0.8	0.85	-3	0.972250292	PC
C004271PCAB	0.611829686	3.558719182	11.4166955	22.54530245	32.96357756	0.169976558	0.290323233	0.8	0.85	-3	0.998825667	PC
C004272PCAB	0.521412636	8.817859974	9.548229346	27.30918853	27.42743612	0.141355052	0.181929566	0.8	0.85	-9	-0.165329707	PC
C004273PCAB	0.545061898	4.984449588	9.599946858	24.27986324	34.74132036	0.043510998	0.165276515	0.8	0.85	-3	0.946334349	PC
P000018QURO	0.401322548	4.396644369	18.00708231	21.24224081	21.27813911	0.075181596	0.169743682	0.8	0.85	-11	0.942245996	QU
P000828FASY	0.412872181	2.496018141	12.77237554	14.96039902	30.11288647	0.055052812	0.3386968	0.8	0.85	-11	0.977843597	FA
P000830PISY	0.290145611	6.127686269	10.64970004	14.7543712	32.89747301	0.113416747	0.161804229	0.8	0.85	-9	0.741463978	PI
P000831FASY	0.406644841	5.635163685	13.24702886	16.54102051	20.29348048	0.003257883	0.170434565	0.8	0.85	-8	0.991248375	FA
P000834FASY	0.452233364	7.383381431	12.67234472	16.14402899	23.00001233	0.101511266	0.157468835	0.8	0.85	-9	0.856972601	FA
P000835PCAB	0.752628639	2.358583334	18.38594194	18.89499293	22.2509933	0.079197638	0.352168365	0.8	0.85	-11	0.895079202	PC
P000836ABAL	0.526364174	4.872296806	14.78457371	16.42286813	22.33577215	0.01038935	0.246432478	0.8	0.85	-11	0.973396327	AB
P000837PCAB	0.634756755	2.615348066	13.85577236	15.26160694	23.89790419	0.193692431	0.339455326	0.8	0.85	-4	0.972980451	PC
P000838PCAB	0.609725976	8.619071258	12.42262139	16.8823464	21.22866201	0.190301345	0.399592439	0.8	0.85	-7	0.715807229	PC
P000839FASY	0.251828812	8.568199688	19.58014257	27.91331986	33.45121313	0.220553603	0.372733117	0.8	0.85	-9	0.318604807	FA
P000840FASY	0.312688909	8.080556018	10.68562346	11.55569356	24.81960606	0.239871011	0.270689999	0.8	0.85	-10	0.908770182	FA
P000841FASY	0.417701307	8.461118914	19.02176479	22.43060714	29.09711193	0.133435396	0.272301313	0.8	0.85	-3	0.895070129	FA
P000842QURO	0.533059077	8.790106699	17.55489843	23.75597601	33.3507042	0.219079187	0.266767699	0.8	0.85	-7	0.535268104	QU
P000843FASY	0.35157624	2.901481132	12.0497072	29.80771071	34.45937606	0.236117579	0.282423994	0.8	0.85	-11	0.911864323	FA
T005001QURO	0.239116776	2.826255108	10.32294183	24.57687942	25.88188602	0.065900136	0.120216887	0.8	0.85	-12	0.853934817	QU
T005002QURO	0.357756226	3.423677464	10.52214604	14.7050613	31.33467663	0.210815705	0.319495491	0.8	0.85	-9	-0.321528051	QU
T005003QURO	0.3876244	4.787394388	16.71461618	28.34283128	28.88386534	0.24335172	0.489060051	0.8	0.85	-9	-0.482073596	QU
T005004QURO	0.470798768	2.93948699	15.96538807	22.76908434	26.98589777	0.252310068	0.330505205	0.8	0.85	-9	-0.490606767	QU
T005005QURO	0.363742819	5.080181874	19.19525638	20.9689034	32.47140692	0.251413827	0.354013046	0.8	0.85	-9	-0.413136192	QU
T005006PCAB	0.516315728	3.009089618	13.93765196	17.50651745	34.46853811	0.277592272	0.45851723	0.8	0.85	-3	0.851811966	PC
T005007PCAB	0.49106116	2.214641337	13.3442311	27.0686384	32.23621682	0.079372148	0.140501319	0.8	0.85	-3	0.940027419	PC
T005008PCAB	0.504362698	7.712787796	10.80230983	12.03885721	21.61484324	0.192436172	0.497520002	0.8	0.85	-6	0.660991995	PC
T005009PCAB	0.427811276	6.4899876	12.91612446	17.2998831	29.11149963	0.290414496	0.442528758	0.8	0.85	-8	0.956735352	PC
T005010PCAB	0.471601266	8.305905715	10.7899104	18.27173291	30.37895342	0.297283146	0.465269957	0.8	0.85	-5	-0.408752154	PC
T005011PCAB	0.570801121	2.05143545	11.73527931	15.11910719	22.57461539	0.294491345	0.380917125	0.8	0.85	-10	0.575405408	PC
T005012PCAB	0.481840972	2.849603104	9.35486554	10.51612688	20.33519438	0.069054678	0.176974048	0.8	0.85	-8	0.485717755	PC
T005013PCAB	0.53918371	3.612637349	13.30948694	25.77942444	26.5305789	0.278246762	0.380334125	0.8	0.85	-7	0.648273738	PC
T005014PCAB	0.405287802	3.62786522	11.52318614	13.72655372	20.16934664	0.249562229	0.350124943	0.8	0.85	-12	0.798347322	PC
T005015PCAB	0.415170057	5.817113279	11.68882434	13.18999837	22.18580905	0.003628356	0.2499084	0.8	0.85	-12	0.810899116	PC
T005016PCAB	0.407571736	5.149925837	11.68382232	26.8194719	26.90134649	0.282871678	0.382951482	0.8	0.85	-7	0.793751582	PC
T005018PCAB	0.406667386	8.76575984	11.38748357	12.20259819	25.35188816	0.210587008	0.476020124	0.8	0.85	-8	0.713958565	PC
T005019PCAB	0.359316724	3.099614416	9.43782276	12.54191958	30.61646354	0.288324488	0.450222849	0.8	0.85	-9	0.949263742	PC
T005020PCAB	0.199593555	6.181015515	9.081129577	11.64739375	28.73393756	0.208514715	0.456714983	0.8	0.85	-8	0.984200583	PC
T005021PCAB	0.505973176	4.570335862	10.96344401	14.58291875	23.45647616	0.009820391	0.071040909	0.8	0.85	-12	0.959350581	PC
T005022PCAB	0.518417038	7.966806216	11.09480698	11.65647999	22.69418219	0.166364415	0.463220303	0.8	0.85	-8	0.920714582	PC
T005023PCAB	0.55440244	5.597208397	10.78828488	16.93317163	24.50979257	0.259725884	0.497947056	0.8	0.85	-6	0.686542194	PC
T005024PCAB	0.526568689	3.299602473	12.02824013	29.96462292	32.31857436	0.288348103	0.432480908	0.8	0.85	-8	0.997515771	PC
T005025PCAB	0.293806897	3.354840416	11.23707798	14.47768312	21.51275499	0.245154692	0.273089372	0.8	0.85	-7	0.700401821	PC
T005026PCAB	0.326228791	7.909814303	9.93890631	11.91142973	21.6108212	0.057145344	0.09639193	0.8	0.85	-7	0.539774762	PC
T005027PCAB	0.422225383	3.590515636	12.9256483	20.50884635	30.4106094	0.102160336	0.165177334	0.8	0.85	-3	0.895339433	PC
T005028PCAB	0.481051038	4.210884248	12.38600688	14.43607082	30.70376026	0.091211298	0.416233472	0.8	0.85	-10	0.60272962	PC
T005029PCAB	0.215478131	6.190890995	17.85853039	24.7426638	34.13616742	0.137881156	0.231666904	0.8	0.85	-6	0.672753856	PC
T005031QUPE	0.374422604	5.939074864	13.97202077	18.1237004	29.23731369	0.001634757	0.138663504	0.8	0.85	-12	-0.417952177	QU
T005032QUPE	0.437503594	2.584908095	15.65187492	18.60657571	26.32285756	0.242201316	0.312293553	0.8	0.85	-11	-0.487747327	QU
T005033QUPE	0.777373552	3.758377768	16.79715063	24.3413828	33.23913006	0.146775939	0.295251593	0.8	0.85	-5	0.980865436	QU
T005034QUPE	0.481350579	8.953857854	17.81078716	29.70811515	34.77253984	0.213520729	0.27337051	0.8	0.85	-8	0.103953605	QU
T005035QUPE	0.327743718	2.698611096	19.18371308	24.3371396	33.13457961	0.154478008	0.24212142	0.8	0.85	-7	-0.276739762	QU
T005036QUPE	0.464626078	4.723510243	11.72806181	25.96364769	34.01603727	0.193866207	0.491363755	0.8	0.85	-8	-0.461955205	QU
T005037QURO	0.289500829	2.801012641	17.17824908	25.9656387	28.43654311	0.074997873	0.357075908	0.8	0.85	-3	0.68822272	QU
T005038QURO	0.517153311	8.079888804	18.24701966	25.49187944	32.72152241	0.200978726	0.363545884	0.8	0.85	-10	-0.427510639	QU
T005039QURO	0.598557353	8.508297717	17.92225258	26.55367429	28.57439377	0.22460845	0.396341106	0.8	0.85	-9	-0.490029935	QU
U006001PCAB	0.610149151	6.783040801	13.91351342	17.0717287	28.04708161	0.282222576	0.340188572	0.8	0.85	-9	0.78841357	PC
U006004PCAB	0.295457051	5.382393643	10.45087228	14.4490519	20.36179563	0.105420301	0.358717278	0.8	0.85	-4	-0.360151402	PC
U006005PCAB	0.45073953	5.4156764	10.62984914	21.56457091	32.29021299	0.294721529	0.497487112	0.8	0.85	-8	0.626702639	PC
U006006PCAB	0.229037601	4.490115609	10.68646644	12.0595066	21.08050072	0.052975191	0.306230926	0.8	0.85	-11	0.68135493	PC
U006007PCAB	0.472777915	2.439367111	14.13913377	16.4732885	20.53388002	0.051834312	0.362848736	0.8	0.85	-11	0.563211609	PC
P000844PISY	0.595412464	2.750434092	9.828388927	28.70232148	32.57091711	0.19551637	0.28482289	0.8	0.85	-12	0.405776305	PI
P000847PISY	0.734243477	2.226682796	15.87236791	20.15084057	22.09343047	0.005522742	0.460801067	0.8	0.85	-10	0.915458081	PI
P000848PISY	0.776287573	8.421275281	19.14578419	28.91324593	32.52189019	0.201901799	0.475265383	0.8	0.85	-10	0.953769856	PI
P000849PISY	0.743523251	2.853837225	14.93206912	21.60633426	21.61085537	0.064827058	0.403656908	0.8	0.85	-11	0.954313469	PI
P000850PISY	0.677124585	8.948145889	15.51089568	21.74482716	22.02964933	0.178262816	0.327687698	0.8	0.85	-9	0.712685897	PI
P000851PISY	0.66425979	3.177306266	19.23322991	22.1150664	22.93458755	0.089218026	0.349589742	0.8	0.85	-9	0.959162069	PI
P000852PISY	0.558403654	8.801674462	16.44612418	24.13438227	26.42319901	0.229695545	0.301536097	0.8	0.85	-9	0.903115276	PI
P000829QURO	0.545984619	8.990250476	15.49062401	21.52422042	33.28705785	0.078970207	0.384279221	0.8	0.85	-9	-0.16153086	QU
P000832FASY	0.453462424	2.885027095	12.90314336	15.51494248	20.92940291	0.028608	0.055577323	0.8	0.85	-10	0.978377415	FA
P000833FASY	0.609336328	5.345607054	13.84887109	16.84039194	22.87649732	0.019090812	0.349883006	0.8	0.85	-11	0.75449883	FA
P000845QURO	0.511939496	2.437746951	19.06585315	27.57485081	28.79803549	0.211942421	0.265383929	0.8	0.85	-7	-0.283569285	QU
P000846QURO	0.562054466	8.873016905	13.67739867	25.22229406	33.49792691	0.153793724	0.364697829	0.8	0.85	-8	-0.043643723	QU
P000847PCAB	0.557166481	5.842782885	13.8756197	17.75119401	20.38335974	0.013106041	0.450896263	0.8	0.85	-3	0.826032063	PC
P000848PCAB	0.557711708	2.125062766	19.26825438	25.03255124	33.19755187	0.151629604	0.39548828	0.8	0.85	-6	0.858251557	PC
P000019PCAB	0.506016931	2.401272879	15.33967958	19.34886606	20.1180034	0.132689006	0.238797987	0.8	0.85	-9	0.85343434	PC
P000020PCAB	0.354386007	4.028527869	16.12749842	17.88315198	20.05547523	0.112000487	0.261711247	0.8	0.85	-8	0.891134592	PC
P000021ALGL	0.352231195	7.585402215	12.4091676	18.06634	29.62503679	0.230131311	0.262254613	0.8	0.85	-8	0.976678207	Other broadleaves
P000022ALGL	0.518116396	6.543464585	18.42441675	21.44175142	33.0044454	0.252839024	0.291857276	0.8	0.85	-8	0.92592658	Other broadleaves
P000023PCAB	0.547190607	7.659654468	15.23997027	17.97597662	20.12481705	3.37E-05	0.494087802	0.8	0.85	-10	0.645950526	PC
P000024PCAB	0.340456164	2.867733855	14.51906624	18.02715553	20.48644833	0.138605039	0.192545831	0.8	0.85	-12	0.8759728	PC
P000025ALGL	0.316451028	2.633578803	16.66145256	17.44597771	20.55486572	0.110714313	0.261974726	0.8	0.85	-7	0.02084377	Other broadleaves
M003801QURO	0.434029725	8.73448106	18.58689089	26.31809021	27.73234177	0.114867986	0.266540665	0.8	0.85	-5	-0.492726576	QU
M003802QURO	0.435126487	8.164897905	19.81405159	21.91042089	25.26302919	0.087877899	0.328507892	0.8	0.85	-3	0.92445493	QU
M003803QURO	0.447931346	3.164898444	19.46664525	28.52677198	34.47382802	0.120845692	0.251924173	0.8	0.85	-10	0.653637428	QU
M003804QURO	0.46736783	8.716965517	10.42959187	29.69967024	32.83145654	0.108050599	0.475136991	0.8	0.85	-3	0.754957946	QU
M003805FRSP	0.616945168	3.038693614	11.41541303	13.43861786	24.24805327	0.171174525	0.328434326	0.8	0.85	-12	0.462104484	Other broadleaves
M003806FRSP	0.685102382	7.529359143	17.81209762	25.20773497	26.46636211	0.209905715	0.461909352	0.8	0.85	-6	0.749171208	Other broadleaves
M003807QUPE	0.766688475	6.786106295	11.07689808	21.89354242	25.4717621	0.11490101	0.356592298	0.8	0.85	-5	0.926464536	QU
M003808QUPE	0.697573962	3.585525618	15.86816032	26.48632241	30.76364859	0.212711978	0.295787099	0.8	0.85	-3	0.771166827	QU
M003809QUPE	0.687808839	2.299718018	18.96898382	28.64664435	32.17967079	0.174830234	0.302882662	0.8	0.85	-4	0.627382452	QU
M003810PSME	0.444615106	2.700124621	17.31145558	19.69009771	20.94082595	0.242747084	0.386321232	0.8	0.85	-11	0.555916111	Other conifers
M003811PCAB	0.802162442	2.48338457	18.3026783	19.75911524	20.02857941	0.218419804	0.360001252	0.8	0.85	-5	0.39283173	PC
M003813PCAB	0.620384415	4.008546224	11.56328673	16.65942412	20.65532326	0.184308213	0.311869115	0.8	0.85	-9	0.930501242	PC
M003814ABAL	0.539358275	4.66213283	15.58392079	17.33975592	22.56930613	0.161084946	0.379173106	0.8	0.85	-9	0.888435043	AB
M000140PCAB	0.364869662	7.431720769	13.38142438	20.56121114	30.71441747	0.277900308	0.40196296	0.8	0.85	-7	0.979849404	PC
M000143PCAB	0.547438738	7.776004083	12.57745245	26.72725657	27.44661493	0.265311186	0.316527178	0.8	0.85	-12	0.94052876	PC
M000144PCAB	0.467694035	8.121161679	12.64497702	25.02121547	26.71729081	0.265947805	0.295853744	0.8	0.85	-11	0.953703796	PC
M000145FASY	0.163065376	2.180264726	18.72426998	28.63026868	28.79440588	0.212823381	0.247782978	0.8	0.85	-6	0.955687139	FA
M000148FASY	0.342606096	3.093013321	18.1417204	29.69033813	30.86279732	0.199238273	0.464602569	0.8	0.85	-9	0.986354567	FA
M000149PCAB	0.509127861	7.512633805	11.04528519	11.72465539	31.87321267	0.107023837	0.272191237	0.8	0.85	-10	0.935177461	PC
M000151FASY	0.294534985	8.938475743	11.09089309	27.73753554	31.32200626	0.025964176	0.487203512	0.8	0.85	-11	0.529337421	FA
M000152FASY	0.514376185	8.570518919	9.884264084	11.80987786	31.44213569	0.291543913	0.348608304	0.8	0.85	-9	0.944067435	FA
M000153PCAB	0.496476449	4.919098696	11.56601733	12.15981326	20.21641288	0.298680572	0.368078944	0.8	0.85	-10	0.909247718	PC
M000154PCAB	0.544220725	2.141790811	12.63654564	16.27935427	22.11359631	0.15300854	0.474516241	0.8	0.85	-7	0.806917855	PC
M000155FASY	0.512826618	2.606623415	9.161861643	19.5943036	20.49936342	0.27897167	0.356567305	0.8	0.85	-6	0.964068464	FA
M000157PCAB	0.666413943	2.958531934	18.82531234	19.43206928	20.77644266	0.185909948	0.39578885	0.8	0.85	-12	0.265917602	PC
M000159PCAB	0.568492026	4.400148952	14.94993416	16.09227673	24.36131521	0.156945151	0.218776069	0.8	0.85	-8	0.94265136	PC
M000160FASY	0.220058989	8.820771328	13.64263477	16.57216867	26.19246844	0.002917614	0.153745124	0.8	0.85	-8	0.829608575	FA
M000161FASY	0.334031753	4.378149467	15.52889559	16.56384112	20.92924423	0.057733899	0.234373735	0.8	0.85	-12	0.972108249	FA
M000162PCAB	0.660352568	8.289097626	12.57896889	17.33423986	20.18302458	0.162358651	0.41383695	0.8	0.85	-11	0.765848502	PC
M000164FASY	0.382350427	7.090234341	10.28611359	10.84426533	24.17841026	0.136258984	0.26691944	0.8	0.85	-11	0.939465191	FA
M000166PCAB	0.460373393	6.316180048	11.12207915	15.2440058	20.00257229	0.243806096	0.404748588	0.8	0.85	-12	0.794505661	PC
M000168FASY	0.421595659	4.855147935	11.35336259	14.44547165	26.78606719	0.090785813	0.127839224	0.8	0.85	-12	0.810686622	FA
M000169PCAB	0.494572963	2.449926377	16.74810682	28.2374631	30.20632083	0.214042393	0.496736613	0.8	0.85	-3	0.689237919	PC
I000001PCAB	0.394299692	7.51913627	10.03389952	18.75984646	20.08706517	0.079249304	0.104338037	0.8	0.85	-10	0.391758	PC
I000002PCAB	0.496975628	2.606431018	14.09486012	17.12523833	20.12945064	0.237520491	0.276615389	0.8	0.85	-12	0.743654967	PC
I000003PCAB	0.483918914	2.354235064	13.27958831	16.4606868	24.79882351	0.084577186	0.345237935	0.8	0.85	-11	0.446866742	PC
I000004PCAB	0.470981743	2.022830305	14.09626615	17.1379774	20.400089	0.055677052	0.254515214	0.8	0.85	-12	0.290630075	PC
I000005PCAB	0.387486451	8.638825261	12.87997735	17.83427547	21.75835672	0.234757452	0.321815585	0.8	0.85	-3	0.725196607	PC
I000006PCAB	0.631163291	4.092779526	16.00021417	17.70082408	20.44725215	0.091984953	0.375136158	0.8	0.85	-9	0.207540525	PC
I000007PCAB	0.589570655	8.999093833	14.29332326	23.6521772	24.87713705	0.164197615	0.458683046	0.8	0.85	-11	0.254166281	PC
I000008PCAB	0.613078989	8.963981295	10.71305201	28.11787464	28.44178792	0.112249501	0.28731418	0.8	0.85	-11	0.49969689	PC
I000009PCAB	0.532179611	8.843825848	11.08836371	13.84424042	20.84287014	0.100383883	0.362807677	0.8	0.85	-12	0.501763641	PC
I000010PCAB	0.518127717	2.792198301	10.22974223	13.72861996	21.31452509	0.010582349	0.416887073	0.8	0.85	-7	0.665797208	PC
I000011PCAB	0.329597595	2.214354275	11.64925843	18.91606773	20.58866255	0.062932599	0.097402333	0.8	0.85	-5	-0.395298601	PC
I000012PCAB	0.396640808	2.808853687	10.7098649	13.93228322	21.81108924	0.208895737	0.250710437	0.8	0.85	-12	0.856131586	PC
I000013PCAB	0.646161038	4.642864719	13.57712492	17.20068921	21.27508998	0.162170067	0.284658437	0.8	0.85	-6	0.854183412	PC
I000014PCAB	0.354295126	6.40763372	12.44996523	17.0207555	21.13872426	0.074797966	0.302043128	0.8	0.85	-11	0.807211609	PC
I000015PCAB	0.474501411	4.180312365	17.02560143	18.22363188	21.636517	0.189900682	0.347555952	0.8	0.85	-3	0.451442419	PC
I000016PCAB	0.537760678	2.247601384	13.61067	14.97282807	21.35025069	0.152233323	0.28798404	0.8	0.85	-6	0.451832405	PC
I000017PCAB	0.446712572	5.086512836	9.887449368	13.58623797	21.32870434	0.285000674	0.318811569	0.8	0.85	-9	0.653704249	PC
I000018PCAB	0.366929295	3.384387477	10.07584917	12.42582376	29.41117695	0.065498071	0.128765985	0.8	0.85	-8	0.799986913	PC
I000019PCAB	0.382375985	2.971851936	9.059375312	10.89880464	22.45847689	0.070883468	0.27668595	0.8	0.85	-11	0.856935876	PC
I000020PCAB	0.497192793	6.006286424	19.76404478	29.28080657	31.56931424	0.120706433	0.397847382	0.8	0.85	-8	-0.476894406	PC
I000021PCAB	0.580795339	6.802950351	19.14279909	28.6932982	28.76530157	0.276002893	0.475706974	0.8	0.85	-6	0.630383989	PC
I000022PCAB	0.616657974	8.690796845	13.75022961	28.7230609	32.00030332	0.25536445	0.301469129	0.8	0.85	-5	0.882362068	PC
I000023PCAB	0.592997205	7.224247906	16.0842642	19.51949512	30.16886218	0.27247589	0.46048996	0.8	0.85	-4	-0.47434623	PC
I000024PCAB	0.363541837	2.635038528	16.02468142	18.03638963	25.02818742	0.18623651	0.261115824	0.8	0.85	-11	0.783635748	PC
I000025PCAB	0.502698977	3.944531248	13.01342307	16.77955465	23.23852729	0.029330751	0.305758084	0.8	0.85	-12	0.867368515	PC
I000026PCAB	0.698368018	8.027446317	17.06146222	18.84442159	29.53004237	0.229481426	0.386127405	0.8	0.85	-5	0.354297531	PC
I000027PCAB	0.675358544	8.88001059	17.35697924	20.17168514	33.09198884	0.192749535	0.233109228	0.8	0.85	-10	-0.074072638	PC
I000028PCAB	0.285566555	8.650874491	16.30546455	17.22141632	20.46154995	0.298849544	0.397254818	0.8	0.85	-2	-0.235661892	PC
I000029PCAB	0.555476146	8.434274459	10.91965145	20.47973001	20.61966144	0.271729055	0.308225446	0.8	0.85	-10	0.794223175	PC
I000030PCAB	0.576801677	6.297754907	15.8511243	16.73863767	21.11509268	0.04908791	0.381916505	0.8	0.85	-8	0.946024302	PC
I000031PCAB	0.633142817	3.221419066	15.70073254	19.93538358	21.79081526	0.101491118	0.304307095	0.8	0.85	-8	0.405294249	PC
I000032PCAB	0.5210416	4.653989561	10.03776313	17.16000824	22.31312505	0.274517541	0.386639364	0.8	0.85	-6	0.839543101	PC
I000033PCAB	0.603136001	4.666375188	16.09024926	18.73188907	20.12593035	0.102558893	0.380441719	0.8	0.85	-12	0.473023233	PC
I000034PCAB	0.275679981	8.176222834	13.13075735	17.98084662	21.37834765	0.055082154	0.211344086	0.8	0.85	-8	0.566788277	PC
I000035PCAB	0.393386982	3.089386408	14.64703818	15.9822175	21.34765998	0.263439507	0.31074327	0.8	0.85	-6	0.876752729	PC
I000036PCAB	0.665783802	8.047319141	15.38065932	19.60434969	20.22189401	0.272025908	0.31376432	0.8	0.85	-10	0.898673152	PC
I000037PCAB	0.507697959	8.29282322	16.98786845	18.40160456	22.25897926	0.234173039	0.329868989	0.8	0.85	-7	0.771198731	PC
I000038PCAB	0.623650834	6.370072497	17.29627944	19.0052937	22.822709	0.079283085	0.357501765	0.8	0.85	-6	0.601866436	PC
I000039PCAB	0.407682358	7.915904651	13.12564742	23.02223037	24.818227	0.284078749	0.328924103	0.8	0.85	-2	-0.416350854	PC
I000040PCAB	0.36843362	8.135740733	12.767582	13.93656799	27.0383884	0.152951148	0.234301674	0.8	0.85	-11	0.883514149	PC
I000041PCAB	0.505014197	2.428089404	15.27366253	18.38713121	20.36973251	0.072936909	0.331951682	0.8	0.85	-8	0.667545767	PC
I000042PCAB	0.594811557	2.301997603	9.800986896	17.60880345	22.68507299	0.13156527	0.294596649	0.8	0.85	-12	0.514983426	PC
I000043PCAB	0.671092259	7.027336682	15.28256344	17.86537295	21.13268301	0.127416901	0.482254283	0.8	0.85	-12	0.703513738	PC
I000044PCAB	0.430657626	2.480022136	14.33779317	19.00573836	20.01906443	0.086868937	0.385986512	0.8	0.85	-10	0.52954954	PC
I000045PCAB	0.500201395	5.428750737	15.02017521	17.54230867	21.53747134	0.169030013	0.368041986	0.8	0.85	-6	0.813908912	PC
I000046PCAB	0.560553327	3.417368886	15.02496939	16.62749567	20.14218121	0.190439661	0.36982997	0.8	0.85	-10	0.606964464	PC
I000047PCAB	0.38467533	2.000361636	16.16265801	18.09039536	24.36330278	0.279263433	0.339462424	0.8	0.85	-12	0.544811304	PC
I000048PCAB	0.743751587	3.033064563	15.92677441	18.90182852	20.20233976	0.194752639	0.330569828	0.8	0.85	-6	0.285102818	PC
I000049PCAB	0.536969195	8.670939178	16.79014194	18.66874558	20.34842579	0.144830907	0.393265875	0.8	0.85	-7	0.967125524	PC
I000050PCAB	0.646850573	3.978013892	10.97022442	15.71182641	24.92616136	0.218927173	0.256120809	0.8	0.85	-11	0.862336122	PC
I000051PCAB	0.506164209	4.621509685	14.15510875	17.09934967	22.61598232	0.016748547	0.248649445	0.8	0.85	-9	0.622745858	PC
I000052PCAB	0.457474846	4.092814517	17.37041649	19.89120935	20.10276295	0.145246853	0.189528688	0.8	0.85	-11	0.968164102	PC
I000053PCAB	0.445439309	6.958593391	13.15949274	15.54728955	20.59793637	0.075717611	0.336425749	0.8	0.85	-10	0.446581492	PC
I000054PCAB	0.529716533	2.011317515	16.02244515	17.74454452	24.42459934	0.018537333	0.392742402	0.8	0.85	-10	0.885127171	PC
I000055PCAB	0.407321682	8.920870428	14.72252391	27.74878723	29.48141354	0.249498588	0.302805834	0.8	0.85	-6	0.665789897	PC
I000056PCAB	0.532829977	2.986044957	13.975833	20.1548891	21.24358334	0.031053011	0.112992563	0.8	0.85	-12	0.646302705	PC
I000057PCAB	0.68753051	7.265964069	12.18255182	20.68833957	21.52849927	0.245439762	0.29941117	0.8	0.85	-7	0.917730918	PC
I000058PCAB	0.674309593	8.636144361	11.91121637	19.52401758	22.71869343	0.035914432	0.290057186	0.8	0.85	-11	0.862785589	PC
I000059PCAB	0.443407086	7.160798169	15.301081	16.09880453	30.87484888	0.199675236	0.239762258	0.8	0.85	-11	0.856387889	PC
I000060PCAB	0.325249374	6.986301959	9.285277893	18.64965427	22.16875113	0.094221814	0.314103694	0.8	0.85	-10	0.893860765	PC
I000061PCAB	0.55975531	3.8677858	12.41958397	16.98845364	21.36594505	0.179601224	0.351349935	0.8	0.85	-8	0.385484796	PC
I000062PCAB	0.473551465	6.600854213	14.58960541	17.1270077	20.12481428	0.035240015	0.438057847	0.8	0.85	-2	0.335324899	PC
I000063PCAB	0.454654517	2.108912009	10.12989695	11.37349361	32.31038098	0.204249574	0.348854947	0.8	0.85	-9	0.712485181	PC
I000064PCAB	0.453223832	8.852781682	9.047994167	11.99587349	30.60574499	0.1067808	0.200742735	0.8	0.85	-11	0.765976462	PC
I000065PCAB	0.458060685	5.632719441	11.73460895	14.88041098	21.66561929	0.044753024	0.408603427	0.8	0.85	-8	0.67593555	PC
I000066PCAB	0.552050677	6.93318293	17.46328473	20.29783633	20.8534798	0.107989381	0.496325747	0.8	0.85	-11	0.95494482	PC
I000067PCAB	0.285368896	2.912427023	11.68328042	15.26956668	20.36362975	0.069142218	0.265687593	0.8	0.85	-9	0.143931731	PC
I000068PCAB	0.529508297	8.154030515	15.05653704	18.15491205	20.2360626	0.102054986	0.435426997	0.8	0.85	-11	0.896064769	PC
I000069PCAB	0.563502718	3.274760845	10.59811242	16.66287147	22.3640875	0.18293535	0.337992269	0.8	0.85	-11	0.972097063	PC
I000070PCAB	0.530158939	7.30054501	9.140360557	24.90417112	26.94397029	0.092616591	0.474995834	0.8	0.85	-8	0.880179584	PC
I000071PCAB	0.384872684	2.537988583	10.5941292	11.68207575	27.80028356	0.241150245	0.406440743	0.8	0.85	-6	0.843004561	PC
I000072PCAB	0.656914907	4.679166892	14.53307096	18.01264685	20.19716034	0.176178281	0.495258864	0.8	0.85	-9	0.12537665	PC
I000073PCAB	0.475962807	5.135825834	13.13332731	15.19879718	20.15097005	0.221707944	0.377745087	0.8	0.85	-7	0.369600122	PC
I000074PCAB	0.471729836	7.378239801	9.208224635	17.57596182	26.82136763	0.260556573	0.315285165	0.8	0.85	-8	0.964071876	PC
I000075PCAB	0.67438051	3.978419619	15.22736981	23.78571895	29.99874692	0.083989683	0.161051122	0.8	0.85	-3	0.869979026	PC
GSK0002PISY	0.222700841	2.417738217	9.346239909	10.41732637	26.2868731	0.017666684	0.331803004	0.8	0.85	-12	0.857838658	PI
GSK0003PCAB	0.393612938	7.226477383	11.57023256	15.79963245	20.57248918	0.074663313	0.440829313	0.8	0.85	-6	0.6985365	PC
GSK0004PCAB	0.26707081	2.449665309	17.40893043	27.59303985	31.71876979	0.056162199	0.321595797	0.8	0.85	-9	-0.497043993	PC
GSK0005PCAB	0.255990683	3.687034711	12.79438084	28.92078062	31.6945823	0.295544367	0.346665287	0.8	0.85	-7	-0.48057512	PC
GSK0006PISY	0.136290069	8.967542736	9.292333175	15.04821322	20.7859986	0.117245765	0.323496539	0.8	0.85	-8	0.230048712	PI
GSK0007PISY	0.249426744	5.658733805	9.753934392	13.09769159	25.72475766	0.222514687	0.494060409	0.8	0.85	-8	-0.396552942	PI
GSK0008PISY	0.065570902	2.489780248	11.92634229	12.80164559	20.77824379	0.031480943	0.134054912	0.8	0.85	-9	0.855926687	PI
GSK0009PCAB	0.562452505	2.624442154	14.75552758	15.9689558	20.40848098	0.127898389	0.336620675	0.8	0.85	-12	0.823611106	PC
GSK0010PISY	0.450643855	2.744547486	18.77603179	29.71174763	32.30140051	0.272460323	0.494324095	0.8	0.85	-10	-0.218885009	PI
RF10001PCAB	0.281892796	2.903948936	9.071906006	17.73815126	30.37637445	0.151676588	0.495794583	0.8	0.85	-4	0.7788622	PC
RF10002PCAB	0.271936706	6.459787591	18.00427288	25.26500581	32.19167956	0.283630094	0.45662947	0.8	0.85	-7	-0.499667619	PC
RF10003PCAB	0.159260781	2.198753317	9.075516323	23.55535253	25.04845031	0.249031849	0.441195289	0.8	0.85	-4	0.836145474	PC
RF10005PCAB	0.562630143	5.364115529	14.98947993	29.68930012	32.61359697	0.050981029	0.148381649	0.8	0.85	-4	0.995105474	PC
RF10009FASY	0.43617389	8.010612734	14.11403577	14.77886488	21.50644387	0.03568006	0.448610894	0.8	0.85	-12	0.917130219	FA
RF10011PCAB	0.491597177	6.239964749	13.51084074	15.82481076	20.01681062	0.213508157	0.310991826	0.8	0.85	-10	0.807222133	PC
RF10012ABAL	0.452755239	4.936366172	15.61004196	16.35341702	24.74547924	0.033637916	0.4087854	0.8	0.85	-10	0.716203946	AB
RF10013FASY	0.534633348	2.22851903	9.694422733	13.70715513	21.21672777	0.283242816	0.419749284	0.8	0.85	-9	0.950313055	FA
RF10014ABAL	0.506431935	2.3245944	15.93652754	17.09743812	25.3189378	0.18907449	0.414314868	0.8	0.85	-9	0.981314317	AB
RF10015FASY	0.374572686	7.650048434	9.185326799	14.01662094	21.93843891	0.010708428	0.431717455	0.8	0.85	-11	0.989688977	FA
RF10016FASY	0.243498784	2.29384657	9.47985808	26.3915676	33.21266173	0.15490962	0.354260232	0.8	0.85	-12	0.985833364	FA
RF10017FASY	0.467902375	4.027815958	14.08461043	15.01763365	23.43117645	0.150312247	0.38603208	0.8	0.85	-10	0.994559499	FA
RF10018PCAB	0.413839516	2.113095143	11.69462802	22.2718148	28.29679809	0.255399387	0.414444196	0.8	0.85	-6	0.858423457	PC
RF10019PCAB	0.271058544	3.712508332	14.98121164	19.23858836	33.09271942	0.131823819	0.436763624	0.8	0.85	-7	-0.492824464	PC
RF10020PCAB	0.18176117	2.22434265	18.89162293	25.73532646	27.7660014	0.094757427	0.424090819	0.8	0.85	-10	-0.497515039	PC
RF10021PCAB	0.340358283	2.222206856	14.23313612	26.28954083	27.25421099	0.235160427	0.39856638	0.8	0.85	-8	-0.498889536	PC
RF10022PCAB	0.257488471	2.122298616	14.00942128	20.11404478	26.16427745	0.10829673	0.230792525	0.8	0.85	-12	-0.491836001	PC
RF10024PCAB	0.078830254	2.123779068	18.60891657	26.02287843	27.58791702	0.083366717	0.266030369	0.8	0.85	-9	-0.479855781	PC
RF10025PCAB	0.327994663	2.103304172	15.27477871	28.31219298	32.34556393	0.189993421	0.325419609	0.8	0.85	-12	-0.489732802	PC
RF10026PCAB	0.053241284	2.340197408	19.84111852	21.17106064	24.52605533	0.014249477	0.256166008	0.8	0.85	-9	-0.493311188	PC
RF10027FASY	0.428705266	2.978232333	13.56953491	14.16160471	25.02312951	0.096417891	0.319842878	0.8	0.85	-9	0.832053446	FA
RF10028FASY	0.302122871	8.61049445	12.8597845	15.85095424	33.16423222	0.159307504	0.325466854	0.8	0.85	-9	0.954198779	FA
RF10030CABE	0.607269872	8.424759764	19.67057544	21.51944652	22.11018788	0.192232469	0.417793883	0.8	0.85	-7	0.862328116	Other broadleaves
RF10031QUPE	0.64110235	3.939800289	12.05497516	12.70610021	20.97393101	0.186925557	0.367958735	0.8	0.85	-5	0.660535789	QU
RF10032TICO	0.168345118	6.564524872	9.550887972	12.43232768	21.21454019	0.14511916	0.293585832	0.8	0.85	-11	-0.270166212	Other broadleaves
RF10033CABE	0.427939388	8.895895708	10.24212427	14.19276238	21.26040886	0.098294009	0.479735337	0.8	0.85	-3	0.795764048	Other broadleaves
RF10034QUPE	0.738456475	7.412689495	17.58376648	27.44334556	33.3361123	0.21544234	0.366762049	0.8	0.85	-5	0.621469136	QU
RF10035TICO	0.391130305	2.841512873	13.91621565	17.64674037	20.35168706	0.213951758	0.264325212	0.8	0.85	-3	0.459368816	Other broadleaves
RF10036ACPL	0.605845567	8.862564024	19.18910076	23.5919297	26.6356654	0.210859699	0.358467636	0.8	0.85	-12	-0.258643432	Other broadleaves
RF10037QUPE	0.71959004	8.031796696	17.05823166	20.05728209	24.24716734	0.220370502	0.367108885	0.8	0.85	-5	0.53838788	QU
RF10038TICO	0.230266111	7.577566256	9.333299045	15.15418888	26.33799309	0.097933014	0.362835449	0.8	0.85	-5	0.896657298	Other broadleaves
RF10039PCAB	0.349532615	2.589962414	9.090991551	26.58767662	34.93574802	0.054657925	0.495723839	0.8	0.85	-10	0.737945572	PC
RF10040PCAB	0.21880215	3.119412859	18.49061707	26.66715199	30.08058964	0.182471414	0.327519189	0.8	0.85	-7	-0.493103294	PC
RF10041PCAB	0.235862584	6.026682666	19.74647873	23.35869682	34.54323285	0.024375565	0.106340891	0.8	0.85	-9	-0.499963809	PC
RF10042PCAB	0.249973591	2.321326877	9.402254577	25.84545888	29.75721703	0.29657826	0.477099635	0.8	0.85	-7	0.757733863	PC
RF10043PCAB	0.279666179	3.279442722	10.11492522	24.98927858	26.37562855	0.017239146	0.113115083	0.8	0.85	-4	0.962442022	PC
RF10044PCAB	0.263918423	2.38544609	10.61870776	19.16077332	24.31701899	0.092614332	0.494763742	0.8	0.85	-12	0.889070475	PC
RF10045PCAB	0.385298494	3.351749226	9.130799555	26.87691828	29.59320957	0.093035748	0.490052403	0.8	0.85	-10	0.827985155	PC
RF10046PCAB	0.448929121	5.657046628	9.007363315	11.16722922	31.15136197	0.103300508	0.27538338	0.8	0.85	-7	0.540610879	PC
RF10047PCAB	0.268692795	3.464499076	9.307327317	10.1835161	32.07816595	0.111882297	0.152040317	0.8	0.85	-6	0.983949275	PC
RF10048PCAB	0.388598104	4.1429188	19.96393418	26.22318706	29.48693013	0.223820561	0.475943613	0.8	0.85	-8	-0.486857414	PC
RF10049PCAB	0.278144166	4.4942094	17.89114827	19.73581186	25.61175568	0.136050853	0.399591819	0.8	0.85	-12	-0.482530433	PC
RF10050PCAB	0.418427024	3.529672974	9.373774248	27.25588289	29.88418858	0.210737755	0.292306075	0.8	0.85	-3	0.80809752	PC
RF10051PCAB	0.311199393	2.233289706	19.05634443	23.59413165	28.77913482	0.201214254	0.317835831	0.8	0.85	-4	0.999912628	PC
RF10052PCAB	0.298766293	4.541046214	15.94034785	26.84587965	31.31840288	0.042487906	0.440642553	0.8	0.85	-7	-0.494267222	PC
RF10053PCAB	0.378827479	2.920315363	9.054192329	26.54296864	29.26001499	0.171265957	0.435342263	0.8	0.85	-7	0.978049649	PC
RF10054PCAB	0.463946613	2.199245509	9.168451551	19.45502473	23.58642442	0.209347659	0.265857936	0.8	0.85	-5	0.782476571	PC
RF10055CABE	0.514665336	7.856611541	16.04447477	20.5384674	33.84107518	0.172117563	0.302593987	0.8	0.85	-7	0.746563574	Other broadleaves
RF10056QUPE	0.672047534	5.797348183	15.95239353	26.07309096	30.19814503	0.22112352	0.360909115	0.8	0.85	-2	0.810916353	QU
RF10057TICO	0.455231983	6.089341131	16.54026729	28.24039482	34.53714602	0.160250123	0.377759974	0.8	0.85	-7	0.121490376	Other broadleaves
RF10058PCAB	0.398897258	3.214623881	9.016456781	19.46729179	22.55874789	0.166544632	0.493520981	0.8	0.85	-7	0.918955692	PC
RF10059QUPE	0.57405035	4.218012201	9.517008931	28.63412452	32.41167085	0.171776822	0.365339212	0.8	0.85	-4	0.954631108	QU
RF10060ACPS	0.220371294	2.472803076	10.43000777	14.57021616	25.600432	0.168130143	0.26459404	0.8	0.85	-11	0.998039414	Other broadleaves
RF10061FASY	0.347633862	6.828153444	10.35513721	14.69824884	24.2330206	0.041133346	0.225387255	0.8	0.85	-8	0.934604188	FA
RF10062PCAB	0.397297606	2.51408779	11.19269347	13.21117587	20.08432412	0.157432113	0.286438146	0.8	0.85	-9	0.886571815	PC
RF10063ABAL	0.19903383	2.331871655	10.31636663	13.02758221	21.04813465	0.271215903	0.444352904	0.8	0.85	-9	0.76888663	AB
RF10064FASY	0.313680694	4.975156487	15.19234888	16.56996061	20.53256782	0.182818655	0.345191966	0.8	0.85	-9	0.789829601	FA
RF10065ABAL	0.054641516	2.387186436	9.855729093	10.68298323	20.51161516	0.052391481	0.242892702	0.8	0.85	-2	0.447353272	AB
RF10066FASY	0.467161793	2.065771725	14.2444125	29.32044984	32.89685128	0.255675586	0.429484349	0.8	0.85	-8	0.994857974	FA
RF10067FASY	0.456393681	4.326941313	13.3261531	14.51283558	22.86262859	0.273356293	0.314941179	0.8	0.85	-9	0.800650849	FA
RF10068FASY	0.420430008	4.259648482	14.19351236	15.85842615	27.35873786	0.27999738	0.416312012	0.8	0.85	-7	0.879620273	FA
RF10069FASY	0.637953538	3.404561842	11.65765294	12.39962229	22.99589596	0.283360701	0.380974827	0.8	0.85	-10	0.904998658	FA
RF10070FASY	0.382809857	5.795809229	12.18850866	19.84300896	26.92048051	0.276680788	0.422232015	0.8	0.85	-6	0.98352398	FA
RF10071ABAL	0.391933013	2.459401534	9.015190714	18.86845209	20.95617435	0.002614964	0.056920405	0.8	0.85	-9	0.873802061	AB
RF10072FASY	0.409608869	3.278671586	13.21363925	16.85903158	27.81139654	0.012250537	0.319969176	0.8	0.85	-11	0.927990363	FA
RF10073ABAL	0.471149786	2.498248793	16.81880192	27.90264207	33.59209758	0.166447121	0.209152673	0.8	0.85	-11	0.856607724	AB
RF10074FASY	0.48279975	6.393650095	13.58444742	15.29556155	25.44087629	0.055339925	0.19267958	0.8	0.85	-9	0.980531046	FA
RF10075FASY	0.597152489	3.917468855	10.79732901	14.35933149	20.33955244	0.00924016	0.177576699	0.8	0.85	-8	0.968628899	FA
RF10076FASY	0.47070328	7.903657386	9.501740254	14.55256823	20.05227333	0.170567392	0.399302071	0.8	0.85	-12	0.754419956	FA
RF10077ABAL	0.362445279	2.571912765	19.96717139	23.03908796	33.96312716	0.13772428	0.437610122	0.8	0.85	-10	0.823399989	AB
RF10079PCAB	0.304256995	4.536402667	15.87522593	18.21517666	24.05741297	0.05035371	0.283284604	0.8	0.85	-8	-0.489413801	PC
RF10080PCAB	0.358880339	2.718472225	15.08316915	19.44792993	28.3962656	0.150268467	0.441232421	0.8	0.85	-5	0.664264122	PC
RF10081PCAB	0.39495818	2.271869601	11.68924169	13.72022825	32.65867	0.010186992	0.416742668	0.8	0.85	-6	0.833211774	PC
RF10082PCAB	0.370480186	2.644828301	16.45496197	24.40542948	29.03282972	0.171115292	0.257078069	0.8	0.85	-8	-0.497044518	PC
RF10083ABAL	0.415366615	6.526804382	10.12811588	10.76774062	20.99506305	0.079188227	0.476956228	0.8	0.85	-10	0.979548831	AB
RF10084FASY	0.326217116	7.056650312	9.713844558	18.16143536	24.58135245	0.056532	0.11713155	0.8	0.85	-11	0.812268345	FA
RF10085FASY	0.384361099	6.348773721	10.90085459	16.71007973	23.40211075	0.136777388	0.260715242	0.8	0.85	-11	0.986901659	FA
RF10086PCAB	0.265664591	2.000709822	9.098563248	18.03651635	27.15736336	0.06850554	0.147353646	0.8	0.85	-10	0.924030427	PC
RF10087ABAL	0.24543319	8.688572293	13.98870481	24.29803867	30.10165866	0.243345677	0.278197672	0.8	0.85	-12	-0.228060867	AB
RF10088FASY	0.328025189	4.020482581	12.22737315	14.338985	25.39389397	0.223949133	0.286200329	0.8	0.85	-10	0.853887024	FA
RF10089ABAL	0.586427816	8.289816027	16.60191939	18.11123939	28.63342178	0.164960566	0.230573668	0.8	0.85	-4	-0.472693031	AB
RF10090FASY	0.31972609	7.393191082	11.49572099	14.21034138	27.76509272	0.200538	0.27679648	0.8	0.85	-9	0.847329501	FA
RF10091FASY	0.366222314	8.546778227	9.285614043	15.23870039	26.60715985	0.229874459	0.269172471	0.8	0.85	-8	0.757648908	FA
RF10092PCAB	0.293484683	2.504616495	9.081869467	17.55263868	29.73533717	0.067273973	0.100644669	0.8	0.85	-10	0.564111648	PC
RF10093PCAB	0.264828724	3.050352145	14.10066001	20.35567586	32.57948466	0.143873383	0.25868554	0.8	0.85	-6	-0.440150376	PC
RF10094PCAB	0.269561193	3.7017665	19.18066469	20.01862598	27.45908773	0.199876808	0.391465756	0.8	0.85	-6	-0.480396352	PC
RF10095PCAB	0.297090218	7.162297307	9.453627158	10.04605681	25.73061942	0.174237546	0.229862453	0.8	0.85	-8	0.702571392	PC
RF10096PCAB	0.355269389	6.949096242	9.063995304	29.87471214	30.94388276	0.014687432	0.441501847	0.8	0.85	-5	0.621877128	PC
RF10097PCAB	0.264215133	2.323427852	14.00491018	27.21235373	34.67842258	0.013356293	0.430546496	0.8	0.85	-3	0.702017106	PC
RF10098PCAB	0.302871895	8.66309864	9.165942766	17.41236216	33.50291864	0.012930483	0.078922582	0.8	0.85	-4	-0.259089081	PC
RF10099PCAB	0.352890643	2.117712523	10.34134013	29.39977404	34.34984326	0.022746636	0.055327339	0.8	0.85	-9	0.720166492	PC
RF10100PCAB	0.296082181	2.117779544	10.06121378	24.81890939	33.9949074	0.052610585	0.112967357	0.8	0.85	-3	0.865144806	PC
RF10101PCAB	0.301571632	2.308902731	9.856221879	22.51240789	30.70492829	0.077663634	0.108193272	0.8	0.85	-3	0.937921296	PC
RF10102PCAB	0.436283449	2.015614109	9.217185997	17.97076632	27.36669854	0.03328233	0.166122036	0.8	0.85	-3	0.122624692	PC
RF10103PCAB	0.495528676	2.064365223	9.773054505	18.90671361	20.35681169	0.068806655	0.123084415	0.8	0.85	-10	0.754220717	PC
RF10104PCAB	0.487749734	2.413891195	18.50854388	19.85265905	20.27324527	0.020400546	0.166757083	0.8	0.85	-4	-0.490202819	PC
RF10105PCAB	0.328667483	7.091563142	9.276245851	22.93732794	29.94992989	0.081587358	0.444503947	0.8	0.85	-12	-0.195524774	PC
RF10106PCAB	0.383551227	8.864351761	18.68689484	22.02519613	30.10438041	0.240725374	0.320972852	0.8	0.85	-9	-0.480626578	PC
RF10107PCAB	0.385396323	7.206412145	9.488367515	29.78443364	33.39914224	0.004830052	0.462697206	0.8	0.85	-11	0.192443075	PC
RF10108ACSP	0.494275007	7.124312273	14.0326235	17.45680549	22.18572805	0.102775406	0.162114746	0.8	0.85	-8	0.780171393	Other broadleaves
RF10109FASY	0.496206809	3.833362676	15.00973102	16.88535176	20.07071089	0.237836659	0.415477104	0.8	0.85	-7	0.996412124	FA
RF10111ACSP	0.173095634	8.01764036	13.74429879	17.05626651	20.14190661	0.078109044	0.25310177	0.8	0.85	-6	0.637573067	Other broadleaves
RF10112FASY	0.314036855	3.531339663	15.75542935	17.32450882	23.60425755	0.276691059	0.457095321	0.8	0.85	-8	0.959923669	FA
RF10114FASY	0.315759468	8.497812626	18.79573917	29.80547182	32.4097202	0.275049835	0.494163704	0.8	0.85	-10	0.923353542	FA
RF10115PCAB	0.220052356	4.524904095	9.04791314	10.78667787	29.65296208	0.18921924	0.233448525	0.8	0.85	-7	0.728839364	PC
RF10116PCAB	0.336430835	3.685618825	10.21944198	14.87486589	33.82783142	0.189771384	0.492529078	0.8	0.85	-7	0.784403734	PC
RF10117PCAB	0.382839247	2.087375482	9.073588435	16.68118838	27.37515185	0.113692936	0.316858822	0.8	0.85	-3	0.994183167	PC
RF10118PCAB	0.297677948	3.621553895	9.812160676	19.08628462	24.15204903	0.297058117	0.496254575	0.8	0.85	-7	0.962482145	PC
RF10119PCAB	0.344271513	5.770587474	15.84424672	20.87738621	26.91948734	0.237565571	0.425082574	0.8	0.85	-8	-0.460788608	PC
RF10120PCAB	0.432358854	8.832402975	15.24914801	26.05848658	27.17654953	0.264614403	0.455018452	0.8	0.85	-11	-0.261799739	PC
RF10121PCAB	0.386934189	2.597943956	17.02215916	28.69125724	30.71987979	0.115827462	0.451798388	0.8	0.85	-3	0.933353205	PC
RF10122PCAB	0.462596913	3.401954718	10.06366859	23.41813967	23.54714234	0.124634491	0.483502375	0.8	0.85	-7	0.639606655	PC
RF10123ACPS	0.253840387	5.33335028	9.124613195	11.89578818	32.68200871	0.070959594	0.102975773	0.8	0.85	-9	0.803937765	Other broadleaves
RF10124FASY	0.341289439	4.011570175	11.0938891	25.83425649	26.92906311	0.273016611	0.498165104	0.8	0.85	-5	0.371544713	FA
RF10125ABAL	0.36229746	8.92762627	13.27553657	14.67437074	20.30892439	0.188362732	0.227133246	0.8	0.85	-9	0.291635876	AB
RF10126FASY	0.455099867	3.096104903	13.98014723	14.80559848	24.27391004	0.039517775	0.410595054	0.8	0.85	-11	0.858501615	FA
RF10127FASY	0.403959274	8.59680488	13.10738415	15.25406939	29.50903674	0.275348443	0.315709991	0.8	0.85	-9	0.795466735	FA
RF10128FASY	0.425035746	8.095846343	11.83255976	26.98732979	31.57817273	0.103311674	0.497573156	0.8	0.85	-8	0.978839235	FA
RF10129ABAL	0.550250756	2.297667586	9.394233738	25.73509966	34.41602892	0.080777523	0.140210532	0.8	0.85	-10	0.971655586	AB
RF10130FASY	0.284042433	7.324662743	14.8856801	15.39029755	30.24511643	0.23619639	0.288781669	0.8	0.85	-10	0.987841023	FA
RF10131PCAB	0.314222635	7.725026911	14.79967677	22.11752752	34.83379324	0.295434106	0.468620641	0.8	0.85	-12	0.581795963	PC
RF10132PCAB	0.421846821	3.417806271	14.70672932	16.19368742	27.97343062	0.194653495	0.496444232	0.8	0.85	-3	0.94822866	PC
RF10133PCAB	0.378032024	2.382618343	10.05832256	20.44146865	25.02577676	0.276817946	0.408833563	0.8	0.85	-5	0.929247378	PC
RF10134PCAB	0.393749499	4.96132033	17.18940743	20.19716266	34.84890415	0.252205749	0.499713909	0.8	0.85	-11	-0.478921663	PC
RF10135PCAB	0.385852023	3.045397124	9.224155627	18.05589403	31.90572947	0.199980741	0.387696205	0.8	0.85	-3	0.961705785	PC
RF10136PCAB	0.448174648	2.708335482	13.27805545	17.5215013	20.11919823	0.202931907	0.492106585	0.8	0.85	-5	0.776743297	PC
RF10137FASY	0.468037564	8.697294384	11.06064856	14.02594845	23.88547101	0.135946722	0.363579655	0.8	0.85	-9	0.935743744	FA
RF10138FASY	0.417336449	7.851458291	13.14509497	14.78977089	24.06933146	0.192401625	0.320803291	0.8	0.85	-12	0.998565278	FA
RF10139FASY	0.353126082	8.581602539	13.51324028	14.01767672	29.25608058	0.093469126	0.343635534	0.8	0.85	-9	0.851544073	FA
RF10140FASY	0.39783989	8.870181414	10.91546024	13.93863394	24.00949046	0.183842023	0.209322942	0.8	0.85	-12	0.99624403	FA
RF10141ABAL	0.45663649	8.954837594	18.6638583	22.01487999	28.04425682	0.126221148	0.45004157	0.8	0.85	-4	-0.413569556	AB
RF10142FASY	0.368854285	8.185826982	10.5405682	26.41264376	33.72208825	0.186448183	0.475043025	0.8	0.85	-5	0.850950543	FA
RF10143PCAB	0.325722231	2.691409038	14.15096539	28.17882164	30.68734101	0.277503805	0.442802634	0.8	0.85	-5	0.531957299	PC
RF10144PCAB	0.188547525	2.205290356	15.08484851	19.78466741	25.68308778	0.018250922	0.281566292	0.8	0.85	-9	-0.483700664	PC
RF10145PCAB	NA	2.112870618	9.305573647	10.04485015	25.10527988	0.205617499	0.465765256	0.8	0.85	-8	-0.406204208	PC
RF10146FASY	0.322794388	4.547082718	9.662151082	10.33892753	21.15275526	0.217608788	0.452920007	0.8	0.85	-10	0.904945414	FA
RF10147FASY	0.297807253	2.41105108	9.788727555	18.5639777	27.61303717	0.27956257	0.481226832	0.8	0.85	-6	0.91967276	FA
RF10148ABAL	0.335413956	5.994515123	17.90520649	19.2535619	20.47023126	0.145713145	0.320235468	0.8	0.85	-5	-0.331205025	AB
RF10149FASY	0.370270844	8.072462101	10.39367851	13.03542023	27.77537302	0.217170757	0.27394592	0.8	0.85	-11	0.731162801	FA
RF10150FASY	0.56183109	5.037527267	9.513102385	11.97411999	22.10214916	0.123182912	0.16521375	0.8	0.85	-12	0.891064644	FA
RF10151PCAB	0.372194889	4.832432741	15.85392681	28.65630051	33.61673114	0.120595348	0.267435409	0.8	0.85	-9	-0.472817095	PC
RF10152PCAB	0.494729898	2.372946281	9.992719242	24.48359564	34.14973122	0.029239475	0.493552392	0.8	0.85	-9	0.469499998	PC
RF10153PCAB	0.360137641	2.500012551	10.01411463	24.89325944	34.32686373	0.185052379	0.497695818	0.8	0.85	-6	0.988711159	PC
RF10154ABAL	0.12654586	8.974980352	16.24397621	19.58923078	21.55646802	0.263871613	0.42301336	0.8	0.85	-7	-0.345504855	AB
RF10155FASY	0.188493006	2.944307047	9.634744467	12.17881024	26.9953098	0.00197035	0.193504002	0.8	0.85	-10	0.952500814	FA
RF10156ABAL	0.169510489	2.454796866	9.499255725	10.69958052	33.94105299	0.185789222	0.282988378	0.8	0.85	-11	0.986121219	AB
RF10157FASY	0.237506496	4.767483984	15.53542478	23.23513076	30.45873211	0.227690962	0.432842311	0.8	0.85	-8	0.994259672	FA
RF10158PCAB	0.305079048	3.925597302	9.604277126	12.63773964	26.63152062	0.290990893	0.473709522	0.8	0.85	-7	0.327677764	PC
RF10159PCAB	0.312306276	6.026084054	10.88806986	29.66189472	34.77529315	0.025924008	0.448213941	0.8	0.85	-4	-0.101671126	PC
RF10160PCAB	0.414979909	8.825178887	10.31244738	11.44867095	21.89137675	0.243277807	0.472461943	0.8	0.85	-9	0.447415789	PC
RF10161PCAB	0.271069322	8.863447216	10.33546007	11.50136721	32.52190485	0.099215977	0.407631761	0.8	0.85	-4	-0.401425171	PC
RF10162PCAB	0.288048647	6.035933806	10.93526849	20.23721452	30.73023114	0.025031121	0.461647189	0.8	0.85	-9	-0.392589718	PC
RF10163PCAB	0.341982534	3.307640526	9.130350345	9.708323757	20.38101893	0.287729822	0.488493413	0.8	0.85	-5	0.275750521	PC
RF10164PCAB	0.082360416	6.015804821	11.05719949	14.50218334	33.12613856	0.052293988	0.25268964	0.8	0.85	-7	-0.465490757	PC
RF10165FASY	0.439518862	5.608767835	9.901172921	11.56656692	20.00062049	0.114939657	0.140581365	0.8	0.85	-7	0.857096208	FA
RF10166PCAB	0.345730958	6.680266312	9.91567253	13.6366288	20.32844968	0.103654504	0.329438718	0.8	0.85	-6	0.696764433	PC
RF10167FASY	0.388996213	7.184581322	12.25093892	14.34685165	21.57970512	0.165772972	0.349499318	0.8	0.85	-12	0.973071135	FA
RF10168FASY	0.352200393	7.008976076	14.09697762	14.70864341	30.57353711	0.084680821	0.169886369	0.8	0.85	-8	0.998356674	FA
RF10169PCAB	0.237329008	4.694202224	11.13287049	17.11352722	20.27960532	0.08527569	0.304340892	0.8	0.85	-12	0.898270397	PC
RF10170ABAL	0.478955182	6.686237547	11.11078691	15.7666351	20.0078086	0.0731716	0.228507908	0.8	0.85	-8	0.938353798	AB
RF10171FASY	0.399890944	2.173763337	12.81612731	15.83943703	25.25197739	0.091919876	0.225500793	0.8	0.85	-7	0.974144484	FA
RF10172FASY	0.364444339	8.356253058	10.52519831	13.92996619	29.10181538	0.171772063	0.295633327	0.8	0.85	-8	0.823151518	FA
RF10173PCAB	0.473372956	6.614668218	12.44283424	14.74500478	21.6643734	0.055706934	0.489249152	0.8	0.85	-12	0.595782134	PC
RF10174PCAB	0.437000368	7.26234297	11.43993283	15.9769976	20.76474976	0.118614972	0.149142947	0.8	0.85	-11	0.964520273	PC
RF10175FASY	0.094987377	4.730056244	9.799377869	10.73792258	21.12880626	0.116027316	0.214331094	0.8	0.85	-8	0.858173979	FA
RF10176PCAB	0.558290944	2.860577377	10.96094203	13.27757157	23.71331038	0.10473214	0.161134342	0.8	0.85	-9	0.92838677	PC
RF10177ABAL	0.36028073	8.47494341	17.9348076	21.03175661	28.64516766	0.157500507	0.422689088	0.8	0.85	-6	-0.494314247	AB
RF10178ACPS	0.2827431	7.338922062	9.781190922	22.2996001	28.64937487	0.199494659	0.276269289	0.8	0.85	-5	0.814537397	Other broadleaves
RF10179FASY	0.414314946	4.742399921	9.417259859	16.41870859	20.38195308	0.246558719	0.472927699	0.8	0.85	-4	0.773667426	FA
RF10180PCAB	0.252222513	4.099060417	14.15279839	14.69861722	20.50770116	0.037045349	0.42878936	0.8	0.85	-2	-0.17669094	PC
RF10181FASY	0.290033147	2.508851584	9.084686318	11.48533956	26.6885013	0.075126503	0.284585636	0.8	0.85	-10	0.861167021	FA
RF10182PCAB	0.444768825	2.412442306	10.19590311	11.45875993	26.64397785	0.194803778	0.231213433	0.8	0.85	-6	0.931168729	PC
RF10183PCAB	0.474631526	3.022578998	10.91589574	27.21223044	33.12024778	0.281886876	0.494987704	0.8	0.85	-3	0.518007509	PC
RF10184PCAB	0.40149985	5.942267362	10.35518609	10.92555701	25.00974623	0.265211514	0.430081199	0.8	0.85	-12	0.47912501	PC
RF10185PCAB	0.512603261	8.365214703	10.57747278	12.08399894	24.16118912	0.234631113	0.479754846	0.8	0.85	-11	0.619194168	PC
RF10186SOAU	0.226381995	2.013911285	9.034605311	27.50360139	30.56458642	0.266438799	0.365856503	0.8	0.85	-3	0.959207126	Other broadleaves
RF10187PCAB	0.365108157	7.229705742	10.78314128	11.32570838	24.36531137	0.143120977	0.265083996	0.8	0.85	-10	0.675490611	PC
RF10188FASY	0.480109822	8.55339443	12.36397149	13.03749049	34.53575801	0.037340789	0.158924539	0.8	0.85	-11	0.928920133	FA
RF10189PCAB	0.376059255	7.991871648	10.16809993	12.50675877	23.26937013	0.296730152	0.461737061	0.8	0.85	-9	0.552065254	PC
RF10190ACPS	0.272440426	8.668232228	11.1473507	12.56342056	23.05950578	0.166261139	0.242886328	0.8	0.85	-12	0.947414865	Other broadleaves
RF10191PCAB	0.406207513	6.688852066	10.24066216	27.05503133	33.82435031	0.287510891	0.486365459	0.8	0.85	-8	0.975444959	PC
RF10192FASY	0.158039817	7.806199602	12.44470484	13.67484832	26.03011129	0.035425485	0.12344731	0.8	0.85	-12	0.891210733	FA
RF10193PCAB	0.211843079	4.125546714	10.02807203	11.67930303	25.34640468	0.283670895	0.461636975	0.8	0.85	-7	0.805675473	PC
RF10194FASY	0.23836886	6.519044734	12.46920231	14.8048594	22.08966261	0.083873109	0.321489233	0.8	0.85	-8	0.878538366	FA
RF10195FASY	0.212364823	3.045652877	11.15850637	15.54470431	20.59390874	0.26627416	0.436830581	0.8	0.85	-10	0.879698612	FA
RF10196PCAB	0.305250991	4.130906214	11.82140153	25.52217085	27.81622514	0.28628704	0.476049343	0.8	0.85	-12	0.998440582	PC
RF10197FASY	0.332372709	2.230341503	12.57928339	13.97962414	23.43376914	0.224209392	0.367759789	0.8	0.85	-9	0.903876467	FA
RF10198PCAB	0.297237155	5.856457457	11.18903312	12.25574358	25.42627723	0.14947982	0.427097339	0.8	0.85	-7	0.687174852	PC
RF10199FASY	0.258688028	8.842509778	12.51149741	13.10874708	21.2238031	0.21301204	0.440285593	0.8	0.85	-8	0.912949908	FA
RF10200PCAB	0.423509597	2.45146272	12.37642249	13.95786241	21.04027438	0.029256713	0.221629892	0.8	0.85	-10	0.993356602	PC
RF10201ABAL	0.28746665	2.67371364	10.87617166	20.66918646	33.13521531	0.28466985	0.497214198	0.8	0.85	-8	0.752355637	AB
RF10202FASY	0.277214559	3.278689327	11.9412941	12.71619717	21.77741037	0.274353895	0.389750925	0.8	0.85	-10	0.891531272	FA
RF10203PCAB	0.354123226	3.275106551	12.9648178	14.76191155	20.31263895	0.07276757	0.333982241	0.8	0.85	-9	0.381255456	PC
RF10204ACPS	0.302060669	3.537554743	9.035373329	10.87904986	31.10310401	0.219235645	0.485119753	0.8	0.85	-12	0.821963949	Other broadleaves
RF10205FASY	0.383856598	8.851368955	11.96181855	14.00138585	20.73408902	0.107613235	0.412479167	0.8	0.85	-9	0.82303873	FA
RF10206FASY	0.291693389	8.968556773	9.49040296	12.31883164	26.1978636	0.043633113	0.277909529	0.8	0.85	-8	0.884534556	FA
RF10207PCAB	0.229259015	2.910774324	9.213108674	15.23306488	23.11421645	0.270877552	0.308952982	0.8	0.85	-7	0.682375881	PC
RF10208FASY	0.226250746	2.110582179	14.38118589	18.64401303	20.28419884	0.05862311	0.330326418	0.8	0.85	-8	0.631204556	FA
RF10209FASY	0.254460331	3.806754035	14.13902831	14.8821876	20.59372923	0.08313925	0.321100816	0.8	0.85	-9	0.830024227	FA
RF10210PCAB	0.464173738	2.509874281	10.82928656	13.6297891	20.98420984	0.029402949	0.132935496	0.8	0.85	-10	0.187443714	PC
RF10211FASY	0.370231247	6.594163564	14.25130535	14.91401443	27.79276839	0.000666053	0.120845432	0.8	0.85	-9	0.995959183	FA
RF10212ABAL	0.215118868	2.259942514	9.014210769	24.83309891	25.93209953	0.041238435	0.069125359	0.8	0.85	-9	0.794544468	AB
RF10213FASY	0.287736885	2.060197455	10.90961223	16.79300308	23.82907519	0.144523854	0.234823961	0.8	0.85	-12	0.975349382	FA
RF10215FASY	0.341299503	3.340962398	10.16014818	16.79605262	20.13973671	0.099331008	0.167781656	0.8	0.85	-9	0.937208639	FA
RF10216ACPS	0.379586992	5.039560385	13.37155843	14.5981949	21.30664952	0.248317485	0.337576573	0.8	0.85	-11	0.891743278	Other broadleaves
RF10217FASY	0.275136691	8.430061865	14.29946703	15.3556224	22.22045955	0.095204245	0.280314808	0.8	0.85	-6	0.79696605	FA
RF10218PCAB	0.358121806	4.077929191	12.69993453	14.37655215	21.30616211	0.00604979	0.431554693	0.8	0.85	-9	0.468560569	PC
RF10219ABAL	0.470673015	4.661530175	9.280580827	26.7283845	32.48499617	0.057588234	0.432181204	0.8	0.85	-11	0.942316379	AB
RF10220FASY	0.261793804	2.500614795	13.31376591	14.80218396	23.71671074	0.115096671	0.163069531	0.8	0.85	-10	0.98333154	FA
RF10221PCAB	0.414481074	7.854338811	9.16323778	15.68836328	27.25364945	0.23336464	0.435821434	0.8	0.85	-6	0.969908054	PC
RF10222FASY	0.25462739	2.62934082	11.69519304	15.10556823	21.47064982	0.152122255	0.330234011	0.8	0.85	-12	0.962704392	FA
RF10223PCAB	0.334065794	3.776859583	10.7689836	11.79913254	27.2557841	0.220322038	0.36360168	0.8	0.85	-7	0.905551329	PC
RF10224FASY	0.3849837	5.618960011	13.95983425	15.16479178	22.96290561	0.00231845	0.21780963	0.8	0.85	-10	0.990721725	FA
RF10225ACPS	0.263470914	8.921658652	19.90692272	20.4185896	31.36273351	0.14936408	0.229350664	0.8	0.85	-11	-0.070632891	Other broadleaves
RF10226FASY	0.348255263	4.159904848	13.49345506	15.66957578	24.04448518	0.022008465	0.054167284	0.8	0.85	-8	0.88324764	FA
RF10227PCAB	0.627638307	2.167790337	19.12548114	29.55492243	31.71723404	0.035388582	0.487715036	0.8	0.85	-12	0.692083823	PC
RF10228FASY	0.3136419	2.129331505	11.5197528	14.27927878	25.30037371	0.058359799	0.439067285	0.8	0.85	-12	0.920181664	FA
RF10229FASY	0.362426566	2.505198731	14.70021993	16.60343408	29.64420823	0.013161742	0.327045591	0.8	0.85	-12	0.963810078	FA
RF10230FASY	0.371046933	3.911325512	15.38894143	22.94335877	26.3915213	0.000646347	0.181904203	0.8	0.85	-10	0.900151164	FA
RF10231PCAB	0.293615598	2.143714261	18.37945433	23.77782675	27.27500759	0.233420753	0.474887969	0.8	0.85	-3	0.868962631	PC
RF10232PCAB	0.417999544	7.252057931	9.220975302	10.02190406	32.05125821	0.155214531	0.243473805	0.8	0.85	-6	0.165145974	PC
RF10233FASY	0.221810295	3.219671811	11.57505247	15.03174194	21.01130994	0.118240645	0.387966097	0.8	0.85	-12	0.921983972	FA
RF10234FASY	0.350158656	8.328936854	10.38861423	12.02270221	23.84664398	0.11484039	0.318422945	0.8	0.85	-9	0.989478316	FA
RF10235FASY	0.253536699	4.485136973	11.26738692	12.18748773	26.64080857	0.182121849	0.318868403	0.8	0.85	-11	0.954879651	FA
RF10236PCAB	0.37698537	8.994080933	10.11295554	14.68164259	22.19638819	0.269996035	0.353547065	0.8	0.85	-7	0.553539229	PC
RF10237FASY	0.290670432	4.253519014	12.23997741	12.8662768	22.49805298	0.076694177	0.205396068	0.8	0.85	-8	0.847940443	FA
RF10238PCAB	0.347862969	6.662363887	9.061929875	9.955710096	22.77277231	0.239997287	0.320274349	0.8	0.85	-8	0.033357711	PC
RF10239FASY	0.268391362	8.748596551	10.97331129	13.9170243	23.00575703	0.216753973	0.31809432	0.8	0.85	-9	0.920186845	FA
RF10240PCAB	0.349133707	4.47804091	10.20963465	11.12662653	21.5487527	0.113474526	0.438540859	0.8	0.85	-7	0.850020763	PC
RF10241FASY	0.351045996	2.072879687	11.72251295	13.89465309	21.75053543	0.07024757	0.259949167	0.8	0.85	-9	0.912301554	FA
RF10242FASY	0.429350158	3.326618376	13.28163535	14.32844919	24.21683629	0.099614923	0.267213975	0.8	0.85	-12	0.982676802	FA
RF10243ACPS	0.174575572	8.93831612	19.48569073	25.94572288	30.0181255	0.182232595	0.370826651	0.8	0.85	-10	-0.469888224	Other broadleaves
RF10244FASY	0.150755934	2.196892111	11.80853421	19.58560836	25.74830343	0.102707298	0.358453264	0.8	0.85	-10	0.940812492	FA
RF10245PCAB	0.35736808	3.641218239	9.245548656	25.44721313	34.68534263	0.196017296	0.31292839	0.8	0.85	-3	0.877859467	PC
RF10246FASY	0.207634102	8.914520059	12.95406447	17.73974957	32.85100722	0.290030812	0.325627524	0.8	0.85	-11	0.850906605	FA
RF10248FASY	0.305706259	2.458888295	14.24898619	15.88290726	21.77756709	0.140947046	0.294323026	0.8	0.85	-10	0.992408459	FA
RF10249PCAB	0.386359761	2.745727965	11.27696615	14.97687321	20.85861827	0.082597838	0.320198769	0.8	0.85	-11	0.937009951	PC
RF10250FASY	0.362100489	3.106329784	12.7532818	15.64454951	25.1561142	0.097813635	0.156081852	0.8	0.85	-11	0.925588751	FA
RF10251PCAB	0.39774199	2.109134245	10.8919243	26.12100025	34.87778011	0.087280919	0.295932824	0.8	0.85	-6	0.940792742	PC
RF10252FASY	0.352701476	2.167479877	11.76874066	12.30344578	25.80981869	0.049295396	0.297510511	0.8	0.85	-12	0.908062044	FA
RF10253FASY	0.266604341	3.68926677	11.88136832	12.91852069	26.86651077	0.103147942	0.287866179	0.8	0.85	-12	0.984625331	FA
RF10255FASY	0.494936822	4.047823489	14.75319753	16.02449754	20.30314531	0.0282814	0.241551964	0.8	0.85	-12	0.857639755	FA
RF10256PCAB	0.373385626	7.796122337	9.177204201	10.78586285	26.50169478	0.19965908	0.425000658	0.8	0.85	-7	0.251693674	PC
RF10257ACPS	0.31949514	3.126948956	9.92772341	11.42752016	23.33164576	0.039384992	0.317242199	0.8	0.85	-12	0.708746802	Other broadleaves
RF10258FASY	0.29948632	8.440386836	11.12268252	12.90486842	29.94953665	0.138875915	0.280705784	0.8	0.85	-9	0.983872305	FA
RF10259PCAB	0.454319296	2.1945117	10.85605724	15.08605079	26.30362182	0.086041146	0.358497578	0.8	0.85	-3	0.904054813	PC
RF10260PCAB	0.412986003	5.608099704	17.16430922	25.83015853	31.18613578	0.219459905	0.493638217	0.8	0.85	-10	-0.474342437	PC
RF10261PCAB	0.394849271	7.181167304	9.076134251	24.95762315	32.57366582	0.132227428	0.180249455	0.8	0.85	-3	0.601338276	PC
RF10262ABAL	0.121474036	8.99367654	10.00900212	18.12223115	21.48267025	0.192816005	0.480732822	0.8	0.85	-7	-0.443994336	AB
RF10263FASY	0.349214627	6.133239379	9.276240491	12.39874606	22.57767496	0.234662216	0.493942643	0.8	0.85	-5	0.69470577	FA
RF10264FASY	0.476706632	2.706346154	16.11035046	18.64360789	22.69129022	0.155766815	0.266415507	0.8	0.85	-12	0.951240336	FA
RF10265FASY	0.364132722	6.888253343	9.208774777	12.42279929	32.5342439	0.056945566	0.493787107	0.8	0.85	-12	0.662961702	FA
RF10266FASY	0.438243003	3.02706994	11.53534649	15.89327762	24.33215816	0.198271874	0.271423762	0.8	0.85	-11	0.679169349	FA
RF10267FASY	0.447439561	8.168772917	11.23269877	12.06168551	23.75584689	0.025978964	0.381367835	0.8	0.85	-12	0.808332624	FA
RF10268PCAB	0.219092632	2.409361976	9.630023154	10.34059967	22.66670042	0.189670992	0.420155902	0.8	0.85	-8	0.767346741	PC
RF10269PCAB	0.051896338	5.372268979	17.01509642	22.18814573	33.20755008	0.110903072	0.145325963	0.8	0.85	-8	-0.498137192	PC
RF10270FASY	0.403254265	6.402757071	15.7302182	17.15178279	22.69347761	0.022935386	0.240961212	0.8	0.85	-11	0.551085658	FA
RF10271FASY	0.579003859	5.15793822	17.03272346	18.02391641	24.36629316	0.121535355	0.262500871	0.8	0.85	-10	0.776205442	FA
RF10272FASY	0.486013397	8.827670729	11.924104	18.42588382	20.45579214	0.025907148	0.243970313	0.8	0.85	-12	0.993020106	FA
RF10273FASY	0.530432431	3.040156969	9.722223922	17.49603132	22.52207441	0.042398025	0.086186695	0.8	0.85	-10	0.885167731	FA
RF10274PCAB	0.410079681	2.35661716	12.31206119	16.96564097	21.09459267	0.074217825	0.409747966	0.8	0.85	-11	0.516540647	PC
RF10275FASY	0.10607167	2.28137955	15.96787711	19.13439498	33.38013683	0.014712968	0.046054053	0.8	0.85	-12	0.917327413	FA
RF10276PCAB	0.482294862	3.321287138	13.06527923	16.8446102	22.12581821	0.146006577	0.384341736	0.8	0.85	-6	0.974314124	PC
RF10277PCAB	0.449154167	6.531585108	18.01894284	29.65225844	33.40946155	0.088980631	0.167242887	0.8	0.85	-8	-0.499675209	PC
RF10278FASY	0.191321333	2.851257519	10.64569791	13.31178937	21.35325859	0.141273642	0.396828739	0.8	0.85	-9	0.839068625	FA
RF10279FASY	0.406295219	2.708758953	14.1264006	15.51305473	21.12480645	0.051143297	0.341567941	0.8	0.85	-10	0.922996134	FA
RF10285PCAB	0.163457092	4.928075517	19.61202719	29.23951694	31.20206502	0.180010799	0.294803515	0.8	0.85	-12	-0.495542621	PC
RF10293PCAB	0.36978749	3.08777031	9.425764611	10.43442815	20.07830992	0.16337332	0.220472483	0.8	0.85	-10	0.562666842	PC
RF10294ABAL	0.499752403	8.83354262	19.26359503	20.56803897	21.00535154	0.235667841	0.496022067	0.8	0.85	-4	-0.330744685	AB
RF10295FASY	0.448703082	5.749507079	9.144757901	26.11597127	28.12759184	0.188917945	0.440871054	0.8	0.85	-5	0.739568929	FA
RF10296PCAB	0.392376889	2.762747388	19.24950588	24.30289061	34.00944592	0.264211786	0.440516676	0.8	0.85	-11	0.291212152	PC
RF10297PCAB	0.322643575	6.624914048	9.484457813	18.98729461	24.23400015	0.295362492	0.411030684	0.8	0.85	-6	0.555001319	PC
RF10298PCAB	0.439956683	7.446519993	11.33071521	12.75977215	22.49843852	0.001854562	0.402248996	0.8	0.85	-11	0.544717739	PC
RF10299PCAB	0.379316171	6.339605532	18.98576059	29.43939726	31.51004192	0.043639184	0.284579481	0.8	0.85	-9	-0.457609815	PC
RF10300PCAB	0.464685915	5.964823436	17.83282129	27.48822726	31.1023155	0.066382664	0.219271284	0.8	0.85	-8	-0.498567844	PC
RF10301PCAB	0.404851106	3.257213165	9.450496219	14.56703574	33.30122508	0.168723903	0.495909776	0.8	0.85	-6	0.59277126	PC
RF10302PCAB	0.390230056	4.703231634	9.453179361	17.09762767	22.15992078	0.107950041	0.149803989	0.8	0.85	-8	-0.295477954	PC
RF10303PCAB	0.413770412	2.19557372	17.22710489	19.54431538	23.32519139	0.184617125	0.465296515	0.8	0.85	-3	0.840842178	PC
RF10304PCAB	0.517693381	2.027842555	9.551441513	19.27194969	20.58078618	0.143024798	0.172398547	0.8	0.85	-10	0.66584609	PC
RF10305PCAB	0.546098709	4.578348665	9.529442324	10.64313201	26.03954051	0.145352855	0.283240548	0.8	0.85	-9	0.731053037	PC
RF10306PCAB	0.390606064	2.824592986	9.162703404	18.96339907	25.97469233	0.071310453	0.289123307	0.8	0.85	-3	0.728128577	PC
RF10307PCAB	0.271670701	6.994344244	15.61296737	18.30024248	31.26913094	0.266925109	0.498586925	0.8	0.85	-10	-0.366239461	PC
RF10308PCAB	0.297525233	5.170217236	18.31783242	20.62505023	27.46972767	0.139622262	0.476490864	0.8	0.85	-10	-0.494491311	PC
RF10309PCAB	0.432181272	2.931508984	9.089013613	14.05744196	20.29532577	0.090895139	0.336327263	0.8	0.85	-11	0.862704353	PC
RF10310PCAB	0.33654047	2.490519034	18.43718281	25.12326522	32.71218473	0.205019529	0.485476104	0.8	0.85	-8	-0.474058287	PC
RF10311PCAB	0.469273579	2.874158147	9.418461808	20.10674378	21.41625725	0.054310399	0.475705945	0.8	0.85	-12	0.790570828	PC
RF10312PCAB	0.381043818	7.500875803	9.00652316	15.69612463	33.11759293	0.025519828	0.496292388	0.8	0.85	-10	0.094332681	PC
RF10313PCAB	0.347634522	2.00323638	9.01440906	13.82109824	20.65303787	0.108657214	0.367124378	0.8	0.85	-11	0.985075288	PC
RF10314PCAB	0.360136418	8.989618003	10.5269639	16.20083362	21.23221969	0.249503361	0.492526455	0.8	0.85	-3	0.063083537	PC
RF10315PCAB	0.225458722	3.172766695	9.109082404	16.55731952	27.21909798	0.292686943	0.475458962	0.8	0.85	-10	0.933660646	PC
RF10316PCAB	0.219428956	2.189744987	11.60237693	12.71823073	20.36682281	0.297467111	0.472425979	0.8	0.85	-7	0.484273302	PC
RF10317PCAB	0.248365528	2.702435431	9.908695434	28.20977042	34.07452734	0.032018251	0.455568767	0.8	0.85	-6	0.836097596	PC
RF10318PCAB	0.428825231	2.318241052	15.92494722	22.95968768	34.62653992	0.218011817	0.391518645	0.8	0.85	-7	-0.46678685	PC
RF10319PCAB	0.376811415	4.859013029	9.683896024	13.71493698	25.65796213	0.186706713	0.498845376	0.8	0.85	-6	0.766151928	PC
RF10320PCAB	0.361865067	6.59930167	16.18086651	25.66564069	34.78934358	0.280190766	0.455610596	0.8	0.85	-10	-0.499440005	PC
RF10321PCAB	0.267242867	3.986028122	10.02146458	10.99941649	28.20215597	0.281888411	0.484189343	0.8	0.85	-11	0.394361028	PC
RF10322PCAB	0.348456829	3.345492301	9.799510541	29.76809803	32.93613546	0.090982725	0.435562582	0.8	0.85	-3	0.85194817	PC
RF10323PCAB	0.299995841	2.131802561	9.102631406	10.38214813	27.03913073	0.166169548	0.469693951	0.8	0.85	-5	0.988784277	PC
RF10324FASY	0.269669798	5.923428416	10.26721667	15.67121101	22.1564007	0.197425351	0.25794079	0.8	0.85	-8	0.853730272	FA
RF10325ACPS	0.33279126	6.01768952	10.44066291	11.55674731	25.07855209	0.01462991	0.338642659	0.8	0.85	-7	0.986873933	Other broadleaves
RF10326FASY	0.267445214	2.542394228	10.73849144	12.42206748	29.74121002	0.250744443	0.329986726	0.8	0.85	-12	0.968780388	FA
RF10327PCAB	0.342480036	2.414133889	10.27073323	10.9210258	28.97295695	0.201855978	0.299330765	0.8	0.85	-9	0.623160511	PC
RF10328ABAL	0.44152143	2.137421497	16.16541103	26.6223224	27.30635756	0.289965713	0.475270408	0.8	0.85	-4	-0.457918577	AB
RF10329FASY	0.47659685	2.227487946	13.13320043	17.65133597	20.24749849	0.067082821	0.308296553	0.8	0.85	-8	0.940119073	FA
RF10330PCAB	0.405211032	3.826581123	10.51818934	14.40654313	23.53944465	0.252124034	0.492804867	0.8	0.85	-2	0.390630909	PC
RF10331FASY	0.4059376	8.74159064	11.21909669	15.22729935	22.43160261	0.13223942	0.299835328	0.8	0.85	-11	0.99170326	FA
RF10332PCAB	0.179643554	2.53472727	9.303567754	26.87613272	33.18821051	0.286765109	0.497085528	0.8	0.85	-10	0.345066989	PC
RF10333ABAL	0.248594691	8.809627048	18.69052473	20.06852461	27.05450729	0.264521147	0.360524874	0.8	0.85	-5	-0.47199418	AB
RF10334FASY	0.51807212	5.856673854	9.288562736	15.97602878	31.63395106	0.135439845	0.471803809	0.8	0.85	-10	0.854150356	FA
RF10335PCAB	0.512717744	5.722520711	11.38475076	29.80011123	30.76248959	0.267125092	0.499220158	0.8	0.85	-10	0.790259085	PC
RF10336ABAL	0.400849609	8.963941658	14.85185037	20.56427218	24.85365507	0.148508968	0.371914126	0.8	0.85	-5	-0.475993449	AB
RF10337FASY	0.412281959	5.904694031	9.148223555	19.51067937	22.7189039	0.060659982	0.492650093	0.8	0.85	-12	0.469838888	FA
RF10338PCAB	0.412467411	2.19256407	10.27888162	11.23016897	20.21408625	0.288564756	0.407559747	0.8	0.85	-7	0.922164819	PC
RF10339ABAL	0.571722005	8.958920077	18.33006979	23.89216541	28.57096704	0.156592917	0.483149826	0.8	0.85	-6	-0.179594983	AB
RF10340FASY	0.351913271	6.770522814	9.322139548	25.36599393	27.30777	0.002974265	0.494281589	0.8	0.85	-8	0.415753947	FA
RF10341ABAL	0.331755461	3.390257824	9.757139448	13.43612297	34.9192626	0.282366153	0.479410662	0.8	0.85	-5	0.553306732	AB
RF10342FASY	0.352816835	4.035069159	9.659946959	16.31673544	29.20311848	0.296596999	0.498610474	0.8	0.85	-6	0.001773751	FA
RF10343FASY	0.380503684	5.521269443	13.62215403	14.36321989	30.04304472	0.159386841	0.242044898	0.8	0.85	-10	0.884712457	FA
RF10344PCAB	0.217464468	2.606642651	12.51197546	13.05160058	24.37572259	0.015676336	0.326590608	0.8	0.85	-9	0.814137273	PC
RF10345ABAL	0.433507569	8.927234179	16.92746698	20.64054995	30.82896196	0.172554997	0.463130242	0.8	0.85	-11	0.669114922	AB
RF10346FASY	0.333398857	5.253103239	14.72946156	16.11968949	20.29767922	0.189588555	0.272412986	0.8	0.85	-7	0.992757964	FA
RF10347PCAB	0.384877119	5.027700411	12.71574741	28.73918028	30.62142557	0.179753486	0.498462496	0.8	0.85	-7	0.879680396	PC
RF10348ABAL	0.423537072	2.342314778	11.22220971	15.49402734	27.93146177	0.118678076	0.288957629	0.8	0.85	-10	0.907137433	AB
RF10349FASY	0.355801188	2.521122358	12.09201364	13.95144265	20.82153387	0.064001365	0.136281869	0.8	0.85	-11	0.899243869	FA
RF10350ACPS	0.283085486	6.003440523	11.15796203	11.71764021	26.50500369	0.054587205	0.334496555	0.8	0.85	-11	0.959461922	Other broadleaves
RF10351FASY	0.465741597	6.946827969	13.7529668	15.02403638	23.90331616	0.146028984	0.182256929	0.8	0.85	-8	0.878425135	FA
RF10352PCAB	0.580789804	3.940570876	14.54912651	23.17391996	23.48215359	0.122433971	0.157263012	0.8	0.85	-6	0.924662816	PC
RF10353ACPS	0.378542094	8.380595629	9.34536397	16.83978132	31.94057861	0.15406811	0.250734776	0.8	0.85	-6	0.898910278	Other broadleaves
RF10354FASY	0.335642804	8.210671299	9.995771119	24.38013171	28.21316282	0.173609068	0.201340102	0.8	0.85	-8	0.818281054	FA
RF10355PCAB	0.459767747	2.738826876	12.95741309	14.73184712	27.19282412	0.006269698	0.450194286	0.8	0.85	-11	0.87996197	PC
RF10357FASY	0.339750571	2.661720658	9.085099273	16.42368648	34.82148106	0.055937993	0.210795771	0.8	0.85	-9	0.905652797	FA
RF10358PCAB	0.280453102	7.810329192	9.003299167	27.91185502	33.72259105	0.066292964	0.167378222	0.8	0.85	-7	0.894530975	PC
RF10359ABAL	0.31486074	2.195855864	9.023297222	25.60181435	30.2947592	0.008237788	0.345573076	0.8	0.85	-12	0.729405333	AB
RF10360ACPS	0.225184822	6.016916534	9.413042947	10.16105153	20.66885199	0.133411909	0.473130229	0.8	0.85	-10	0.847739953	Other broadleaves
RF10361FASY	0.513187028	5.490496232	14.53195701	17.27526832	20.05377441	0.245508609	0.305784358	0.8	0.85	-10	0.955477052	FA
RF10362ABAL	0.520672233	2.241818854	19.47312888	21.94338524	24.48312826	0.108595235	0.478183345	0.8	0.85	-10	0.848056417	AB
RF10363ACPS	0.306542182	5.507075176	11.20607366	16.38776412	20.72960718	0.153942386	0.231556271	0.8	0.85	-7	0.84087395	Other broadleaves
RF10364FASY	0.323163102	7.247952885	13.64555371	15.44666302	20.59491652	0.053559269	0.322091904	0.8	0.85	-8	0.970857973	FA
RF10365PCAB	0.539342752	4.403355079	13.28747366	20.04910915	27.01972985	0.224894671	0.479471706	0.8	0.85	-10	0.987387205	PC
RF10366ABAL	0.330597037	7.971416911	16.37934325	22.15141806	34.64636484	0.24134643	0.460855686	0.8	0.85	-5	0.827321971	AB
RF10367ACPS	0.491435075	7.802082619	14.19897124	24.70877061	33.33181336	0.211000257	0.466580954	0.8	0.85	-12	0.805235529	Other broadleaves
RF10368FASY	0.50609326	7.588521623	9.403747635	23.00545141	31.26425877	0.105298141	0.478362442	0.8	0.85	-12	0.823753744	FA
RF10369PCAB	0.357291458	2.180860583	9.082247795	26.97567571	32.65991505	0.154540217	0.476472134	0.8	0.85	-5	0.896724713	PC
RF10370PCAB	0.277867064	8.916220627	12.55215009	24.12828115	29.99337927	0.018516332	0.196399128	0.8	0.85	-9	0.173074704	PC
RF10371PCAB	0.313197332	7.922694325	10.56276209	23.70037747	24.51869546	0.040534783	0.471261405	0.8	0.85	-12	-0.402748401	PC
RF10372ABAL	0.394065875	4.581360745	11.71187502	12.42994467	21.51104356	0.070451213	0.395802339	0.8	0.85	-3	0.566108327	AB
RF10373FASY	0.246934882	2.421497606	9.534253041	10.23414864	26.34797332	0.214070105	0.37240672	0.8	0.85	-8	0.780582826	FA
RF10374PCAB	0.298808718	8.857530857	10.16558496	11.74696638	24.42194206	0.225712399	0.367820479	0.8	0.85	-11	0.730250355	PC
RF10375PCAB	0.311553007	8.879476347	9.810670645	13.75846878	29.0722595	0.20729257	0.458108816	0.8	0.85	-5	-0.043062613	PC
RF10376PCAB	0.476525809	2.118187832	9.113190619	11.14619063	20.65516902	0.182833849	0.441676129	0.8	0.85	-7	0.423203434	PC
RF10377ABAL	0.157381892	8.798872648	16.44948618	21.07439876	32.13844865	0.207392136	0.294820964	0.8	0.85	-4	-0.328627427	AB
RF10378FASY	0.1423543	3.122484334	11.39379023	13.09748995	23.61503898	0.270974399	0.441998296	0.8	0.85	-11	-0.491325124	FA
RF10379FASY	0.461403611	3.239350985	13.14845284	14.7053394	29.11937551	0.100212749	0.145083415	0.8	0.85	-12	0.953716313	FA
RF10380FREX	0.285438604	8.970680165	9.793339167	13.08083726	20.69736043	0.216906414	0.378554932	0.8	0.85	-7	0.745240046	Other broadleaves
RF10381FASY	0.310805358	6.276538556	13.81972785	16.18296072	20.96311947	0.024716612	0.267573634	0.8	0.85	-8	0.948130434	FA
RF10382FASY	0.290103454	4.164269905	12.6553997	14.1945319	20.83521922	0.181068822	0.212820226	0.8	0.85	-11	0.854046872	FA
RF10383PCAB	0.342157419	2.998036086	9.837238042	15.07029518	22.54279118	0.068784211	0.189076251	0.8	0.85	-12	0.408935419	PC
RF10384PCAB	0.469013791	8.002921223	11.99695779	22.94605033	32.35655377	0.017381681	0.438273031	0.8	0.85	-7	-0.316662763	PC
RF10385PCAB	0.328825614	7.268846831	11.25034494	12.20635385	28.32630673	0.04123773	0.497370775	0.8	0.85	-4	0.100046863	PC
RF10386ABAL	0.333575386	2.202296341	9.635060595	19.35743512	21.44935483	0.013371827	0.199989744	0.8	0.85	-6	0.90818987	AB
RF10387FASY	0.264250724	8.39204393	12.8664112	15.49276108	25.86189499	0.076428344	0.145185221	0.8	0.85	-11	0.752362124	FA
RF10388ABAL	0.172675666	2.92880625	10.3912067	20.20521725	20.6240955	0.013054566	0.144691314	0.8	0.85	-9	0.511963672	AB
RF10389FASY	0.30049709	4.972560378	13.15537473	17.40325887	20.82217354	0.055061823	0.18567089	0.8	0.85	-9	0.968640855	FA
RF10390PCAB	0.183361616	4.001970742	10.9518991	18.72395868	26.91207728	0.226590116	0.488493628	0.8	0.85	-9	0.996677376	PC
RF10391ABAL	0.297904542	3.489933741	9.473751254	19.47356237	20.46431851	0.021332333	0.177436814	0.8	0.85	-11	0.515884847	AB
RF10392FASY	0.304556358	3.873814627	13.32623652	17.48203898	24.21396131	0.100325948	0.142546751	0.8	0.85	-10	0.977144723	FA
RF10393ABAL	0.28131861	2.712436227	9.547063823	21.49046439	22.77025419	0.064720567	0.456327355	0.8	0.85	-6	0.975690617	AB
RF10394FASY	0.333464284	8.669490244	13.1241623	13.82477401	25.47847705	0.026782895	0.179634617	0.8	0.85	-12	0.976175834	FA
RF10395FASY	0.161509475	3.478600487	9.521954756	13.08101571	20.85223549	0.00175613	0.038953986	0.8	0.85	-11	0.840947722	FA
RF10396ABAL	0.415504832	8.486932211	11.41083891	29.32165093	33.77667102	0.23803005	0.495421426	0.8	0.85	-6	-0.056849579	AB
RF10397FASY	0.113595625	4.238389589	9.392907461	10.87287077	30.8973936	0.250959151	0.381116208	0.8	0.85	-9	0.831065001	FA
RF10398ABAL	0.148894902	8.023215445	9.121709859	14.85654467	33.22802377	0.211667361	0.453709188	0.8	0.85	-11	-0.488108334	AB
RF10399FASY	0.467842928	5.664080407	14.41946822	15.00094857	22.00050544	0.082093142	0.26484783	0.8	0.85	-12	0.756057538	FA
RF10400FASY	0.36477988	5.947462512	14.13693771	15.7177477	20.64846401	0.162244534	0.233922214	0.8	0.85	-12	0.951786791	FA
RF10401ABAL	0.268282714	8.830387833	16.60043368	25.8959589	26.89450907	0.222141369	0.382592719	0.8	0.85	-6	-0.304271018	AB
RF10402FASY	0.410799419	5.432297465	9.307339656	27.76785082	33.71505911	0.046246726	0.487259363	0.8	0.85	-12	0.640197191	FA
RF10403PCAB	0.365157609	2.557357175	10.57139237	11.66586899	23.79285454	0.295179754	0.44862542	0.8	0.85	-5	0.613072163	PC
RF10404ABAL	0.449323942	8.849497764	18.44846995	20.87363927	30.33020587	0.19504264	0.463440608	0.8	0.85	-6	-0.384206041	AB
RF10405FASY	0.501828682	6.436703671	9.028925311	19.14479037	28.4133636	0.249797079	0.495939455	0.8	0.85	-9	0.35906486	FA
RF10406PCAB	0.418606491	2.131187378	11.41162244	23.10885471	34.50954676	0.271704585	0.471808951	0.8	0.85	-8	0.97205084	PC
RF10407PCAB	0.411562648	4.742957155	9.079914697	12.09519802	21.15406579	0.294580761	0.433108793	0.8	0.85	-5	0.846340488	PC
RF10408PCAB	0.302945744	4.353608986	12.3266622	28.7504979	33.33641571	0.090912497	0.368147558	0.8	0.85	-8	-0.486935252	PC
RF10409PCAB	0.387422367	3.904452481	11.85125684	29.072947	29.2832556	0.023161563	0.408759458	0.8	0.85	-4	-0.30030464	PC
RF10410PCAB	0.409082673	2.254109808	10.47036071	13.09760541	20.78796899	0.297430895	0.453067709	0.8	0.85	-4	-0.441655005	PC
RF10411PCAB	0.553639348	2.536031785	11.26490229	13.50920672	24.62622462	0.291664555	0.473299748	0.8	0.85	-5	0.972760958	PC
RF10413PCAB	0.524327505	3.735478245	12.18812863	21.31881667	28.83726251	0.288774777	0.487358046	0.8	0.85	-5	0.976856046	PC
RF10414PCAB	0.570895606	3.378844111	9.096237197	12.44997979	24.64009452	0.117489097	0.429859073	0.8	0.85	-6	0.870829461	PC
RF10415FASY	0.515055803	4.711198076	10.06050036	12.00351041	21.08272107	0.257624254	0.386138262	0.8	0.85	-6	0.91253094	FA
RF10416FASY	0.355594879	3.958707494	10.72740448	12.19069011	20.30559623	0.04462339	0.135198232	0.8	0.85	-7	0.593960285	FA
RF10417ABAL	0.053036619	8.121139713	15.12228847	19.4334997	27.92467839	0.154557196	0.193537886	0.8	0.85	-8	-0.498935568	AB
RF10418FASY	0.344913958	2.799340617	11.11700866	12.37003676	21.95470088	0.011504139	0.366437909	0.8	0.85	-10	0.729761669	FA
RF10419ABAL	0.038841209	3.099862135	9.978453086	23.9315743	30.90379183	0.268426121	0.497479784	0.8	0.85	-5	0.904806916	AB
RF10420FASY	0.244002865	4.640044205	9.857330647	10.76656565	20.30765792	0.135600417	0.173367106	0.8	0.85	-8	0.648849193	FA
RF10421PCAB	0.219033147	3.094019139	9.060328291	19.29143478	27.40531304	0.279399485	0.482125249	0.8	0.85	-6	0.173358337	PC
RF10422ABAL	0.134382314	7.637822371	9.831337413	11.81538353	33.62343973	0.122757257	0.166677746	0.8	0.85	-12	-0.376616783	AB
RF10423FASY	0.280908536	3.308779399	10.95740744	11.90744001	22.01054154	0.060442184	0.205950879	0.8	0.85	-7	0.770615345	FA
RF10424ABAL	0.29788295	2.876631117	15.04363532	16.5809707	21.53354287	0.145330699	0.188301185	0.8	0.85	-12	0.995157721	AB
RF10425FASY	0.43917527	6.361843787	9.679262095	14.48245473	22.82160151	0.108234154	0.169339056	0.8	0.85	-9	0.999412665	FA
RF10427ABAL	0.2974855	3.342356753	10.31045952	14.4919161	20.13773321	0.113370474	0.240197256	0.8	0.85	-9	0.826287637	AB
RF10428FASY	0.38592218	2.051003951	13.55468004	15.54408094	23.7914746	0.164134055	0.230308754	0.8	0.85	-10	0.913896127	FA
RF10429ABAL	0.328274752	3.157565299	15.93131426	17.84769537	21.78444059	0.29976352	0.487795259	0.8	0.85	-6	0.961854948	AB
RF10431FASY	0.387427593	7.617834523	9.022847515	15.37035517	21.27686652	0.147741166	0.181613391	0.8	0.85	-12	0.657637441	FA
RF10432ABAL	0.246954403	7.974700232	9.046616803	27.33781956	34.67747856	0.252790986	0.496026428	0.8	0.85	-9	0.868742119	AB
RF10433FASY	0.503440284	4.692171612	14.47959462	15.7801507	20.80663264	0.020974581	0.255472289	0.8	0.85	-10	0.916641249	FA
RF10434ABAL	0.277964942	2.972672337	16.17497739	16.93809305	23.06766504	0.136029043	0.220667961	0.8	0.85	-9	0.92531685	AB
RF10435FASY	0.514001196	2.678550796	14.9164143	15.82746531	27.62242828	0.006715902	0.128426742	0.8	0.85	-10	0.715062866	FA
RF10436ABAL	0.35732271	2.77965502	9.417421316	17.95561687	20.32655378	0.148403798	0.183820614	0.8	0.85	-9	0.877730527	AB
RF10437FASY	0.398175865	8.597327879	9.064000062	12.64618739	20.85732176	0.187661487	0.238422435	0.8	0.85	-10	0.398503323	FA
RF10438PCAB	0.250882007	2.677963339	9.868867368	15.87724593	31.75746894	0.210519224	0.499906251	0.8	0.85	-8	0.837769652	PC
RF10439ABAL	0.352058028	5.694980526	11.07397041	16.59890427	20.09399183	0.122660212	0.408472222	0.8	0.85	-9	0.98684672	AB
RF10440ACPS	0.371521925	8.57865686	14.15002695	29.46158775	32.46659264	0.281335	0.342121	0.8	0.85	-6	-0.491296826	Other broadleaves
RF10441FASY	0.437991542	2.568531467	11.80877186	15.12667238	26.66903143	0.01874429	0.206226156	0.8	0.85	-11	0.619232973	FA
RF10442ABAL	0.191559941	5.894911009	9.323415391	17.08259599	20.12856242	0.003861167	0.215643267	0.8	0.85	-9	0.786420224	AB
RF10443FASY	0.242021956	6.671833008	13.24609502	16.18881354	20.77313875	0.139285222	0.250408008	0.8	0.85	-10	0.941407195	FA
RF10444ABAL	0.252499345	2.039097602	10.0896137	27.95358434	28.93173854	0.280056908	0.492917464	0.8	0.85	-3	-0.427037685	AB
RF10445FASY	0.386518328	8.573471375	10.70945411	19.85405731	31.48213324	0.04384341	0.49571198	0.8	0.85	-4	0.865670721	FA
RF10446PCAB	0.430982288	4.535522806	9.467181443	15.10435086	29.98617487	0.27139233	0.479353091	0.8	0.85	-5	0.60379423	PC
RF10447PCAB	0.390099876	2.960290773	14.99189461	22.46896428	32.55442324	0.004203534	0.221037578	0.8	0.85	-11	-0.496370334	PC
RF10448ABAL	0.295397254	7.589998122	9.010786026	16.99423699	20.36567683	0.00294909	0.031030367	0.8	0.85	-8	0.810832533	AB
RF10449FASY	0.34986124	7.604835714	14.61250318	17.04441378	22.68281314	0.061507325	0.222306645	0.8	0.85	-11	0.841205105	FA
RF10450ABAL	0.515627277	2.440701963	9.876222173	11.06726432	21.87090705	0.077274368	0.199105549	0.8	0.85	-12	0.92066333	AB
RF10451FASY	0.492829515	8.58821195	9.254582046	12.83760076	22.16526221	0.007134702	0.351652316	0.8	0.85	-12	0.693155	FA
RF10452ABAL	0.19523869	7.403907885	9.094557875	24.12711242	26.86059754	0.223234006	0.485568965	0.8	0.85	-8	0.812136527	AB
RF10453FASY	0.24019153	6.376284828	13.43652587	16.69183909	20.54196322	0.211291322	0.238544024	0.8	0.85	-12	0.997932834	FA
RF10454ABAL	0.442492249	7.880880726	9.27241492	16.10687478	20.24597511	0.200522275	0.28370332	0.8	0.85	-12	0.925485062	AB
RF10455ACPS	0.360044123	7.137973207	11.21081857	12.07799162	26.94108048	0.181093379	0.257356267	0.8	0.85	-8	0.980730151	Other broadleaves
RF10457PCAB	0.214289486	8.648715465	10.83856193	12.33828688	26.68273309	0.272784883	0.486492195	0.8	0.85	-8	0.810634704	PC
RF10458ABAL	0.256531344	2.835559152	9.027563805	10.27160447	25.52917488	0.140201501	0.210350821	0.8	0.85	-12	0.549946775	AB
RF10459FASY	0.493452399	3.009713169	13.53037103	17.6226344	21.71837279	0.057319439	0.185687488	0.8	0.85	-11	0.767568696	FA
RF10460ACPS	0.466537969	4.094424294	11.18440811	16.39442457	21.65397741	0.293599622	0.341388109	0.8	0.85	-11	0.639618256	Other broadleaves
RF10461ABAL	0.246278404	3.844712625	9.247058962	17.88392163	22.11941397	0.122831693	0.226646671	0.8	0.85	-6	0.904801963	AB
RF10462FASY	0.403283952	5.428482328	14.05199916	17.27599667	22.31963201	0.193864315	0.349478607	0.8	0.85	-10	0.668181862	FA
RF10463ABAL	0.43413641	4.701512718	9.239523566	14.86003554	21.74955734	0.130016711	0.239688312	0.8	0.85	-8	0.842219609	AB
RF10464FASY	0.273128858	5.992746277	13.09139882	17.44607292	20.1184603	0.103633923	0.232571176	0.8	0.85	-11	0.891108886	FA
RF10465ABAL	0.391228066	4.176377825	18.45282827	18.98643573	20.06766581	0.014600037	0.351920584	0.8	0.85	-7	0.978842373	AB
RF10466FASY	0.28089086	7.424913722	11.98215556	15.89681434	21.77496237	0.116131972	0.165026453	0.8	0.85	-9	0.833698965	FA
RF10467ABAL	0.385891651	5.546408562	9.232443185	10.67934284	25.24377222	0.051226362	0.211772328	0.8	0.85	-11	0.754656056	AB
RF10468FASY	0.305423823	6.800926686	13.95044518	18.01858225	21.49257682	0.162211464	0.230004966	0.8	0.85	-11	0.87758561	FA
RF10469ABAL	0.304663267	7.726811242	9.112823277	15.36087544	20.23933217	0.040372883	0.273928752	0.8	0.85	-11	0.596536325	AB
RF10470FASY	0.455110139	8.809085628	9.326154591	15.90570314	25.45817728	0.033668776	0.179147113	0.8	0.85	-10	0.412533385	FA
RF10472PCAB	0.374480534	2.240495018	14.48503539	22.43707888	27.35328774	0.05016929	0.150899985	0.8	0.85	-8	-0.475031676	PC
RF10473FASY	0.262660202	2.123367419	11.19131715	12.38905575	32.04962392	0.297771894	0.435986602	0.8	0.85	-11	0.962022211	FA
RF10474FASY	0.311745554	7.033365304	9.278985407	13.76905535	21.7289346	0.295623316	0.328406095	0.8	0.85	-6	0.907471523	FA
RF10475ABAL	0.350235788	8.1890448	14.05912107	20.26559232	28.19063618	0.18614449	0.490112934	0.8	0.85	-7	-0.394141931	AB
RF10476FASY	0.526048401	6.246675406	9.585305898	21.67475551	23.16690055	0.251868478	0.474375623	0.8	0.85	-5	0.659084502	FA
RF10478FASY	0.211819293	3.176731334	10.54650958	19.20232924	23.59807753	0.201156964	0.492238049	0.8	0.85	-12	0.975489278	FA
RF10479PCAB	0.263457851	5.608535571	10.07876873	19.54079028	32.19506682	0.0127762	0.051725111	0.8	0.85	-11	-0.460302993	PC
RF10480PCAB	0.323718485	8.92933949	9.799133885	26.83528451	28.69468783	0.158731005	0.498385252	0.8	0.85	-10	0.640384779	PC
RF10481PCAB	0.49243699	3.409554877	11.09157761	13.01766485	22.46413913	0.278778848	0.49831865	0.8	0.85	-5	0.43996265	PC
RF10482FASY	0.482400419	3.889435863	14.11882788	27.66837704	33.36544487	0.015313024	0.253677511	0.8	0.85	-10	0.9704316	FA
RF10483FASY	0.279168063	8.887796846	13.41830371	15.64674514	27.51306736	0.17373382	0.19923554	0.8	0.85	-12	0.752391935	FA
RF10485PCAB	0.309273099	2.673301214	12.17008388	27.30343148	30.17565916	0.298237087	0.498345275	0.8	0.85	-6	0.865025664	PC
RF10486FASY	0.334643175	5.215993606	14.22629135	16.38146485	20.42034671	0.03822338	0.490121642	0.8	0.85	-6	0.987244017	FA
RF10487FASY	0.474228434	8.526392568	12.58361989	13.32601015	20.87237395	0.031721528	0.47350003	0.8	0.85	-9	0.714009617	FA
RF10489FASY	0.406152496	2.45305824	15.75571912	16.50410919	20.21499834	0.152820886	0.212339608	0.8	0.85	-9	0.901648964	FA
RF10490FASY	0.559726649	5.234309222	13.47850262	17.07615098	20.32804567	0.108687078	0.366910676	0.8	0.85	-10	0.905335716	FA
RF10491FASY	0.530817776	4.581264912	10.11430274	15.80193463	20.87018897	0.069084521	0.365616691	0.8	0.85	-7	0.945060777	FA
RF10492ABAL	0.127223104	8.708262462	17.90435204	27.56217639	31.50173352	0.261292648	0.423971668	0.8	0.85	-7	-0.455224151	AB
RF10493FASY	0.475992245	7.145473737	9.366329215	10.9827115	21.06182682	0.1821401	0.483928869	0.8	0.85	-10	0.86659183	FA
RF10494PCAB	NA	2.012499162	9.180179162	9.710980654	29.97770663	0.101322807	0.272838928	0.8	0.85	-7	0.917695136	PC
RF10495FASY	0.403114286	7.837386699	9.989832743	16.08204168	20.72939468	0.054518405	0.373203751	0.8	0.85	-8	0.839761279	FA
RF10496FASY	0.467685706	8.386742595	11.67547168	17.02314665	20.00101278	0.105027539	0.374236568	0.8	0.85	-8	0.935148222	FA
RF10497FASY	0.336121049	3.617395748	11.70696738	13.35116635	20.06610024	0.065314477	0.403518778	0.8	0.85	-9	0.900157411	FA
RF10498PCAB	0.301261755	2.731532936	9.349313182	28.69651749	32.9399946	0.295842004	0.493993485	0.8	0.85	-6	0.829271748	PC
RF10499FASY	0.536344778	7.721692297	15.32320551	15.84029839	20.0273348	0.097430076	0.399502659	0.8	0.85	-9	0.761608313	FA
RF10500PCAB	0.325760919	2.451196061	9.07480456	10.06142508	20.29115094	0.025539339	0.065481846	0.8	0.85	-6	0.901142895	PC
RF10503PCAB	0.086843848	5.0593182	16.78742142	23.86810951	30.29144029	0.033324779	0.183492279	0.8	0.85	-8	-0.496994029	PC
RF10505PCAB	0.504502553	2.684455824	9.636891629	24.09278515	28.26902865	0.079705168	0.477117672	0.8	0.85	-11	0.82632665	PC
RF10506PCAB	0.308983655	2.728519937	9.92584143	11.05257689	28.25086769	0.199882999	0.272398758	0.8	0.85	-11	0.860896186	PC
RF10507PCAB	0.28774242	2.041807702	10.34712508	17.8516226	25.07807231	0.053918091	0.488461814	0.8	0.85	-9	0.715116982	PC
RF10508PCAB	0.34632201	2.40603321	9.028365974	12.50418106	30.51318241	0.065382859	0.2539949	0.8	0.85	-9	0.551910973	PC
RF10509PCAB	0.643796203	7.416958957	15.97765018	19.89556611	28.44590137	0.246446773	0.444445334	0.8	0.85	-4	-0.269772991	PC
RF10510PCAB	0.674096491	7.454759948	17.55674399	22.03355952	32.50384205	0.246614203	0.49767235	0.8	0.85	-2	-0.057596774	PC
RF10511PCAB	0.634244481	6.849153506	15.65869485	26.99708413	31.60462355	0.037754417	0.457256907	0.8	0.85	-3	0.771075332	PC
RF10512PCAB	0.446731706	2.064070767	18.80559114	21.29086807	28.71949676	0.020202427	0.143105158	0.8	0.85	-3	0.944042359	PC
RF10513PCAB	0.425918366	2.460108932	11.08123455	17.67357294	27.9955015	0.12919634	0.491686111	0.8	0.85	-9	0.743844864	PC
RF10514PCAB	0.428113129	2.107265784	11.22048767	27.85427245	30.53768673	0.161460656	0.381857398	0.8	0.85	-3	0.97955425	PC
RF10515PCAB	0.516281225	2.258481682	18.40094153	25.40672666	30.65874856	0.073529643	0.281187961	0.8	0.85	-3	0.904948474	PC
RF10516PCAB	0.346262867	6.559864341	18.38763766	25.13200855	29.84417562	0.096813942	0.222933899	0.8	0.85	-11	-0.481401004	PC
RF10517PCAB	0.429730055	6.213773835	11.63728508	12.9304179	27.41873269	0.283437906	0.456445037	0.8	0.85	-11	0.404469736	PC
RF10518ABAL	0.237961579	8.83870022	16.919621	29.68181971	32.86457566	0.008253	0.475900273	0.8	0.85	-7	-0.444071331	AB
RF10519FASY	0.423967478	5.041189	9.453177888	18.34358362	26.0785998	0.298374215	0.485296456	0.8	0.85	-5	0.784651957	FA
RF10520PCAB	0.242419791	8.948338885	14.35806633	14.94846021	31.15414991	0.185237908	0.314436388	0.8	0.85	-8	-0.442426348	PC
RF10521FASY	0.267128808	3.770025576	10.02620675	10.66355453	20.65895052	0.238505244	0.388335168	0.8	0.85	-7	0.992256723	FA
RF10522ABAL	0.29438803	2.680815505	10.16514695	14.4686325	21.38019916	0.267693443	0.496186766	0.8	0.85	-6	-0.470989551	AB
RF10523FASY	0.402074189	7.20837887	9.886855058	10.75116863	22.15789154	0.056192646	0.450921415	0.8	0.85	-7	0.914979364	FA
RF10524PCAB	0.256306247	8.618201531	15.75473419	19.03612233	20.54930798	0.114100897	0.323873356	0.8	0.85	-7	-0.462124206	PC
RF10525ABAL	0.454886957	8.937759814	14.34187871	23.18794438	31.17968332	0.214238594	0.368553463	0.8	0.85	-3	-0.453242637	AB
RF10526FASY	0.426946853	4.021490527	9.207801868	20.40117517	26.65820445	0.264480949	0.491056651	0.8	0.85	-6	0.858581228	FA
RF10527PCAB	0.369106674	3.217877711	11.77861997	16.59156772	32.97436604	0.283876362	0.329158704	0.8	0.85	-7	0.902058489	PC
RF10528ABAL	0.411956645	8.31323761	15.77293668	17.30410707	20.70114994	0.036478265	0.199709142	0.8	0.85	-2	0.020223196	AB
RF10529ACPS	0.308167302	8.826563888	13.26812761	27.18509062	27.45225658	0.162537627	0.229695429	0.8	0.85	-9	0.445620676	Other broadleaves
RF10530FASY	0.453482243	7.605338996	9.135021334	23.19957698	31.85087382	0.142412751	0.4917791	0.8	0.85	-5	0.979122206	FA
RF10531ABAL	0.35719984	8.725590321	16.09169923	21.71675122	23.76514882	0.154484814	0.369618319	0.8	0.85	-7	-0.404145251	AB
RF10532FASY	0.429127478	7.737953424	12.90452565	20.58382616	23.01697047	0.230677293	0.35382922	0.8	0.85	-8	0.854570192	FA
RF10533PCAB	0.251193139	3.126955335	12.17010327	14.1568655	20.72000685	0.245997443	0.410477987	0.8	0.85	-7	0.785294367	PC
RF10534ABAL	0.285495841	5.258993864	9.36898639	16.4949085	30.95054414	0.082402199	0.489474648	0.8	0.85	-9	0.730929082	AB
RF10535FASY	0.413950641	8.228658017	9.172111068	14.89318569	31.53897067	0.079051907	0.467671843	0.8	0.85	-11	0.608521761	FA
RF10536ABAL	0.199651527	2.126146813	9.277931136	29.58143629	32.16522707	0.010721073	0.074326709	0.8	0.85	-6	0.963946345	AB
RF10537FASY	0.304524149	7.266824427	13.01996745	17.32136596	20.18177987	0.049262327	0.240283546	0.8	0.85	-9	0.907472499	FA
RF10538ABAL	0.226656949	2.011381045	9.247831874	10.95295747	22.54081682	0.008699761	0.049374606	0.8	0.85	-12	0.706324101	AB
RF10539FASY	0.309404411	6.904603777	12.53101107	13.61721835	24.30416783	0.029136491	0.116685019	0.8	0.85	-9	0.959757969	FA
RF10540ABAL	0.143799204	2.081001398	9.932871472	19.75621884	26.87515642	0.03725938	0.13541846	0.8	0.85	-9	0.645385784	AB
RF10541FASY	0.239646901	2.340689617	12.34758471	16.36492713	20.87404906	0.105255213	0.153754868	0.8	0.85	-10	0.801222146	FA
RF10542PCAB	0.167963811	2.428143432	18.26308384	24.23492916	30.508113	0.033814594	0.452037239	0.8	0.85	-10	0.445826349	PC
RF10543PCAB	0.167746125	8.989429414	10.2983301	16.62091939	25.70640438	0.087449422	0.231634884	0.8	0.85	-7	-0.072319815	PC
RF10544PCAB	0.41843344	3.08051605	10.04132382	24.477378	33.59376612	0.027724637	0.47247966	0.8	0.85	-12	0.705970136	PC
RF10545PCAB	0.25802139	4.266893175	17.7352325	27.58397863	34.38870299	0.147134841	0.386209295	0.8	0.85	-7	-0.469521305	PC
RF10546PCAB	0.232820316	2.520954388	9.015483293	22.03109775	30.15691715	0.093321831	0.193315707	0.8	0.85	-4	0.885975953	PC
RF10547PCAB	0.303811799	7.037053994	10.24002183	23.52473961	27.5837457	0.093249961	0.49475572	0.8	0.85	-3	0.548207152	PC
RF10548ABAL	0.368469193	8.381286845	12.43937332	25.42134256	27.20662147	0.2875222	0.407887178	0.8	0.85	-8	-0.132123107	AB
RF10549BEPE	NA	4.322840492	9.64095737	10.46846326	20.52881189	0.079450212	0.284784291	0.8	0.85	-8	0.848887934	Other broadleaves
RF10550FASY	0.348996671	2.218276058	9.40152487	11.23379757	31.92483131	0.298965945	0.418496143	0.8	0.85	-12	0.511965613	FA
RF10551POTR	0.479976176	2.197116191	9.5080251	26.35600794	29.72741103	0.233433751	0.499730828	0.8	0.85	-9	0.951823698	Other broadleaves
RF10552ABAL	0.115760517	3.082812594	10.26467522	25.11166236	34.81625358	0.22368608	0.427009734	0.8	0.85	-8	-0.460589037	AB
RF10554FASY	0.193884593	3.985926419	10.03544259	21.69968599	32.51188617	0.278614491	0.451625535	0.8	0.85	-6	0.988107723	FA
RF10556ABAL	0.514069351	2.117387858	15.65872506	17.18113255	31.98679758	0.008778808	0.472598003	0.8	0.85	-11	0.975759807	AB
RF10557FASY	0.341087552	7.339694749	12.16238755	13.2259694	24.5624921	0.199416132	0.358109243	0.8	0.85	-11	0.919659044	FA
RF10558PCAB	0.328981035	2.677672883	9.068321958	11.9334742	20.65203917	0.267783853	0.316914108	0.8	0.85	-9	0.97475802	PC
RF10559ACPS	0.438152527	3.824911141	12.4836954	13.90304436	22.27494762	0.036797495	0.356471713	0.8	0.85	-6	0.959884275	Other broadleaves
RF10560FASY	0.468891871	3.224701215	12.09619164	14.14183783	23.34081852	0.276508668	0.332480667	0.8	0.85	-9	0.951300356	FA
RF10561PCAB	0.331731068	4.55994238	9.989857509	11.10328794	22.11979017	0.205569813	0.284951948	0.8	0.85	-8	0.942892109	PC
RF10562ACSP	0.231600913	8.897148051	14.07301543	15.54075343	33.56827844	0.06516154	0.092515297	0.8	0.85	-12	0.840931611	Other broadleaves
RF10563FASY	0.322200718	6.954121234	15.39336664	16.21923181	26.47671325	0.021991412	0.202823703	0.8	0.85	-11	0.903092449	FA
RF10564ABAL	0.405793276	8.828092906	14.07812404	29.99589715	32.80334106	0.271830643	0.490590822	0.8	0.85	-8	0.984889127	AB
RF10565ACPS	0.346573834	7.190537849	9.210017441	13.63155937	22.45852774	0.240315427	0.311131231	0.8	0.85	-11	0.998551429	Other broadleaves
RF10566FASY	0.445682236	3.823006258	12.5840942	13.66827333	21.40362166	0.071148793	0.34679893	0.8	0.85	-10	0.814741013	FA
RF10567PCAB	0.35367076	2.341235528	11.19930367	13.78683366	21.59905623	0.215663363	0.308797975	0.8	0.85	-10	0.947971261	PC
RF10568ABAL	0.42249122	2.579125843	19.76982089	23.68901517	34.06096264	0.153703712	0.495483805	0.8	0.85	-9	0.843828784	AB
RF10569FASY	0.198210051	7.833712933	19.86052819	23.58467431	25.66343144	0.087113376	0.148137829	0.8	0.85	-12	-0.414636004	FA
RF10571ABAL	0.231386249	2.008897752	18.01071223	22.05930622	22.5039544	0.147672048	0.468829787	0.8	0.85	-10	0.795892712	AB
RF10572FASY	0.363212545	5.576825725	14.56072701	15.52568581	23.12133017	0.23279649	0.265751324	0.8	0.85	-11	0.963827391	FA
RF10574ACSP	0.224424484	7.247704553	12.22677049	14.87908933	20.1881377	0.05287941	0.327066188	0.8	0.85	-7	0.778918431	Other broadleaves
RF10575FASY	0.311532599	3.079814799	14.19282539	15.22814525	28.89258292	0.167030008	0.216644008	0.8	0.85	-11	0.919883029	FA
RF10576PCAB	0.532854564	3.624419036	9.051614972	22.0678874	25.7463525	0.054207861	0.362933737	0.8	0.85	-7	0.754789995	PC
RF10577FASY	0.66970953	5.782022123	15.21341064	15.89713256	21.49936797	0.173152004	0.227545384	0.8	0.85	-11	0.944011043	FA
RF10578ACPS	0.305621461	8.957082468	10.06774378	15.84948243	26.99987349	0.127173684	0.249423125	0.8	0.85	-7	0.826349485	Other broadleaves
RF10579FASY	0.428641418	8.767390841	11.12675575	13.06284111	33.04930638	0.153723257	0.289162515	0.8	0.85	-9	0.869218151	FA
RF10580PCAB	0.344558084	2.663169166	13.2618975	17.82175786	32.7517363	0.04482694	0.432019307	0.8	0.85	-9	0.863615338	PC
RF10581FASY	0.285187919	8.03430831	9.024762546	23.10604546	24.38842745	0.021150129	0.169539432	0.8	0.85	-10	0.86591045	FA
RF10582ABAL	0.337785961	2.356428957	19.00881211	20.97487721	30.54234194	0.29633276	0.427120832	0.8	0.85	-10	0.917289633	AB
RF10583FASY	0.409888729	2.147366622	14.01126701	15.88005673	21.01976998	0.064016358	0.259429739	0.8	0.85	-11	0.787616507	FA
RF10584PCAB	0.40973908	3.8188604	9.281166636	16.176638	24.91875401	0.046992183	0.437232963	0.8	0.85	-11	0.655702846	PC
RF10585FASY	0.362584643	3.242287598	12.98152047	16.37469912	26.58435859	0.02979963	0.227726923	0.8	0.85	-12	0.965393741	FA
RF10586ABAL	0.437410614	2.665641599	19.09822268	29.79366326	33.95074189	0.218005689	0.473235158	0.8	0.85	-11	0.990290058	AB
RF10587ACSP	0.362258064	6.085020782	14.4134567	15.94300668	24.52644021	0.018316427	0.436407938	0.8	0.85	-6	0.891614814	Other broadleaves
RF10588FASY	0.360551124	2.308344724	13.89253164	14.94682895	27.14324519	0.077465605	0.218464183	0.8	0.85	-11	0.982373577	FA
RF10589ABAL	0.345688545	4.647194529	12.33076052	28.61134261	34.91386145	0.145746035	0.47797267	0.8	0.85	-9	0.978895231	AB
RF10591FASY	0.173853189	3.298519243	13.98059593	15.03590824	20.93573392	0.061896892	0.29817893	0.8	0.85	-9	0.860071788	FA
RF10593ABAL	0.470799061	2.544551949	17.55448734	18.71532122	23.4310203	0.205066781	0.468332779	0.8	0.85	-12	0.81815271	AB
RF10594FASY	0.397036358	5.552884544	14.5852919	28.28392321	34.92353761	0.010479528	0.186701538	0.8	0.85	-11	0.995244096	FA
RF10595PCAB	0.47208887	4.106643087	15.3545892	22.88441284	25.46932903	0.286540122	0.434101892	0.8	0.85	-7	0.923226859	PC
RF10596ABAL	0.583466568	2.518189865	15.8606278	17.02706007	25.37053053	0.297694166	0.487281524	0.8	0.85	-9	0.956433447	AB
RF10597FASY	0.297553305	8.702021998	11.54549059	13.66147117	20.22203511	0.204177785	0.400513973	0.8	0.85	-12	0.850401196	FA
RF10598PCAB	0.347953029	8.998967113	10.63093144	25.68858742	27.90892955	0.031916956	0.464711263	0.8	0.85	-2	0.446567218	PC
RF10599ABAL	0.486436558	8.787299345	14.41066811	19.46132203	29.96730853	0.298411481	0.485965904	0.8	0.85	-12	0.95055866	AB
RF10600ACPS	0.268520417	8.619024881	19.18082562	29.86358113	31.02848816	0.196236966	0.274286642	0.8	0.85	-6	-0.484269817	Other broadleaves
RF10601FASY	0.276983201	2.362861153	12.57426468	18.71688197	31.87789495	0.06680791	0.27400785	0.8	0.85	-11	0.996678527	FA
RF10602PCAB	0.413757896	2.180272236	10.87318617	18.14597435	21.90269046	0.264874295	0.301240993	0.8	0.85	-3	0.924310901	PC
RF10603ACPS	0.326192115	2.160788982	12.34182438	15.55680434	20.76732122	0.018737055	0.366921893	0.8	0.85	-7	0.912865462	Other broadleaves
RF10604FASY	0.311546854	3.776497539	11.75148823	12.65258928	23.1365448	0.16124242	0.31229795	0.8	0.85	-10	0.947028234	FA
RF10605ABAL	0.356576359	8.97575449	18.57768639	24.9720602	31.19736214	0.282299952	0.466823862	0.8	0.85	-9	0.837078603	AB
RF10606FASY	0.313490651	7.297925592	13.04335748	14.33107492	20.17361479	0.193051781	0.456401063	0.8	0.85	-10	0.742952537	FA
RF10607FREX	0.347595304	3.790103128	13.3893496	15.32230664	21.39256211	0.262349745	0.430924893	0.8	0.85	-8	0.989121711	Other broadleaves
RF10608ABAL	0.463117142	2.243624724	17.81584511	25.15964087	31.38232135	0.155778631	0.457136089	0.8	0.85	-12	0.689343598	AB
RF10609FASY	0.289953407	5.195921991	9.552187132	16.43838725	20.01330988	0.027222463	0.301882185	0.8	0.85	-11	0.748372416	FA
RF10610ACPL	0.350029091	4.208791538	11.23178702	16.08916238	22.55096443	0.167207034	0.245011456	0.8	0.85	-10	0.300540241	Other broadleaves
RF10611ACPS	0.461734875	8.489317564	9.228717214	15.77940464	24.63640457	0.165767537	0.216337407	0.8	0.85	-8	0.646275533	Other broadleaves
RF10612FASY	0.362911143	6.565231947	9.939078972	21.62596229	24.62586032	0.005807458	0.143716118	0.8	0.85	-11	0.990392926	FA
RF10613PCAB	0.503707361	5.547592787	13.41551525	14.88494972	23.29631975	0.1757195	0.494150406	0.8	0.85	-11	0.839136945	PC
RF10614ABAL	0.420254864	2.41914755	19.65175959	22.99062185	34.2991129	0.132389736	0.461977017	0.8	0.85	-10	0.985296057	AB
RF10615ACPS	0.311594784	7.748168898	18.29701153	20.60549004	34.4982136	0.00027788	0.029579233	0.8	0.85	-9	-0.495102586	Other broadleaves
RF10616FASY	0.302867941	8.713823166	14.2573436	15.08082581	21.07384812	0.141500088	0.276283491	0.8	0.85	-10	0.685146216	FA
RF10617PCAB	0.244437081	5.902722022	12.31216718	14.9564565	21.05100122	0.050989127	0.301987358	0.8	0.85	-10	0.919076193	PC
RF10618PCAB	0.244501187	2.141110833	9.747719217	19.84351869	20.27100484	0.279835187	0.499111401	0.8	0.85	-12	0.890140399	PC
RF10619PCAB	0.258000538	3.058096584	13.39598948	17.53796128	26.44143894	0.285382543	0.4999004	0.8	0.85	-6	-0.421401666	PC
RF10620ABAL	0.303203246	2.079377439	10.61241905	24.80053933	27.73021419	0.188851998	0.463882607	0.8	0.85	-12	0.956092783	AB
RF10621ACPS	0.322832128	8.50892929	16.37936543	28.85805952	34.10410818	0.24050523	0.488541592	0.8	0.85	-5	-0.298858738	Other broadleaves
RF10622FASY	0.448226014	8.103865195	16.44609056	23.08192071	32.44430239	0.12046162	0.49748469	0.8	0.85	-10	0.887684771	FA
RF10623ABAL	0.462115324	2.451331546	12.26931297	25.7529192	29.07985317	0.005684276	0.462182934	0.8	0.85	-3	0.90293369	AB
RF10624FASY	0.49383473	6.100811304	13.45863244	16.37218407	21.02576793	0.011377915	0.424447522	0.8	0.85	-11	0.810145746	FA
RF10625FASY	0.520898844	8.333662278	11.13054152	14.11071728	23.01879007	0.168411215	0.44189724	0.8	0.85	-12	0.9826293	FA
RF10626FASY	0.468672655	7.666360338	14.40042913	18.28761492	20.76002352	0.205815035	0.236848629	0.8	0.85	-9	0.956689557	FA
RF10627ABAL	0.403208798	4.445861781	9.205643585	15.73794983	21.30632556	0.203847297	0.464539739	0.8	0.85	-6	-0.395892845	AB
RF10628FASY	0.546259146	5.813619666	13.62099784	14.8587103	20.72424634	0.17171158	0.383813901	0.8	0.85	-9	0.926648962	FA
RF10629FASY	0.352809484	6.584396389	11.86268415	12.94634934	22.18640795	0.008164798	0.39297733	0.8	0.85	-10	0.922311265	FA
RF10630FASY	0.485634737	8.670674581	12.15595445	15.74715634	22.33291786	0.027769223	0.411019727	0.8	0.85	-11	0.731722962	FA
RF10631FASY	0.449047168	5.377606254	15.16114437	16.66634937	22.81538014	0.026599655	0.378760069	0.8	0.85	-9	0.971462054	FA
RF10632FASY	0.605017251	4.586073028	12.43377054	17.83414517	20.66045565	0.075695011	0.330074294	0.8	0.85	-11	0.883543132	FA
RF10633FASY	0.577382065	7.641168443	11.79919566	16.16649971	21.24781222	0.055257705	0.348587841	0.8	0.85	-9	0.991167903	FA
RF10634FASY	0.439355203	6.381498781	12.45048613	16.16599647	20.46397572	0.120714772	0.297664373	0.8	0.85	-8	0.772422577	FA
RF10635PCAB	0.394758768	2.058503526	12.45221317	20.75195548	28.07419364	0.129639377	0.184046011	0.8	0.85	-9	0.619183729	PC
RF10637PCAB	0.422952358	7.670597	9.323107046	20.73780977	24.83524001	0.14474179	0.49736032	0.8	0.85	-10	0.853154125	PC
RF10638PCAB	0.076258393	2.283446282	9.401476337	9.932653367	20.48987191	0.015515623	0.075341536	0.8	0.85	-7	0.403470123	PC
RF10639PCAB	0.236814474	7.869496861	9.480130324	18.43025858	28.69926474	0.297891099	0.499711002	0.8	0.85	-6	0.869057109	PC
RF10640PCAB	0.377357487	4.930953105	10.58485279	18.31263964	33.88153487	0.295475836	0.449652336	0.8	0.85	-7	0.699924875	PC
RF10641PCAB	0.43980053	2.522277399	9.307600626	13.68472451	27.83995075	0.046848202	0.498166542	0.8	0.85	-11	0.788532247	PC
RF10642PCAB	0.308300998	6.524087407	11.10365379	23.85073425	24.30981006	0.277837015	0.48560302	0.8	0.85	-5	0.544414391	PC
RF10643PCAB	0.315872074	8.010115093	9.261386631	25.43071156	26.60505228	0.058938907	0.45495103	0.8	0.85	-5	0.281686945	PC
RF10644PCAB	0.257450326	4.231688655	14.22520997	20.412847	26.22239091	0.260125258	0.436979186	0.8	0.85	-11	-0.435524471	PC
RF10645PCAB	0.685245856	3.589199388	17.99867176	18.9866258	28.50495144	0.196578332	0.495281804	0.8	0.85	-12	0.089340881	PC
RF10646PCAB	0.623385686	5.862010147	15.02797574	27.21310235	33.86051491	0.067647715	0.27587686	0.8	0.85	-3	0.940173949	PC
RF10647PCAB	0.256174068	3.066270405	9.472886745	11.80785592	21.11279947	0.272414609	0.451288484	0.8	0.85	-2	-0.412769703	PC
RF10648PCAB	0.296657417	2.306621128	9.235345404	15.16747915	27.47713028	0.27645881	0.359953648	0.8	0.85	-10	-0.392262811	PC
RF10650PCAB	0.25743448	2.471933318	10.17023946	24.06153419	30.06838456	0.009562766	0.20534826	0.8	0.85	-8	-0.4503824	PC
RF10651PCAB	0.443924594	2.112457589	10.96639709	21.87791608	33.41258223	0.28401302	0.491843905	0.8	0.85	-12	-0.083620538	PC
RF10652PCAB	0.666648015	7.074718812	17.18716051	26.37518545	30.90014251	0.266750925	0.465217848	0.8	0.85	-10	0.126389995	PC
RF10653FASY	0.24210789	8.641182923	12.20114989	16.38551583	23.41177158	0.114323793	0.418758408	0.8	0.85	-5	0.855716667	FA
RF10654QUPE	0.586821104	4.228699972	10.28479878	23.13658841	32.64391617	0.277545159	0.466043714	0.8	0.85	-6	0.974575405	QU
RF10655PCAB	0.651444004	6.751242314	17.07294365	19.96443635	27.22928297	0.167915029	0.466086963	0.8	0.85	-3	0.893644672	PC
RF10656PCAB	0.706935872	7.121379141	15.92432329	18.25507601	21.10785002	0.244437156	0.472821003	0.8	0.85	-3	0.842170285	PC
RF10657PCAB	0.589966503	5.750619923	17.45430499	19.97841314	20.95402934	0.040106156	0.445694589	0.8	0.85	-3	0.929879255	PC
RF10658PCAB	0.560019659	8.950037	9.533983663	22.64290126	24.72000985	0.111730857	0.263572328	0.8	0.85	-4	0.817938564	PC
RF10659PCAB	0.584749812	8.057144875	17.10002077	18.626382	26.84919924	0.169077414	0.218492057	0.8	0.85	-2	-0.270476031	PC
RF10660PCAB	0.612626585	6.213955204	16.81097305	17.53419928	26.0086101	0.155840366	0.223892821	0.8	0.85	-3	0.921854448	PC
RF10661QUPE	0.459166615	8.500659948	17.23977256	28.3440169	28.45774714	0.272437405	0.408279788	0.8	0.85	-5	0.82961895	QU
RF10662QUPE	0.5883638	8.663232641	19.63898016	21.89293781	27.5135078	0.269375861	0.33451506	0.8	0.85	-9	0.42220885	QU
RF10663ACCA	0.306870128	3.273444841	11.24026307	24.14225645	32.10835586	0.053842141	0.251606716	0.8	0.85	-9	0.579673299	Other broadleaves
RF10664QUPE	0.59714326	3.233439931	10.32327611	25.43379619	27.15346813	0.288558284	0.318439827	0.8	0.85	-4	0.933585264	QU
RF10665FRSP	0.4595528	3.628570046	12.23833202	23.13164525	31.00524476	0.267808322	0.317666517	0.8	0.85	-4	0.953767073	Other broadleaves
RF10666QUCE	0.413827767	8.706114965	10.65554239	25.9997318	33.02433953	0.268118857	0.322758391	0.8	0.85	-8	0.824380885	QU
RF10667QUPE	0.464483799	7.696672273	13.35136074	17.77274224	28.82038417	0.051580728	0.444173406	0.8	0.85	-11	0.885231932	QU
RF10668ACCA	0.473446934	6.670970512	19.64169382	22.90419686	32.82093698	0.27162493	0.316129478	0.8	0.85	-10	0.260500321	Other broadleaves
RF10669QUPE	0.426293402	3.971349036	10.03579471	11.22224365	23.51721784	0.282749672	0.371590874	0.8	0.85	-6	0.946187196	QU
RF10670FRSP	0.473465535	5.344616164	9.71791005	24.28573913	31.87644907	0.279934243	0.314663729	0.8	0.85	-4	0.788826208	Other broadleaves
RF10671PCAB	0.524455725	6.284880908	17.5729239	29.87345465	32.89553095	0.121235378	0.195281762	0.8	0.85	-7	0.601687046	PC
RF10672PCAB	0.48950949	8.129433461	17.07874372	17.97483258	27.66555605	0.07483985	0.116852549	0.8	0.85	-2	0.120958436	PC
RF10673PCAB	0.558176021	8.496488459	17.28288143	28.42642438	32.31427553	0.103559059	0.478196341	0.8	0.85	-3	0.988497134	PC
RF10674PCAB	0.447947692	2.195960043	10.6026996	12.35068294	32.98041082	0.279942353	0.488187004	0.8	0.85	-3	0.941317032	PC
RF10675ABAL	0.372683652	2.044236464	18.4836003	25.52237256	34.31920356	0.249815581	0.494055396	0.8	0.85	-11	0.772216766	AB
RF10676ACPS	0.2360012	8.608147434	9.162082321	28.03915114	32.29995421	0.129437225	0.350765818	0.8	0.85	-10	0.820620394	Other broadleaves
RF10677FASY	0.439806398	8.607378311	15.23645012	27.67835947	29.30504779	0.122790537	0.476386438	0.8	0.85	-9	0.80955649	FA
RF10678FASY	0.297534444	8.990913354	11.63374521	17.33994718	20.33822447	0.111382831	0.396757905	0.8	0.85	-11	0.253628228	FA
RF10679PCAB	0.42918387	5.039859329	12.21274657	13.53572643	25.83106385	0.276825193	0.490306097	0.8	0.85	-4	0.77139497	PC
RF10680PCAB	0.557342151	6.242319793	9.166043268	10.70501743	30.09811619	0.274466816	0.488940905	0.8	0.85	-7	0.645003467	PC
RF10681PCAB	0.288364054	6.243196753	13.39033063	17.72765215	34.83268776	0.264614481	0.496287248	0.8	0.85	-11	-0.439569879	PC
RF10682PCAB	0.345158022	5.727763406	9.400485366	25.39467854	31.89986914	0.133342385	0.460307129	0.8	0.85	-8	-0.441561225	PC
RF10683PCAB	0.474588499	5.81738271	9.861642262	18.20215929	29.80203881	0.279179206	0.487220223	0.8	0.85	-7	0.815036717	PC
RF10684PCAB	0.227990482	2.579677137	9.590284492	10.47004143	25.79690914	0.285343534	0.410510683	0.8	0.85	-6	0.887650791	PC
RF10685PCAB	0.390698208	2.987912079	9.982015364	10.63884982	22.14879162	0.235733057	0.433621795	0.8	0.85	-9	0.855633239	PC
RF10686PCAB	0.400652874	3.14942617	9.961015725	10.99524806	21.17038656	0.242248427	0.497955211	0.8	0.85	-11	0.204291217	PC
RF10687PCAB	0.339408131	6.832855368	9.751023414	23.98703414	33.43709081	0.105890206	0.457494688	0.8	0.85	-6	-0.472832192	PC
RF10688PCAB	0.471405923	2.951626422	9.624567437	10.29826947	29.81360544	0.282375119	0.458496825	0.8	0.85	-5	0.85006348	PC
RF10689PCAB	0.42491292	2.9604353	9.976502473	11.26347148	26.70752315	0.280471395	0.42941065	0.8	0.85	-6	0.722604653	PC
RF10690PCAB	0.342297534	8.964280311	9.970589064	28.62347155	29.18173249	0.244026061	0.463357144	0.8	0.85	-12	0.512106797	PC
RF10691FASY	0.454072981	8.883555531	13.1870965	13.97263011	20.83023904	0.127022155	0.209326737	0.8	0.85	-8	0.987626726	FA
RF10692PCAB	0.335480619	2.494915997	12.42306064	13.3929461	23.42890269	0.177121116	0.425480265	0.8	0.85	-9	0.970669069	PC
RF10693PCAB	0.350497365	4.482671937	10.25420014	11.7789654	22.54179996	0.289253427	0.31702761	0.8	0.85	-11	0.629989723	PC
RF10694PCAB	0.399956789	2.012641187	10.00112134	11.32114589	20.87612691	0.012767066	0.421111566	0.8	0.85	-7	0.93620929	PC
RF10695PCAB	0.451351489	2.785987744	9.738033153	10.43949477	31.21299836	0.279837147	0.484274922	0.8	0.85	-2	0.810651592	PC
RF10696PCAB	0.24761763	3.308272616	10.04087943	21.54610688	29.03448944	0.044659459	0.49958646	0.8	0.85	-5	-0.364065066	PC
RF10697PCAB	0.573280159	3.511220113	11.09994343	12.08626563	29.29398805	0.296158405	0.482495296	0.8	0.85	-8	0.505292495	PC
RF10698PCAB	0.398075537	6.104406975	10.26458654	25.60648317	33.30895757	0.289741577	0.448988121	0.8	0.85	-7	0.505468549	PC
RF10699FASY	0.357480615	8.708964834	16.74300436	22.82084624	30.33626038	0.191837761	0.453918637	0.8	0.85	-9	0.897552384	FA
RF10700FASY	0.178868931	5.110558824	14.21260092	15.01489871	23.36698529	0.209197685	0.36937016	0.8	0.85	-10	0.800791308	FA
RF10701PCAB	0.364883788	4.233688547	16.14415331	27.94509396	28.42250982	0.272781991	0.306702163	0.8	0.85	-11	-0.431832071	PC
RF10702PCAB	0.667304061	2.607262877	9.046981335	28.97634715	31.80554197	0.298995213	0.485973914	0.8	0.85	-6	0.781908721	PC
RF10703PCAB	0.362063247	8.748191141	10.55678457	24.84051193	27.60866339	0.242158214	0.473052604	0.8	0.85	-9	0.44810679	PC
RF10704PCAB	0.419156852	2.601298307	9.244874332	10.03702292	20.99901337	0.011427106	0.377133546	0.8	0.85	-9	0.269945367	PC
RF10705PCAB	0.557739712	2.778495417	9.412549797	24.07306998	32.66880412	0.272601951	0.498489881	0.8	0.85	-5	0.61696375	PC
RF10706PCAB	0.270360259	6.363778825	9.025520929	25.47516252	28.46833381	0.19227341	0.458458969	0.8	0.85	-8	-0.407214794	PC
RF10707PCAB	0.513789124	2.183145203	9.797168545	10.81206079	23.25095179	0.272375156	0.448803132	0.8	0.85	-7	0.899690562	PC
RF10708PCAB	0.512665927	2.574199996	9.156455003	18.56799489	21.45977592	0.290598338	0.419301691	0.8	0.85	-5	0.88768562	PC
RF10709PCAB	0.336503123	8.854766279	10.6486914	21.66028826	30.88242673	0.125908441	0.43354828	0.8	0.85	-12	0.036385955	PC
RF10710PCAB	0.423562948	3.727466656	9.306495577	9.92840748	30.69537759	0.279333558	0.449249235	0.8	0.85	-5	0.952680086	PC
RF10711PCAB	0.4981999	2.626455214	12.12914484	13.05977031	24.2879917	0.295609322	0.45050076	0.8	0.85	-5	0.994972941	PC
RF10712PCAB	0.488187199	3.513659228	10.21737898	15.29541706	28.19676171	0.257256461	0.462066071	0.8	0.85	-11	0.990807291	PC
RF10713PCAB	0.435350176	3.953535002	9.973138025	11.78670589	20.5643446	0.279694601	0.466415318	0.8	0.85	-9	0.48652837	PC
RF10714PCAB	0.316443884	8.240898082	9.068138197	20.22788237	33.97313284	0.035758979	0.393519699	0.8	0.85	-10	-0.428059791	PC
RF10715PCAB	0.222610381	8.746619142	14.02570773	26.93189088	27.2657356	0.073809471	0.129141315	0.8	0.85	-7	0.908742661	PC
RF10716PCAB	0.198225038	8.572498852	12.58267151	29.8954792	32.91668579	0.151349748	0.433755961	0.8	0.85	-10	-0.463194509	PC
RF10717PCAB	0.477466114	4.725499547	10.15482083	12.52468979	26.88146469	0.27503127	0.416213749	0.8	0.85	-5	0.93115023	PC
RF10718PCAB	0.482305629	5.105824875	9.012078512	9.548642537	23.41037954	0.282315581	0.462071054	0.8	0.85	-9	0.628433269	PC
RF10719PCAB	0.32983684	2.815175651	9.58835142	13.25060114	26.38483827	0.279543447	0.438102645	0.8	0.85	-9	0.109517378	PC
RF10720PCAB	0.22382034	3.075631735	9.38366423	21.99575742	29.29407556	0.295501177	0.477507766	0.8	0.85	-6	0.911821112	PC
RF10721PCAB	0.404475132	2.215336811	9.029603251	17.30658438	28.08671701	0.288812937	0.495484526	0.8	0.85	-12	0.420419569	PC
RF10722PCAB	0.361864568	2.322161064	9.084198823	17.46948622	24.01900991	0.275779765	0.493073758	0.8	0.85	-9	0.621508895	PC
RF10723PCAB	0.379984425	2.94324322	11.86601603	15.57067202	30.46851011	0.291011737	0.481023062	0.8	0.85	-5	-0.046122227	PC
RF10724ABAL	0.320209664	2.032520178	9.962317172	29.60179475	31.86092776	0.270835069	0.497682874	0.8	0.85	-10	0.736616135	AB
RF10725PCAB	0.368101563	4.519338524	9.030124481	29.98128726	32.95197608	0.295199528	0.491931293	0.8	0.85	-8	0.987179338	PC
RF10726PCAB	0.221801683	8.723579943	16.26773151	22.28530157	34.86395656	0.279799598	0.458174658	0.8	0.85	-8	-0.396774422	PC
RF10727PCAB	0.357304712	2.12460103	11.31391503	17.51659939	22.58473303	0.243614933	0.496871772	0.8	0.85	-10	0.616620994	PC
RF10728PCAB	0.28494781	2.737532966	12.21521026	17.42217379	27.81506088	0.288707528	0.49690234	0.8	0.85	-11	0.211997956	PC
RF10729PCAB	0.373574053	5.716221012	12.18667796	18.17514028	21.52441416	0.292712045	0.498668848	0.8	0.85	-10	-0.232933461	PC
RF10730PCAB	0.469086312	4.078090049	14.89922505	16.8834808	29.47678578	0.26176111	0.473435409	0.8	0.85	-6	-0.462079356	PC
RF10731PCAB	0.346957271	3.004779344	9.342206441	26.92830216	29.41966725	0.288093675	0.491349575	0.8	0.85	-11	0.575319211	PC
RF10732PCAB	0.376783042	2.550859287	9.773499733	28.09991	29.08914838	0.294020602	0.484079674	0.8	0.85	-5	0.054525197	PC
RF10734PCAB	0.452188275	2.304559264	9.769971744	25.90927568	28.31279219	0.229607896	0.494876445	0.8	0.85	-6	0.883611506	PC
RF10735PCAB	0.343237903	2.117916897	9.522944556	29.76349573	33.40685979	0.251979547	0.487893794	0.8	0.85	-5	0.808633479	PC
RF10736FRSP	0.356281679	2.962917545	10.45874838	20.80241388	21.15313675	0.143179351	0.495317525	0.8	0.85	-8	-0.396151539	Other broadleaves
RF10737QUPE	0.156463029	6.979410922	9.533010121	25.91818105	26.80876297	0.291386061	0.482250197	0.8	0.85	-11	0.75427071	QU
RF10738SOAR	0.100789318	4.0146009	13.73526503	17.56562343	21.98452835	0.297357302	0.49037577	0.8	0.85	-6	-0.486719222	Other broadleaves
RF10739FRSP	0.234657636	2.478107322	11.66445804	22.54879967	34.34902051	0.219645576	0.49802074	0.8	0.85	-7	-0.420848062	Other broadleaves
RF10740QUPE	0.266556755	8.942623086	9.817587769	29.99161464	33.34924453	0.132977269	0.495294016	0.8	0.85	-10	0.782030027	QU
RF10741SOAR	0.225798105	2.226437234	14.93152987	16.05874103	20.55446969	0.06300449	0.318949859	0.8	0.85	-10	0.989212164	Other broadleaves
RF10742PCAB	0.26365769	2.342444783	14.53631593	22.78521755	28.87171667	0.280274349	0.33714865	0.8	0.85	-8	-0.459360768	PC
RF10743FRSP	0.296704781	2.13209039	9.163764381	17.9943391	23.66513895	0.001748913	0.493256048	0.8	0.85	-9	-0.048950366	Other broadleaves
RF10744QUPE	0.059208067	2.004005294	9.103257003	11.77853163	32.23163786	0.162981131	0.492393201	0.8	0.85	-10	0.973844358	QU
RF10745SOAR	0.169623542	8.633871319	14.50289585	16.45780608	20.29551544	0.168889275	0.31010279	0.8	0.85	-11	0.928056425	Other broadleaves
RF10746PCAB	0.115746629	8.157077077	12.91577265	28.9555338	31.41675944	0.121012848	0.284874693	0.8	0.85	-9	-0.495814123	PC
RF10747PCAB	0.251255857	2.283034342	9.958160091	18.54165035	20.08522219	0.167475347	0.494329235	0.8	0.85	-11	0.783301472	PC
RF10748PCAB	0.380192841	2.018428971	9.884884911	10.52252838	23.44453846	0.298157802	0.490061298	0.8	0.85	-9	0.931816006	PC
RF10749PCAB	0.23258026	3.019211239	9.431040682	18.2742298	31.35646342	0.288846052	0.492235329	0.8	0.85	-7	0.307562789	PC
RF10750PCAB	0.124376852	4.207815582	17.52195995	28.72341517	33.18266606	0.114655218	0.14866273	0.8	0.85	-11	-0.499995017	PC
RF10751FRSP	0.234373653	2.164013762	11.7115891	16.97590442	23.82433789	0.294049906	0.485554845	0.8	0.85	-8	-0.251003212	Other broadleaves
RF10752QUPE	0.140377428	8.634441865	9.455108297	23.47019429	26.73678322	0.282540029	0.493187665	0.8	0.85	-2	-0.220998662	QU
RF10753SOAR	0.099939594	2.046522851	11.70993115	13.88680991	20.01051539	0.006014384	0.237044555	0.8	0.85	-8	0.588151597	Other broadleaves
RF10754PCAB	0.320239518	2.193985374	12.45342396	18.77808703	22.33060097	0.132643447	0.45561654	0.8	0.85	-10	-0.482514807	PC
RF10755PCAB	0.406251461	4.577170595	15.03259409	23.4402702	25.63082261	0.202656764	0.322824309	0.8	0.85	-9	-0.499858835	PC
RF10756PCAB	0.221885614	2.177329456	11.9387422	28.47339653	29.16679448	0.141106128	0.433070639	0.8	0.85	-11	-0.499077462	PC
RF10757PCAB	0.343876528	2.243514138	19.17312341	24.88551233	32.57980727	0.023225757	0.393147687	0.8	0.85	-11	-0.499574259	PC
RF10758PCAB	0.148989642	2.008683363	12.07105495	16.96575823	33.65950421	0.156114366	0.320828084	0.8	0.85	-9	-0.478855865	PC
RF10759PCAB	0.378982447	2.035883054	16.03699334	25.16845096	32.62078369	0.248675241	0.315646195	0.8	0.85	-9	-0.49833136	PC
RF10760PCAB	0.068481724	2.04833808	17.49534505	27.79974161	29.17596604	0.14594432	0.250414782	0.8	0.85	-12	-0.497607439	PC
RF10761PCAB	0.426970113	2.076638223	18.64657364	22.7915422	29.66646353	0.092362284	0.263653614	0.8	0.85	-9	-0.491702121	PC
RF10764QUPE	0.036369603	8.574308645	14.80139098	22.46072919	24.63366314	0.294958916	0.499650902	0.8	0.85	-6	-0.281897414	QU
RF10765SOAR	0.242413439	8.566867849	14.18429642	28.18815791	31.09914923	0.295766617	0.487964561	0.8	0.85	-7	-0.261586959	Other broadleaves
RF10766PCAB	0.41674982	2.330021235	9.296778175	18.58327325	23.58024388	0.238194235	0.354714802	0.8	0.85	-3	0.904975123	PC
RF10767PCAB	0.291769087	3.052122041	18.25821862	28.41013483	29.00005252	0.070162465	0.38254905	0.8	0.85	-10	-0.496165225	PC
RF10768PCAB	0.25583786	2.30079422	16.70022077	18.38549874	28.25764873	0.202769176	0.438439269	0.8	0.85	-10	-0.495258442	PC
RF10769PCAB	0.199538444	2.00266277	9.259664686	25.64270213	29.91130577	0.113682103	0.240251211	0.8	0.85	-3	0.874160624	PC
RF10770PCAB	0.375182192	3.347766106	16.47366346	23.13677985	25.24816861	0.185607725	0.237982528	0.8	0.85	-6	-0.464770398	PC
RF10771QUCE	0.096596545	4.692670125	17.48196685	21.22811309	29.44963778	0.299285046	0.495849783	0.8	0.85	-8	0.760423237	QU
RF10772QUPE	NA	2.999583373	9.296610172	20.93348046	32.65055157	0.296059776	0.497380802	0.8	0.85	-12	0.718325991	QU
RF10773SOAR	0.24174812	7.895183933	13.0577693	25.44419257	32.75653296	0.287133327	0.493250516	0.8	0.85	-7	-0.464491868	Other broadleaves
RF10780PCAB	0.531133602	2.163104301	15.71435291	17.93611978	30.17373461	0.058876752	0.155336203	0.8	0.85	-10	-0.462489748	PC
RF10781PCAB	0.18954388	4.100135308	14.54245822	25.44109381	25.96692588	0.074055545	0.424322967	0.8	0.85	-7	-0.498836686	PC
RF10782PCAB	0.297050419	3.486491896	15.38883679	27.14523049	29.55076142	0.294176511	0.467513843	0.8	0.85	-11	-0.490880592	PC
RF10783PCAB	0.398822546	3.477529117	14.13822094	27.4418172	34.88755064	0.072157509	0.164036045	0.8	0.85	-7	-0.477637424	PC
RF10784FASY	0.529203297	8.797218137	9.413406003	23.76461711	33.77521908	0.144863056	0.216127426	0.8	0.85	-9	0.869024905	FA
RF10785PCAB	0.213418017	4.748782559	13.95858464	18.99520902	30.16286657	0.085951113	0.382042087	0.8	0.85	-7	-0.496443284	PC
RF10786PCAB	0.342588372	4.188497385	17.09140266	24.42659535	34.54789185	0.271282335	0.401980073	0.8	0.85	-9	-0.496467794	PC
RF10787PCAB	0.436039782	2.986697776	18.58884683	23.7938086	27.25496237	0.053202436	0.242641173	0.8	0.85	-11	-0.498671536	PC
RF10788PCAB	0.416947178	3.822168142	14.97170184	24.87373025	34.20126542	0.228257702	0.426713559	0.8	0.85	-7	-0.498063943	PC
RF10789PCAB	0.399535825	2.742124141	14.9081712	27.18693671	34.46115568	0.200455166	0.357715372	0.8	0.85	-8	-0.497599208	PC
RF10790PCAB	0.291384593	2.385282813	19.66475785	22.19829834	23.97824845	0.243976746	0.378798206	0.8	0.85	-8	-0.48996131	PC
RF10791PCAB	0.298016713	3.680635507	13.77753608	20.16186935	33.08236404	0.038249613	0.327955176	0.8	0.85	-10	-0.490384946	PC
RF10792PCAB	0.349260843	2.028214143	16.13320802	20.36658812	20.74268382	0.138197254	0.278072839	0.8	0.85	-8	-0.488979738	PC
RF10793PCAB	0.251930008	4.752729876	15.96445175	23.95149702	31.77215163	0.094260031	0.426392957	0.8	0.85	-10	-0.495182886	PC
RF10794PCAB	0.285129597	3.639722125	9.031511145	25.49552412	27.44048505	0.180474297	0.429682598	0.8	0.85	-8	-0.481947059	PC
RF10795PCAB	0.239401534	2.291930771	14.05722745	28.32402877	28.64671968	0.235858279	0.382533061	0.8	0.85	-12	-0.495498144	PC
RF10796PCAB	0.267581096	2.075007397	9.021867539	10.06479595	20.62970162	0.234555123	0.457626209	0.8	0.85	-4	0.667341569	PC
RF10797PCAB	0.319955813	3.062363373	17.56916022	23.30075726	34.62888137	0.148929003	0.220347308	0.8	0.85	-11	-0.49937856	PC
RF10798PCAB	NA	4.270173661	9.117741677	22.55510317	28.70907021	0.021231071	0.153100688	0.8	0.85	-8	-0.468772433	PC
RF10799FASY	0.427606749	3.423390344	15.98791484	17.18840313	32.80718246	0.083061583	0.225724429	0.8	0.85	-10	0.660518878	FA
RF10801PCAB	0.226072097	2.218887274	9.073800476	20.21098853	26.40538476	0.256859672	0.388892695	0.8	0.85	-3	0.931398309	PC
RF10802PCAB	0.183878072	4.894627985	17.47252949	18.14105413	34.89280598	0.118873169	0.327749152	0.8	0.85	-8	-0.499679947	PC
RF10803PCAB	0.391875225	2.185816674	16.805546	22.64871548	26.74142622	0.060886678	0.212858782	0.8	0.85	-4	0.912362939	PC
RF10804PCAB	0.405187065	4.33211121	10.69131807	21.94694807	26.766679	0.153409412	0.282281586	0.8	0.85	-3	0.997899967	PC
RF10805PCAB	0.407201167	6.135367263	19.81577061	25.66255978	27.49601702	0.049049446	0.169965448	0.8	0.85	-7	-0.436200244	PC
RF10806PCAB	0.443417761	2.403190613	11.22363012	28.22771452	28.62829037	0.256442501	0.425730486	0.8	0.85	-7	0.969811557	PC
RF10807PCAB	0.426901277	2.414204835	9.136432897	28.26196221	34.16760254	0.046410274	0.438501408	0.8	0.85	-6	0.879998004	PC
RF10808PCAB	0.418664476	3.85963563	11.17684022	12.00712949	27.31449014	0.260589083	0.480741991	0.8	0.85	-5	0.703762461	PC
RF10809PCAB	0.384789184	2.393078537	11.21748969	12.95306501	23.67963276	0.286548485	0.486089152	0.8	0.85	-12	0.915028167	PC
RF10810PCAB	0.49957617	3.340885552	9.097686424	18.41868427	34.03098636	0.146153665	0.416505141	0.8	0.85	-6	0.906564753	PC
RF10811PCAB	0.434910795	2.623140284	9.335644723	15.65367342	21.01290445	0.29551248	0.416937214	0.8	0.85	-6	0.893520431	PC
RF10812PCAB	0.475012869	2.159990604	10.93607156	11.95062123	24.01981722	0.072315516	0.235837841	0.8	0.85	-11	0.899533412	PC
RF10813PCAB	0.534358815	5.842695074	9.032268017	28.3150289	33.63275336	0.160436999	0.468864963	0.8	0.85	-7	0.475744772	PC
RF10814PCAB	0.391239768	6.094995655	15.92171623	22.06650903	32.94864273	0.09887964	0.452331569	0.8	0.85	-10	-0.485115868	PC
RF10815PCAB	0.356661648	4.069354909	9.024959292	29.62705852	30.23975771	0.027333747	0.240665164	0.8	0.85	-3	0.810968292	PC
RF10817PCAB	0.472843389	5.481852974	11.49086721	17.42848553	33.39798668	0.233312198	0.454327257	0.8	0.85	-7	0.970363705	PC
RF10818PCAB	0.481897942	4.412678816	9.480278711	16.13824976	20.12270645	0.137729331	0.21000381	0.8	0.85	-6	0.966805004	PC
RF10819PCAB	0.513241434	3.998858928	11.93232879	12.54795488	33.8816246	0.135063687	0.35612221	0.8	0.85	-7	0.964547488	PC
RF10820PCAB	0.463774856	5.302981135	11.54743176	12.21496172	26.38360118	0.169315525	0.253696126	0.8	0.85	-12	0.944193432	PC
RF10821PCAB	0.432328489	6.783232572	17.67697685	29.72116169	34.80651818	0.033297147	0.497538243	0.8	0.85	-8	-0.454948946	PC
RF10822PCAB	0.179385305	2.668101388	16.38107451	19.33402353	23.65321041	0.17744317	0.317536137	0.8	0.85	-8	-0.490408395	PC
RF10823PCAB	0.338432838	2.421032309	19.00365466	22.68070537	34.28878245	0.191938835	0.453760658	0.8	0.85	-3	0.907605722	PC
RF10824PCAB	0.501479094	2.141009229	9.479452924	25.28197939	29.55042806	0.090073523	0.443484775	0.8	0.85	-10	0.968959597	PC
RF10825PCAB	0.35398641	2.421060765	17.3728606	26.65951677	26.77776334	0.274976011	0.485442279	0.8	0.85	-12	-0.490878091	PC
RF10826PCAB	0.271220939	2.065781822	16.10034874	28.5819079	32.86417151	0.282316782	0.489489414	0.8	0.85	-10	-0.465668834	PC
RF10827PCAB	0.266977118	2.98105195	13.0465225	13.80114133	23.01502204	0.282598239	0.333536077	0.8	0.85	-7	-0.475701359	PC
RF10828PCAB	0.243904427	2.276133753	14.56019584	16.7213278	31.48888576	0.278130438	0.468466183	0.8	0.85	-8	-0.483444461	PC
RF10829PCAB	0.361143606	2.442439632	9.129763217	9.907563011	20.93460373	0.214165104	0.324264023	0.8	0.85	-4	0.915170789	PC
RF10830PCAB	0.368468115	2.264661834	9.122064556	22.05775463	25.91614605	0.095230939	0.147136836	0.8	0.85	-4	0.809801009	PC
RF10831PCAB	0.263570672	2.089201555	13.11138751	27.64406561	32.35347489	0.091283984	0.272519318	0.8	0.85	-8	-0.482286458	PC
RF10832PCAB	0.209948647	2.114685443	9.276432297	10.38578275	31.90978956	0.071758019	0.213448865	0.8	0.85	-6	0.787185249	PC
RF10833PCAB	0.304129201	2.862515217	15.72219476	18.77225866	29.34313604	0.044281557	0.307404923	0.8	0.85	-7	-0.478686686	PC
RF10834PCAB	0.265740372	2.696784605	18.82888869	28.9034553	32.71546096	0.183470556	0.49524424	0.8	0.85	-10	-0.489230747	PC
RF10835PCAB	0.273717807	6.203861598	13.92001349	27.01032911	30.8529593	0.031706185	0.458249038	0.8	0.85	-8	-0.487390995	PC
RF10836PCAB	0.196701883	2.430447084	15.43414447	26.20485071	26.69109396	0.232206203	0.413921322	0.8	0.85	-9	-0.495295352	PC
RF10837PCAB	0.201244276	2.081993342	18.50172919	24.63282261	30.16295649	0.037454241	0.132759545	0.8	0.85	-9	-0.495380187	PC
RF10838PCAB	0.327207627	2.552019754	15.00761745	21.08360513	33.37380603	0.227641442	0.398677685	0.8	0.85	-10	-0.487857662	PC
RF10839PCAB	0.15391049	2.311541675	16.87240732	22.68513424	30.72391826	0.094205685	0.240892677	0.8	0.85	-10	-0.495403535	PC
RF10840PCAB	0.385834149	2.394677809	19.07674886	20.86612658	32.71216445	0.001940133	0.199631928	0.8	0.85	-8	-0.492291773	PC
RF10841PCAB	0.442243021	2.213261694	15.16823553	20.76191076	30.82637254	0.257017009	0.342769619	0.8	0.85	-7	-0.48873643	PC
RF10842PCAB	0.419096135	2.73908372	19.00632574	27.55195003	31.13965911	0.149699025	0.465179557	0.8	0.85	-7	-0.492650376	PC
RF10843PCAB	0.338210364	2.072961094	9.083834499	11.84380892	25.34268078	0.274285251	0.499542709	0.8	0.85	-4	0.931274587	PC
RF10844PCAB	0.220163363	2.145821621	13.39025554	23.16177446	23.30433194	0.212467287	0.418903884	0.8	0.85	-4	0.851158895	PC
RF10845PCAB	0.279931158	3.915298613	9.110545976	26.57358953	28.32042957	0.016702866	0.309171379	0.8	0.85	-4	0.872081748	PC
RF10846PCAB	NA	2.700722344	9.237522696	19.62522493	24.02171154	0.16936989	0.433313201	0.8	0.85	-12	-0.481823109	PC
RF10847PCAB	0.454944189	6.284490654	17.54633911	25.34148352	33.40128595	0.069155958	0.255738097	0.8	0.85	-7	-0.462986881	PC
RF10848PCAB	0.331249128	6.093508837	18.20059269	19.66789517	21.79105935	0.151795052	0.484942471	0.8	0.85	-7	-0.494578125	PC
RF10849PCAB	0.328409254	5.359845466	19.04135581	20.15644178	29.86766027	0.07767783	0.156992771	0.8	0.85	-7	-0.494144104	PC
RF10850PCAB	0.132154545	4.838233849	9.046490401	23.99414935	26.51568596	0.228104397	0.455008195	0.8	0.85	-12	-0.432161905	PC
RF10851PCAB	0.235389517	6.72508058	18.26983572	19.06921808	32.69231181	0.033021444	0.064119312	0.8	0.85	-10	-0.497978319	PC
RF10852PCAB	0.483492741	2.158659262	9.229309232	25.35936308	32.60068223	0.276660847	0.333273758	0.8	0.85	-5	0.953158205	PC
RF10853PCAB	0.404006668	2.412231092	11.8741233	13.59796056	32.75308811	0.126220003	0.481763251	0.8	0.85	-6	0.873864918	PC
RF10854PCAB	0.55224756	2.043233641	9.232022239	21.71795756	28.97161126	0.065037694	0.106669723	0.8	0.85	-3	0.84653932	PC
RF10855PCAB	0.369601041	8.070441438	11.55187208	12.27036155	26.80304444	0.187409374	0.217176101	0.8	0.85	-10	0.497019964	PC
RF10856PCAB	0.314776112	7.324121656	11.44157495	12.91984514	28.15428688	0.003638349	0.494755243	0.8	0.85	-9	0.292079749	PC
RF10857FASY	0.338560057	2.485962878	14.08980331	22.22661843	28.7600324	0.062571841	0.109721248	0.8	0.85	-10	0.811393381	FA
RF10858PCAB	0.171338729	7.793527733	9.968685901	21.81090728	33.3357763	0.16031141	0.485355299	0.8	0.85	-10	-0.486636194	PC
RF10859FASY	0.362877567	4.961681996	14.48599228	16.22015995	21.4139418	0.210928555	0.322289764	0.8	0.85	-10	0.985202209	FA
RF10860FASY	0.226822418	8.420983109	11.20356531	13.24220015	30.81350152	0.091126055	0.129297924	0.8	0.85	-11	0.94514449	FA
RF10861FASY	0.427633818	4.813948284	13.5872888	15.03661951	27.33743186	0.052608044	0.329217778	0.8	0.85	-9	0.979602913	FA
RF10862PCAB	0.262664605	2.449983923	19.34809326	23.81540614	26.42284843	0.076815109	0.201291339	0.8	0.85	-4	0.936183752	PC
RF10864PCAB	0.388014284	8.026787668	10.53035137	28.79859723	28.99919926	0.064292448	0.47570157	0.8	0.85	-12	0.319570902	PC
RF10865PCAB	0.288772632	5.653631496	15.2247954	15.72712	27.59590377	0.129702079	0.154916051	0.8	0.85	-6	-0.491751476	PC
RF10866PCAB	0.187185671	4.7086073	17.38924919	29.68325513	33.9878961	0.07055237	0.147502171	0.8	0.85	-6	-0.477252372	PC
RF10867FASY	0.376641245	7.957823148	13.38558014	14.71542427	24.33192247	0.104999139	0.448434075	0.8	0.85	-11	0.948931234	FA
RF10868ABAL	0.343005341	7.07240433	9.302938063	26.03196132	29.079529	0.167872775	0.308224822	0.8	0.85	-11	0.886802716	AB
RF10869FASY	0.4709044	8.901222029	12.77288873	13.48945487	23.21658112	0.264941553	0.326828443	0.8	0.85	-9	0.890418194	FA
RF10870ABAL	0.376194596	7.576506177	9.196035907	23.66535646	28.96161944	0.106803855	0.269443862	0.8	0.85	-11	0.96318906	AB
RF10871FASY	0.231914534	8.867561097	13.25063407	14.11094755	23.52612916	0.060039488	0.300681098	0.8	0.85	-10	0.935610343	FA
RF10872PCAB	0.390965226	2.70938688	12.12640509	14.51909509	20.24498579	0.206910233	0.496231752	0.8	0.85	-3	-0.082634158	PC
RF10873ABAL	0.182625357	6.91175703	9.058637244	28.49175052	32.07529809	0.086945816	0.340496197	0.8	0.85	-12	0.38756619	AB
RF10874FASY	0.502475897	8.751842706	12.17989337	13.63707448	24.83230462	0.111735054	0.191892358	0.8	0.85	-12	0.921886178	FA
RF10875PCAB	0.266205304	6.279185288	15.65717432	17.04661405	20.30870397	0.184652053	0.475173642	0.8	0.85	-12	0.744514919	PC
RF10876PCAB	0.279406251	2.06436489	9.68261177	15.86495697	31.18480578	0.116433994	0.429519137	0.8	0.85	-11	0.911093848	PC
RF10877ABAL	0.361497035	8.92881362	19.27992158	27.45363634	31.13483762	0.238017033	0.458196988	0.8	0.85	-4	-0.256168559	AB
RF10878FASY	0.210148637	3.010482782	11.36446935	14.01362002	22.57289377	0.005883324	0.263755795	0.8	0.85	-11	0.979985077	FA
RF10879ABAL	0.253455297	8.68966	15.81318225	16.77488829	22.60283572	0.256650237	0.36965144	0.8	0.85	-4	-0.497356124	AB
RF10880FASY	0.316755976	2.824998341	9.171329516	13.33265228	21.134917	0.047415971	0.286377907	0.8	0.85	-9	0.768170978	FA
RF10882ABAL	0.296539955	8.928716047	17.29430577	22.895196	26.15174721	0.236475098	0.485856288	0.8	0.85	-2	0.972752859	AB
RF10883FASY	0.197281741	4.81730381	10.98320217	12.18212369	23.47537296	0.207625206	0.295177334	0.8	0.85	-9	0.981077673	FA
RF10884ABAL	0.216626079	5.689005041	14.11341735	15.22677271	21.30691593	0.038207226	0.23932275	0.8	0.85	-12	0.87048784	AB
RF10885FASY	0.34266895	8.323819127	12.90951818	14.49007436	24.8639209	0.141197773	0.177616606	0.8	0.85	-11	0.91973467	FA
RF10886PCAB	0.297173405	5.770083474	9.553312165	14.05655029	24.10655863	0.133806158	0.383606752	0.8	0.85	-10	0.97535677	PC
RF10887ABAL	0.474828526	2.385833985	16.59236286	27.30130671	28.62080694	0.190208458	0.48145841	0.8	0.85	-10	0.999258349	AB
RF10888FASY	0.35005069	8.6847285	13.39361132	14.61090434	21.49377296	0.056639639	0.123835901	0.8	0.85	-8	0.950736086	FA
RF10889PCAB	0.356870512	2.669700492	11.20670376	14.98306534	21.98170213	0.007230558	0.493348152	0.8	0.85	-8	0.981946295	PC
RF10890ABAL	0.205484868	3.63616838	9.313557777	21.64179098	31.18014341	0.259089388	0.390926004	0.8	0.85	-9	0.972705176	AB
RF10891FASY	0.417133833	4.403460496	13.91111012	14.83711416	21.61482902	0.106270591	0.320406088	0.8	0.85	-11	0.987215568	FA
RF10892FASY	0.483827584	7.665209824	12.0515428	15.26375195	21.66611794	0.166977911	0.356306148	0.8	0.85	-10	0.794376774	FA
RF10893PCAB	0.226008724	7.121753133	10.39440098	14.41485053	21.6013041	6.40E-05	0.430345456	0.8	0.85	-7	0.938275408	PC
RF10894ABAL	0.443266933	6.906472735	9.004382139	20.14616609	26.63107259	0.027922617	0.341395482	0.8	0.85	-9	0.725373982	AB
RF10895FASY	0.478888062	8.712718551	12.19170108	12.97831368	26.26048893	0.220176579	0.351294598	0.8	0.85	-9	0.896302023	FA
RF10896FASY	0.319986512	6.809262532	13.74511291	14.29937752	24.22645477	0.142109682	0.364140661	0.8	0.85	-11	0.975331584	FA
RF10897ABAL	0.512392626	7.596295799	9.118802318	26.43212719	33.90827972	0.277443207	0.32288541	0.8	0.85	-11	0.681046382	AB
RF10898FASY	0.494853781	8.362942813	12.58822237	14.83995572	23.30691425	0.179026185	0.231409785	0.8	0.85	-12	0.954798307	FA
RF10899PCAB	0.311801538	8.986121112	13.61659019	23.97386905	30.85633464	0.288164829	0.355707649	0.8	0.85	-4	-0.471764256	PC
RF10900FASY	0.452868401	7.483538652	16.02187179	19.4232578	26.74931343	0.177467053	0.225228932	0.8	0.85	-11	0.861611395	FA
RF10901FASY	0.425408043	3.047388205	18.16300321	19.00834759	32.30312368	0.130394647	0.220860981	0.8	0.85	-9	0.979664256	FA
RF10902ABAL	0.399281776	5.500357205	19.45322045	22.21305	23.77854012	0.043524583	0.196408213	0.8	0.85	-11	0.794365311	AB
RF10904FASY	0.520286194	4.940430204	18.04713137	19.39132846	29.5366671	0.139188845	0.210311569	0.8	0.85	-12	0.952795368	FA
RF10905FASY	0.454565191	4.083132572	19.1173148	19.70960583	28.95013537	0.143058292	0.21632125	0.8	0.85	-12	0.974634349	FA
RF10906ABAL	0.316007253	2.453214771	9.070307385	22.23655207	22.70245545	0.269796958	0.460959164	0.8	0.85	-10	0.899737878	AB
RF10907FASY	0.386607501	8.319990603	11.51737385	13.43043674	23.82736206	0.290587803	0.420425844	0.8	0.85	-11	0.992727652	FA
RF10908PCAB	0.461248928	4.919205475	13.66148493	14.90120893	23.71502069	0.013628425	0.475790553	0.8	0.85	-11	0.917101522	PC
RF10909ABAL	0.33512813	4.59595546	13.09450001	14.99941752	22.9235297	0.068373768	0.463944596	0.8	0.85	-12	0.978737741	AB
RF10910FASY	0.395667766	8.810752772	13.44131358	14.36608754	23.47221191	0.073729228	0.301646124	0.8	0.85	-10	0.989366219	FA
RF10911PCAB	0.291269269	2.94221842	13.69136515	14.58094651	20.29918308	0.09703837	0.498804181	0.8	0.85	-8	0.618154065	PC
RF10912FASY	0.410320825	5.795578022	19.18439918	19.76005648	25.1126888	0.180672481	0.25030615	0.8	0.85	-12	0.816385594	FA
RF10913FASY	0.386302588	2.604018608	14.63046596	20.29664076	28.38391704	0.000890815	0.102657363	0.8	0.85	-9	0.934678491	FA
RF10914FASY	0.407913702	7.947321037	12.96875883	14.16366883	27.24652365	0.149612587	0.46056326	0.8	0.85	-11	0.987698093	FA
RF10915PCAB	0.219540433	3.087249685	9.705760057	12.63484458	20.90762282	0.03908407	0.144569187	0.8	0.85	-11	0.87596348	PC
RF10916ABAL	0.344297936	6.106409384	9.188761409	22.89960244	34.54401712	0.094200039	0.188608258	0.8	0.85	-11	0.749812527	AB
RF10917FASY	0.330147308	8.960663855	10.64560668	28.42023671	29.75687658	0.164482727	0.480033111	0.8	0.85	-9	0.999892506	FA
RF10918PCAB	0.292459584	2.522624477	9.336575092	12.7391316	33.83393838	0.237819459	0.476953926	0.8	0.85	-9	0.94653454	PC
RF10919ABAL	0.459335605	2.415367738	15.54818086	20.10891069	24.5916428	0.127598126	0.494912547	0.8	0.85	-10	0.617658987	AB
RF10920FASY	0.385763865	7.987078554	12.12694509	14.54254236	21.99229911	0.215536684	0.24234461	0.8	0.85	-8	0.940698207	FA
RF10921PCAB	0.396217339	2.096632013	9.103587264	12.90637751	32.57761642	0.27487346	0.397422125	0.8	0.85	-11	0.995630472	PC
RF10922ABAL	0.216779134	8.881782155	18.26449392	29.67522906	34.66896007	0.189291942	0.293149797	0.8	0.85	-6	-0.457439514	AB
RF10923FASY	0.296696102	4.882589772	11.51200757	12.82177437	22.44673299	0.079209448	0.27915911	0.8	0.85	-11	0.870944079	FA
RF10924FASY	0.377985568	3.528466471	15.96734502	16.57357232	21.376899	0.142226486	0.223114905	0.8	0.85	-12	0.967411282	FA
RF10925ABAL	0.446605024	3.617772269	17.70644852	26.0747819	27.35136162	0.165517982	0.487127477	0.8	0.85	-10	0.876812239	AB
RF10926FASY	0.293499919	8.925021635	13.17762041	13.80091897	24.21775121	0.027553543	0.130522625	0.8	0.85	-9	0.685814939	FA
RF10927PCAB	0.366005701	2.962075052	15.39992342	29.71971368	31.00724334	0.263246477	0.499729813	0.8	0.85	-6	0.590861795	PC
RF10928ABAL	0.133428598	2.766906412	13.7625761	20.45814498	23.52723337	0.252036106	0.445016162	0.8	0.85	-11	0.962161958	AB
RF10929FASY	0.452265997	8.486688305	14.71209284	16.2654954	30.69055991	0.154644612	0.261425644	0.8	0.85	-9	0.956131499	FA
RF10930ABAL	0.511312119	3.013465236	18.00268239	19.4414457	20.05908916	0.173694926	0.362197853	0.8	0.85	-9	0.784209545	AB
RF10931ACPS	0.359715242	8.946417286	13.46812269	19.39980264	20.44511015	0.118854331	0.205132547	0.8	0.85	-12	0.945303038	Other broadleaves
RF10932FASY	0.338646504	2.503285782	10.61464874	14.5736859	21.4788392	0.270312741	0.360342223	0.8	0.85	-12	0.94118131	FA
RF10933ACSP	0.153336139	5.720998031	16.14609761	21.46604145	23.82202238	0.18711861	0.498563363	0.8	0.85	-7	-0.49905701	Other broadleaves
RF10934FASY	0.171824988	8.82997522	13.68951628	14.47302053	20.26411144	0.064357006	0.247039736	0.8	0.85	-5	0.30090417	FA
RF10935PCAB	0.310973616	8.981010355	9.512221443	23.57878602	27.94780604	0.10324831	0.242546361	0.8	0.85	-9	0.914637735	PC
RF10936ACSP	0.173384637	8.243811139	17.11057322	18.13136582	20.82585097	0.181922326	0.370406111	0.8	0.85	-6	-0.490593053	Other broadleaves
RF10937FASY	0.301111214	8.980116455	9.41835066	13.17704746	29.02125294	0.068490971	0.118776721	0.8	0.85	-12	0.687811658	FA
RF10938PCAB	0.33773432	3.4213791	13.14680436	28.02873189	34.72331725	0.139343223	0.482821264	0.8	0.85	-5	0.802718607	PC
RF10939FASY	0.330162617	8.736832385	14.32900246	16.41787458	24.13602664	0.101654764	0.1614065	0.8	0.85	-10	0.982510188	FA
RF10940FASY	0.47682562	2.350371181	14.72397654	17.40451966	31.21284018	0.002655505	0.251242497	0.8	0.85	-11	0.969767514	FA
RF10941PCAB	0.25842699	2.598372806	9.66329958	21.32036517	23.15572641	0.112725138	0.499540573	0.8	0.85	-9	0.769505315	PC
RF10942ABAL	0.120419671	7.954177716	19.81337903	24.83751825	32.86454538	0.048450844	0.223235199	0.8	0.85	-11	-0.481343347	AB
RF10943FASY	0.426637283	8.818547327	13.08511978	15.84431256	34.64965436	0.130164809	0.35105151	0.8	0.85	-8	0.797297187	FA
RF10944PCAB	0.319376766	2.841745839	9.232487195	15.08645052	27.73754281	0.127056324	0.463878582	0.8	0.85	-5	0.955632057	PC
RF10945ACPS	0.179050347	8.749655045	16.31111445	17.97864521	21.14834897	0.240461355	0.306104809	0.8	0.85	-11	0.977923133	Other broadleaves
RF10946FASY	0.341863758	8.472602178	13.81221101	14.87305928	21.18355991	0.003390062	0.424884461	0.8	0.85	-7	0.989810793	FA
RF10947PCAB	0.299643074	2.358790664	10.07150685	12.87025084	21.63308541	0.159359195	0.193210124	0.8	0.85	-12	0.906992859	PC
RF10948ABAL	0.263328657	7.058810947	15.45851301	20.20968469	25.86226032	0.294787279	0.48880832	0.8	0.85	-7	0.959894111	AB
RF10949FASY	0.427367784	2.152843739	10.50062923	14.85735918	29.89532911	0.168598186	0.199115029	0.8	0.85	-12	0.996978767	FA
RF10950FASY	0.252640801	8.959540495	10.31013507	11.19102564	29.1267819	0.016404664	0.3501748	0.8	0.85	-11	0.907512336	FA
RF10951PCAB	0.30998606	8.577616944	18.09782061	26.23105625	26.29402781	0.273749348	0.488250539	0.8	0.85	-7	-0.493894999	PC
RF10952PCAB	0.353196423	7.619334565	9.172661453	28.41123156	31.34171485	0.14207916	0.181023462	0.8	0.85	-3	-0.416411751	PC
RF10953ABAL	0.590135031	2.410554215	16.65055324	18.33451779	34.75436002	0.214762437	0.447048237	0.8	0.85	-10	0.999890366	AB
RF10954FASY	0.314729064	6.270701266	13.38338657	14.60584776	24.52689189	0.048832806	0.374128773	0.8	0.85	-10	0.992315617	FA
RF10955ACPL	0.377944791	6.099964496	9.176267645	17.37104751	30.23355887	0.282847126	0.474839498	0.8	0.85	-7	0.966202924	Other broadleaves
RF10956PCAB	0.29090148	2.014990501	9.691609145	23.12976661	24.24683754	0.167105887	0.281944376	0.8	0.85	-4	0.889177831	PC
RF10957PCAB	0.369296272	2.180219722	9.126233624	22.06076416	26.95293693	0.056954257	0.451308894	0.8	0.85	-12	0.944471338	PC
RF10959PCAB	0.376621947	2.577366869	9.11681221	16.91302612	31.07151992	0.230588941	0.486415225	0.8	0.85	-11	0.741522146	PC
RF10960PCAB	0.378420266	2.521996721	9.244537463	18.21260636	33.36283909	0.024287398	0.306145261	0.8	0.85	-3	0.561540874	PC
RF10961PCAB	0.308982819	2.072577591	9.209381495	27.26562021	33.70818127	0.109030029	0.186298968	0.8	0.85	-3	0.966561087	PC
RF10962PCAB	0.39795295	3.025327747	14.16505172	23.955701	24.60230202	0.111354783	0.495239711	0.8	0.85	-5	0.937548853	PC
RF10963PCAB	0.320648788	3.244094081	9.19214913	9.772222877	21.51517252	0.040889235	0.457508854	0.8	0.85	-11	0.973174377	PC
RF10964PCAB	0.412819704	3.531387934	18.02707207	22.82099462	25.99113665	0.087901968	0.210680098	0.8	0.85	-8	-0.495262365	PC
RF10965PCAB	0.226916533	6.602171348	15.959031	24.4463057	29.80932009	0.271731971	0.464821553	0.8	0.85	-12	-0.498905493	PC
RF10966PCAB	0.445714417	4.715838595	14.45567412	21.61902886	22.32099401	0.197540159	0.45434006	0.8	0.85	-8	-0.475558675	PC
RF10967FASY	0.350326159	8.584290589	13.22305298	13.94712769	22.48945406	0.05544102	0.231620062	0.8	0.85	-6	0.816239745	FA
RF10968FASY	0.300535565	8.061726138	12.94094342	15.86861955	20.95920584	0.159219808	0.291576925	0.8	0.85	-11	0.78389221	FA
RF10969FASY	0.135544752	8.875996931	10.80628191	15.73863824	26.6320614	0.159418713	0.365512277	0.8	0.85	-12	0.910822513	FA
RF10970ACPS	0.368976509	4.708253624	16.88860203	25.1238606	31.88963267	0.043879362	0.222274706	0.8	0.85	-11	0.91837982	Other broadleaves
RF10971FASY	0.371889275	6.837521874	14.03569812	16.51004485	20.39419653	0.063158558	0.360701817	0.8	0.85	-11	0.528418604	FA
RF10972PCAB	0.45772764	2.012210753	19.86702164	29.20003158	32.50425581	0.117390764	0.415343638	0.8	0.85	-3	0.717453104	PC
RF10973PCAB	0.257016545	6.685083079	19.8217425	24.62583924	34.83812947	0.298489533	0.483707899	0.8	0.85	-10	-0.483723725	PC
RF10974FASY	0.309819917	3.944816115	14.82702539	16.36598138	20.7869497	0.131748788	0.287655793	0.8	0.85	-9	0.888672997	FA
RF10975FASY	0.35262656	7.861037223	11.24483015	18.43350348	31.17474035	0.139311629	0.485213745	0.8	0.85	-8	0.390110506	FA
RF10976FASY	0.376986214	6.654162941	14.71289929	15.25317609	26.80871682	0.127271145	0.199610397	0.8	0.85	-10	0.970361646	FA
RF10977ABAL	0.351265277	2.959836739	10.25762717	19.29161652	24.358833	0.033923939	0.110305606	0.8	0.85	-12	0.864072917	AB
RF10978FASY	0.551033174	3.666413768	15.07532012	17.87043927	23.02768198	0.074355525	0.153188341	0.8	0.85	-10	0.996596874	FA
RF10979PCAB	0.19055251	4.825688472	18.3739248	27.21083511	31.60525676	0.056477506	0.206210522	0.8	0.85	-8	-0.486021612	PC
RF10980ABAL	0.267317665	2.569860724	17.45966327	29.17011901	34.70651585	0.186475116	0.482426657	0.8	0.85	-10	0.849594685	AB
RF10981FASY	0.342750734	8.647578863	12.81371318	17.27687299	28.12958634	0.179719518	0.347735032	0.8	0.85	-12	0.944280939	FA
RF10982ABAL	0.163085179	2.51000177	17.8605403	29.61780879	33.04428234	0.219906549	0.489479863	0.8	0.85	-6	-0.487537442	AB
RF10983FASY	0.317733885	8.325592044	15.34462516	28.63999089	32.21665106	0.166805241	0.474077745	0.8	0.85	-12	0.809152174	FA
RF10984PCAB	0.46945962	2.216866544	9.562175408	10.08101386	20.05391309	0.037903828	0.108996616	0.8	0.85	-9	0.779249755	PC
RF10985FASY	0.223007999	2.010150216	15.11888137	16.02901495	20.72437266	0.042756592	0.290799496	0.8	0.85	-11	0.857679277	FA
RF10986PCAB	0.247745717	4.951494151	14.82828063	28.04981741	31.16558042	0.29970784	0.481722497	0.8	0.85	-11	-0.483677619	PC
RF10987PCAB	0.297946172	2.250437921	17.4386028	26.93278804	34.38832282	0.293926156	0.411013101	0.8	0.85	-12	-0.499452161	PC
RF10988PCAB	0.47588253	4.146211639	14.75427609	29.38145405	29.48371339	0.279448181	0.342172266	0.8	0.85	-12	-0.499498992	PC
RF10989PCAB	0.354294206	2.496126061	15.99011693	27.96274421	32.79149627	0.03193465	0.262487025	0.8	0.85	-8	-0.499803156	PC
RF10990PCAB	0.230149146	2.244404077	19.89697591	29.55602279	33.67380937	0.199579933	0.292649392	0.8	0.85	-12	-0.483420531	PC
RF10992FASY	0.310510445	8.998999731	9.129695569	16.34238792	26.97099059	0.05654085	0.177477445	0.8	0.85	-11	0.721475467	FA
RF10993ACPS	0.182174404	6.552421804	9.0815772	20.88272303	31.60578444	0.219060046	0.299934509	0.8	0.85	-8	0.946280277	Other broadleaves
RF10994FASY	0.325202526	5.46731819	14.33725586	16.41356847	23.91695406	0.120914886	0.286701137	0.8	0.85	-9	0.956042859	FA
RF10995PCAB	0.316489388	7.006487493	10.16007415	26.06470336	29.09474985	0.137496519	0.230607607	0.8	0.85	-5	-0.471331307	PC
RF10996PCAB	0.393082592	3.464357694	11.14195972	23.69744239	26.88687103	0.159659682	0.499006578	0.8	0.85	-7	0.493805897	PC
RF10997PCAB	0.404635604	3.286689327	17.19885884	17.87467258	31.08401568	0.15829312	0.492269097	0.8	0.85	-3	0.729434701	PC
RF10998PCAB	0.532453721	2.939545528	9.692504413	23.87909016	31.56033193	0.019571551	0.490518335	0.8	0.85	-5	0.745504164	PC
RF10999PCAB	0.353635715	2.536586765	9.686373937	15.59224503	20.31432005	0.152018395	0.481779684	0.8	0.85	-7	0.926814559	PC
RF11000PCAB	0.365735455	3.480706787	9.464200561	16.65497797	27.30427692	0.067159478	0.487049558	0.8	0.85	-7	0.840939988	PC
RF11001PCAB	0.430250336	4.093498101	9.172426259	25.51007168	29.59925648	0.256154892	0.496805967	0.8	0.85	-6	0.990441691	PC
RF11002PCAB	0.510026974	7.971993938	9.175918329	28.87482911	28.88183941	0.291051485	0.483861983	0.8	0.85	-9	0.94166891	PC
RF11003PCAB	0.181918133	2.795408709	18.01121826	22.48378003	28.1275219	0.077794447	0.266767691	0.8	0.85	-8	-0.471604748	PC
RF11004PCAB	0.339306413	2.173506869	9.292866189	16.59755684	26.24658876	0.041565781	0.473750553	0.8	0.85	-10	0.681379126	PC
RF11005PCAB	0.405476209	3.180333964	16.66002666	24.59494178	24.95821471	0.170633582	0.498720244	0.8	0.85	-8	-0.394640792	PC
RF11006PCAB	0.384194355	3.29799507	11.00040566	14.29374633	22.32263308	0.279288528	0.484777425	0.8	0.85	-6	0.696456981	PC
RF11007PCAB	0.308068522	4.911955827	9.768826086	10.80713671	32.35225438	0.273348081	0.496407308	0.8	0.85	-4	0.596627661	PC
RF11008PCAB	0.266633712	3.498189016	9.359397946	15.48122443	21.57634579	0.111160342	0.482059285	0.8	0.85	-6	0.915572827	PC
RF11009PCAB	0.424312571	2.157744006	9.275950655	17.65441453	21.96986988	0.1691039	0.433956343	0.8	0.85	-12	0.508163128	PC
RF11010FASY	0.445252776	8.766073128	9.86307164	13.9873561	25.74942985	0.108436361	0.266855558	0.8	0.85	-6	0.817581518	FA
RF11011FASY	0.40780655	2.176692757	9.199275981	14.20814038	30.0194018	0.202392498	0.273783872	0.8	0.85	-10	0.940081551	FA
RF11012FASY	0.353665497	2.608994418	17.12787613	28.86078658	30.48877954	0.067609399	0.486214801	0.8	0.85	-7	0.958968106	FA
RF11013CABE	0.468684754	8.965973132	11.79202922	13.85122569	34.57011682	0.297037508	0.416922786	0.8	0.85	-4	0.961427343	Other broadleaves
RF11014FASY	0.497755528	3.340804399	10.33866742	11.81142978	28.00309407	0.283445846	0.376704728	0.8	0.85	-11	0.290434887	FA
RF11015FASY	0.348490008	2.929079506	9.523241852	19.09186924	21.74976295	0.296414664	0.489856215	0.8	0.85	-8	-0.479265458	FA
RF11016PCAB	0.187491505	2.771778911	9.299875158	22.5640746	33.5562413	0.098930621	0.493984444	0.8	0.85	-7	0.726924339	PC
RF11017PCAB	0.360995942	2.44517897	11.41806654	28.5269763	33.5151666	0.011249829	0.496954996	0.8	0.85	-10	0.697964802	PC
RF11018PCAB	0.273683591	7.754308271	9.753787606	15.70388882	27.93542678	0.140121006	0.488375675	0.8	0.85	-5	-0.411047617	PC
RF11019PCAB	0.285926547	2.731858557	10.23448205	21.75547828	26.80440523	0.013118681	0.43384266	0.8	0.85	-3	0.516459776	PC
RF11020PCAB	0.313083148	8.213978734	9.271930679	21.81485329	25.81341477	0.26295143	0.498651962	0.8	0.85	-5	-0.252040974	PC
RF11021PCAB	0.284904368	2.389413052	9.733697291	28.84621993	31.24501082	0.057748371	0.232020151	0.8	0.85	-10	0.964259468	PC
RF11022PCAB	0.325451686	2.325134377	15.95568828	25.65091686	29.32501353	0.166718639	0.219466375	0.8	0.85	-3	0.983627781	PC
RF11023PCAB	0.350440151	2.048041615	9.061324222	15.56226942	31.55980315	0.011952641	0.190849159	0.8	0.85	-9	0.686958755	PC
RF11024PCAB	0.212521493	2.657994578	9.41992318	10.26537527	28.95998521	0.163887738	0.192847892	0.8	0.85	-3	0.681690973	PC
RF11025PCAB	0.210443518	2.740064939	9.522062628	25.06448631	25.6357822	0.043990663	0.42401336	0.8	0.85	-3	0.867023143	PC
RF11026PCAB	0.240165617	5.317483321	17.27832493	23.85264932	25.49829356	0.065239813	0.340015069	0.8	0.85	-7	-0.471065634	PC
RF11027PCAB	0.244867582	4.91136551	9.557217321	11.24463995	34.99053945	0.151961881	0.499088271	0.8	0.85	-2	0.253865613	PC
RF11028PCAB	0.330538543	5.09848766	9.278812318	29.48175924	29.73384974	0.093313669	0.47331041	0.8	0.85	-12	-0.185687541	PC
RF11029PCAB	0.209913832	8.031168979	19.66048531	29.50210277	32.49516868	0.153441115	0.374428576	0.8	0.85	-6	-0.459705371	PC
RF11030PCAB	0.29702467	5.210488868	13.45371034	25.5440855	33.17438164	0.229938939	0.294488185	0.8	0.85	-7	-0.460925828	PC
RF11031PCAB	0.310349858	3.815030904	18.06736764	23.10657111	34.28688136	0.046947963	0.395997781	0.8	0.85	-6	-0.499668497	PC
RF11032PCAB	0.34436172	4.703807891	17.23806201	21.28904798	26.01183797	0.063719804	0.341899444	0.8	0.85	-6	-0.488485491	PC
RF11033PCAB	0.37666074	5.167323455	14.44943157	25.37186821	32.1785411	0.040879565	0.210720318	0.8	0.85	-6	-0.491875976	PC
RF11034PCAB	0.257806788	4.763054445	18.0688995	20.69821211	22.85781818	0.126861715	0.353574557	0.8	0.85	-6	-0.472945493	PC
RF11035PCAB	0.369951011	5.009857865	19.57023043	22.7909196	26.88413185	0.156691948	0.396240644	0.8	0.85	-6	-0.443129989	PC
RF11036PCAB	0.376037943	3.507107748	14.05593889	16.15472522	33.78740527	0.108252717	0.210079955	0.8	0.85	-8	-0.455520274	PC
RF11037PCAB	0.457365277	3.743974744	13.87122826	29.45253218	34.68228598	0.071803492	0.182376933	0.8	0.85	-4	0.619160694	PC
RF11038PCAB	0.28308669	5.295539756	18.9707942	26.61815427	29.2915108	0.010585913	0.437803238	0.8	0.85	-6	-0.492205396	PC
RF11039PCAB	0.267992008	4.341413859	19.53422735	21.04023261	30.31367121	0.057905684	0.394492715	0.8	0.85	-6	-0.498230176	PC
RF11040PCAB	0.328031815	3.713818436	16.9268346	25.64012035	25.67574837	0.031475867	0.354500566	0.8	0.85	-6	-0.482558312	PC
RF11041PCAB	0.158880508	7.744443243	19.07256816	23.74159427	26.38827196	0.193992485	0.442371866	0.8	0.85	-8	-0.480664027	PC
RF11042PCAB	0.49338604	2.110544684	13.75319522	28.80130538	33.69194152	0.171481358	0.279712555	0.8	0.85	-10	0.312173345	PC
RF11043PCAB	0.33746254	4.21141605	14.00950297	16.17765818	27.61582135	0.05177493	0.115751149	0.8	0.85	-6	-0.490574515	PC
RF11044PCAB	0.270902189	5.009685178	13.76717506	14.61623282	23.16127253	0.139136305	0.334077646	0.8	0.85	-7	-0.497786353	PC
RF11045PCAB	0.448388177	8.513189592	10.30547771	19.33644395	23.8013421	0.027220134	0.410874259	0.8	0.85	-7	0.925075388	PC
RF11046PCAB	0.360778966	5.887385282	9.075824428	21.32145159	27.08017774	0.071856853	0.490362944	0.8	0.85	-8	0.842228043	PC
RF11047PCAB	0.263048832	5.358744062	9.050225814	16.96927216	30.40586237	0.010753586	0.497316956	0.8	0.85	-12	0.422546125	PC
RF11048PCAB	0.347090626	3.49074122	15.52964949	19.2934726	29.61174695	0.085795327	0.159189621	0.8	0.85	-6	-0.3909615	PC
RF11049PCAB	0.334294111	2.922962336	16.2260324	20.2464261	23.16263724	0.035960218	0.066279125	0.8	0.85	-6	-0.492744369	PC
RF11050PCAB	0.343084257	4.934951289	18.86014453	28.25730488	30.29361039	0.033468305	0.276296969	0.8	0.85	-6	-0.494962017	PC
RF11051PCAB	0.39444227	5.0937654	14.50394813	16.76144909	22.59887471	0.20452499	0.250545613	0.8	0.85	-6	-0.368002334	PC
RF11052PCAB	0.366776058	5.347803899	9.563896853	14.0773525	30.07268858	0.032074454	0.495343169	0.8	0.85	-3	0.489673371	PC
RF11053PCAB	0.386235631	6.005065041	9.146482135	23.25789126	30.37834042	0.195685181	0.491228269	0.8	0.85	-6	-0.00058357	PC
RF11054PCAB	0.329852078	5.177510496	9.261457226	26.24898442	27.46428698	0.015552657	0.461164807	0.8	0.85	-2	0.337320611	PC
RF11055PCAB	0.389843567	8.910412019	13.57257185	17.23026973	32.77824802	0.093175577	0.225945411	0.8	0.85	-4	0.841937199	PC
RF11056PCAB	0.346930983	8.851176298	13.64483782	21.1718262	22.60333817	0.155302921	0.18250049	0.8	0.85	-6	-0.457024043	PC
RF11057PCAB	0.367631586	4.907932749	19.40205845	22.04819315	26.1537453	0.075924281	0.350952355	0.8	0.85	-6	-0.46999119	PC
RF11058PCAB	0.363163398	5.159963543	19.94882087	23.8341067	34.1766037	0.153965206	0.252771925	0.8	0.85	-6	-0.448842167	PC
RF11059PCAB	0.51600632	2.447007495	10.10206241	14.45258693	31.17021168	0.002425002	0.113732884	0.8	0.85	-12	0.45117479	PC
RF11060PCAB	0.448077667	2.076513114	9.899738825	14.81776479	20.29363823	0.129314574	0.211467549	0.8	0.85	-11	0.962995637	PC
RF11061PCAB	0.3867556	4.873479013	13.97677255	27.41771996	30.39097517	0.029280646	0.085487369	0.8	0.85	-6	-0.402050363	PC
RF11062PCAB	0.291789055	4.529956083	9.838090601	11.28715291	20.89855892	0.023418804	0.498416423	0.8	0.85	-2	-0.028921897	PC
RF11063PCAB	0.234089141	5.575227187	19.27181626	20.21430058	21.59176516	0.002103155	0.371137775	0.8	0.85	-12	-0.494490275	PC
RF11064PCAB	0.270053738	8.891483772	19.67727193	29.93662809	32.89015516	0.130837684	0.450912507	0.8	0.85	-6	-0.448779608	PC
RF11065PCAB	0.420074583	3.282406942	18.10949358	23.1330239	27.40637265	0.069517651	0.401342498	0.8	0.85	-6	-0.489280088	PC
RF11066FASY	0.441006115	8.813914462	10.13791848	21.0244866	21.84383584	0.156789339	0.479251902	0.8	0.85	-11	0.708477781	FA
RF11067FASY	0.338574836	2.496211862	10.07820956	18.44505277	21.69148702	0.030825252	0.073676348	0.8	0.85	-10	0.749281117	FA
RF11068PCAB	0.379097929	2.840777908	10.70040022	28.13371395	31.89026007	0.014052284	0.484864925	0.8	0.85	-6	0.752886525	PC
RF11069PCAB	0.403730035	2.901484828	9.0664947	26.82861414	28.06097145	0.296019562	0.483289218	0.8	0.85	-9	0.471764929	PC
RF11070PCAB	0.410429434	2.534236128	9.657387567	29.94329319	32.4560978	0.01658869	0.447001844	0.8	0.85	-10	0.381147221	PC
RF11071PCAB	0.494135018	2.243929022	10.80886684	27.88594187	29.24635154	0.29613289	0.486469504	0.8	0.85	-12	0.783573412	PC
RF11072PCAB	0.45107934	3.410531506	10.0001614	27.60091934	34.6795483	0.055883201	0.450431792	0.8	0.85	-3	0.688512263	PC
RF11073PCAB	0.31567732	2.615379362	9.279553734	14.51015954	25.6014294	0.277817871	0.495853152	0.8	0.85	-7	0.712141152	PC
RF11074PCAB	0.269131146	4.880341875	19.6941448	27.39622562	27.46691316	0.025334289	0.39535717	0.8	0.85	-7	-0.427865602	PC
RF11075PCAB	0.441927494	2.943820567	10.47501839	27.72984607	28.01729769	0.014693496	0.477700561	0.8	0.85	-6	0.980929462	PC
RF11076PCAB	0.3138552	3.106428765	9.041416867	23.61845821	29.82951414	0.293302395	0.498111413	0.8	0.85	-5	0.895542685	PC
RF11077PCAB	0.403440671	2.191863571	10.53561532	20.47866445	31.28027666	0.006292274	0.419172554	0.8	0.85	-11	0.900980461	PC
RF11078PCAB	0.44664864	2.68148787	11.32857599	22.61644323	34.25650117	0.056063454	0.476032998	0.8	0.85	-12	0.836988959	PC
RF11079PCAB	0.134374141	8.866226287	9.904376786	17.04217034	29.89480472	0.010645066	0.398945952	0.8	0.85	-12	-0.497362542	PC
RF11080PCAB	0.312482941	7.072345545	9.505877492	23.08675371	30.91409177	0.034335545	0.475016184	0.8	0.85	-6	0.944171385	PC
RF11081PCAB	0.320974006	2.445411556	9.142158506	21.0362009	34.30556607	0.110046124	0.480025865	0.8	0.85	-11	0.745146615	PC
RF11082PCAB	0.213967686	2.172869437	17.10855669	22.80162391	31.08078035	0.054795973	0.212351607	0.8	0.85	-3	0.853490791	PC
RF11083PCAB	0.274448359	2.078787873	9.054516868	16.64996163	31.24011636	0.168726711	0.200400295	0.8	0.85	-3	0.721211677	PC
RF11084PCAB	0.220503435	2.935431903	14.44085309	26.6086968	29.65418797	0.067388776	0.449163273	0.8	0.85	-3	0.607305407	PC
RF11085PCAB	0.211319936	5.008164397	18.29568511	25.30379955	26.36420885	0.193466627	0.226281253	0.8	0.85	-7	-0.478822343	PC
RF11086PCAB	0.32807877	8.824956147	10.06645452	13.52010069	28.30973165	0.159132216	0.423924829	0.8	0.85	-12	0.491651944	PC
RF11087PCAB	0.378310355	7.788261681	9.263501574	13.43112939	25.83984939	0.036971072	0.459934653	0.8	0.85	-9	0.292925895	PC
RF11088PCAB	0.199092599	2.356540087	10.19990034	25.27762482	34.24824739	0.066049425	0.163096932	0.8	0.85	-3	0.831977141	PC
[truncated: 14 more rows]
