# Supplementary material for: Longer growing seasons will not offset growth loss in drought-prone temperate forests of Central-Southeast Europe
Source: Nat Commun. 2025 Oct 29;16:9535. doi: 10.1038/s41467-025-64568-8 (PMC12572185; doi:10.1038/s41467-025-64568-8)
Supplement: Supplementary file 4 — Source Data [file 41467_2025_64568_MOESM4_ESM.zip › SourceData/Fig02b.csv]

Month	obs	mod	obs_ci_lower	obs_ci_upper	mod_ci_lower	mod_ci_upper
1	0.008589561	0	0.002512961	0.014666162	0	0
2	0.003863301	0.002530595	0.001126932	0.00659967	0.001041881	0.004019308
3	0.000705772	0.006811984	2.44E-05	0.001387119	0.003030571	0.010593396
4	0.05622671	0.052279467	0.034231702	0.078221718	0.042092905	0.06246603
5	0.171498374	0.117457858	0.148272722	0.194724027	0.104226665	0.130689051
6	0.336467405	0.248543798	0.313805189	0.359129621	0.236278741	0.260808855
7	0.186662316	0.226895445	0.163495163	0.209829468	0.215666698	0.238124191
8	0.127789635	0.186949029	0.109353097	0.146226174	0.17495582	0.198942238
9	0.038698133	0.122858629	0.031739689	0.045656578	0.113556187	0.132161072
10	0.034319431	0.032738753	0.025319458	0.043319404	0.024878341	0.040599166
11	0.022617515	0.00287858	0.011901214	0.033333816	0.001480095	0.004277066
12	0.012561845	5.59E-05	0.0077487	0.017374989	-6.68E-06	0.000118402
