# Supplementary material for: Longer growing seasons will not offset growth loss in drought-prone temperate forests of Central-Southeast Europe
Source: Nat Commun. 2025 Oct 29;16:9535. doi: 10.1038/s41467-025-64568-8 (PMC12572185; doi:10.1038/s41467-025-64568-8)
Supplement: Supplementary file 4 — Source Data [file 41467_2025_64568_MOESM4_ESM.zip › SourceData/Fig02c.csv]

Month	Variable	Value
1	model	0.000133787
2	model	0.000809136
3	model	0.009629134
4	model	0.158579133
5	model	0.585860947
6	model	0.796916243
7	model	0.733051553
8	model	0.604901129
9	model	0.37051657
10	model	0.097163817
11	model	0.008580348
12	model	0.000193885
0.033333333	ndvi_stan	0.311537319
0.566666667	ndvi_stan	0.273819073
1.066666667	ndvi_stan	0.330475206
1.6	ndvi_stan	0.328214837
2.166666667	ndvi_stan	0.379765255
2.2	ndvi_stan	0.388222948
2.7	ndvi_stan	0.425253191
2.733333333	ndvi_stan	0.473166948
3.2	ndvi_stan	0.520787162
3.233333333	ndvi_stan	0.542926229
3.733333333	ndvi_stan	0.660722805
3.766666667	ndvi_stan	0.677740234
4.266666667	ndvi_stan	0.75591931
4.3	ndvi_stan	0.777778491
4.8	ndvi_stan	0.810745537
4.833333333	ndvi_stan	0.834496932
5.3	ndvi_stan	0.869934195
5.333333333	ndvi_stan	0.867432482
5.833333333	ndvi_stan	0.890587197
5.866666667	ndvi_stan	0.878030835
6.366666667	ndvi_stan	0.842590052
6.4	ndvi_stan	0.889967439
6.9	ndvi_stan	0.886306293
6.933333333	ndvi_stan	0.884964671
7.4	ndvi_stan	0.916726902
7.433333333	ndvi_stan	0.900806375
7.933333333	ndvi_stan	0.917716438
7.966666667	ndvi_stan	0.879028214
8.433333333	ndvi_stan	0.865983441
8.466666667	ndvi_stan	0.867247556
8.966666667	ndvi_stan	0.793996961
9	ndvi_stan	0.828282385
9.5	ndvi_stan	0.723170518
9.533333333	ndvi_stan	0.737307415
10.03333333	ndvi_stan	0.663728818
10.53333333	ndvi_stan	0.558689247
10.56666667	ndvi_stan	0.520431405
11.06666667	ndvi_stan	0.420272305
11.1	ndvi_stan	0.431775461
11.6	ndvi_stan	0.391182609
11.63333333	ndvi_stan	0.329446193
