# Supplementary material for: Longer growing seasons will not offset growth loss in drought-prone temperate forests of Central-Southeast Europe
Source: Nat Commun. 2025 Oct 29;16:9535. doi: 10.1038/s41467-025-64568-8 (PMC12572185; doi:10.1038/s41467-025-64568-8)
Supplement: Supplementary file 4 — Source Data [file 41467_2025_64568_MOESM4_ESM.zip › SourceData/Fig03_Supplementary_Fig06_BASELINE.csv]

CWB_step	genus_group	year	chronology	bidecadal_period
-160 mm - 200 mm	AC	1961	0.750287173	1970
200 mm - 700 mm	AC	1961	0.920268208	1970
700 mm - 1230 mm	AC	1961	0.974265682	1970
-160 mm - 200 mm	AL	1961	1.017138836	1970
-160 mm - 200 mm	BE	1961	1.010615635	1970
200 mm - 700 mm	BE	1961	1.004456506	1970
-160 mm - 200 mm	CA	1961	0.73899825	1970
200 mm - 700 mm	CA	1961	0.136311914	1970
-160 mm - 200 mm	FA	1961	0.945829529	1970
200 mm - 700 mm	FA	1961	0.964626195	1970
700 mm - 1230 mm	FA	1961	0.999410737	1970
-160 mm - 200 mm	FR	1961	0.793286406	1970
200 mm - 700 mm	FR	1961	0.859462843	1970
200 mm - 700 mm	PO	1961	0.953886643	1970
-160 mm - 200 mm	QU	1961	0.808235139	1970
200 mm - 700 mm	QU	1961	0.948278127	1970
200 mm - 700 mm	SO	1961	0.995253102	1970
-160 mm - 200 mm	TI	1961	0.641555476	1970
-160 mm - 200 mm	AB	1961	0.911771726	1970
200 mm - 700 mm	AB	1961	0.94828549	1970
700 mm - 1230 mm	AB	1961	1.009875965	1970
-160 mm - 200 mm	LA	1961	1.051915694	1970
-160 mm - 200 mm	PC	1961	0.906565855	1970
200 mm - 700 mm	PC	1961	0.913210892	1970
700 mm - 1230 mm	PC	1961	0.788197657	1970
-160 mm - 200 mm	PI	1961	0.941380071	1970
200 mm - 700 mm	PI	1961	0.974758812	1970
700 mm - 1230 mm	PI	1961	0.916982099	1970
-160 mm - 200 mm	PS	1961	0.959363292	1970
-160 mm - 200 mm	AC	1962	0.865895969	1970
200 mm - 700 mm	AC	1962	0.854674602	1970
700 mm - 1230 mm	AC	1962	0.900266048	1970
-160 mm - 200 mm	AL	1962	0.906870269	1970
-160 mm - 200 mm	BE	1962	0.798443655	1970
200 mm - 700 mm	BE	1962	0.997367992	1970
-160 mm - 200 mm	CA	1962	0.689336372	1970
200 mm - 700 mm	CA	1962	0.818017627	1970
-160 mm - 200 mm	FA	1962	0.969001431	1970
200 mm - 700 mm	FA	1962	0.911948829	1970
700 mm - 1230 mm	FA	1962	0.902910266	1970
-160 mm - 200 mm	FR	1962	0.868896229	1970
200 mm - 700 mm	FR	1962	0.962808349	1970
200 mm - 700 mm	PO	1962	1.003911585	1970
-160 mm - 200 mm	QU	1962	0.93414707	1970
200 mm - 700 mm	QU	1962	0.95797012	1970
200 mm - 700 mm	SO	1962	1.022181962	1970
-160 mm - 200 mm	TI	1962	0.927104611	1970
-160 mm - 200 mm	AB	1962	0.973080405	1970
200 mm - 700 mm	AB	1962	0.898531568	1970
700 mm - 1230 mm	AB	1962	0.94219329	1970
-160 mm - 200 mm	LA	1962	0.9314664	1970
-160 mm - 200 mm	PC	1962	0.925834925	1970
200 mm - 700 mm	PC	1962	0.891443904	1970
700 mm - 1230 mm	PC	1962	0.612212796	1970
-160 mm - 200 mm	PI	1962	0.825082793	1970
200 mm - 700 mm	PI	1962	0.928682534	1970
700 mm - 1230 mm	PI	1962	0.681889324	1970
-160 mm - 200 mm	PS	1962	0.901703826	1970
-160 mm - 200 mm	AC	1963	0.921482752	1970
200 mm - 700 mm	AC	1963	1.024877162	1970
700 mm - 1230 mm	AC	1963	1.041191409	1970
-160 mm - 200 mm	AL	1963	0.982968227	1970
-160 mm - 200 mm	BE	1963	0.695393143	1970
200 mm - 700 mm	BE	1963	1.030991411	1970
-160 mm - 200 mm	CA	1963	0.668983036	1970
200 mm - 700 mm	CA	1963	0.531555116	1970
-160 mm - 200 mm	FA	1963	0.96964249	1970
200 mm - 700 mm	FA	1963	0.965127727	1970
700 mm - 1230 mm	FA	1963	0.955871988	1970
-160 mm - 200 mm	FR	1963	1.056812089	1970
200 mm - 700 mm	FR	1963	1.048045013	1970
200 mm - 700 mm	PO	1963	1.057873678	1970
-160 mm - 200 mm	QU	1963	1.007993604	1970
200 mm - 700 mm	QU	1963	1.019726833	1970
200 mm - 700 mm	SO	1963	1.008699371	1970
-160 mm - 200 mm	TI	1963	0.72867378	1970
-160 mm - 200 mm	AB	1963	1.056387524	1970
200 mm - 700 mm	AB	1963	1.036313472	1970
700 mm - 1230 mm	AB	1963	0.982798253	1970
-160 mm - 200 mm	LA	1963	1.040922301	1970
-160 mm - 200 mm	PC	1963	0.971963793	1970
200 mm - 700 mm	PC	1963	1.035585513	1970
700 mm - 1230 mm	PC	1963	1.119941004	1970
-160 mm - 200 mm	PI	1963	0.859955481	1970
200 mm - 700 mm	PI	1963	0.987711546	1970
700 mm - 1230 mm	PI	1963	0.807132009	1970
-160 mm - 200 mm	PS	1963	0.976022068	1970
-160 mm - 200 mm	AC	1964	1.030682413	1970
200 mm - 700 mm	AC	1964	0.961340879	1970
700 mm - 1230 mm	AC	1964	0.988678471	1970
-160 mm - 200 mm	AL	1964	1.038119604	1970
-160 mm - 200 mm	BE	1964	0.530510829	1970
200 mm - 700 mm	BE	1964	0.990390986	1970
-160 mm - 200 mm	CA	1964	0.894210496	1970
200 mm - 700 mm	CA	1964	0.522048745	1970
-160 mm - 200 mm	FA	1964	0.892165975	1970
200 mm - 700 mm	FA	1964	0.990831387	1970
700 mm - 1230 mm	FA	1964	1.013019413	1970
-160 mm - 200 mm	FR	1964	0.959794697	1970
200 mm - 700 mm	FR	1964	1.0473651	1970
200 mm - 700 mm	PO	1964	1.007358267	1970
-160 mm - 200 mm	QU	1964	0.822924421	1970
200 mm - 700 mm	QU	1964	1.061246608	1970
200 mm - 700 mm	SO	1964	1.059222427	1970
-160 mm - 200 mm	TI	1964	1.039408119	1970
-160 mm - 200 mm	AB	1964	0.96170314	1970
200 mm - 700 mm	AB	1964	0.978771975	1970
700 mm - 1230 mm	AB	1964	1.012113798	1970
-160 mm - 200 mm	LA	1964	1.017765371	1970
-160 mm - 200 mm	PC	1964	0.867030106	1970
200 mm - 700 mm	PC	1964	0.946902191	1970
700 mm - 1230 mm	PC	1964	0.875183461	1970
-160 mm - 200 mm	PI	1964	0.669054401	1970
200 mm - 700 mm	PI	1964	0.874908894	1970
700 mm - 1230 mm	PI	1964	0.970938839	1970
-160 mm - 200 mm	PS	1964	0.948012928	1970
-160 mm - 200 mm	AC	1965	1.102956988	1970
200 mm - 700 mm	AC	1965	0.870231479	1970
700 mm - 1230 mm	AC	1965	0.930294187	1970
-160 mm - 200 mm	AL	1965	0.935798956	1970
-160 mm - 200 mm	BE	1965	1.249664751	1970
200 mm - 700 mm	BE	1965	0.963747953	1970
-160 mm - 200 mm	CA	1965	1.280062348	1970
200 mm - 700 mm	CA	1965	1.067579974	1970
-160 mm - 200 mm	FA	1965	0.995213804	1970
200 mm - 700 mm	FA	1965	0.916361799	1970
700 mm - 1230 mm	FA	1965	0.945677088	1970
-160 mm - 200 mm	FR	1965	1.550606407	1970
200 mm - 700 mm	FR	1965	0.995815632	1970
200 mm - 700 mm	PO	1965	0.972425254	1970
-160 mm - 200 mm	QU	1965	1.371481855	1970
200 mm - 700 mm	QU	1965	1.027798809	1970
200 mm - 700 mm	SO	1965	0.998944341	1970
-160 mm - 200 mm	TI	1965	1.258700775	1970
-160 mm - 200 mm	AB	1965	0.917665739	1970
200 mm - 700 mm	AB	1965	0.919826553	1970
700 mm - 1230 mm	AB	1965	0.951760374	1970
-160 mm - 200 mm	LA	1965	0.96599146	1970
-160 mm - 200 mm	PC	1965	0.970479392	1970
200 mm - 700 mm	PC	1965	0.896932083	1970
700 mm - 1230 mm	PC	1965	0.671645421	1970
-160 mm - 200 mm	PI	1965	0.974866216	1970
200 mm - 700 mm	PI	1965	0.93367513	1970
700 mm - 1230 mm	PI	1965	0.748812743	1970
-160 mm - 200 mm	PS	1965	1.06980516	1970
-160 mm - 200 mm	AC	1966	1.049078946	1970
200 mm - 700 mm	AC	1966	1.002866817	1970
700 mm - 1230 mm	AC	1966	1.067893745	1970
-160 mm - 200 mm	AL	1966	0.997719609	1970
-160 mm - 200 mm	BE	1966	1.181847691	1970
200 mm - 700 mm	BE	1966	0.954471376	1970
-160 mm - 200 mm	CA	1966	1.250938085	1970
200 mm - 700 mm	CA	1966	1.131123464	1970
-160 mm - 200 mm	FA	1966	1.083741362	1970
200 mm - 700 mm	FA	1966	1.000194145	1970
700 mm - 1230 mm	FA	1966	1.027117282	1970
-160 mm - 200 mm	FR	1966	1.768400042	1970
200 mm - 700 mm	FR	1966	1.16689709	1970
200 mm - 700 mm	PO	1966	1.036354258	1970
-160 mm - 200 mm	QU	1966	1.320492525	1970
200 mm - 700 mm	QU	1966	1.156042103	1970
200 mm - 700 mm	SO	1966	1.194901214	1970
-160 mm - 200 mm	TI	1966	1.207539452	1970
-160 mm - 200 mm	AB	1966	1.01531685	1970
200 mm - 700 mm	AB	1966	0.916057288	1970
700 mm - 1230 mm	AB	1966	1.004436183	1970
-160 mm - 200 mm	LA	1966	1.137717001	1970
-160 mm - 200 mm	PC	1966	1.125295539	1970
200 mm - 700 mm	PC	1966	1.041209347	1970
700 mm - 1230 mm	PC	1966	0.973536515	1970
-160 mm - 200 mm	PI	1966	1.245210407	1970
200 mm - 700 mm	PI	1966	1.034591587	1970
700 mm - 1230 mm	PI	1966	0.74102131	1970
-160 mm - 200 mm	PS	1966	1.267162149	1970
-160 mm - 200 mm	AC	1967	0.953493545	1970
200 mm - 700 mm	AC	1967	1.06473279	1970
700 mm - 1230 mm	AC	1967	0.9951519	1970
-160 mm - 200 mm	AL	1967	1.033495598	1970
-160 mm - 200 mm	BE	1967	1.142906122	1970
200 mm - 700 mm	BE	1967	0.969425531	1970
-160 mm - 200 mm	CA	1967	1.080049258	1970
200 mm - 700 mm	CA	1967	1.216673469	1970
-160 mm - 200 mm	FA	1967	1.108862449	1970
200 mm - 700 mm	FA	1967	1.057450011	1970
700 mm - 1230 mm	FA	1967	1.09023576	1970
-160 mm - 200 mm	FR	1967	1.199104078	1970
200 mm - 700 mm	FR	1967	0.9794375	1970
200 mm - 700 mm	PO	1967	1.135585458	1970
-160 mm - 200 mm	QU	1967	1.088547675	1970
200 mm - 700 mm	QU	1967	0.981426332	1970
200 mm - 700 mm	SO	1967	0.985697613	1970
-160 mm - 200 mm	TI	1967	1.103928814	1970
-160 mm - 200 mm	AB	1967	1.065217942	1970
200 mm - 700 mm	AB	1967	1.021523581	1970
700 mm - 1230 mm	AB	1967	1.032573667	1970
-160 mm - 200 mm	LA	1967	1.097323241	1970
-160 mm - 200 mm	PC	1967	1.155521185	1970
200 mm - 700 mm	PC	1967	1.097308597	1970
700 mm - 1230 mm	PC	1967	1.043994164	1970
-160 mm - 200 mm	PI	1967	1.197500218	1970
200 mm - 700 mm	PI	1967	1.049407543	1970
700 mm - 1230 mm	PI	1967	0.917108667	1970
-160 mm - 200 mm	PS	1967	1.203897627	1970
-160 mm - 200 mm	AC	1968	0.741690089	1970
200 mm - 700 mm	AC	1968	1.025159228	1970
700 mm - 1230 mm	AC	1968	1.039143552	1970
-160 mm - 200 mm	AL	1968	0.98923234	1970
-160 mm - 200 mm	BE	1968	1.16830081	1970
200 mm - 700 mm	BE	1968	1.111535936	1970
-160 mm - 200 mm	CA	1968	0.571199291	1970
200 mm - 700 mm	CA	1968	1.08338657	1970
-160 mm - 200 mm	FA	1968	1.075974332	1970
200 mm - 700 mm	FA	1968	1.031051253	1970
700 mm - 1230 mm	FA	1968	1.040637133	1970
-160 mm - 200 mm	FR	1968	0.863908776	1970
200 mm - 700 mm	FR	1968	1.097284023	1970
200 mm - 700 mm	PO	1968	1.157598494	1970
-160 mm - 200 mm	QU	1968	0.908160849	1970
200 mm - 700 mm	QU	1968	1.040687633	1970
200 mm - 700 mm	SO	1968	1.151242962	1970
-160 mm - 200 mm	TI	1968	0.458542984	1970
-160 mm - 200 mm	AB	1968	0.991039203	1970
200 mm - 700 mm	AB	1968	1.003030257	1970
700 mm - 1230 mm	AB	1968	1.019288897	1970
-160 mm - 200 mm	LA	1968	1.026405953	1970
-160 mm - 200 mm	PC	1968	1.049640423	1970
200 mm - 700 mm	PC	1968	1.026338001	1970
700 mm - 1230 mm	PC	1968	0.8565105	1970
-160 mm - 200 mm	PI	1968	1.101247683	1970
200 mm - 700 mm	PI	1968	0.996679677	1970
700 mm - 1230 mm	PI	1968	0.894740001	1970
-160 mm - 200 mm	PS	1968	0.95086356	1970
-160 mm - 200 mm	AC	1969	0.995261575	1970
200 mm - 700 mm	AC	1969	1.042571809	1970
700 mm - 1230 mm	AC	1969	1.040796873	1970
-160 mm - 200 mm	AL	1969	1.005925258	1970
-160 mm - 200 mm	BE	1969	1.02682638	1970
200 mm - 700 mm	BE	1969	1.142424275	1970
-160 mm - 200 mm	CA	1969	0.676972732	1970
200 mm - 700 mm	CA	1969	1.173837166	1970
-160 mm - 200 mm	FA	1969	1.079035986	1970
200 mm - 700 mm	FA	1969	1.064514972	1970
700 mm - 1230 mm	FA	1969	1.103919945	1970
-160 mm - 200 mm	FR	1969	1.057278544	1970
200 mm - 700 mm	FR	1969	1.098464467	1970
200 mm - 700 mm	PO	1969	1.171328232	1970
-160 mm - 200 mm	QU	1969	1.098377035	1970
200 mm - 700 mm	QU	1969	1.076163608	1970
200 mm - 700 mm	SO	1969	1.163517695	1970
-160 mm - 200 mm	TI	1969	0.863054966	1970
-160 mm - 200 mm	AB	1969	1.034342799	1970
200 mm - 700 mm	AB	1969	0.975969595	1970
700 mm - 1230 mm	AB	1969	1.017834792	1970
-160 mm - 200 mm	LA	1969	1.098787358	1970
-160 mm - 200 mm	PC	1969	1.045027603	1970
200 mm - 700 mm	PC	1969	1.056634837	1970
700 mm - 1230 mm	PC	1969	0.973220679	1970
-160 mm - 200 mm	PI	1969	1.059991414	1970
200 mm - 700 mm	PI	1969	1.043249059	1970
700 mm - 1230 mm	PI	1969	0.832363544	1970
-160 mm - 200 mm	PS	1969	0.893972934	1970
-160 mm - 200 mm	AC	1970	0.768431222	1970
200 mm - 700 mm	AC	1970	0.919870265	1970
700 mm - 1230 mm	AC	1970	0.946695958	1970
-160 mm - 200 mm	AL	1970	0.969422479	1970
-160 mm - 200 mm	BE	1970	1.078695058	1970
200 mm - 700 mm	BE	1970	0.980591521	1970
-160 mm - 200 mm	CA	1970	0.611530045	1970
200 mm - 700 mm	CA	1970	1.033950627	1970
-160 mm - 200 mm	FA	1970	1.037384453	1970
200 mm - 700 mm	FA	1970	0.99009925	1970
700 mm - 1230 mm	FA	1970	1.021657751	1970
-160 mm - 200 mm	FR	1970	0.992111212	1970
200 mm - 700 mm	FR	1970	0.979823612	1970
200 mm - 700 mm	PO	1970	1.096206397	1970
-160 mm - 200 mm	QU	1970	0.908715715	1970
200 mm - 700 mm	QU	1970	1.020593447	1970
200 mm - 700 mm	SO	1970	0.984513774	1970
-160 mm - 200 mm	TI	1970	0.534614443	1970
-160 mm - 200 mm	AB	1970	0.98862087	1970
200 mm - 700 mm	AB	1970	0.932634601	1970
700 mm - 1230 mm	AB	1970	0.955769573	1970
-160 mm - 200 mm	LA	1970	0.977261688	1970
-160 mm - 200 mm	PC	1970	0.986748635	1970
200 mm - 700 mm	PC	1970	0.963618682	1970
700 mm - 1230 mm	PC	1970	0.824436388	1970
-160 mm - 200 mm	PI	1970	1.056646878	1970
200 mm - 700 mm	PI	1970	0.939738777	1970
700 mm - 1230 mm	PI	1970	0.773948222	1970
-160 mm - 200 mm	PS	1970	0.926014269	1970
-160 mm - 200 mm	AC	1971	0.967967018	1970
200 mm - 700 mm	AC	1971	0.9291896	1970
700 mm - 1230 mm	AC	1971	0.876975506	1970
-160 mm - 200 mm	AL	1971	0.961992353	1970
-160 mm - 200 mm	BE	1971	0.837252286	1970
200 mm - 700 mm	BE	1971	0.922773568	1970
-160 mm - 200 mm	CA	1971	0.707994752	1970
200 mm - 700 mm	CA	1971	0.936031518	1970
-160 mm - 200 mm	FA	1971	0.948068305	1970
200 mm - 700 mm	FA	1971	0.965537506	1970
700 mm - 1230 mm	FA	1971	0.946793763	1970
-160 mm - 200 mm	FR	1971	0.855724469	1970
200 mm - 700 mm	FR	1971	0.929900986	1970
200 mm - 700 mm	PO	1971	1.034905449	1970
-160 mm - 200 mm	QU	1971	0.901176169	1970
200 mm - 700 mm	QU	1971	0.931456296	1970
200 mm - 700 mm	SO	1971	0.924943246	1970
-160 mm - 200 mm	TI	1971	0.941948262	1970
-160 mm - 200 mm	AB	1971	0.955205957	1970
200 mm - 700 mm	AB	1971	0.898824811	1970
700 mm - 1230 mm	AB	1971	0.926719087	1970
-160 mm - 200 mm	LA	1971	0.977680299	1970
-160 mm - 200 mm	PC	1971	0.970980578	1970
200 mm - 700 mm	PC	1971	0.974370813	1970
700 mm - 1230 mm	PC	1971	0.907208476	1970
-160 mm - 200 mm	PI	1971	0.969855782	1970
200 mm - 700 mm	PI	1971	0.967486332	1970
700 mm - 1230 mm	PI	1971	0.76092701	1970
-160 mm - 200 mm	PS	1971	0.83751805	1970
-160 mm - 200 mm	AC	1972	1.095151144	1970
200 mm - 700 mm	AC	1972	0.92655431	1970
700 mm - 1230 mm	AC	1972	0.948559243	1970
-160 mm - 200 mm	AL	1972	0.951108373	1970
-160 mm - 200 mm	BE	1972	0.956955658	1970
200 mm - 700 mm	BE	1972	0.959771593	1970
-160 mm - 200 mm	CA	1972	1.050178794	1970
200 mm - 700 mm	CA	1972	0.661276438	1970
-160 mm - 200 mm	FA	1972	0.972100886	1970
200 mm - 700 mm	FA	1972	0.941002294	1970
700 mm - 1230 mm	FA	1972	0.893582105	1970
-160 mm - 200 mm	FR	1972	0.964563442	1970
200 mm - 700 mm	FR	1972	1.050361684	1970
200 mm - 700 mm	PO	1972	1.055163778	1970
-160 mm - 200 mm	QU	1972	1.013948018	1970
200 mm - 700 mm	QU	1972	0.987522335	1970
200 mm - 700 mm	SO	1972	0.998038815	1970
-160 mm - 200 mm	TI	1972	1.12955729	1970
-160 mm - 200 mm	AB	1972	0.966580193	1970
200 mm - 700 mm	AB	1972	0.960125785	1970
700 mm - 1230 mm	AB	1972	0.918032329	1970
-160 mm - 200 mm	LA	1972	0.927398642	1970
-160 mm - 200 mm	PC	1972	0.969746675	1970
200 mm - 700 mm	PC	1972	0.961077015	1970
700 mm - 1230 mm	PC	1972	0.831979901	1970
-160 mm - 200 mm	PI	1972	0.958328801	1970
200 mm - 700 mm	PI	1972	0.903183763	1970
700 mm - 1230 mm	PI	1972	0.794421271	1970
-160 mm - 200 mm	PS	1972	0.846528728	1970
-160 mm - 200 mm	AC	1973	0.700208687	1970
200 mm - 700 mm	AC	1973	0.960057291	1970
700 mm - 1230 mm	AC	1973	0.970876313	1970
-160 mm - 200 mm	AL	1973	0.963899262	1970
-160 mm - 200 mm	BE	1973	0.632347038	1970
200 mm - 700 mm	BE	1973	1.020512565	1970
-160 mm - 200 mm	CA	1973	0.909641061	1970
200 mm - 700 mm	CA	1973	1.056032458	1970
-160 mm - 200 mm	FA	1973	0.981998846	1970
200 mm - 700 mm	FA	1973	0.988019591	1970
700 mm - 1230 mm	FA	1973	0.993112174	1970
-160 mm - 200 mm	FR	1973	0.456590565	1970
200 mm - 700 mm	FR	1973	0.890199624	1970
200 mm - 700 mm	PO	1973	1.097252334	1970
-160 mm - 200 mm	QU	1973	0.630839532	1970
200 mm - 700 mm	QU	1973	0.941560452	1970
200 mm - 700 mm	SO	1973	0.9908056	1970
-160 mm - 200 mm	TI	1973	0.765611764	1970
-160 mm - 200 mm	AB	1973	1.007594407	1970
200 mm - 700 mm	AB	1973	0.916021321	1970
700 mm - 1230 mm	AB	1973	0.94974231	1970
-160 mm - 200 mm	LA	1973	1.002496922	1970
-160 mm - 200 mm	PC	1973	0.942512546	1970
200 mm - 700 mm	PC	1973	0.971190491	1970
700 mm - 1230 mm	PC	1973	0.84880268	1970
-160 mm - 200 mm	PI	1973	0.824373823	1970
200 mm - 700 mm	PI	1973	0.939222803	1970
700 mm - 1230 mm	PI	1973	0.770669045	1970
-160 mm - 200 mm	PS	1973	0.785006211	1970
-160 mm - 200 mm	AC	1974	0.900500721	1970
200 mm - 700 mm	AC	1974	0.886416318	1970
700 mm - 1230 mm	AC	1974	0.922102775	1970
-160 mm - 200 mm	AL	1974	0.929392976	1970
-160 mm - 200 mm	BE	1974	1.035487113	1970
200 mm - 700 mm	BE	1974	0.96107983	1970
-160 mm - 200 mm	CA	1974	0.913635959	1970
200 mm - 700 mm	CA	1974	1.021452965	1970
-160 mm - 200 mm	FA	1974	0.988020155	1970
200 mm - 700 mm	FA	1974	0.937073257	1970
700 mm - 1230 mm	FA	1974	0.940112333	1970
-160 mm - 200 mm	FR	1974	0.549564832	1970
200 mm - 700 mm	FR	1974	0.998736631	1970
200 mm - 700 mm	PO	1974	1.044025869	1970
-160 mm - 200 mm	QU	1974	0.806234186	1970
200 mm - 700 mm	QU	1974	0.957323857	1970
200 mm - 700 mm	SO	1974	1.001370059	1970
-160 mm - 200 mm	TI	1974	0.880518466	1970
-160 mm - 200 mm	AB	1974	0.862240947	1970
200 mm - 700 mm	AB	1974	0.852146561	1970
700 mm - 1230 mm	AB	1974	0.925240433	1970
-160 mm - 200 mm	LA	1974	0.91727888	1970
-160 mm - 200 mm	PC	1974	0.93066669	1970
200 mm - 700 mm	PC	1974	0.895104929	1970
700 mm - 1230 mm	PC	1974	0.680877442	1970
-160 mm - 200 mm	PI	1974	0.87316372	1970
200 mm - 700 mm	PI	1974	0.911795893	1970
700 mm - 1230 mm	PI	1974	0.68198201	1970
-160 mm - 200 mm	PS	1974	0.937372403	1970
-160 mm - 200 mm	AC	1975	1.140596227	1970
200 mm - 700 mm	AC	1975	1.027021139	1970
700 mm - 1230 mm	AC	1975	0.9997306	1970
-160 mm - 200 mm	AL	1975	0.984657006	1970
-160 mm - 200 mm	BE	1975	0.98837635	1970
200 mm - 700 mm	BE	1975	1.044173262	1970
-160 mm - 200 mm	CA	1975	1.069000614	1970
200 mm - 700 mm	CA	1975	1.580560039	1970
-160 mm - 200 mm	FA	1975	1.062295527	1970
200 mm - 700 mm	FA	1975	1.009289654	1970
700 mm - 1230 mm	FA	1975	1.02088155	1970
-160 mm - 200 mm	FR	1975	1.249916034	1970
200 mm - 700 mm	FR	1975	1.066136243	1970
200 mm - 700 mm	PO	1975	1.104246979	1970
-160 mm - 200 mm	QU	1975	1.204299965	1970
200 mm - 700 mm	QU	1975	1.019199825	1970
200 mm - 700 mm	SO	1975	1.067941103	1970
-160 mm - 200 mm	TI	1975	1.029562561	1970
-160 mm - 200 mm	AB	1975	1.0474111	1970
200 mm - 700 mm	AB	1975	0.970153393	1970
700 mm - 1230 mm	AB	1975	0.962726354	1970
-160 mm - 200 mm	LA	1975	1.06024097	1970
-160 mm - 200 mm	PC	1975	1.145029318	1970
200 mm - 700 mm	PC	1975	1.070167923	1970
700 mm - 1230 mm	PC	1975	1.047703582	1970
-160 mm - 200 mm	PI	1975	1.07663218	1970
200 mm - 700 mm	PI	1975	1.033767791	1970
700 mm - 1230 mm	PI	1975	0.813285795	1970
-160 mm - 200 mm	PS	1975	1.13436829	1970
-160 mm - 200 mm	AC	1976	0.780318454	1970
200 mm - 700 mm	AC	1976	0.911447684	1970
700 mm - 1230 mm	AC	1976	0.854188622	1970
-160 mm - 200 mm	AL	1976	1.01206503	1970
-160 mm - 200 mm	BE	1976	0.516022421	1970
200 mm - 700 mm	BE	1976	0.90989485	1970
-160 mm - 200 mm	CA	1976	1.005561025	1970
200 mm - 700 mm	CA	1976	0.868614167	1970
-160 mm - 200 mm	FA	1976	0.93235014	1970
200 mm - 700 mm	FA	1976	0.989856911	1970
700 mm - 1230 mm	FA	1976	0.979741281	1970
-160 mm - 200 mm	FR	1976	0.771908439	1970
200 mm - 700 mm	FR	1976	1.002623764	1970
200 mm - 700 mm	PO	1976	1.050882906	1970
-160 mm - 200 mm	QU	1976	0.627204865	1970
200 mm - 700 mm	QU	1976	0.966291944	1970
200 mm - 700 mm	SO	1976	0.985333911	1970
-160 mm - 200 mm	TI	1976	1.10875064	1970
-160 mm - 200 mm	AB	1976	0.88222356	1970
200 mm - 700 mm	AB	1976	0.811630539	1970
700 mm - 1230 mm	AB	1976	0.963505361	1970
-160 mm - 200 mm	LA	1976	0.953523085	1970
-160 mm - 200 mm	PC	1976	0.904794982	1970
200 mm - 700 mm	PC	1976	0.890008443	1970
700 mm - 1230 mm	PC	1976	0.699847818	1970
-160 mm - 200 mm	PI	1976	0.703618788	1970
200 mm - 700 mm	PI	1976	0.831284449	1970
700 mm - 1230 mm	PI	1976	0.808358118	1970
-160 mm - 200 mm	PS	1976	0.875287645	1970
-160 mm - 200 mm	AC	1977	0.882010212	1970
200 mm - 700 mm	AC	1977	0.92109836	1970
700 mm - 1230 mm	AC	1977	0.903239894	1970
-160 mm - 200 mm	AL	1977	0.958174161	1970
-160 mm - 200 mm	BE	1977	1.165720429	1970
200 mm - 700 mm	BE	1977	0.79790795	1970
-160 mm - 200 mm	CA	1977	0.932238766	1970
200 mm - 700 mm	CA	1977	1.120173753	1970
-160 mm - 200 mm	FA	1977	1.044243892	1970
200 mm - 700 mm	FA	1977	0.943727718	1970
700 mm - 1230 mm	FA	1977	0.898710157	1970
-160 mm - 200 mm	FR	1977	1.022094144	1970
200 mm - 700 mm	FR	1977	1.062428345	1970
200 mm - 700 mm	PO	1977	0.966090807	1970
-160 mm - 200 mm	QU	1977	1.050665495	1970
200 mm - 700 mm	QU	1977	1.030015079	1970
200 mm - 700 mm	SO	1977	1.015848369	1970
-160 mm - 200 mm	TI	1977	1.00863702	1970
-160 mm - 200 mm	AB	1977	0.965095556	1970
200 mm - 700 mm	AB	1977	0.942550368	1970
700 mm - 1230 mm	AB	1977	0.969901487	1970
-160 mm - 200 mm	LA	1977	0.971284912	1970
-160 mm - 200 mm	PC	1977	1.01364894	1970
200 mm - 700 mm	PC	1977	0.961986524	1970
700 mm - 1230 mm	PC	1977	0.81821202	1970
-160 mm - 200 mm	PI	1977	0.916411439	1970
200 mm - 700 mm	PI	1977	0.948034293	1970
700 mm - 1230 mm	PI	1977	0.625804921	1970
-160 mm - 200 mm	PS	1977	1.052350949	1970
-160 mm - 200 mm	AC	1978	0.653542785	1970
200 mm - 700 mm	AC	1978	0.809433478	1970
700 mm - 1230 mm	AC	1978	0.808683149	1970
-160 mm - 200 mm	AL	1978	0.874444977	1970
-160 mm - 200 mm	BE	1978	1.123706482	1970
200 mm - 700 mm	BE	1978	0.801348067	1970
-160 mm - 200 mm	CA	1978	0.678791234	1970
200 mm - 700 mm	CA	1978	0.947825639	1970
-160 mm - 200 mm	FA	1978	0.970159828	1970
200 mm - 700 mm	FA	1978	0.875036731	1970
700 mm - 1230 mm	FA	1978	0.854823273	1970
-160 mm - 200 mm	FR	1978	0.859191263	1970
200 mm - 700 mm	FR	1978	0.944073485	1970
200 mm - 700 mm	PO	1978	0.962031032	1970
-160 mm - 200 mm	QU	1978	0.80451231	1970
200 mm - 700 mm	QU	1978	0.969873991	1970
200 mm - 700 mm	SO	1978	0.94966748	1970
-160 mm - 200 mm	TI	1978	0.676959078	1970
-160 mm - 200 mm	AB	1978	0.839493643	1970
200 mm - 700 mm	AB	1978	0.797493515	1970
700 mm - 1230 mm	AB	1978	0.892922279	1970
-160 mm - 200 mm	LA	1978	0.960285629	1970
-160 mm - 200 mm	PC	1978	0.981271721	1970
200 mm - 700 mm	PC	1978	0.844333994	1970
700 mm - 1230 mm	PC	1978	0.559969265	1970
-160 mm - 200 mm	PI	1978	1.022214988	1970
200 mm - 700 mm	PI	1978	0.882257466	1970
700 mm - 1230 mm	PI	1978	0.498717212	1970
-160 mm - 200 mm	PS	1978	1.035019274	1970
-160 mm - 200 mm	AC	1979	1.015569111	1970
200 mm - 700 mm	AC	1979	0.972740139	1970
700 mm - 1230 mm	AC	1979	0.951926708	1970
-160 mm - 200 mm	AL	1979	0.943487368	1970
-160 mm - 200 mm	BE	1979	1.033251691	1970
200 mm - 700 mm	BE	1979	0.887631229	1970
-160 mm - 200 mm	CA	1979	0.881198162	1970
200 mm - 700 mm	CA	1979	1.27262748	1970
-160 mm - 200 mm	FA	1979	1.057232722	1970
200 mm - 700 mm	FA	1979	0.955242957	1970
700 mm - 1230 mm	FA	1979	0.965673195	1970
-160 mm - 200 mm	FR	1979	0.881140167	1970
200 mm - 700 mm	FR	1979	1.010181896	1970
200 mm - 700 mm	PO	1979	1.012304163	1970
-160 mm - 200 mm	QU	1979	1.028283939	1970
200 mm - 700 mm	QU	1979	0.977916109	1970
200 mm - 700 mm	SO	1979	1.041095874	1970
-160 mm - 200 mm	TI	1979	1.001671086	1970
-160 mm - 200 mm	AB	1979	1.014485802	1970
200 mm - 700 mm	AB	1979	0.93962963	1970
700 mm - 1230 mm	AB	1979	0.933745749	1970
-160 mm - 200 mm	LA	1979	1.083202733	1970
-160 mm - 200 mm	PC	1979	1.105119577	1970
200 mm - 700 mm	PC	1979	1.03251069	1970
700 mm - 1230 mm	PC	1979	0.961773623	1970
-160 mm - 200 mm	PI	1979	1.060166193	1970
200 mm - 700 mm	PI	1979	1.014388538	1970
700 mm - 1230 mm	PI	1979	0.596794003	1970
-160 mm - 200 mm	PS	1979	1.094021061	1970
-160 mm - 200 mm	AC	1980	0.787749744	1990
200 mm - 700 mm	AC	1980	0.857374827	1990
700 mm - 1230 mm	AC	1980	0.839921172	1990
-160 mm - 200 mm	AL	1980	0.878231605	1990
-160 mm - 200 mm	BE	1980	1.068651953	1990
200 mm - 700 mm	BE	1980	0.931065493	1990
-160 mm - 200 mm	CA	1980	0.804981428	1990
200 mm - 700 mm	CA	1980	1.077687215	1990
-160 mm - 200 mm	FA	1980	1.009178582	1990
200 mm - 700 mm	FA	1980	0.923790311	1990
700 mm - 1230 mm	FA	1980	0.930272446	1990
-160 mm - 200 mm	FR	1980	1.052926812	1990
200 mm - 700 mm	FR	1980	0.915594465	1990
200 mm - 700 mm	PO	1980	1.063386013	1990
-160 mm - 200 mm	QU	1980	1.014418746	1990
200 mm - 700 mm	QU	1980	0.90762276	1990
200 mm - 700 mm	SO	1980	0.934069278	1990
-160 mm - 200 mm	TI	1980	0.806718255	1990
-160 mm - 200 mm	AB	1980	0.863759002	1990
200 mm - 700 mm	AB	1980	0.839736637	1990
700 mm - 1230 mm	AB	1980	0.887077483	1990
-160 mm - 200 mm	LA	1980	0.935728872	1990
-160 mm - 200 mm	PC	1980	1.01295938	1990
200 mm - 700 mm	PC	1980	0.866566536	1990
700 mm - 1230 mm	PC	1980	0.59844965	1990
-160 mm - 200 mm	PI	1980	1.027277312	1990
200 mm - 700 mm	PI	1980	0.880690194	1990
700 mm - 1230 mm	PI	1980	0.660920437	1990
-160 mm - 200 mm	PS	1980	1.048451067	1990
-160 mm - 200 mm	AC	1981	0.841527673	1990
200 mm - 700 mm	AC	1981	0.994987449	1990
700 mm - 1230 mm	AC	1981	1.013569107	1990
-160 mm - 200 mm	AL	1981	0.946850625	1990
-160 mm - 200 mm	BE	1981	1.137323434	1990
200 mm - 700 mm	BE	1981	0.948251477	1990
-160 mm - 200 mm	CA	1981	0.488910147	1990
200 mm - 700 mm	CA	1981	1.198291083	1990
-160 mm - 200 mm	FA	1981	1.030177139	1990
200 mm - 700 mm	FA	1981	0.981495922	1990
700 mm - 1230 mm	FA	1981	1.006235509	1990
-160 mm - 200 mm	FR	1981	1.133718087	1990
200 mm - 700 mm	FR	1981	1.119775957	1990
200 mm - 700 mm	PO	1981	1.036838306	1990
-160 mm - 200 mm	QU	1981	0.995240086	1990
200 mm - 700 mm	QU	1981	1.038574507	1990
200 mm - 700 mm	SO	1981	1.081529716	1990
-160 mm - 200 mm	TI	1981	0.474724695	1990
-160 mm - 200 mm	AB	1981	0.989840083	1990
200 mm - 700 mm	AB	1981	0.958339845	1990
700 mm - 1230 mm	AB	1981	0.963520918	1990
-160 mm - 200 mm	LA	1981	1.115992175	1990
-160 mm - 200 mm	PC	1981	1.103483157	1990
200 mm - 700 mm	PC	1981	1.033162004	1990
700 mm - 1230 mm	PC	1981	0.970504022	1990
-160 mm - 200 mm	PI	1981	1.148345975	1990
200 mm - 700 mm	PI	1981	1.034188022	1990
700 mm - 1230 mm	PI	1981	0.671883053	1990
-160 mm - 200 mm	PS	1981	1.086410312	1990
-160 mm - 200 mm	AC	1982	1.175732763	1990
200 mm - 700 mm	AC	1982	1.081987284	1990
700 mm - 1230 mm	AC	1982	1.027345325	1990
-160 mm - 200 mm	AL	1982	1.044044188	1990
-160 mm - 200 mm	BE	1982	0.965517101	1990
200 mm - 700 mm	BE	1982	1.112845411	1990
-160 mm - 200 mm	CA	1982	0.892557992	1990
200 mm - 700 mm	CA	1982	1.516782089	1990
-160 mm - 200 mm	FA	1982	1.080519523	1990
200 mm - 700 mm	FA	1982	1.07861928	1990
700 mm - 1230 mm	FA	1982	1.106795726	1990
-160 mm - 200 mm	FR	1982	0.874440459	1990
200 mm - 700 mm	FR	1982	0.93285054	1990
200 mm - 700 mm	PO	1982	1.146879891	1990
-160 mm - 200 mm	QU	1982	0.952373421	1990
200 mm - 700 mm	QU	1982	0.983595157	1990
200 mm - 700 mm	SO	1982	0.975520304	1990
-160 mm - 200 mm	TI	1982	1.097441862	1990
-160 mm - 200 mm	AB	1982	1.045651685	1990
200 mm - 700 mm	AB	1982	1.039148765	1990
700 mm - 1230 mm	AB	1982	1.031320944	1990
-160 mm - 200 mm	LA	1982	1.066120675	1990
-160 mm - 200 mm	PC	1982	1.111145132	1990
200 mm - 700 mm	PC	1982	1.079273947	1990
700 mm - 1230 mm	PC	1982	1.070530311	1990
-160 mm - 200 mm	PI	1982	1.070693863	1990
200 mm - 700 mm	PI	1982	1.01317421	1990
700 mm - 1230 mm	PI	1982	0.951523276	1990
-160 mm - 200 mm	PS	1982	1.017134915	1990
-160 mm - 200 mm	AC	1983	1.004785097	1990
200 mm - 700 mm	AC	1983	1.06721882	1990
700 mm - 1230 mm	AC	1983	0.965416045	1990
-160 mm - 200 mm	AL	1983	1.025844836	1990
-160 mm - 200 mm	BE	1983	0.890887616	1990
200 mm - 700 mm	BE	1983	1.126671267	1990
-160 mm - 200 mm	CA	1983	1.092738939	1990
200 mm - 700 mm	CA	1983	1.517420469	1990
-160 mm - 200 mm	FA	1983	1.041691504	1990
200 mm - 700 mm	FA	1983	1.067647085	1990
700 mm - 1230 mm	FA	1983	1.06626147	1990
-160 mm - 200 mm	FR	1983	0.664978034	1990
200 mm - 700 mm	FR	1983	1.010255296	1990
200 mm - 700 mm	PO	1983	1.08923509	1990
-160 mm - 200 mm	QU	1983	0.836192592	1990
200 mm - 700 mm	QU	1983	1.003844676	1990
200 mm - 700 mm	SO	1983	1.03901954	1990
-160 mm - 200 mm	TI	1983	1.095530771	1990
-160 mm - 200 mm	AB	1983	0.951890428	1990
200 mm - 700 mm	AB	1983	0.972927196	1990
700 mm - 1230 mm	AB	1983	0.974341074	1990
-160 mm - 200 mm	LA	1983	1.005293935	1990
-160 mm - 200 mm	PC	1983	0.997594095	1990
200 mm - 700 mm	PC	1983	1.010951532	1990
700 mm - 1230 mm	PC	1983	0.951651624	1990
-160 mm - 200 mm	PI	1983	0.935764872	1990
200 mm - 700 mm	PI	1983	0.978545811	1990
700 mm - 1230 mm	PI	1983	1.057629257	1990
-160 mm - 200 mm	PS	1983	0.931462147	1990
-160 mm - 200 mm	AC	1984	1.010554534	1990
200 mm - 700 mm	AC	1984	0.914745016	1990
700 mm - 1230 mm	AC	1984	0.951164687	1990
-160 mm - 200 mm	AL	1984	0.943400606	1990
-160 mm - 200 mm	BE	1984	1.125773383	1990
200 mm - 700 mm	BE	1984	1.001116693	1990
-160 mm - 200 mm	CA	1984	1.147525425	1990
200 mm - 700 mm	CA	1984	0.974002499	1990
-160 mm - 200 mm	FA	1984	1.033095662	1990
200 mm - 700 mm	FA	1984	0.978314703	1990
700 mm - 1230 mm	FA	1984	0.904382489	1990
-160 mm - 200 mm	FR	1984	0.804130394	1990
200 mm - 700 mm	FR	1984	1.014468705	1990
200 mm - 700 mm	PO	1984	0.976943578	1990
-160 mm - 200 mm	QU	1984	0.879055715	1990
200 mm - 700 mm	QU	1984	1.013511686	1990
200 mm - 700 mm	SO	1984	1.019982452	1990
-160 mm - 200 mm	TI	1984	1.240230173	1990
-160 mm - 200 mm	AB	1984	0.883989338	1990
200 mm - 700 mm	AB	1984	0.845060231	1990
700 mm - 1230 mm	AB	1984	0.910216599	1990
-160 mm - 200 mm	LA	1984	0.963083002	1990
-160 mm - 200 mm	PC	1984	0.953975421	1990
200 mm - 700 mm	PC	1984	0.885311012	1990
700 mm - 1230 mm	PC	1984	0.570563073	1990
-160 mm - 200 mm	PI	1984	0.900159232	1990
200 mm - 700 mm	PI	1984	0.905277821	1990
700 mm - 1230 mm	PI	1984	0.789980897	1990
-160 mm - 200 mm	PS	1984	0.828485318	1990
-160 mm - 200 mm	AC	1985	1.18280328	1990
200 mm - 700 mm	AC	1985	0.95610119	1990
700 mm - 1230 mm	AC	1985	0.919210819	1990
-160 mm - 200 mm	AL	1985	0.947347502	1990
-160 mm - 200 mm	BE	1985	1.036749027	1990
200 mm - 700 mm	BE	1985	0.955892281	1990
-160 mm - 200 mm	CA	1985	1.340521848	1990
200 mm - 700 mm	CA	1985	1.201066953	1990
-160 mm - 200 mm	FA	1985	1.056437448	1990
200 mm - 700 mm	FA	1985	0.95108926	1990
700 mm - 1230 mm	FA	1985	0.945952907	1990
-160 mm - 200 mm	FR	1985	1.325453843	1990
200 mm - 700 mm	FR	1985	1.015277285	1990
200 mm - 700 mm	PO	1985	0.82902829	1990
-160 mm - 200 mm	QU	1985	1.274199733	1990
200 mm - 700 mm	QU	1985	0.992746742	1990
200 mm - 700 mm	SO	1985	1.032829204	1990
-160 mm - 200 mm	TI	1985	1.367888278	1990
-160 mm - 200 mm	AB	1985	0.887738214	1990
200 mm - 700 mm	AB	1985	0.90320195	1990
700 mm - 1230 mm	AB	1985	0.923306774	1990
-160 mm - 200 mm	LA	1985	1.058533691	1990
-160 mm - 200 mm	PC	1985	0.998535286	1990
200 mm - 700 mm	PC	1985	0.932812717	1990
700 mm - 1230 mm	PC	1985	0.828018353	1990
-160 mm - 200 mm	PI	1985	0.978877465	1990
200 mm - 700 mm	PI	1985	0.994750796	1990
700 mm - 1230 mm	PI	1985	0.633407427	1990
-160 mm - 200 mm	PS	1985	0.960121075	1990
-160 mm - 200 mm	AC	1986	1.138240108	1990
200 mm - 700 mm	AC	1986	1.021778418	1990
700 mm - 1230 mm	AC	1986	1.061493217	1990
-160 mm - 200 mm	AL	1986	1.009281977	1990
-160 mm - 200 mm	BE	1986	1.099507663	1990
200 mm - 700 mm	BE	1986	1.064642727	1990
-160 mm - 200 mm	CA	1986	1.366891714	1990
200 mm - 700 mm	CA	1986	1.310687377	1990
-160 mm - 200 mm	FA	1986	1.037454375	1990
200 mm - 700 mm	FA	1986	0.994896999	1990
700 mm - 1230 mm	FA	1986	1.042092825	1990
-160 mm - 200 mm	FR	1986	1.248414264	1990
200 mm - 700 mm	FR	1986	1.079027886	1990
200 mm - 700 mm	PO	1986	0.675026879	1990
-160 mm - 200 mm	QU	1986	1.148736958	1990
200 mm - 700 mm	QU	1986	1.044282318	1990
200 mm - 700 mm	SO	1986	1.107065801	1990
-160 mm - 200 mm	TI	1986	1.320137321	1990
-160 mm - 200 mm	AB	1986	0.949302635	1990
200 mm - 700 mm	AB	1986	0.967339522	1990
700 mm - 1230 mm	AB	1986	0.980889257	1990
-160 mm - 200 mm	LA	1986	1.108125876	1990
-160 mm - 200 mm	PC	1986	1.035651042	1990
200 mm - 700 mm	PC	1986	0.982550624	1990
700 mm - 1230 mm	PC	1986	0.991088514	1990
-160 mm - 200 mm	PI	1986	1.080017743	1990
200 mm - 700 mm	PI	1986	1.057242658	1990
700 mm - 1230 mm	PI	1986	0.819124322	1990
-160 mm - 200 mm	PS	1986	1.147265258	1990
-160 mm - 200 mm	AC	1987	1.118714647	1990
200 mm - 700 mm	AC	1987	0.942976946	1990
700 mm - 1230 mm	AC	1987	1.00733129	1990
-160 mm - 200 mm	AL	1987	0.953650251	1990
-160 mm - 200 mm	BE	1987	1.157875508	1990
200 mm - 700 mm	BE	1987	1.026404671	1990
-160 mm - 200 mm	CA	1987	1.400143808	1990
200 mm - 700 mm	CA	1987	0.559993426	1990
-160 mm - 200 mm	FA	1987	0.95726673	1990
200 mm - 700 mm	FA	1987	0.933765964	1990
700 mm - 1230 mm	FA	1987	0.995527312	1990
-160 mm - 200 mm	FR	1987	1.331105284	1990
200 mm - 700 mm	FR	1987	0.940703399	1990
200 mm - 700 mm	PO	1987	0.516767266	1990
-160 mm - 200 mm	QU	1987	1.276832064	1990
200 mm - 700 mm	QU	1987	0.99600006	1990
200 mm - 700 mm	SO	1987	0.966167713	1990
-160 mm - 200 mm	TI	1987	1.402446607	1990
-160 mm - 200 mm	AB	1987	0.843595612	1990
200 mm - 700 mm	AB	1987	0.866694528	1990
700 mm - 1230 mm	AB	1987	1.007177078	1990
-160 mm - 200 mm	LA	1987	1.010098835	1990
-160 mm - 200 mm	PC	1987	0.961516495	1990
200 mm - 700 mm	PC	1987	0.859847771	1990
700 mm - 1230 mm	PC	1987	0.83995388	1990
-160 mm - 200 mm	PI	1987	1.109123131	1990
200 mm - 700 mm	PI	1987	1.015375068	1990
700 mm - 1230 mm	PI	1987	0.865574087	1990
-160 mm - 200 mm	PS	1987	1.195972621	1990
-160 mm - 200 mm	AC	1988	0.989986019	1990
200 mm - 700 mm	AC	1988	0.960337126	1990
700 mm - 1230 mm	AC	1988	0.922212252	1990
-160 mm - 200 mm	AL	1988	1.00379126	1990
-160 mm - 200 mm	BE	1988	1.102104861	1990
200 mm - 700 mm	BE	1988	0.903635167	1990
-160 mm - 200 mm	CA	1988	1.22714377	1990
200 mm - 700 mm	CA	1988	1.209194364	1990
-160 mm - 200 mm	FA	1988	0.967620446	1990
200 mm - 700 mm	FA	1988	0.952871043	1990
700 mm - 1230 mm	FA	1988	0.970099372	1990
-160 mm - 200 mm	FR	1988	1.111985251	1990
200 mm - 700 mm	FR	1988	0.961258678	1990
200 mm - 700 mm	PO	1988	0.631613572	1990
-160 mm - 200 mm	QU	1988	0.985974243	1990
200 mm - 700 mm	QU	1988	0.936546844	1990
200 mm - 700 mm	SO	1988	0.946205433	1990
-160 mm - 200 mm	TI	1988	1.147150705	1990
-160 mm - 200 mm	AB	1988	1.005763209	1990
200 mm - 700 mm	AB	1988	0.962202874	1990
700 mm - 1230 mm	AB	1988	0.987304443	1990
-160 mm - 200 mm	LA	1988	1.083235776	1990
-160 mm - 200 mm	PC	1988	1.064120827	1990
200 mm - 700 mm	PC	1988	0.985850452	1990
700 mm - 1230 mm	PC	1988	0.925370135	1990
-160 mm - 200 mm	PI	1988	1.134956034	1990
200 mm - 700 mm	PI	1988	1.032707546	1990
700 mm - 1230 mm	PI	1988	0.848080252	1990
-160 mm - 200 mm	PS	1988	1.178001913	1990
-160 mm - 200 mm	AC	1989	1.058014984	1990
200 mm - 700 mm	AC	1989	0.952797895	1990
700 mm - 1230 mm	AC	1989	0.958453673	1990
-160 mm - 200 mm	AL	1989	1.040038132	1990
-160 mm - 200 mm	BE	1989	0.844137343	1990
200 mm - 700 mm	BE	1989	0.845227917	1990
-160 mm - 200 mm	CA	1989	1.22976068	1990
200 mm - 700 mm	CA	1989	0.993175348	1990
-160 mm - 200 mm	FA	1989	0.95501352	1990
200 mm - 700 mm	FA	1989	0.993751942	1990
700 mm - 1230 mm	FA	1989	0.976500194	1990
-160 mm - 200 mm	FR	1989	0.904685913	1990
200 mm - 700 mm	FR	1989	1.159922978	1990
200 mm - 700 mm	PO	1989	0.795425153	1990
-160 mm - 200 mm	QU	1989	0.933681549	1990
200 mm - 700 mm	QU	1989	1.040546499	1990
200 mm - 700 mm	SO	1989	1.072060452	1990
-160 mm - 200 mm	TI	1989	1.344550065	1990
-160 mm - 200 mm	AB	1989	0.895646373	1990
200 mm - 700 mm	AB	1989	0.875421223	1990
700 mm - 1230 mm	AB	1989	0.990940961	1990
-160 mm - 200 mm	LA	1989	1.088852052	1990
-160 mm - 200 mm	PC	1989	0.983188485	1990
200 mm - 700 mm	PC	1989	0.936954365	1990
700 mm - 1230 mm	PC	1989	0.843905247	1990
-160 mm - 200 mm	PI	1989	1.001684396	1990
200 mm - 700 mm	PI	1989	0.95437535	1990
700 mm - 1230 mm	PI	1989	0.797497796	1990
-160 mm - 200 mm	PS	1989	1.045420484	1990
-160 mm - 200 mm	AC	1990	0.617670693	1990
200 mm - 700 mm	AC	1990	0.926690245	1990
700 mm - 1230 mm	AC	1990	0.928726028	1990
-160 mm - 200 mm	AL	1990	0.973926346	1990
-160 mm - 200 mm	BE	1990	0.793278177	1990
200 mm - 700 mm	BE	1990	0.837288678	1990
-160 mm - 200 mm	CA	1990	0.941812539	1990
200 mm - 700 mm	CA	1990	0.404739134	1990
-160 mm - 200 mm	FA	1990	0.838738592	1990
200 mm - 700 mm	FA	1990	0.949311805	1990
700 mm - 1230 mm	FA	1990	1.00196448	1990
-160 mm - 200 mm	FR	1990	0.446262858	1990
200 mm - 700 mm	FR	1990	0.930392344	1990
200 mm - 700 mm	PO	1990	0.592100403	1990
-160 mm - 200 mm	QU	1990	0.640638424	1990
200 mm - 700 mm	QU	1990	0.929154795	1990
200 mm - 700 mm	SO	1990	0.913968776	1990
-160 mm - 200 mm	TI	1990	0.882104089	1990
-160 mm - 200 mm	AB	1990	0.844001093	1990
200 mm - 700 mm	AB	1990	0.875750556	1990
700 mm - 1230 mm	AB	1990	1.026661852	1990
-160 mm - 200 mm	LA	1990	1.014979685	1990
-160 mm - 200 mm	PC	1990	0.821235316	1990
200 mm - 700 mm	PC	1990	0.860072802	1990
700 mm - 1230 mm	PC	1990	0.862183551	1990
-160 mm - 200 mm	PI	1990	0.771502015	1990
200 mm - 700 mm	PI	1990	0.94029637	1990
700 mm - 1230 mm	PI	1990	0.727709298	1990
-160 mm - 200 mm	PS	1990	0.778275519	1990
-160 mm - 200 mm	AC	1991	0.820957198	1990
200 mm - 700 mm	AC	1991	0.923723906	1990
700 mm - 1230 mm	AC	1991	0.93711392	1990
-160 mm - 200 mm	AL	1991	0.891095178	1990
-160 mm - 200 mm	BE	1991	0.791704545	1990
200 mm - 700 mm	BE	1991	0.911659246	1990
-160 mm - 200 mm	CA	1991	0.875690366	1990
200 mm - 700 mm	CA	1991	0.95598322	1990
-160 mm - 200 mm	FA	1991	0.891012403	1990
200 mm - 700 mm	FA	1991	0.909500319	1990
700 mm - 1230 mm	FA	1991	0.956787139	1990
-160 mm - 200 mm	FR	1991	0.448310784	1990
200 mm - 700 mm	FR	1991	0.953318553	1990
200 mm - 700 mm	PO	1991	0.74199805	1990
-160 mm - 200 mm	QU	1991	0.744551955	1990
200 mm - 700 mm	QU	1991	0.911013513	1990
200 mm - 700 mm	SO	1991	0.957725171	1990
-160 mm - 200 mm	TI	1991	0.912234839	1990
-160 mm - 200 mm	AB	1991	0.985195855	1990
200 mm - 700 mm	AB	1991	0.954880394	1990
700 mm - 1230 mm	AB	1991	0.942465479	1990
-160 mm - 200 mm	LA	1991	0.866556568	1990
-160 mm - 200 mm	PC	1991	0.873370832	1990
200 mm - 700 mm	PC	1991	0.909748011	1990
700 mm - 1230 mm	PC	1991	1.046075616	1990
-160 mm - 200 mm	PI	1991	0.743042456	1990
200 mm - 700 mm	PI	1991	0.872692196	1990
700 mm - 1230 mm	PI	1991	0.882044301	1990
-160 mm - 200 mm	PS	1991	0.743003768	1990
-160 mm - 200 mm	AC	1992	0.720702011	1990
200 mm - 700 mm	AC	1992	0.969320436	1990
700 mm - 1230 mm	AC	1992	0.900654416	1990
-160 mm - 200 mm	AL	1992	0.921279416	1990
-160 mm - 200 mm	BE	1992	0.955632372	1990
200 mm - 700 mm	BE	1992	0.873282775	1990
-160 mm - 200 mm	CA	1992	0.715611402	1990
200 mm - 700 mm	CA	1992	0.386135641	1990
-160 mm - 200 mm	FA	1992	0.867143319	1990
200 mm - 700 mm	FA	1992	0.943255702	1990
700 mm - 1230 mm	FA	1992	1.009930302	1990
-160 mm - 200 mm	FR	1992	0.628951143	1990
200 mm - 700 mm	FR	1992	0.84259162	1990
200 mm - 700 mm	PO	1992	0.939533278	1990
-160 mm - 200 mm	QU	1992	0.729804568	1990
200 mm - 700 mm	QU	1992	0.827373378	1990
200 mm - 700 mm	SO	1992	0.809635725	1990
-160 mm - 200 mm	TI	1992	0.638249269	1990
-160 mm - 200 mm	AB	1992	0.870954861	1990
200 mm - 700 mm	AB	1992	0.912618136	1990
700 mm - 1230 mm	AB	1992	0.963179813	1990
-160 mm - 200 mm	LA	1992	0.823263021	1990
-160 mm - 200 mm	PC	1992	0.816776844	1990
200 mm - 700 mm	PC	1992	0.922625058	1990
700 mm - 1230 mm	PC	1992	1.202545076	1990
-160 mm - 200 mm	PI	1992	0.869581167	1990
200 mm - 700 mm	PI	1992	0.906627724	1990
700 mm - 1230 mm	PI	1992	1.078313052	1990
-160 mm - 200 mm	PS	1992	0.699818412	1990
-160 mm - 200 mm	AC	1993	0.85235079	1990
200 mm - 700 mm	AC	1993	0.987593557	1990
700 mm - 1230 mm	AC	1993	1.087312413	1990
-160 mm - 200 mm	AL	1993	1.04015056	1990
-160 mm - 200 mm	BE	1993	0.944906424	1990
200 mm - 700 mm	BE	1993	0.957827356	1990
-160 mm - 200 mm	CA	1993	0.775353461	1990
200 mm - 700 mm	CA	1993	0.829116526	1990
-160 mm - 200 mm	FA	1993	0.877277021	1990
200 mm - 700 mm	FA	1993	0.997471513	1990
700 mm - 1230 mm	FA	1993	1.022298024	1990
-160 mm - 200 mm	FR	1993	0.707448266	1990
200 mm - 700 mm	FR	1993	0.897135544	1990
200 mm - 700 mm	PO	1993	0.874173368	1990
-160 mm - 200 mm	QU	1993	0.842256342	1990
200 mm - 700 mm	QU	1993	0.820600008	1990
200 mm - 700 mm	SO	1993	0.905974501	1990
-160 mm - 200 mm	TI	1993	1.022587598	1990
-160 mm - 200 mm	AB	1993	0.924727013	1990
200 mm - 700 mm	AB	1993	0.960991112	1990
700 mm - 1230 mm	AB	1993	1.03029971	1990
-160 mm - 200 mm	LA	1993	1.019788605	1990
-160 mm - 200 mm	PC	1993	0.904012405	1990
200 mm - 700 mm	PC	1993	0.94638458	1990
700 mm - 1230 mm	PC	1993	1.020816542	1990
-160 mm - 200 mm	PI	1993	0.925934635	1990
200 mm - 700 mm	PI	1993	1.040550085	1990
700 mm - 1230 mm	PI	1993	1.171621377	1990
-160 mm - 200 mm	PS	1993	0.796793248	1990
-160 mm - 200 mm	AC	1994	0.957903188	1990
200 mm - 700 mm	AC	1994	1.084660797	1990
700 mm - 1230 mm	AC	1994	1.082085367	1990
-160 mm - 200 mm	AL	1994	0.968060486	1990
-160 mm - 200 mm	BE	1994	1.175262092	1990
200 mm - 700 mm	BE	1994	1.084221016	1990
-160 mm - 200 mm	CA	1994	0.624219063	1990
200 mm - 700 mm	CA	1994	0.781665084	1990
-160 mm - 200 mm	FA	1994	0.938127283	1990
200 mm - 700 mm	FA	1994	1.038147061	1990
700 mm - 1230 mm	FA	1994	1.067347613	1990
-160 mm - 200 mm	FR	1994	1.291595564	1990
200 mm - 700 mm	FR	1994	1.095635561	1990
200 mm - 700 mm	PO	1994	0.907508018	1990
-160 mm - 200 mm	QU	1994	1.008264622	1990
200 mm - 700 mm	QU	1994	1.023611852	1990
200 mm - 700 mm	SO	1994	1.068569254	1990
-160 mm - 200 mm	TI	1994	0.678968356	1990
-160 mm - 200 mm	AB	1994	1.011352536	1990
200 mm - 700 mm	AB	1994	1.095887604	1990
700 mm - 1230 mm	AB	1994	1.054276039	1990
-160 mm - 200 mm	LA	1994	0.851669145	1990
-160 mm - 200 mm	PC	1994	0.928379641	1990
200 mm - 700 mm	PC	1994	1.026051524	1990
700 mm - 1230 mm	PC	1994	1.166673663	1990
-160 mm - 200 mm	PI	1994	0.960042799	1990
200 mm - 700 mm	PI	1994	1.034473398	1990
700 mm - 1230 mm	PI	1994	1.198439912	1990
-160 mm - 200 mm	PS	1994	0.82885568	1990
-160 mm - 200 mm	AC	1995	1.069120799	1990
200 mm - 700 mm	AC	1995	0.957151373	1990
700 mm - 1230 mm	AC	1995	0.98772013	1990
-160 mm - 200 mm	AL	1995	0.987612317	1990
-160 mm - 200 mm	BE	1995	1.145762146	1990
200 mm - 700 mm	BE	1995	1.003851165	1990
-160 mm - 200 mm	CA	1995	0.765689701	1990
200 mm - 700 mm	CA	1995	0.949694306	1990
-160 mm - 200 mm	FA	1995	1.000949325	1990
200 mm - 700 mm	FA	1995	0.976201139	1990
700 mm - 1230 mm	FA	1995	0.953740278	1990
-160 mm - 200 mm	FR	1995	1.370830816	1990
200 mm - 700 mm	FR	1995	1.051919248	1990
200 mm - 700 mm	PO	1995	0.989165593	1990
-160 mm - 200 mm	QU	1995	1.159052821	1990
200 mm - 700 mm	QU	1995	1.0892659	1990
200 mm - 700 mm	SO	1995	1.017646495	1990
-160 mm - 200 mm	TI	1995	0.954286458	1990
-160 mm - 200 mm	AB	1995	0.953535895	1990
200 mm - 700 mm	AB	1995	0.98176069	1990
700 mm - 1230 mm	AB	1995	1.013636855	1990
-160 mm - 200 mm	LA	1995	0.910541372	1990
-160 mm - 200 mm	PC	1995	0.941232605	1990
200 mm - 700 mm	PC	1995	0.949793989	1990
700 mm - 1230 mm	PC	1995	0.966431149	1990
-160 mm - 200 mm	PI	1995	1.126608253	1990
200 mm - 700 mm	PI	1995	0.956521812	1990
700 mm - 1230 mm	PI	1995	1.137415025	1990
-160 mm - 200 mm	PS	1995	1.076915581	1990
-160 mm - 200 mm	AC	1996	1.216529236	1990
200 mm - 700 mm	AC	1996	0.975675294	1990
700 mm - 1230 mm	AC	1996	0.986665082	1990
-160 mm - 200 mm	AL	1996	0.978983816	1990
-160 mm - 200 mm	BE	1996	1.160394306	1990
200 mm - 700 mm	BE	1996	1.019910333	1990
-160 mm - 200 mm	CA	1996	1.249268322	1990
200 mm - 700 mm	CA	1996	1.107865673	1990
-160 mm - 200 mm	FA	1996	0.991299861	1990
200 mm - 700 mm	FA	1996	0.952967462	1990
700 mm - 1230 mm	FA	1996	0.922418151	1990
-160 mm - 200 mm	FR	1996	1.518218382	1990
200 mm - 700 mm	FR	1996	1.018145866	1990
200 mm - 700 mm	PO	1996	0.907288883	1990
-160 mm - 200 mm	QU	1996	1.284832877	1990
200 mm - 700 mm	QU	1996	1.043573116	1990
200 mm - 700 mm	SO	1996	1.017447736	1990
-160 mm - 200 mm	TI	1996	1.323416148	1990
-160 mm - 200 mm	AB	1996	0.942245681	1990
200 mm - 700 mm	AB	1996	1.016995796	1990
700 mm - 1230 mm	AB	1996	0.993471911	1990
-160 mm - 200 mm	LA	1996	0.993914334	1990
-160 mm - 200 mm	PC	1996	1.016890248	1990
200 mm - 700 mm	PC	1996	0.946301997	1990
700 mm - 1230 mm	PC	1996	0.935649977	1990
-160 mm - 200 mm	PI	1996	1.128437364	1990
200 mm - 700 mm	PI	1996	1.007101464	1990
700 mm - 1230 mm	PI	1996	1.0907093	1990
-160 mm - 200 mm	PS	1996	1.166810466	1990
-160 mm - 200 mm	AC	1997	1.150249056	1990
200 mm - 700 mm	AC	1997	1.005862585	1990
700 mm - 1230 mm	AC	1997	1.037651861	1990
-160 mm - 200 mm	AL	1997	0.984002364	1990
-160 mm - 200 mm	BE	1997	0.933088458	1990
200 mm - 700 mm	BE	1997	1.081898282	1990
-160 mm - 200 mm	CA	1997	1.257512228	1990
200 mm - 700 mm	CA	1997	1.197177774	1990
-160 mm - 200 mm	FA	1997	1.034938065	1990
200 mm - 700 mm	FA	1997	1.011256235	1990
700 mm - 1230 mm	FA	1997	1.055730864	1990
-160 mm - 200 mm	FR	1997	1.258754412	1990
200 mm - 700 mm	FR	1997	0.925327494	1990
200 mm - 700 mm	PO	1997	0.948966882	1990
-160 mm - 200 mm	QU	1997	1.063191278	1990
200 mm - 700 mm	QU	1997	0.949991202	1990
200 mm - 700 mm	SO	1997	1.000393505	1990
-160 mm - 200 mm	TI	1997	1.100787929	1990
-160 mm - 200 mm	AB	1997	1.002346247	1990
200 mm - 700 mm	AB	1997	0.941267905	1990
700 mm - 1230 mm	AB	1997	0.988142507	1990
-160 mm - 200 mm	LA	1997	1.038660591	1990
-160 mm - 200 mm	PC	1997	1.069253106	1990
200 mm - 700 mm	PC	1997	0.99184445	1990
700 mm - 1230 mm	PC	1997	1.024299829	1990
-160 mm - 200 mm	PI	1997	1.082877634	1990
200 mm - 700 mm	PI	1997	1.015646919	1990
700 mm - 1230 mm	PI	1997	1.108880075	1990
-160 mm - 200 mm	PS	1997	1.175358449	1990
-160 mm - 200 mm	AC	1998	0.923157148	1990
200 mm - 700 mm	AC	1998	1.039593431	1990
700 mm - 1230 mm	AC	1998	1.020298123	1990
-160 mm - 200 mm	AL	1998	1.066382424	1990
-160 mm - 200 mm	BE	1998	0.974632948	1990
200 mm - 700 mm	BE	1998	1.004138903	1990
-160 mm - 200 mm	CA	1998	1.170172241	1990
200 mm - 700 mm	CA	1998	1.042336528	1990
-160 mm - 200 mm	FA	1998	0.995205666	1990
200 mm - 700 mm	FA	1998	1.036777073	1990
700 mm - 1230 mm	FA	1998	1.008804138	1990
-160 mm - 200 mm	FR	1998	0.868850422	1990
200 mm - 700 mm	FR	1998	1.05085061	1990
200 mm - 700 mm	PO	1998	1.116565504	1990
-160 mm - 200 mm	QU	1998	0.857193947	1990
200 mm - 700 mm	QU	1998	0.988356414	1990
200 mm - 700 mm	SO	1998	1.036095595	1990
-160 mm - 200 mm	TI	1998	1.09768442	1990
-160 mm - 200 mm	AB	1998	1.062745647	1990
200 mm - 700 mm	AB	1998	1.054821065	1990
700 mm - 1230 mm	AB	1998	1.018672653	1990
-160 mm - 200 mm	LA	1998	1.071902244	1990
-160 mm - 200 mm	PC	1998	1.065672759	1990
200 mm - 700 mm	PC	1998	1.059793452	1990
700 mm - 1230 mm	PC	1998	1.094591714	1990
-160 mm - 200 mm	PI	1998	0.985297388	1990
200 mm - 700 mm	PI	1998	1.06324014	1990
700 mm - 1230 mm	PI	1998	1.140862893	1990
-160 mm - 200 mm	PS	1998	0.961289848	1990
-160 mm - 200 mm	AC	1999	1.206055271	1990
200 mm - 700 mm	AC	1999	1.078253935	1990
700 mm - 1230 mm	AC	1999	1.166231695	1990
-160 mm - 200 mm	AL	1999	1.073436217	1990
-160 mm - 200 mm	BE	1999	1.171613435	1990
200 mm - 700 mm	BE	1999	0.97743643	1990
-160 mm - 200 mm	CA	1999	1.192993354	1990
200 mm - 700 mm	CA	1999	1.074069421	1990
-160 mm - 200 mm	FA	1999	0.981500509	1990
200 mm - 700 mm	FA	1999	1.059376745	1990
700 mm - 1230 mm	FA	1999	1.065069248	1990
-160 mm - 200 mm	FR	1999	1.180662131	1990
200 mm - 700 mm	FR	1999	1.106898395	1990
200 mm - 700 mm	PO	1999	1.070202947	1990
-160 mm - 200 mm	QU	1999	1.132604898	1990
200 mm - 700 mm	QU	1999	1.114568974	1990
200 mm - 700 mm	SO	1999	1.117911671	1990
-160 mm - 200 mm	TI	1999	1.213389057	1990
-160 mm - 200 mm	AB	1999	1.089299616	1990
200 mm - 700 mm	AB	1999	1.138035434	1990
700 mm - 1230 mm	AB	1999	1.060506996	1990
-160 mm - 200 mm	LA	1999	1.072903476	1990
-160 mm - 200 mm	PC	1999	1.041923412	1990
200 mm - 700 mm	PC	1999	1.085570723	1990
700 mm - 1230 mm	PC	1999	1.203312333	1990
-160 mm - 200 mm	PI	1999	1.049148931	1990
200 mm - 700 mm	PI	1999	1.077878592	1990
700 mm - 1230 mm	PI	1999	1.225439459	1990
-160 mm - 200 mm	PS	1999	0.906861513	1990
-160 mm - 200 mm	AC	2000	0.971136769	2010
200 mm - 700 mm	AC	2000	1.088264445	2010
700 mm - 1230 mm	AC	2000	1.109777682	2010
-160 mm - 200 mm	AL	2000	1.135308424	2010
-160 mm - 200 mm	BE	2000	1.182675677	2010
200 mm - 700 mm	BE	2000	1.044728967	2010
-160 mm - 200 mm	CA	2000	1.089690267	2010
200 mm - 700 mm	CA	2000	0.841866625	2010
-160 mm - 200 mm	FA	2000	0.936438727	2010
200 mm - 700 mm	FA	2000	1.07239273	2010
700 mm - 1230 mm	FA	2000	1.12418729	2010
-160 mm - 200 mm	FR	2000	0.929987076	2010
200 mm - 700 mm	FR	2000	0.96109995	2010
200 mm - 700 mm	PO	2000	0.75493122	2010
-160 mm - 200 mm	QU	2000	0.985905179	2010
200 mm - 700 mm	QU	2000	0.961503918	2010
200 mm - 700 mm	SO	2000	0.92564508	2010
-160 mm - 200 mm	TI	2000	1.049682063	2010
-160 mm - 200 mm	AB	2000	0.907582382	2010
200 mm - 700 mm	AB	2000	0.967074494	2010
700 mm - 1230 mm	AB	2000	1.106230396	2010
-160 mm - 200 mm	LA	2000	1.174907471	2010
-160 mm - 200 mm	PC	2000	0.976042253	2010
200 mm - 700 mm	PC	2000	1.005745118	2010
700 mm - 1230 mm	PC	2000	1.220641186	2010
-160 mm - 200 mm	PI	2000	1.147460871	2010
200 mm - 700 mm	PI	2000	1.114261655	2010
700 mm - 1230 mm	PI	2000	1.315849046	2010
-160 mm - 200 mm	PS	2000	1.00098125	2010
-160 mm - 200 mm	AC	2001	1.120414558	2010
200 mm - 700 mm	AC	2001	1.074767235	2010
700 mm - 1230 mm	AC	2001	1.025809279	2010
-160 mm - 200 mm	AL	2001	1.067692242	2010
-160 mm - 200 mm	BE	2001	1.136655691	2010
200 mm - 700 mm	BE	2001	1.012053247	2010
-160 mm - 200 mm	CA	2001	1.047354323	2010
200 mm - 700 mm	CA	2001	0.842194397	2010
-160 mm - 200 mm	FA	2001	0.952181114	2010
200 mm - 700 mm	FA	2001	1.048018325	2010
700 mm - 1230 mm	FA	2001	1.081932381	2010
-160 mm - 200 mm	FR	2001	1.11659964	2010
200 mm - 700 mm	FR	2001	1.046509813	2010
200 mm - 700 mm	PO	2001	0.723304779	2010
-160 mm - 200 mm	QU	2001	1.21244977	2010
200 mm - 700 mm	QU	2001	0.934194018	2010
200 mm - 700 mm	SO	2001	1.007773266	2010
-160 mm - 200 mm	TI	2001	1.112931638	2010
-160 mm - 200 mm	AB	2001	1.028279981	2010
200 mm - 700 mm	AB	2001	1.064622392	2010
700 mm - 1230 mm	AB	2001	1.04987811	2010
-160 mm - 200 mm	LA	2001	1.026248359	2010
-160 mm - 200 mm	PC	2001	0.996925658	2010
200 mm - 700 mm	PC	2001	1.027549113	2010
700 mm - 1230 mm	PC	2001	1.109946654	2010
-160 mm - 200 mm	PI	2001	1.148870141	2010
200 mm - 700 mm	PI	2001	1.051243946	2010
700 mm - 1230 mm	PI	2001	1.231975685	2010
-160 mm - 200 mm	PS	2001	1.161541298	2010
-160 mm - 200 mm	AC	2002	1.306819041	2010
200 mm - 700 mm	AC	2002	1.07685193	2010
700 mm - 1230 mm	AC	2002	1.138786999	2010
-160 mm - 200 mm	AL	2002	1.080753364	2010
-160 mm - 200 mm	BE	2002	1.067760323	2010
200 mm - 700 mm	BE	2002	1.030301173	2010
-160 mm - 200 mm	CA	2002	1.207439856	2010
200 mm - 700 mm	CA	2002	1.292011092	2010
-160 mm - 200 mm	FA	2002	0.997682738	2010
200 mm - 700 mm	FA	2002	1.03222172	2010
700 mm - 1230 mm	FA	2002	1.069654455	2010
-160 mm - 200 mm	FR	2002	1.24912593	2010
200 mm - 700 mm	FR	2002	1.110204212	2010
200 mm - 700 mm	PO	2002	0.901040049	2010
-160 mm - 200 mm	QU	2002	1.232570915	2010
200 mm - 700 mm	QU	2002	1.067218903	2010
200 mm - 700 mm	SO	2002	1.092962847	2010
-160 mm - 200 mm	TI	2002	1.104193806	2010
-160 mm - 200 mm	AB	2002	1.066372509	2010
200 mm - 700 mm	AB	2002	1.114525863	2010
700 mm - 1230 mm	AB	2002	1.058452422	2010
-160 mm - 200 mm	LA	2002	0.992241555	2010
-160 mm - 200 mm	PC	2002	1.071407548	2010
200 mm - 700 mm	PC	2002	1.062475005	2010
700 mm - 1230 mm	PC	2002	1.306810802	2010
-160 mm - 200 mm	PI	2002	1.221185681	2010
200 mm - 700 mm	PI	2002	1.086290966	2010
700 mm - 1230 mm	PI	2002	1.22921176	2010
-160 mm - 200 mm	PS	2002	1.13897084	2010
-160 mm - 200 mm	AC	2003	0.942011278	2010
200 mm - 700 mm	AC	2003	1.03603428	2010
700 mm - 1230 mm	AC	2003	0.765460015	2010
-160 mm - 200 mm	AL	2003	1.02511776	2010
-160 mm - 200 mm	BE	2003	0.783675876	2010
200 mm - 700 mm	BE	2003	1.104788633	2010
-160 mm - 200 mm	CA	2003	1.052563905	2010
200 mm - 700 mm	CA	2003	0.097418474	2010
-160 mm - 200 mm	FA	2003	0.872311886	2010
200 mm - 700 mm	FA	2003	0.995196821	2010
700 mm - 1230 mm	FA	2003	0.996617516	2010
-160 mm - 200 mm	FR	2003	0.673065431	2010
200 mm - 700 mm	FR	2003	0.643462797	2010
200 mm - 700 mm	PO	2003	0.795575641	2010
-160 mm - 200 mm	QU	2003	0.826366775	2010
200 mm - 700 mm	QU	2003	0.700999693	2010
200 mm - 700 mm	SO	2003	0.556076879	2010
-160 mm - 200 mm	TI	2003	0.794623288	2010
-160 mm - 200 mm	AB	2003	0.926447158	2010
200 mm - 700 mm	AB	2003	1.044774454	2010
700 mm - 1230 mm	AB	2003	0.963355394	2010
-160 mm - 200 mm	LA	2003	0.90714091	2010
-160 mm - 200 mm	PC	2003	0.877221957	2010
200 mm - 700 mm	PC	2003	0.976958898	2010
700 mm - 1230 mm	PC	2003	1.236583993	2010
-160 mm - 200 mm	PI	2003	0.903477116	2010
200 mm - 700 mm	PI	2003	0.957595305	2010
700 mm - 1230 mm	PI	2003	1.34491639	2010
-160 mm - 200 mm	PS	2003	0.907453164	2010
-160 mm - 200 mm	AC	2004	0.989184657	2010
200 mm - 700 mm	AC	2004	0.929511131	2010
700 mm - 1230 mm	AC	2004	1.092164773	2010
-160 mm - 200 mm	AL	2004	1.045308323	2010
-160 mm - 200 mm	BE	2004	0.536525445	2010
200 mm - 700 mm	BE	2004	1.028690559	2010
-160 mm - 200 mm	CA	2004	1.179308521	2010
200 mm - 700 mm	CA	2004	0.691733617	2010
-160 mm - 200 mm	FA	2004	0.928230186	2010
200 mm - 700 mm	FA	2004	0.959060385	2010
700 mm - 1230 mm	FA	2004	0.885879728	2010
-160 mm - 200 mm	FR	2004	0.85681282	2010
200 mm - 700 mm	FR	2004	1.077537526	2010
200 mm - 700 mm	PO	2004	0.82137042	2010
-160 mm - 200 mm	QU	2004	0.978503119	2010
200 mm - 700 mm	QU	2004	0.92927028	2010
200 mm - 700 mm	SO	2004	1.03731218	2010
-160 mm - 200 mm	TI	2004	1.287623128	2010
-160 mm - 200 mm	AB	2004	0.99984035	2010
200 mm - 700 mm	AB	2004	0.988007647	2010
700 mm - 1230 mm	AB	2004	0.910072012	2010
-160 mm - 200 mm	LA	2004	0.932549027	2010
-160 mm - 200 mm	PC	2004	0.859877092	2010
200 mm - 700 mm	PC	2004	0.905397747	2010
700 mm - 1230 mm	PC	2004	0.839878905	2010
-160 mm - 200 mm	PI	2004	0.809362729	2010
200 mm - 700 mm	PI	2004	0.922992577	2010
700 mm - 1230 mm	PI	2004	1.185608165	2010
-160 mm - 200 mm	PS	2004	0.987379752	2010
-160 mm - 200 mm	AC	2005	1.215229016	2010
200 mm - 700 mm	AC	2005	1.073185417	2010
700 mm - 1230 mm	AC	2005	1.042172834	2010
-160 mm - 200 mm	AL	2005	1.068157478	2010
-160 mm - 200 mm	BE	2005	1.379245574	2010
200 mm - 700 mm	BE	2005	1.015725484	2010
-160 mm - 200 mm	CA	2005	1.394600394	2010
200 mm - 700 mm	CA	2005	1.15925047	2010
-160 mm - 200 mm	FA	2005	1.11143725	2010
200 mm - 700 mm	FA	2005	1.051119256	2010
700 mm - 1230 mm	FA	2005	1.030087123	2010
-160 mm - 200 mm	FR	2005	1.079001309	2010
200 mm - 700 mm	FR	2005	1.068127168	2010
200 mm - 700 mm	PO	2005	1.058425741	2010
-160 mm - 200 mm	QU	2005	1.172000209	2010
200 mm - 700 mm	QU	2005	1.087346835	2010
200 mm - 700 mm	SO	2005	1.101884431	2010
-160 mm - 200 mm	TI	2005	1.328934406	2010
-160 mm - 200 mm	AB	2005	1.117370498	2010
200 mm - 700 mm	AB	2005	1.047062742	2010
700 mm - 1230 mm	AB	2005	1.008097713	2010
-160 mm - 200 mm	LA	2005	1.090646626	2010
-160 mm - 200 mm	PC	2005	1.08622049	2010
200 mm - 700 mm	PC	2005	1.079919829	2010
700 mm - 1230 mm	PC	2005	1.17494208	2010
-160 mm - 200 mm	PI	2005	1.053704136	2010
200 mm - 700 mm	PI	2005	1.079150374	2010
700 mm - 1230 mm	PI	2005	1.107472096	2010
-160 mm - 200 mm	PS	2005	1.108887746	2010
-160 mm - 200 mm	AC	2006	1.24780616	2010
200 mm - 700 mm	AC	2006	1.087042949	2010
700 mm - 1230 mm	AC	2006	1.072946554	2010
-160 mm - 200 mm	AL	2006	1.007501461	2010
-160 mm - 200 mm	BE	2006	0.97015687	2010
200 mm - 700 mm	BE	2006	1.05714487	2010
-160 mm - 200 mm	CA	2006	1.502471653	2010
200 mm - 700 mm	CA	2006	1.348752048	2010
-160 mm - 200 mm	FA	2006	1.11844389	2010
200 mm - 700 mm	FA	2006	1.078137244	2010
700 mm - 1230 mm	FA	2006	1.107980503	2010
-160 mm - 200 mm	FR	2006	1.425903423	2010
200 mm - 700 mm	FR	2006	1.038020017	2010
200 mm - 700 mm	PO	2006	1.202363993	2010
-160 mm - 200 mm	QU	2006	1.324074306	2010
200 mm - 700 mm	QU	2006	1.062453208	2010
200 mm - 700 mm	SO	2006	1.052639887	2010
-160 mm - 200 mm	TI	2006	1.355904553	2010
-160 mm - 200 mm	AB	2006	1.027402612	2010
200 mm - 700 mm	AB	2006	1.075023085	2010
700 mm - 1230 mm	AB	2006	1.050039826	2010
-160 mm - 200 mm	LA	2006	0.960456193	2010
-160 mm - 200 mm	PC	2006	1.05118755	2010
200 mm - 700 mm	PC	2006	1.064917522	2010
700 mm - 1230 mm	PC	2006	1.205927899	2010
-160 mm - 200 mm	PI	2006	0.991480293	2010
200 mm - 700 mm	PI	2006	0.988892244	2010
700 mm - 1230 mm	PI	2006	1.205066725	2010
-160 mm - 200 mm	PS	2006	1.170314493	2010
-160 mm - 200 mm	AC	2007	0.841228481	2010
200 mm - 700 mm	AC	2007	1.03957898	2010
700 mm - 1230 mm	AC	2007	1.060921057	2010
-160 mm - 200 mm	AL	2007	1.120082628	2010
-160 mm - 200 mm	BE	2007	1.105575452	2010
200 mm - 700 mm	BE	2007	1.013442828	2010
-160 mm - 200 mm	CA	2007	1.063420466	2010
200 mm - 700 mm	CA	2007	0.921029969	2010
-160 mm - 200 mm	FA	2007	0.94013778	2010
200 mm - 700 mm	FA	2007	1.018709107	2010
700 mm - 1230 mm	FA	2007	1.049674962	2010
-160 mm - 200 mm	FR	2007	0.820638866	2010
200 mm - 700 mm	FR	2007	0.950031215	2010
200 mm - 700 mm	PO	2007	1.038068015	2010
-160 mm - 200 mm	QU	2007	0.825027093	2010
200 mm - 700 mm	QU	2007	0.98761909	2010
200 mm - 700 mm	SO	2007	0.965895869	2010
-160 mm - 200 mm	TI	2007	0.891013305	2010
-160 mm - 200 mm	AB	2007	1.046583451	2010
200 mm - 700 mm	AB	2007	1.103879213	2010
700 mm - 1230 mm	AB	2007	1.092437172	2010
-160 mm - 200 mm	LA	2007	1.010065166	2010
-160 mm - 200 mm	PC	2007	0.958387504	2010
200 mm - 700 mm	PC	2007	1.078163349	2010
700 mm - 1230 mm	PC	2007	1.234125545	2010
-160 mm - 200 mm	PI	2007	1.03824046	2010
200 mm - 700 mm	PI	2007	1.105874521	2010
700 mm - 1230 mm	PI	2007	1.236663763	2010
-160 mm - 200 mm	PS	2007	1.025524472	2010
-160 mm - 200 mm	AC	2008	1.216908039	2010
200 mm - 700 mm	AC	2008	1.03061815	2010
700 mm - 1230 mm	AC	2008	1.114165923	2010
-160 mm - 200 mm	AL	2008	1.095309642	2010
-160 mm - 200 mm	BE	2008	1.109996055	2010
200 mm - 700 mm	BE	2008	0.980720661	2010
-160 mm - 200 mm	CA	2008	1.067976471	2010
200 mm - 700 mm	CA	2008	1.109611373	2010
-160 mm - 200 mm	FA	2008	1.025795684	2010
200 mm - 700 mm	FA	2008	1.03439905	2010
700 mm - 1230 mm	FA	2008	1.027677516	2010
-160 mm - 200 mm	FR	2008	0.926617445	2010
200 mm - 700 mm	FR	2008	1.054361753	2010
200 mm - 700 mm	PO	2008	1.007169535	2010
-160 mm - 200 mm	QU	2008	1.030175354	2010
200 mm - 700 mm	QU	2008	1.064057159	2010
200 mm - 700 mm	SO	2008	1.087737456	2010
-160 mm - 200 mm	TI	2008	1.215589325	2010
-160 mm - 200 mm	AB	2008	1.110436921	2010
200 mm - 700 mm	AB	2008	1.094681397	2010
700 mm - 1230 mm	AB	2008	1.058346598	2010
-160 mm - 200 mm	LA	2008	0.978080218	2010
-160 mm - 200 mm	PC	2008	1.019635777	2010
200 mm - 700 mm	PC	2008	1.04750783	2010
700 mm - 1230 mm	PC	2008	1.118339417	2010
-160 mm - 200 mm	PI	2008	1.019086235	2010
200 mm - 700 mm	PI	2008	1.052600014	2010
700 mm - 1230 mm	PI	2008	1.244474388	2010
-160 mm - 200 mm	PS	2008	0.934090324	2010
-160 mm - 200 mm	AC	2009	1.401847395	2010
200 mm - 700 mm	AC	2009	1.126909423	2010
700 mm - 1230 mm	AC	2009	1.110601825	2010
-160 mm - 200 mm	AL	2009	1.12986438	2010
-160 mm - 200 mm	BE	2009	1.189688909	2010
200 mm - 700 mm	BE	2009	1.044629105	2010
-160 mm - 200 mm	CA	2009	1.511904357	2010
200 mm - 700 mm	CA	2009	1.000887404	2010
-160 mm - 200 mm	FA	2009	1.113095448	2010
200 mm - 700 mm	FA	2009	1.087239284	2010
700 mm - 1230 mm	FA	2009	1.070686564	2010
-160 mm - 200 mm	FR	2009	1.107893567	2010
200 mm - 700 mm	FR	2009	0.99956393	2010
200 mm - 700 mm	PO	2009	1.206712042	2010
-160 mm - 200 mm	QU	2009	1.359164151	2010
200 mm - 700 mm	QU	2009	1.031725035	2010
200 mm - 700 mm	SO	2009	1.014912288	2010
-160 mm - 200 mm	TI	2009	1.31176496	2010
-160 mm - 200 mm	AB	2009	1.133534775	2010
200 mm - 700 mm	AB	2009	1.163498513	2010
700 mm - 1230 mm	AB	2009	1.061570548	2010
-160 mm - 200 mm	LA	2009	1.095277722	2010
-160 mm - 200 mm	PC	2009	1.125622813	2010
200 mm - 700 mm	PC	2009	1.129957012	2010
700 mm - 1230 mm	PC	2009	1.217310661	2010
-160 mm - 200 mm	PI	2009	1.172948862	2010
200 mm - 700 mm	PI	2009	1.133153776	2010
700 mm - 1230 mm	PI	2009	1.245399448	2010
-160 mm - 200 mm	PS	2009	1.218289558	2010
-160 mm - 200 mm	AC	2010	1.28912315	2010
200 mm - 700 mm	AC	2010	1.034008272	2010
700 mm - 1230 mm	AC	2010	1.078195278	2010
-160 mm - 200 mm	AL	2010	0.978347334	2010
-160 mm - 200 mm	BE	2010	1.097770058	2010
200 mm - 700 mm	BE	2010	1.039826184	2010
-160 mm - 200 mm	CA	2010	1.452540525	2010
200 mm - 700 mm	CA	2010	1.23280282	2010
-160 mm - 200 mm	FA	2010	1.112514794	2010
200 mm - 700 mm	FA	2010	1.032348985	2010
700 mm - 1230 mm	FA	2010	1.008906386	2010
-160 mm - 200 mm	FR	2010	1.664403578	2010
200 mm - 700 mm	FR	2010	1.015143333	2010
200 mm - 700 mm	PO	2010	1.240977055	2010
-160 mm - 200 mm	QU	2010	1.404352696	2010
200 mm - 700 mm	QU	2010	1.012972336	2010
200 mm - 700 mm	SO	2010	1.003686	2010
-160 mm - 200 mm	TI	2010	1.245971574	2010
-160 mm - 200 mm	AB	2010	1.151892434	2010
200 mm - 700 mm	AB	2010	1.131836695	2010
700 mm - 1230 mm	AB	2010	1.019212574	2010
-160 mm - 200 mm	LA	2010	0.888128587	2010
-160 mm - 200 mm	PC	2010	1.136814447	2010
200 mm - 700 mm	PC	2010	1.071294206	2010
700 mm - 1230 mm	PC	2010	1.067912103	2010
-160 mm - 200 mm	PI	2010	1.130842256	2010
200 mm - 700 mm	PI	2010	1.014030859	2010
700 mm - 1230 mm	PI	2010	1.209681963	2010
-160 mm - 200 mm	PS	2010	1.205080113	2010
-160 mm - 200 mm	AC	2011	1.090659153	2010
200 mm - 700 mm	AC	2011	1.065917579	2010
700 mm - 1230 mm	AC	2011	1.064183356	2010
-160 mm - 200 mm	AL	2011	1.081424606	2010
-160 mm - 200 mm	BE	2011	1.15334042	2010
200 mm - 700 mm	BE	2011	1.03648509	2010
-160 mm - 200 mm	CA	2011	1.194191497	2010
200 mm - 700 mm	CA	2011	0.771031237	2010
-160 mm - 200 mm	FA	2011	1.05806613	2010
200 mm - 700 mm	FA	2011	1.016222937	2010
700 mm - 1230 mm	FA	2011	0.975550579	2010
-160 mm - 200 mm	FR	2011	1.529633602	2010
200 mm - 700 mm	FR	2011	0.911752891	2010
200 mm - 700 mm	PO	2011	1.067816018	2010
-160 mm - 200 mm	QU	2011	1.189330826	2010
200 mm - 700 mm	QU	2011	0.944707752	2010
200 mm - 700 mm	SO	2011	0.899541702	2010
-160 mm - 200 mm	TI	2011	1.082643769	2010
-160 mm - 200 mm	AB	2011	1.065313916	2010
200 mm - 700 mm	AB	2011	1.095393045	2010
700 mm - 1230 mm	AB	2011	1.040426379	2010
-160 mm - 200 mm	LA	2011	1.080684431	2010
-160 mm - 200 mm	PC	2011	1.111865368	2010
200 mm - 700 mm	PC	2011	1.068575812	2010
700 mm - 1230 mm	PC	2011	1.221602278	2010
-160 mm - 200 mm	PI	2011	1.236013724	2010
200 mm - 700 mm	PI	2011	1.097087426	2010
700 mm - 1230 mm	PI	2011	1.241461556	2010
-160 mm - 200 mm	PS	2011	1.303863941	2010
-160 mm - 200 mm	AC	2012	0.955963502	2010
200 mm - 700 mm	AC	2012	1.056451703	2010
700 mm - 1230 mm	AC	2012	0.909726895	2010
-160 mm - 200 mm	AL	2012	1.105551775	2010
-160 mm - 200 mm	BE	2012	1.15445214	2010
200 mm - 700 mm	BE	2012	1.01226743	2010
-160 mm - 200 mm	CA	2012	0.830243971	2010
200 mm - 700 mm	CA	2012	0.523700855	2010
-160 mm - 200 mm	FA	2012	0.953315486	2010
200 mm - 700 mm	FA	2012	1.032955788	2010
700 mm - 1230 mm	FA	2012	0.980932324	2010
-160 mm - 200 mm	FR	2012	0.66302551	2010
200 mm - 700 mm	FR	2012	0.894720829	2010
200 mm - 700 mm	PO	2012	0.893263	2010
-160 mm - 200 mm	QU	2012	0.806135032	2010
200 mm - 700 mm	QU	2012	0.888849735	2010
200 mm - 700 mm	SO	2012	0.890731426	2010
-160 mm - 200 mm	TI	2012	0.731544451	2010
-160 mm - 200 mm	AB	2012	1.075296598	2010
200 mm - 700 mm	AB	2012	1.059899234	2010
700 mm - 1230 mm	AB	2012	1.046544332	2010
-160 mm - 200 mm	LA	2012	1.025813188	2010
-160 mm - 200 mm	PC	2012	1.043555393	2010
200 mm - 700 mm	PC	2012	1.10055646	2010
700 mm - 1230 mm	PC	2012	1.299529983	2010
-160 mm - 200 mm	PI	2012	1.151441929	2010
200 mm - 700 mm	PI	2012	1.140387008	2010
700 mm - 1230 mm	PI	2012	1.332840881	2010
-160 mm - 200 mm	PS	2012	1.141528642	2010
-160 mm - 200 mm	AC	2013	1.127153031	2010
200 mm - 700 mm	AC	2013	1.031641842	2010
700 mm - 1230 mm	AC	2013	1.038495675	2010
-160 mm - 200 mm	AL	2013	1.03820914	2010
-160 mm - 200 mm	BE	2013	1.138186125	2010
200 mm - 700 mm	BE	2013	1.009307116	2010
-160 mm - 200 mm	CA	2013	1.196254912	2010
200 mm - 700 mm	CA	2013	1.047817157	2010
-160 mm - 200 mm	FA	2013	1.025648506	2010
200 mm - 700 mm	FA	2013	1.004075452	2010
700 mm - 1230 mm	FA	2013	0.939034927	2010
-160 mm - 200 mm	FR	2013	1.18932585	2010
200 mm - 700 mm	FR	2013	0.955714355	2010
200 mm - 700 mm	PO	2013	0.992928514	2010
-160 mm - 200 mm	QU	2013	1.336977836	2010
200 mm - 700 mm	QU	2013	0.976863092	2010
200 mm - 700 mm	SO	2013	0.93217438	2010
-160 mm - 200 mm	TI	2013	1.180561112	2010
-160 mm - 200 mm	AB	2013	1.072279458	2010
200 mm - 700 mm	AB	2013	1.085313112	2010
700 mm - 1230 mm	AB	2013	1.017376742	2010
-160 mm - 200 mm	LA	2013	0.934496825	2010
-160 mm - 200 mm	PC	2013	0.99767099	2010
200 mm - 700 mm	PC	2013	1.003445528	2010
700 mm - 1230 mm	PC	2013	1.102111154	2010
-160 mm - 200 mm	PI	2013	1.153524229	2010
200 mm - 700 mm	PI	2013	1.026497271	2010
700 mm - 1230 mm	PI	2013	1.294919158	2010
-160 mm - 200 mm	PS	2013	1.124140983	2010
-160 mm - 200 mm	AC	2014	1.050399774	2010
200 mm - 700 mm	AC	2014	1.063260664	2010
700 mm - 1230 mm	AC	2014	1.159273434	2010
-160 mm - 200 mm	AL	2014	1.057018895	2010
-160 mm - 200 mm	BE	2014	1.032344399	2010
200 mm - 700 mm	BE	2014	1.040697271	2010
-160 mm - 200 mm	CA	2014	1.142503265	2010
200 mm - 700 mm	CA	2014	0.71417604	2010
-160 mm - 200 mm	FA	2014	1.072226626	2010
200 mm - 700 mm	FA	2014	1.050596341	2010
700 mm - 1230 mm	FA	2014	1.003281309	2010
-160 mm - 200 mm	FR	2014	1.35252992	2010
200 mm - 700 mm	FR	2014	1.178409265	2010
200 mm - 700 mm	PO	2014	1.18039144	2010
-160 mm - 200 mm	QU	2014	1.067351608	2010
200 mm - 700 mm	QU	2014	1.173861664	2010
200 mm - 700 mm	SO	2014	1.150350456	2010
-160 mm - 200 mm	TI	2014	1.024133441	2010
-160 mm - 200 mm	AB	2014	1.117202253	2010
200 mm - 700 mm	AB	2014	1.106739156	2010
700 mm - 1230 mm	AB	2014	1.076555789	2010
-160 mm - 200 mm	LA	2014	1.036306536	2010
-160 mm - 200 mm	PC	2014	1.06884304	2010
200 mm - 700 mm	PC	2014	1.079943687	2010
700 mm - 1230 mm	PC	2014	1.143865336	2010
-160 mm - 200 mm	PI	2014	1.171877011	2010
200 mm - 700 mm	PI	2014	1.072616183	2010
700 mm - 1230 mm	PI	2014	1.229765171	2010
-160 mm - 200 mm	PS	2014	1.108668095	2010
-160 mm - 200 mm	AC	2015	0.797866376	2010
200 mm - 700 mm	AC	2015	1.087422278	2010
700 mm - 1230 mm	AC	2015	0.91704327	2010
-160 mm - 200 mm	AL	2015	0.851754662	2010
-160 mm - 200 mm	BE	2015	1.053505121	2010
200 mm - 700 mm	BE	2015	1.058831432	2010
-160 mm - 200 mm	CA	2015	0.711332261	2010
200 mm - 700 mm	CA	2015	1.165911163	2010
-160 mm - 200 mm	FA	2015	0.949925849	2010
200 mm - 700 mm	FA	2015	0.99872208	2010
700 mm - 1230 mm	FA	2015	1.023705035	2010
-160 mm - 200 mm	FR	2015	0.832155421	2010
200 mm - 700 mm	FR	2015	0.939174662	2010
200 mm - 700 mm	PO	2015	1.120020247	2010
-160 mm - 200 mm	QU	2015	0.73294454	2010
200 mm - 700 mm	QU	2015	1.079618843	2010
200 mm - 700 mm	SO	2015	0.959717963	2010
-160 mm - 200 mm	TI	2015	0.771877059	2010
-160 mm - 200 mm	AB	2015	0.99674682	2010
200 mm - 700 mm	AB	2015	1.09019163	2010
700 mm - 1230 mm	AB	2015	1.051500219	2010
-160 mm - 200 mm	LA	2015	0.790583695	2010
-160 mm - 200 mm	PC	2015	0.899439243	2010
200 mm - 700 mm	PC	2015	1.0299303	2010
700 mm - 1230 mm	PC	2015	1.260412374	2010
-160 mm - 200 mm	PI	2015	0.844209252	2010
200 mm - 700 mm	PI	2015	1.026875185	2010
700 mm - 1230 mm	PI	2015	1.231476649	2010
-160 mm - 200 mm	PS	2015	0.699990864	2010
-160 mm - 200 mm	AC	2016	1.236181493	2010
200 mm - 700 mm	AC	2016	1.030207058	2010
700 mm - 1230 mm	AC	2016	1.114518258	2010
-160 mm - 200 mm	AL	2016	0.951351132	2010
-160 mm - 200 mm	BE	2016	1.046924251	2010
200 mm - 700 mm	BE	2016	1.03462699	2010
-160 mm - 200 mm	CA	2016	0.910071657	2010
200 mm - 700 mm	CA	2016	1.203961982	2010
-160 mm - 200 mm	FA	2016	1.002917863	2010
200 mm - 700 mm	FA	2016	1.026663971	2010
700 mm - 1230 mm	FA	2016	1.005744921	2010
-160 mm - 200 mm	FR	2016	0.911377913	2010
200 mm - 700 mm	FR	2016	1.008798618	2010
200 mm - 700 mm	PO	2016	1.135171056	2010
-160 mm - 200 mm	QU	2016	1.064165239	2010
200 mm - 700 mm	QU	2016	1.092926756	2010
200 mm - 700 mm	SO	2016	1.003478862	2010
-160 mm - 200 mm	TI	2016	1.060281036	2010
-160 mm - 200 mm	AB	2016	1.127448028	2010
200 mm - 700 mm	AB	2016	1.134496676	2010
700 mm - 1230 mm	AB	2016	1.021201142	2010
-160 mm - 200 mm	LA	2016	0.999793607	2010
-160 mm - 200 mm	PC	2016	0.967541613	2010
200 mm - 700 mm	PC	2016	1.060616217	2010
700 mm - 1230 mm	PC	2016	1.140260413	2010
-160 mm - 200 mm	PI	2016	0.990976678	2010
200 mm - 700 mm	PI	2016	1.063544924	2010
700 mm - 1230 mm	PI	2016	1.274886659	2010
-160 mm - 200 mm	PS	2016	0.883291132	2010
-160 mm - 200 mm	AC	2017	0.663592896	2010
200 mm - 700 mm	AC	2017	1.057438306	2010
700 mm - 1230 mm	AC	2017	0.837926591	2010
-160 mm - 200 mm	AL	2017	1.055580493	2010
-160 mm - 200 mm	BE	2017	1.110881222	2010
200 mm - 700 mm	BE	2017	0.97376581	2010
-160 mm - 200 mm	CA	2017	0.615811902	2010
200 mm - 700 mm	CA	2017	1.309857422	2010
-160 mm - 200 mm	FA	2017	1.002244892	2010
200 mm - 700 mm	FA	2017	1.060622511	2010
700 mm - 1230 mm	FA	2017	0.956993184	2010
-160 mm - 200 mm	FR	2017	0.549714492	2010
200 mm - 700 mm	FR	2017	0.871699896	2010
200 mm - 700 mm	PO	2017	1.219031648	2010
-160 mm - 200 mm	QU	2017	0.707043913	2010
200 mm - 700 mm	QU	2017	0.878668875	2010
200 mm - 700 mm	SO	2017	0.72285882	2010
-160 mm - 200 mm	TI	2017	0.498184926	2010
-160 mm - 200 mm	AB	2017	1.140151505	2010
200 mm - 700 mm	AB	2017	1.158799916	2010
700 mm - 1230 mm	AB	2017	1.03003892	2010
-160 mm - 200 mm	LA	2017	0.953968819	2010
-160 mm - 200 mm	PC	2017	1.012137842	2010
200 mm - 700 mm	PC	2017	1.095709669	2010
700 mm - 1230 mm	PC	2017	1.21262332	2010
-160 mm - 200 mm	PI	2017	1.030500369	2010
200 mm - 700 mm	PI	2017	1.061348677	2010
700 mm - 1230 mm	PI	2017	1.277004609	2010
-160 mm - 200 mm	PS	2017	0.841686034	2010
-160 mm - 200 mm	AC	2018	0.998332035	2010
200 mm - 700 mm	AC	2018	1.218314066	2010
700 mm - 1230 mm	AC	2018	1.286627316	2010
-160 mm - 200 mm	AL	2018	1.0104177	2010
-160 mm - 200 mm	BE	2018	0.665167735	2010
200 mm - 700 mm	BE	2018	1.177980976	2010
-160 mm - 200 mm	CA	2018	0.570036586	2010
200 mm - 700 mm	CA	2018	1.709932895	2010
-160 mm - 200 mm	FA	2018	1.055039945	2010
200 mm - 700 mm	FA	2018	1.139164195	2010
700 mm - 1230 mm	FA	2018	1.101766229	2010
-160 mm - 200 mm	FR	2018	0.459485456	2010
200 mm - 700 mm	FR	2018	1.128952442	2010
200 mm - 700 mm	PO	2018	1.337017392	2010
-160 mm - 200 mm	QU	2018	0.695290743	2010
200 mm - 700 mm	QU	2018	1.160233363	2010
200 mm - 700 mm	SO	2018	1.208715648	2010
-160 mm - 200 mm	TI	2018	0.604075433	2010
-160 mm - 200 mm	AB	2018	1.249653721	2010
200 mm - 700 mm	AB	2018	1.264007827	2010
700 mm - 1230 mm	AB	2018	1.096396177	2010
-160 mm - 200 mm	LA	2018	1.104896932	2010
-160 mm - 200 mm	PC	2018	1.041336158	2010
200 mm - 700 mm	PC	2018	1.247116252	2010
700 mm - 1230 mm	PC	2018	1.473023516	2010
-160 mm - 200 mm	PI	2018	0.79918154	2010
200 mm - 700 mm	PI	2018	1.071782204	2010
700 mm - 1230 mm	PI	2018	1.44479621	2010
-160 mm - 200 mm	PS	2018	0.832808268	2010
-160 mm - 200 mm	AC	2019	1.073343661	2010
200 mm - 700 mm	AC	2019	1.064430835	2010
700 mm - 1230 mm	AC	2019	1.020879862	2010
-160 mm - 200 mm	AL	2019	0.905430617	2010
-160 mm - 200 mm	BE	2019	0.680457395	2010
200 mm - 700 mm	BE	2019	1.116121156	2010
-160 mm - 200 mm	CA	2019	0.841317966	2010
200 mm - 700 mm	CA	2019	1.267831299	2010
-160 mm - 200 mm	FA	2019	1.020826772	2010
200 mm - 700 mm	FA	2019	1.057704912	2010
700 mm - 1230 mm	FA	2019	1.024211314	2010
-160 mm - 200 mm	FR	2019	0.63347169	2010
200 mm - 700 mm	FR	2019	0.968439892	2010
200 mm - 700 mm	PO	2019	1.347174826	2010
-160 mm - 200 mm	QU	2019	0.791194908	2010
200 mm - 700 mm	QU	2019	1.134399272	2010
200 mm - 700 mm	SO	2019	0.899337772	2010
-160 mm - 200 mm	TI	2019	0.836025312	2010
-160 mm - 200 mm	AB	2019	1.0966288	2010
200 mm - 700 mm	AB	2019	1.21018294	2010
700 mm - 1230 mm	AB	2019	1.078159622	2010
-160 mm - 200 mm	LA	2019	0.789740367	2010
-160 mm - 200 mm	PC	2019	0.963637451	2010
200 mm - 700 mm	PC	2019	1.086722924	2010
700 mm - 1230 mm	PC	2019	1.13824797	2010
-160 mm - 200 mm	PI	2019	0.698305575	2010
200 mm - 700 mm	PI	2019	0.972723632	2010
700 mm - 1230 mm	PI	2019	1.418961613	2010
-160 mm - 200 mm	PS	2019	0.784722194	2010
-160 mm - 200 mm	AC	2020	1.306870264	NA
200 mm - 700 mm	AC	2020	0.998761366	NA
700 mm - 1230 mm	AC	2020	1.079085866	NA
-160 mm - 200 mm	AL	2020	1.05649516	NA
-160 mm - 200 mm	BE	2020	0.757888929	NA
200 mm - 700 mm	BE	2020	1.050101327	NA
-160 mm - 200 mm	CA	2020	1.248946537	NA
200 mm - 700 mm	CA	2020	1.282058402	NA
-160 mm - 200 mm	FA	2020	1.053549348	NA
200 mm - 700 mm	FA	2020	0.976929151	NA
700 mm - 1230 mm	FA	2020	0.93339807	NA
-160 mm - 200 mm	FR	2020	1.136616107	NA
200 mm - 700 mm	FR	2020	0.966878721	NA
200 mm - 700 mm	PO	2020	1.189168823	NA
-160 mm - 200 mm	QU	2020	1.163638584	NA
200 mm - 700 mm	QU	2020	1.104636262	NA
200 mm - 700 mm	SO	2020	0.927529546	NA
-160 mm - 200 mm	TI	2020	1.085574927	NA
-160 mm - 200 mm	AB	2020	1.084477445	NA
200 mm - 700 mm	AB	2020	1.117388198	NA
700 mm - 1230 mm	AB	2020	1.045518384	NA
-160 mm - 200 mm	LA	2020	0.929781296	NA
-160 mm - 200 mm	PC	2020	1.065834845	NA
200 mm - 700 mm	PC	2020	1.036095107	NA
700 mm - 1230 mm	PC	2020	1.068036762	NA
-160 mm - 200 mm	PI	2020	0.922236972	NA
200 mm - 700 mm	PI	2020	0.984870188	NA
700 mm - 1230 mm	PI	2020	1.204616425	NA
-160 mm - 200 mm	PS	2020	1.153788817	NA
