# Supplementary material for: Longer growing seasons will not offset growth loss in drought-prone temperate forests of Central-Southeast Europe
Source: Nat Commun. 2025 Oct 29;16:9535. doi: 10.1038/s41467-025-64568-8 (PMC12572185; doi:10.1038/s41467-025-64568-8)
Supplement: Supplementary file 4 — Source Data [file 41467_2025_64568_MOESM4_ESM.zip › SourceData/Fig03_Supplementary_Fig06_EXTREME.csv]

CWB_step	genus_group	bidecadal_period	SSP	chronology_cool	chronology_dry
-160 mm - 200 mm	AC	2080-2099	ssp26	1.343661565	0.603605272
200 mm - 700 mm	AC	2080-2099	ssp26	1.052182198	1.033459527
700 mm - 1230 mm	AC	2080-2099	ssp26	1.07590146	0.968091251
-160 mm - 200 mm	AL	2080-2099	ssp26	1.04815403	0.875645693
-160 mm - 200 mm	BE	2080-2099	ssp26	1.127544043	0.607778195
200 mm - 700 mm	BE	2080-2099	ssp26	1.033468071	1.088068029
-160 mm - 200 mm	CA	2080-2099	ssp26	1.518672912	0.233832614
200 mm - 700 mm	CA	2080-2099	ssp26	1.307388373	0.03493884
-160 mm - 200 mm	FA	2080-2099	ssp26	1.155593839	0.637467509
200 mm - 700 mm	FA	2080-2099	ssp26	1.054790216	0.989972266
700 mm - 1230 mm	FA	2080-2099	ssp26	1.010162217	1.062545226
-160 mm - 200 mm	FR	2080-2099	ssp26	2.0204262	0.144425934
200 mm - 700 mm	FR	2080-2099	ssp26	1.025598794	0.691026937
200 mm - 700 mm	PO	2080-2099	ssp26	1.24142474	0.563867887
-160 mm - 200 mm	QU	2080-2099	ssp26	1.483883661	0.395444448
200 mm - 700 mm	QU	2080-2099	ssp26	1.072174901	0.619556837
200 mm - 700 mm	SO	2080-2099	ssp26	1.00635508	0.73078717
-160 mm - 200 mm	TI	2080-2099	ssp26	1.385641019	0.278249058
-160 mm - 200 mm	AB	2080-2099	ssp26	1.170928971	0.874499772
200 mm - 700 mm	AB	2080-2099	ssp26	1.118636199	0.956225644
700 mm - 1230 mm	AB	2080-2099	ssp26	1.035841272	1.042503097
-160 mm - 200 mm	LA	2080-2099	ssp26	1.022414296	0.915050914
-160 mm - 200 mm	PC	2080-2099	ssp26	1.217544902	0.639791794
200 mm - 700 mm	PC	2080-2099	ssp26	1.093727456	0.98427756
700 mm - 1230 mm	PC	2080-2099	ssp26	1.027989337	1.340381737
-160 mm - 200 mm	PI	2080-2099	ssp26	1.29741087	0.46808412
200 mm - 700 mm	PI	2080-2099	ssp26	1.084924054	0.904573982
700 mm - 1230 mm	PI	2080-2099	ssp26	1.097109863	1.477193072
-160 mm - 200 mm	PS	2080-2099	ssp26	1.328365674	0.568084335
-160 mm - 200 mm	AC	2080-2099	ssp45	1.463333692	0.494097786
200 mm - 700 mm	AC	2080-2099	ssp45	1.069456864	0.987594463
700 mm - 1230 mm	AC	2080-2099	ssp45	1.073857546	0.830633854
-160 mm - 200 mm	AL	2080-2099	ssp45	1.101790832	0.689429613
-160 mm - 200 mm	BE	2080-2099	ssp45	1.113139993	0.599780553
200 mm - 700 mm	BE	2080-2099	ssp45	1.033090541	0.987212301
-160 mm - 200 mm	CA	2080-2099	ssp45	1.598315658	0.141497334
200 mm - 700 mm	CA	2080-2099	ssp45	1.545186928	0.003329153
-160 mm - 200 mm	FA	2080-2099	ssp45	1.099505601	0.524644773
200 mm - 700 mm	FA	2080-2099	ssp45	1.064752284	0.925472955
700 mm - 1230 mm	FA	2080-2099	ssp45	1.024163613	0.991280162
-160 mm - 200 mm	FR	2080-2099	ssp45	1.9087273	0.112735643
200 mm - 700 mm	FR	2080-2099	ssp45	0.974817012	0.567969951
200 mm - 700 mm	PO	2080-2099	ssp45	1.322134823	0.423506478
-160 mm - 200 mm	QU	2080-2099	ssp45	1.50708704	0.350152067
200 mm - 700 mm	QU	2080-2099	ssp45	1.113094834	0.510600317
200 mm - 700 mm	SO	2080-2099	ssp45	0.948260502	0.633187454
-160 mm - 200 mm	TI	2080-2099	ssp45	1.296417938	0.215579716
-160 mm - 200 mm	AB	2080-2099	ssp45	1.211176728	0.722950899
200 mm - 700 mm	AB	2080-2099	ssp45	1.210145039	0.856360111
700 mm - 1230 mm	AB	2080-2099	ssp45	1.078565916	1.01227901
-160 mm - 200 mm	LA	2080-2099	ssp45	0.96370767	0.741178916
-160 mm - 200 mm	PC	2080-2099	ssp45	1.229785677	0.560764219
200 mm - 700 mm	PC	2080-2099	ssp45	1.162492232	0.928962724
700 mm - 1230 mm	PC	2080-2099	ssp45	1.164236341	1.414858467
-160 mm - 200 mm	PI	2080-2099	ssp45	1.343562956	0.381900673
200 mm - 700 mm	PI	2080-2099	ssp45	1.111995317	0.833583021
700 mm - 1230 mm	PI	2080-2099	ssp45	1.216876676	1.540109108
-160 mm - 200 mm	PS	2080-2099	ssp45	1.356845091	0.509978926
-160 mm - 200 mm	AC	2080-2099	ssp70	1.555034745	0.304787528
200 mm - 700 mm	AC	2080-2099	ssp70	1.04458836	0.881889205
700 mm - 1230 mm	AC	2080-2099	ssp70	1.015702077	0.713172851
-160 mm - 200 mm	AL	2080-2099	ssp70	1.069471841	0.405249737
-160 mm - 200 mm	BE	2080-2099	ssp70	1.110640452	0.573463344
200 mm - 700 mm	BE	2080-2099	ssp70	0.921902273	0.755847824
-160 mm - 200 mm	CA	2080-2099	ssp70	1.334477609	0.082965961
200 mm - 700 mm	CA	2080-2099	ssp70	1.492610283	0
-160 mm - 200 mm	FA	2080-2099	ssp70	0.967920058	0.399433668
200 mm - 700 mm	FA	2080-2099	ssp70	1.024320183	0.813602253
700 mm - 1230 mm	FA	2080-2099	ssp70	1.02448009	0.923087491
-160 mm - 200 mm	FR	2080-2099	ssp70	1.663307324	0.072580468
200 mm - 700 mm	FR	2080-2099	ssp70	0.83937818	0.428502283
200 mm - 700 mm	PO	2080-2099	ssp70	1.363268222	0.17213041
-160 mm - 200 mm	QU	2080-2099	ssp70	1.433970091	0.2715529
200 mm - 700 mm	QU	2080-2099	ssp70	1.157250802	0.400863676
200 mm - 700 mm	SO	2080-2099	ssp70	0.893701013	0.526212921
-160 mm - 200 mm	TI	2080-2099	ssp70	1.146181157	0.145749795
-160 mm - 200 mm	AB	2080-2099	ssp70	1.133198685	0.555214475
200 mm - 700 mm	AB	2080-2099	ssp70	1.26574919	0.691390428
700 mm - 1230 mm	AB	2080-2099	ssp70	1.111082285	0.943509917
-160 mm - 200 mm	LA	2080-2099	ssp70	0.829113225	0.602549442
-160 mm - 200 mm	PC	2080-2099	ssp70	1.098971258	0.444171013
200 mm - 700 mm	PC	2080-2099	ssp70	1.183046102	0.801442355
700 mm - 1230 mm	PC	2080-2099	ssp70	1.334782507	1.467120804
-160 mm - 200 mm	PI	2080-2099	ssp70	1.237943824	0.255788281
200 mm - 700 mm	PI	2080-2099	ssp70	1.078099083	0.698909921
700 mm - 1230 mm	PI	2080-2099	ssp70	1.350672566	1.628828018
-160 mm - 200 mm	PS	2080-2099	ssp70	1.271164533	0.393628031
-160 mm - 200 mm	AC	2080-2099	ssp85	1.514643496	0.214043622
200 mm - 700 mm	AC	2080-2099	ssp85	1.028731448	0.777708677
700 mm - 1230 mm	AC	2080-2099	ssp85	0.925722232	0.644415561
-160 mm - 200 mm	AL	2080-2099	ssp85	1.045279837	0.255706168
-160 mm - 200 mm	BE	2080-2099	ssp85	1.079223744	0.535395196
200 mm - 700 mm	BE	2080-2099	ssp85	0.809021011	0.553899685
-160 mm - 200 mm	CA	2080-2099	ssp85	1.121701496	0.051405564
200 mm - 700 mm	CA	2080-2099	ssp85	1.283661706	0
-160 mm - 200 mm	FA	2080-2099	ssp85	0.880634941	0.312704582
200 mm - 700 mm	FA	2080-2099	ssp85	0.992290533	0.699788302
700 mm - 1230 mm	FA	2080-2099	ssp85	0.998846091	0.819653092
-160 mm - 200 mm	FR	2080-2099	ssp85	1.309686124	0.047614267
200 mm - 700 mm	FR	2080-2099	ssp85	0.765941155	0.360217776
200 mm - 700 mm	PO	2080-2099	ssp85	1.347534465	0.066385973
-160 mm - 200 mm	QU	2080-2099	ssp85	1.305109344	0.218518988
200 mm - 700 mm	QU	2080-2099	ssp85	1.070711812	0.314708672
200 mm - 700 mm	SO	2080-2099	ssp85	0.853370559	0.438244398
-160 mm - 200 mm	TI	2080-2099	ssp85	0.992104043	0.071568184
-160 mm - 200 mm	AB	2080-2099	ssp85	1.089076557	0.442943247
200 mm - 700 mm	AB	2080-2099	ssp85	1.253803465	0.587059487
700 mm - 1230 mm	AB	2080-2099	ssp85	1.099564166	0.835767821
-160 mm - 200 mm	LA	2080-2099	ssp85	0.707252797	0.452717501
-160 mm - 200 mm	PC	2080-2099	ssp85	0.996372594	0.346330679
200 mm - 700 mm	PC	2080-2099	ssp85	1.164633862	0.680474135
700 mm - 1230 mm	PC	2080-2099	ssp85	1.464909012	1.461856235
-160 mm - 200 mm	PI	2080-2099	ssp85	1.102851273	0.19148441
200 mm - 700 mm	PI	2080-2099	ssp85	0.976407504	0.58345237
700 mm - 1230 mm	PI	2080-2099	ssp85	1.467781179	1.638873367
-160 mm - 200 mm	PS	2080-2099	ssp85	1.199384097	0.310041572
