# Supplementary material for: Longer growing seasons will not offset growth loss in drought-prone temperate forests of Central-Southeast Europe
Source: Nat Commun. 2025 Oct 29;16:9535. doi: 10.1038/s41467-025-64568-8 (PMC12572185; doi:10.1038/s41467-025-64568-8)
Supplement: Supplementary file 4 — Source Data [file 41467_2025_64568_MOESM4_ESM.zip › SourceData/Fig03_Supplementary_Fig06_FORECAST.csv]

CWB_step	genus_group	bidecadal_period	SSP	chronology
-160 mm - 200 mm	AC	2020-2039	ssp26	1.350641775
200 mm - 700 mm	AC	2020-2039	ssp26	1.090164975
700 mm - 1230 mm	AC	2020-2039	ssp26	1.118935375
-160 mm - 200 mm	AL	2020-2039	ssp26	1.130199783
-160 mm - 200 mm	BE	2020-2039	ssp26	1.140343551
200 mm - 700 mm	BE	2020-2039	ssp26	1.050462627
-160 mm - 200 mm	CA	2020-2039	ssp26	1.321689479
200 mm - 700 mm	CA	2020-2039	ssp26	1.539856804
-160 mm - 200 mm	FA	2020-2039	ssp26	1.082157786
200 mm - 700 mm	FA	2020-2039	ssp26	1.06981425
700 mm - 1230 mm	FA	2020-2039	ssp26	1.058244425
-160 mm - 200 mm	FR	2020-2039	ssp26	1.292601066
200 mm - 700 mm	FR	2020-2039	ssp26	1.007487118
200 mm - 700 mm	PO	2020-2039	ssp26	1.159483806
-160 mm - 200 mm	QU	2020-2039	ssp26	1.27431154
200 mm - 700 mm	QU	2020-2039	ssp26	1.117517842
200 mm - 700 mm	SO	2020-2039	ssp26	0.989122403
-160 mm - 200 mm	TI	2020-2039	ssp26	1.125328959
-160 mm - 200 mm	AB	2020-2039	ssp26	1.164689979
200 mm - 700 mm	AB	2020-2039	ssp26	1.204435346
700 mm - 1230 mm	AB	2020-2039	ssp26	1.099180557
-160 mm - 200 mm	LA	2020-2039	ssp26	0.986481779
-160 mm - 200 mm	PC	2020-2039	ssp26	1.147395391
200 mm - 700 mm	PC	2020-2039	ssp26	1.151918957
700 mm - 1230 mm	PC	2020-2039	ssp26	1.275178119
-160 mm - 200 mm	PI	2020-2039	ssp26	1.231650641
200 mm - 700 mm	PI	2020-2039	ssp26	1.126241444
700 mm - 1230 mm	PI	2020-2039	ssp26	1.345387627
-160 mm - 200 mm	PS	2020-2039	ssp26	1.30798129
-160 mm - 200 mm	AC	2040-2059	ssp26	1.331118419
200 mm - 700 mm	AC	2040-2059	ssp26	1.071380207
700 mm - 1230 mm	AC	2040-2059	ssp26	1.089465601
-160 mm - 200 mm	AL	2040-2059	ssp26	1.117509914
-160 mm - 200 mm	BE	2040-2059	ssp26	1.142668223
200 mm - 700 mm	BE	2040-2059	ssp26	1.034975325
-160 mm - 200 mm	CA	2040-2059	ssp26	1.267004257
200 mm - 700 mm	CA	2040-2059	ssp26	1.415096658
-160 mm - 200 mm	FA	2040-2059	ssp26	1.021860268
200 mm - 700 mm	FA	2040-2059	ssp26	1.051548978
700 mm - 1230 mm	FA	2040-2059	ssp26	1.070630348
-160 mm - 200 mm	FR	2040-2059	ssp26	1.126248612
200 mm - 700 mm	FR	2040-2059	ssp26	0.974132013
200 mm - 700 mm	PO	2040-2059	ssp26	1.142436698
-160 mm - 200 mm	QU	2040-2059	ssp26	1.222447372
200 mm - 700 mm	QU	2040-2059	ssp26	1.124397946
200 mm - 700 mm	SO	2040-2059	ssp26	0.948208127
-160 mm - 200 mm	TI	2040-2059	ssp26	1.065444415
-160 mm - 200 mm	AB	2040-2059	ssp26	1.152481034
200 mm - 700 mm	AB	2040-2059	ssp26	1.203553614
700 mm - 1230 mm	AB	2040-2059	ssp26	1.107611604
-160 mm - 200 mm	LA	2040-2059	ssp26	0.956522565
-160 mm - 200 mm	PC	2040-2059	ssp26	1.096458482
200 mm - 700 mm	PC	2040-2059	ssp26	1.153605891
700 mm - 1230 mm	PC	2040-2059	ssp26	1.33626632
-160 mm - 200 mm	PI	2040-2059	ssp26	1.205754317
200 mm - 700 mm	PI	2040-2059	ssp26	1.122299903
700 mm - 1230 mm	PI	2040-2059	ssp26	1.371334305
-160 mm - 200 mm	PS	2040-2059	ssp26	1.257265238
-160 mm - 200 mm	AC	2060-2079	ssp26	1.36543495
200 mm - 700 mm	AC	2060-2079	ssp26	1.083741337
700 mm - 1230 mm	AC	2060-2079	ssp26	1.11705614
-160 mm - 200 mm	AL	2060-2079	ssp26	1.122964721
-160 mm - 200 mm	BE	2060-2079	ssp26	1.146722567
200 mm - 700 mm	BE	2060-2079	ssp26	1.042619694
-160 mm - 200 mm	CA	2060-2079	ssp26	1.286030182
200 mm - 700 mm	CA	2060-2079	ssp26	1.416315502
-160 mm - 200 mm	FA	2060-2079	ssp26	1.021763896
200 mm - 700 mm	FA	2060-2079	ssp26	1.058356762
700 mm - 1230 mm	FA	2060-2079	ssp26	1.088652361
-160 mm - 200 mm	FR	2060-2079	ssp26	1.127189044
200 mm - 700 mm	FR	2060-2079	ssp26	0.970713647
200 mm - 700 mm	PO	2060-2079	ssp26	1.121933393
-160 mm - 200 mm	QU	2060-2079	ssp26	1.236150301
200 mm - 700 mm	QU	2060-2079	ssp26	1.131308723
200 mm - 700 mm	SO	2060-2079	ssp26	0.952513025
-160 mm - 200 mm	TI	2060-2079	ssp26	1.065512183
-160 mm - 200 mm	AB	2060-2079	ssp26	1.155372109
200 mm - 700 mm	AB	2060-2079	ssp26	1.222113585
700 mm - 1230 mm	AB	2060-2079	ssp26	1.119846352
-160 mm - 200 mm	LA	2060-2079	ssp26	0.961251135
-160 mm - 200 mm	PC	2060-2079	ssp26	1.092236677
200 mm - 700 mm	PC	2060-2079	ssp26	1.160707157
700 mm - 1230 mm	PC	2060-2079	ssp26	1.360305814
-160 mm - 200 mm	PI	2060-2079	ssp26	1.217658509
200 mm - 700 mm	PI	2060-2079	ssp26	1.1292169
700 mm - 1230 mm	PI	2060-2079	ssp26	1.389309925
-160 mm - 200 mm	PS	2060-2079	ssp26	1.281758158
-160 mm - 200 mm	AC	2080-2099	ssp26	1.365120946
200 mm - 700 mm	AC	2080-2099	ssp26	1.084572155
700 mm - 1230 mm	AC	2080-2099	ssp26	1.096409241
-160 mm - 200 mm	AL	2080-2099	ssp26	1.132829227
-160 mm - 200 mm	BE	2080-2099	ssp26	1.152429178
200 mm - 700 mm	BE	2080-2099	ssp26	1.037567228
-160 mm - 200 mm	CA	2080-2099	ssp26	1.305515999
200 mm - 700 mm	CA	2080-2099	ssp26	1.492648172
-160 mm - 200 mm	FA	2080-2099	ssp26	1.045601153
200 mm - 700 mm	FA	2080-2099	ssp26	1.06458256
700 mm - 1230 mm	FA	2080-2099	ssp26	1.081684927
-160 mm - 200 mm	FR	2080-2099	ssp26	1.137139483
200 mm - 700 mm	FR	2080-2099	ssp26	0.972446241
200 mm - 700 mm	PO	2080-2099	ssp26	1.165057061
-160 mm - 200 mm	QU	2080-2099	ssp26	1.247143033
200 mm - 700 mm	QU	2080-2099	ssp26	1.120596871
200 mm - 700 mm	SO	2080-2099	ssp26	0.945839692
-160 mm - 200 mm	TI	2080-2099	ssp26	1.075810931
-160 mm - 200 mm	AB	2080-2099	ssp26	1.171000956
200 mm - 700 mm	AB	2080-2099	ssp26	1.219190418
700 mm - 1230 mm	AB	2080-2099	ssp26	1.10877007
-160 mm - 200 mm	LA	2080-2099	ssp26	0.967631822
-160 mm - 200 mm	PC	2080-2099	ssp26	1.120331542
200 mm - 700 mm	PC	2080-2099	ssp26	1.169306088
700 mm - 1230 mm	PC	2080-2099	ssp26	1.354266743
-160 mm - 200 mm	PI	2080-2099	ssp26	1.227681196
200 mm - 700 mm	PI	2080-2099	ssp26	1.13291443
700 mm - 1230 mm	PI	2080-2099	ssp26	1.386056995
-160 mm - 200 mm	PS	2080-2099	ssp26	1.287692763
-160 mm - 200 mm	AC	2020-2039	ssp45	1.344751928
200 mm - 700 mm	AC	2020-2039	ssp45	1.085701056
700 mm - 1230 mm	AC	2020-2039	ssp45	1.14579369
-160 mm - 200 mm	AL	2020-2039	ssp45	1.125468256
-160 mm - 200 mm	BE	2020-2039	ssp45	1.147632723
200 mm - 700 mm	BE	2020-2039	ssp45	1.055129105
-160 mm - 200 mm	CA	2020-2039	ssp45	1.298824016
200 mm - 700 mm	CA	2020-2039	ssp45	1.493273198
-160 mm - 200 mm	FA	2020-2039	ssp45	1.073430711
200 mm - 700 mm	FA	2020-2039	ssp45	1.066426902
700 mm - 1230 mm	FA	2020-2039	ssp45	1.079252913
-160 mm - 200 mm	FR	2020-2039	ssp45	1.255743063
200 mm - 700 mm	FR	2020-2039	ssp45	1.009759637
200 mm - 700 mm	PO	2020-2039	ssp45	1.138313093
-160 mm - 200 mm	QU	2020-2039	ssp45	1.253703175
200 mm - 700 mm	QU	2020-2039	ssp45	1.143990773
200 mm - 700 mm	SO	2020-2039	ssp45	1.004999031
-160 mm - 200 mm	TI	2020-2039	ssp45	1.102811055
-160 mm - 200 mm	AB	2020-2039	ssp45	1.155742507
200 mm - 700 mm	AB	2020-2039	ssp45	1.20297028
700 mm - 1230 mm	AB	2020-2039	ssp45	1.114273016
-160 mm - 200 mm	LA	2020-2039	ssp45	0.979461374
-160 mm - 200 mm	PC	2020-2039	ssp45	1.132011013
200 mm - 700 mm	PC	2020-2039	ssp45	1.14717996
700 mm - 1230 mm	PC	2020-2039	ssp45	1.287536991
-160 mm - 200 mm	PI	2020-2039	ssp45	1.218488129
200 mm - 700 mm	PI	2020-2039	ssp45	1.125868132
700 mm - 1230 mm	PI	2020-2039	ssp45	1.345029043
-160 mm - 200 mm	PS	2020-2039	ssp45	1.274306627
-160 mm - 200 mm	AC	2040-2059	ssp45	1.313687608
200 mm - 700 mm	AC	2040-2059	ssp45	1.081913574
700 mm - 1230 mm	AC	2040-2059	ssp45	1.106203701
-160 mm - 200 mm	AL	2040-2059	ssp45	1.121383659
-160 mm - 200 mm	BE	2040-2059	ssp45	1.145420658
200 mm - 700 mm	BE	2040-2059	ssp45	1.053307898
-160 mm - 200 mm	CA	2040-2059	ssp45	1.237912302
200 mm - 700 mm	CA	2040-2059	ssp45	1.380345995
-160 mm - 200 mm	FA	2040-2059	ssp45	1.00927421
200 mm - 700 mm	FA	2040-2059	ssp45	1.057183723
700 mm - 1230 mm	FA	2040-2059	ssp45	1.087074759
-160 mm - 200 mm	FR	2040-2059	ssp45	1.013260357
200 mm - 700 mm	FR	2040-2059	ssp45	0.974319879
200 mm - 700 mm	PO	2040-2059	ssp45	1.118499118
-160 mm - 200 mm	QU	2040-2059	ssp45	1.183513527
200 mm - 700 mm	QU	2040-2059	ssp45	1.133737512
200 mm - 700 mm	SO	2040-2059	ssp45	0.95556907
-160 mm - 200 mm	TI	2040-2059	ssp45	1.043412005
-160 mm - 200 mm	AB	2040-2059	ssp45	1.148006018
200 mm - 700 mm	AB	2040-2059	ssp45	1.211575055
700 mm - 1230 mm	AB	2040-2059	ssp45	1.120288511
-160 mm - 200 mm	LA	2040-2059	ssp45	0.952120966
-160 mm - 200 mm	PC	2040-2059	ssp45	1.073550817
200 mm - 700 mm	PC	2040-2059	ssp45	1.155639736
700 mm - 1230 mm	PC	2040-2059	ssp45	1.364597151
-160 mm - 200 mm	PI	2040-2059	ssp45	1.178287396
200 mm - 700 mm	PI	2040-2059	ssp45	1.126064524
700 mm - 1230 mm	PI	2040-2059	ssp45	1.403983918
-160 mm - 200 mm	PS	2040-2059	ssp45	1.217525218
-160 mm - 200 mm	AC	2060-2079	ssp45	1.316707393
200 mm - 700 mm	AC	2060-2079	ssp45	1.069217775
700 mm - 1230 mm	AC	2060-2079	ssp45	1.025426749
-160 mm - 200 mm	AL	2060-2079	ssp45	1.102918329
-160 mm - 200 mm	BE	2060-2079	ssp45	1.135044431
200 mm - 700 mm	BE	2060-2079	ssp45	1.039504393
-160 mm - 200 mm	CA	2060-2079	ssp45	1.185403779
200 mm - 700 mm	CA	2060-2079	ssp45	1.339531287
-160 mm - 200 mm	FA	2060-2079	ssp45	0.945696266
200 mm - 700 mm	FA	2060-2079	ssp45	1.040828169
700 mm - 1230 mm	FA	2060-2079	ssp45	1.069429435
-160 mm - 200 mm	FR	2060-2079	ssp45	0.948388018
200 mm - 700 mm	FR	2060-2079	ssp45	0.896409739
200 mm - 700 mm	PO	2060-2079	ssp45	1.072492901
-160 mm - 200 mm	QU	2060-2079	ssp45	1.157125663
200 mm - 700 mm	QU	2060-2079	ssp45	1.110013549
200 mm - 700 mm	SO	2060-2079	ssp45	0.919447579
-160 mm - 200 mm	TI	2060-2079	ssp45	0.996610208
-160 mm - 200 mm	AB	2060-2079	ssp45	1.115272921
200 mm - 700 mm	AB	2060-2079	ssp45	1.218697473
700 mm - 1230 mm	AB	2060-2079	ssp45	1.114323667
-160 mm - 200 mm	LA	2060-2079	ssp45	0.89115895
-160 mm - 200 mm	PC	2060-2079	ssp45	1.019901612
200 mm - 700 mm	PC	2060-2079	ssp45	1.155825182
700 mm - 1230 mm	PC	2060-2079	ssp45	1.412633823
-160 mm - 200 mm	PI	2060-2079	ssp45	1.142713462
200 mm - 700 mm	PI	2060-2079	ssp45	1.107698358
700 mm - 1230 mm	PI	2060-2079	ssp45	1.437034158
-160 mm - 200 mm	PS	2060-2079	ssp45	1.159385714
-160 mm - 200 mm	AC	2080-2099	ssp45	1.28570416
200 mm - 700 mm	AC	2080-2099	ssp45	1.066681664
700 mm - 1230 mm	AC	2080-2099	ssp45	1.001914888
-160 mm - 200 mm	AL	2080-2099	ssp45	1.088691813
-160 mm - 200 mm	BE	2080-2099	ssp45	1.133042732
200 mm - 700 mm	BE	2080-2099	ssp45	1.029045262
-160 mm - 200 mm	CA	2080-2099	ssp45	1.077154091
200 mm - 700 mm	CA	2080-2099	ssp45	1.233568171
-160 mm - 200 mm	FA	2080-2099	ssp45	0.923235544
200 mm - 700 mm	FA	2080-2099	ssp45	1.032917191
700 mm - 1230 mm	FA	2080-2099	ssp45	1.055851981
-160 mm - 200 mm	FR	2080-2099	ssp45	0.860960653
200 mm - 700 mm	FR	2080-2099	ssp45	0.847019825
200 mm - 700 mm	PO	2080-2099	ssp45	1.097267806
-160 mm - 200 mm	QU	2080-2099	ssp45	1.140511741
200 mm - 700 mm	QU	2080-2099	ssp45	1.059724993
200 mm - 700 mm	SO	2080-2099	ssp45	0.896359758
-160 mm - 200 mm	TI	2080-2099	ssp45	0.965424462
-160 mm - 200 mm	AB	2080-2099	ssp45	1.093588257
200 mm - 700 mm	AB	2080-2099	ssp45	1.223370774
700 mm - 1230 mm	AB	2080-2099	ssp45	1.118272009
-160 mm - 200 mm	LA	2080-2099	ssp45	0.838358434
-160 mm - 200 mm	PC	2080-2099	ssp45	1.000957974
200 mm - 700 mm	PC	2080-2099	ssp45	1.162114838
700 mm - 1230 mm	PC	2080-2099	ssp45	1.456846121
-160 mm - 200 mm	PI	2080-2099	ssp45	1.140311591
200 mm - 700 mm	PI	2080-2099	ssp45	1.098398567
700 mm - 1230 mm	PI	2080-2099	ssp45	1.485381676
-160 mm - 200 mm	PS	2080-2099	ssp45	1.153374685
-160 mm - 200 mm	AC	2020-2039	ssp70	1.311858944
200 mm - 700 mm	AC	2020-2039	ssp70	1.082412755
700 mm - 1230 mm	AC	2020-2039	ssp70	1.130983274
-160 mm - 200 mm	AL	2020-2039	ssp70	1.127493707
-160 mm - 200 mm	BE	2020-2039	ssp70	1.143864514
200 mm - 700 mm	BE	2020-2039	ssp70	1.050470638
-160 mm - 200 mm	CA	2020-2039	ssp70	1.297903556
200 mm - 700 mm	CA	2020-2039	ssp70	1.440259089
-160 mm - 200 mm	FA	2020-2039	ssp70	1.059200743
200 mm - 700 mm	FA	2020-2039	ssp70	1.060556232
700 mm - 1230 mm	FA	2020-2039	ssp70	1.066669818
-160 mm - 200 mm	FR	2020-2039	ssp70	1.117644117
200 mm - 700 mm	FR	2020-2039	ssp70	1.005322339
200 mm - 700 mm	PO	2020-2039	ssp70	1.123444216
-160 mm - 200 mm	QU	2020-2039	ssp70	1.203880618
200 mm - 700 mm	QU	2020-2039	ssp70	1.112699339
200 mm - 700 mm	SO	2020-2039	ssp70	0.992672441
-160 mm - 200 mm	TI	2020-2039	ssp70	1.112810271
-160 mm - 200 mm	AB	2020-2039	ssp70	1.149964301
200 mm - 700 mm	AB	2020-2039	ssp70	1.192049805
700 mm - 1230 mm	AB	2020-2039	ssp70	1.097170884
-160 mm - 200 mm	LA	2020-2039	ssp70	0.987873484
-160 mm - 200 mm	PC	2020-2039	ssp70	1.116243018
200 mm - 700 mm	PC	2020-2039	ssp70	1.136622355
700 mm - 1230 mm	PC	2020-2039	ssp70	1.271332676
-160 mm - 200 mm	PI	2020-2039	ssp70	1.19395843
200 mm - 700 mm	PI	2020-2039	ssp70	1.120503405
700 mm - 1230 mm	PI	2020-2039	ssp70	1.331740483
-160 mm - 200 mm	PS	2020-2039	ssp70	1.249155355
-160 mm - 200 mm	AC	2040-2059	ssp70	1.268388505
200 mm - 700 mm	AC	2040-2059	ssp70	1.074208125
700 mm - 1230 mm	AC	2040-2059	ssp70	1.07376435
-160 mm - 200 mm	AL	2040-2059	ssp70	1.127185176
-160 mm - 200 mm	BE	2040-2059	ssp70	1.146800254
200 mm - 700 mm	BE	2040-2059	ssp70	1.04377926
-160 mm - 200 mm	CA	2040-2059	ssp70	1.160602537
200 mm - 700 mm	CA	2040-2059	ssp70	1.269016708
-160 mm - 200 mm	FA	2040-2059	ssp70	0.986644448
200 mm - 700 mm	FA	2040-2059	ssp70	1.050456408
700 mm - 1230 mm	FA	2040-2059	ssp70	1.082332707
-160 mm - 200 mm	FR	2040-2059	ssp70	0.908543082
200 mm - 700 mm	FR	2040-2059	ssp70	0.94940993
200 mm - 700 mm	PO	2040-2059	ssp70	1.069402784
-160 mm - 200 mm	QU	2040-2059	ssp70	1.145230701
200 mm - 700 mm	QU	2040-2059	ssp70	1.100882457
200 mm - 700 mm	SO	2040-2059	ssp70	0.93325292
-160 mm - 200 mm	TI	2040-2059	ssp70	0.996283993
-160 mm - 200 mm	AB	2040-2059	ssp70	1.139590431
200 mm - 700 mm	AB	2040-2059	ssp70	1.204188033
700 mm - 1230 mm	AB	2040-2059	ssp70	1.115720924
-160 mm - 200 mm	LA	2040-2059	ssp70	0.94703256
-160 mm - 200 mm	PC	2040-2059	ssp70	1.051305984
200 mm - 700 mm	PC	2040-2059	ssp70	1.151940914
700 mm - 1230 mm	PC	2040-2059	ssp70	1.377137521
-160 mm - 200 mm	PI	2040-2059	ssp70	1.177554189
200 mm - 700 mm	PI	2040-2059	ssp70	1.127764435
700 mm - 1230 mm	PI	2040-2059	ssp70	1.409428588
-160 mm - 200 mm	PS	2040-2059	ssp70	1.18819219
-160 mm - 200 mm	AC	2060-2079	ssp70	1.224072418
200 mm - 700 mm	AC	2060-2079	ssp70	1.047200634
700 mm - 1230 mm	AC	2060-2079	ssp70	1.004427467
-160 mm - 200 mm	AL	2060-2079	ssp70	1.068952157
-160 mm - 200 mm	BE	2060-2079	ssp70	1.121568048
200 mm - 700 mm	BE	2060-2079	ssp70	0.996000156
-160 mm - 200 mm	CA	2060-2079	ssp70	0.904172658
200 mm - 700 mm	CA	2060-2079	ssp70	1.027830542
-160 mm - 200 mm	FA	2060-2079	ssp70	0.856280529
200 mm - 700 mm	FA	2060-2079	ssp70	0.999299761
700 mm - 1230 mm	FA	2060-2079	ssp70	1.067689469
-160 mm - 200 mm	FR	2060-2079	ssp70	0.725590954
200 mm - 700 mm	FR	2060-2079	ssp70	0.81710245
200 mm - 700 mm	PO	2060-2079	ssp70	0.961406411
-160 mm - 200 mm	QU	2060-2079	ssp70	1.045853157
200 mm - 700 mm	QU	2060-2079	ssp70	1.037939695
200 mm - 700 mm	SO	2060-2079	ssp70	0.883832017
-160 mm - 200 mm	TI	2060-2079	ssp70	0.899520068
-160 mm - 200 mm	AB	2060-2079	ssp70	1.038979453
200 mm - 700 mm	AB	2060-2079	ssp70	1.189398707
700 mm - 1230 mm	AB	2060-2079	ssp70	1.119941797
-160 mm - 200 mm	LA	2060-2079	ssp70	0.802757989
-160 mm - 200 mm	PC	2060-2079	ssp70	0.918577111
200 mm - 700 mm	PC	2060-2079	ssp70	1.130776912
700 mm - 1230 mm	PC	2060-2079	ssp70	1.498063974
-160 mm - 200 mm	PI	2060-2079	ssp70	1.026695953
200 mm - 700 mm	PI	2060-2079	ssp70	1.061286511
700 mm - 1230 mm	PI	2060-2079	ssp70	1.526221667
-160 mm - 200 mm	PS	2060-2079	ssp70	1.007353685
-160 mm - 200 mm	AC	2080-2099	ssp70	1.204108484
200 mm - 700 mm	AC	2080-2099	ssp70	1.013123536
700 mm - 1230 mm	AC	2080-2099	ssp70	0.906150856
-160 mm - 200 mm	AL	2080-2099	ssp70	1.060143342
-160 mm - 200 mm	BE	2080-2099	ssp70	1.072851134
200 mm - 700 mm	BE	2080-2099	ssp70	0.860406493
-160 mm - 200 mm	CA	2080-2099	ssp70	0.862863998
200 mm - 700 mm	CA	2080-2099	ssp70	0.803675259
-160 mm - 200 mm	FA	2080-2099	ssp70	0.783094472
200 mm - 700 mm	FA	2080-2099	ssp70	0.966136517
700 mm - 1230 mm	FA	2080-2099	ssp70	1.023673066
-160 mm - 200 mm	FR	2080-2099	ssp70	0.639466023
200 mm - 700 mm	FR	2080-2099	ssp70	0.733952425
200 mm - 700 mm	PO	2080-2099	ssp70	0.904578922
-160 mm - 200 mm	QU	2080-2099	ssp70	0.980065347
200 mm - 700 mm	QU	2080-2099	ssp70	0.969381773
200 mm - 700 mm	SO	2080-2099	ssp70	0.846008878
-160 mm - 200 mm	TI	2080-2099	ssp70	0.847806172
-160 mm - 200 mm	AB	2080-2099	ssp70	0.968473543
200 mm - 700 mm	AB	2080-2099	ssp70	1.123008388
700 mm - 1230 mm	AB	2080-2099	ssp70	1.101079517
-160 mm - 200 mm	LA	2080-2099	ssp70	0.744470207
-160 mm - 200 mm	PC	2080-2099	ssp70	0.84271868
200 mm - 700 mm	PC	2080-2099	ssp70	1.098811761
700 mm - 1230 mm	PC	2080-2099	ssp70	1.564933671
-160 mm - 200 mm	PI	2080-2099	ssp70	0.912689664
200 mm - 700 mm	PI	2080-2099	ssp70	0.972780106
700 mm - 1230 mm	PI	2080-2099	ssp70	1.574378039
-160 mm - 200 mm	PS	2080-2099	ssp70	0.934683172
-160 mm - 200 mm	AC	2020-2039	ssp85	1.339218191
200 mm - 700 mm	AC	2020-2039	ssp85	1.07943982
700 mm - 1230 mm	AC	2020-2039	ssp85	1.129271242
-160 mm - 200 mm	AL	2020-2039	ssp85	1.121927771
-160 mm - 200 mm	BE	2020-2039	ssp85	1.143323269
200 mm - 700 mm	BE	2020-2039	ssp85	1.051663569
-160 mm - 200 mm	CA	2020-2039	ssp85	1.308594584
200 mm - 700 mm	CA	2020-2039	ssp85	1.43583004
-160 mm - 200 mm	FA	2020-2039	ssp85	1.041262112
200 mm - 700 mm	FA	2020-2039	ssp85	1.057761965
700 mm - 1230 mm	FA	2020-2039	ssp85	1.078798935
-160 mm - 200 mm	FR	2020-2039	ssp85	1.137363704
200 mm - 700 mm	FR	2020-2039	ssp85	0.99715465
200 mm - 700 mm	PO	2020-2039	ssp85	1.122558203
-160 mm - 200 mm	QU	2020-2039	ssp85	1.221335788
200 mm - 700 mm	QU	2020-2039	ssp85	1.120082228
200 mm - 700 mm	SO	2020-2039	ssp85	0.981504455
-160 mm - 200 mm	TI	2020-2039	ssp85	1.094127917
-160 mm - 200 mm	AB	2020-2039	ssp85	1.143916477
200 mm - 700 mm	AB	2020-2039	ssp85	1.199863482
700 mm - 1230 mm	AB	2020-2039	ssp85	1.109047387
-160 mm - 200 mm	LA	2020-2039	ssp85	0.964458941
-160 mm - 200 mm	PC	2020-2039	ssp85	1.104046873
200 mm - 700 mm	PC	2020-2039	ssp85	1.141742567
700 mm - 1230 mm	PC	2020-2039	ssp85	1.301268151
-160 mm - 200 mm	PI	2020-2039	ssp85	1.198903579
200 mm - 700 mm	PI	2020-2039	ssp85	1.124038484
700 mm - 1230 mm	PI	2020-2039	ssp85	1.349728478
-160 mm - 200 mm	PS	2020-2039	ssp85	1.259308504
-160 mm - 200 mm	AC	2040-2059	ssp85	1.217299433
200 mm - 700 mm	AC	2040-2059	ssp85	1.052338237
700 mm - 1230 mm	AC	2040-2059	ssp85	1.021884733
-160 mm - 200 mm	AL	2040-2059	ssp85	1.092199674
-160 mm - 200 mm	BE	2040-2059	ssp85	1.127789052
200 mm - 700 mm	BE	2040-2059	ssp85	1.018106367
-160 mm - 200 mm	CA	2040-2059	ssp85	1.065262201
200 mm - 700 mm	CA	2040-2059	ssp85	1.090762277
-160 mm - 200 mm	FA	2040-2059	ssp85	0.904579008
200 mm - 700 mm	FA	2040-2059	ssp85	1.020184273
700 mm - 1230 mm	FA	2040-2059	ssp85	1.0704651
-160 mm - 200 mm	FR	2040-2059	ssp85	0.784677626
200 mm - 700 mm	FR	2040-2059	ssp85	0.852820012
200 mm - 700 mm	PO	2040-2059	ssp85	1.014127094
-160 mm - 200 mm	QU	2040-2059	ssp85	1.08424719
200 mm - 700 mm	QU	2040-2059	ssp85	1.062172341
200 mm - 700 mm	SO	2040-2059	ssp85	0.900860985
-160 mm - 200 mm	TI	2040-2059	ssp85	0.952167765
-160 mm - 200 mm	AB	2040-2059	ssp85	1.069828491
200 mm - 700 mm	AB	2040-2059	ssp85	1.183961585
700 mm - 1230 mm	AB	2040-2059	ssp85	1.114957953
-160 mm - 200 mm	LA	2040-2059	ssp85	0.858075622
-160 mm - 200 mm	PC	2040-2059	ssp85	0.968366777
200 mm - 700 mm	PC	2040-2059	ssp85	1.129796382
700 mm - 1230 mm	PC	2040-2059	ssp85	1.42538286
-160 mm - 200 mm	PI	2040-2059	ssp85	1.117145483
200 mm - 700 mm	PI	2040-2059	ssp85	1.090867247
700 mm - 1230 mm	PI	2040-2059	ssp85	1.443903993
-160 mm - 200 mm	PS	2040-2059	ssp85	1.093747447
-160 mm - 200 mm	AC	2060-2079	ssp85	1.163918859
200 mm - 700 mm	AC	2060-2079	ssp85	1.021301269
700 mm - 1230 mm	AC	2060-2079	ssp85	0.933294898
-160 mm - 200 mm	AL	2060-2079	ssp85	1.06673372
-160 mm - 200 mm	BE	2060-2079	ssp85	1.08593413
200 mm - 700 mm	BE	2060-2079	ssp85	0.89622526
-160 mm - 200 mm	CA	2060-2079	ssp85	0.880528168
200 mm - 700 mm	CA	2060-2079	ssp85	0.652790901
-160 mm - 200 mm	FA	2060-2079	ssp85	0.792992334
200 mm - 700 mm	FA	2060-2079	ssp85	0.975544564
700 mm - 1230 mm	FA	2060-2079	ssp85	1.036877604
-160 mm - 200 mm	FR	2060-2079	ssp85	0.619232826
200 mm - 700 mm	FR	2060-2079	ssp85	0.76160735
200 mm - 700 mm	PO	2060-2079	ssp85	0.861939307
-160 mm - 200 mm	QU	2060-2079	ssp85	0.986842696
200 mm - 700 mm	QU	2060-2079	ssp85	0.956838932
200 mm - 700 mm	SO	2060-2079	ssp85	0.843469137
-160 mm - 200 mm	TI	2060-2079	ssp85	0.849415524
-160 mm - 200 mm	AB	2060-2079	ssp85	0.964733316
200 mm - 700 mm	AB	2060-2079	ssp85	1.111146454
700 mm - 1230 mm	AB	2060-2079	ssp85	1.09971076
-160 mm - 200 mm	LA	2060-2079	ssp85	0.762590875
-160 mm - 200 mm	PC	2060-2079	ssp85	0.847651867
200 mm - 700 mm	PC	2060-2079	ssp85	1.088764666
700 mm - 1230 mm	PC	2060-2079	ssp85	1.547221896
-160 mm - 200 mm	PI	2060-2079	ssp85	0.926835159
200 mm - 700 mm	PI	2060-2079	ssp85	0.997168957
700 mm - 1230 mm	PI	2060-2079	ssp85	1.573981724
-160 mm - 200 mm	PS	2060-2079	ssp85	0.93885436
-160 mm - 200 mm	AC	2080-2099	ssp85	0.988145628
200 mm - 700 mm	AC	2080-2099	ssp85	0.95060246
700 mm - 1230 mm	AC	2080-2099	ssp85	0.866217986
-160 mm - 200 mm	AL	2080-2099	ssp85	1.006967908
-160 mm - 200 mm	BE	2080-2099	ssp85	0.934511225
200 mm - 700 mm	BE	2080-2099	ssp85	0.700783662
-160 mm - 200 mm	CA	2080-2099	ssp85	0.57570079
200 mm - 700 mm	CA	2080-2099	ssp85	0.500724701
-160 mm - 200 mm	FA	2080-2099	ssp85	0.6571234
200 mm - 700 mm	FA	2080-2099	ssp85	0.902028119
700 mm - 1230 mm	FA	2080-2099	ssp85	0.989609155
-160 mm - 200 mm	FR	2080-2099	ssp85	0.511085054
200 mm - 700 mm	FR	2080-2099	ssp85	0.681811676
200 mm - 700 mm	PO	2080-2099	ssp85	0.744909672
-160 mm - 200 mm	QU	2080-2099	ssp85	0.78736914
200 mm - 700 mm	QU	2080-2099	ssp85	0.830621575
200 mm - 700 mm	SO	2080-2099	ssp85	0.7772597
-160 mm - 200 mm	TI	2080-2099	ssp85	0.681222166
-160 mm - 200 mm	AB	2080-2099	ssp85	0.824426552
200 mm - 700 mm	AB	2080-2099	ssp85	0.996691101
700 mm - 1230 mm	AB	2080-2099	ssp85	1.049447639
-160 mm - 200 mm	LA	2080-2099	ssp85	0.630377993
-160 mm - 200 mm	PC	2080-2099	ssp85	0.709172303
200 mm - 700 mm	PC	2080-2099	ssp85	1.022176061
700 mm - 1230 mm	PC	2080-2099	ssp85	1.660168545
-160 mm - 200 mm	PI	2080-2099	ssp85	0.743680722
200 mm - 700 mm	PI	2080-2099	ssp85	0.87050118
700 mm - 1230 mm	PI	2080-2099	ssp85	1.687471242
-160 mm - 200 mm	PS	2080-2099	ssp85	0.726524664
