# Supplementary material for: Longer growing seasons will not offset growth loss in drought-prone temperate forests of Central-Southeast Europe
Source: Nat Commun. 2025 Oct 29;16:9535. doi: 10.1038/s41467-025-64568-8 (PMC12572185; doi:10.1038/s41467-025-64568-8)
Supplement: Supplementary file 4 — Source Data [file 41467_2025_64568_MOESM4_ESM.zip › SourceData/Fig04ab_Supplementary_08_09.csv]

Bidecadal_period	SSP	variant	genus_group	site	CWB	Deficit_driver	Deficit_value
2040-2059	ssp26	cool	QU	M000067QURO	-160.598204	Cold	0.248966069
2080-2099	ssp26	cool	QU	M000067QURO	-160.598204	Cold	0.241169382
2040-2059	ssp45	cool	QU	M000067QURO	-160.598204	Cold	0.239965904
2080-2099	ssp45	cool	QU	M000067QURO	-160.598204	Cold	0.218463811
2040-2059	ssp70	cool	QU	M000067QURO	-160.598204	Cold	0.235458367
2080-2099	ssp70	cool	QU	M000067QURO	-160.598204	Cold	0.191483599
2040-2059	ssp85	cool	QU	M000067QURO	-160.598204	Cold	0.22755434
2080-2099	ssp85	cool	QU	M000067QURO	-160.598204	Cold	0.178023335
2040-2059	ssp26	dry	QU	M000067QURO	-160.598204	Cold	0.15282309
2080-2099	ssp26	dry	QU	M000067QURO	-160.598204	Cold	0.149946801
2040-2059	ssp45	dry	QU	M000067QURO	-160.598204	Cold	0.148024147
2080-2099	ssp45	dry	QU	M000067QURO	-160.598204	Cold	0.118438314
2040-2059	ssp70	dry	QU	M000067QURO	-160.598204	Cold	0.138649333
2080-2099	ssp70	dry	QU	M000067QURO	-160.598204	Cold	0.072613057
2040-2059	ssp85	dry	QU	M000067QURO	-160.598204	Cold	0.125180291
2080-2099	ssp85	dry	QU	M000067QURO	-160.598204	Cold	0.041364018
1961-2020	baseline	mean	QU	M000067QURO	-160.598204	Cold	0.22952208
2040-2059	ssp26	mean	QU	M000067QURO	-160.598204	Cold	0.18748726
2080-2099	ssp26	mean	QU	M000067QURO	-160.598204	Cold	0.183098138
2040-2059	ssp45	mean	QU	M000067QURO	-160.598204	Cold	0.181086747
2080-2099	ssp45	mean	QU	M000067QURO	-160.598204	Cold	0.169401695
2040-2059	ssp70	mean	QU	M000067QURO	-160.598204	Cold	0.177664523
2080-2099	ssp70	mean	QU	M000067QURO	-160.598204	Cold	0.146699698
2040-2059	ssp85	mean	QU	M000067QURO	-160.598204	Cold	0.173760999
2080-2099	ssp85	mean	QU	M000067QURO	-160.598204	Cold	0.12117787
2040-2059	ssp26	cool	QU	T005001QURO	-158.165253	Cold	0.216890274
2080-2099	ssp26	cool	QU	T005001QURO	-158.165253	Cold	0.211925862
2040-2059	ssp45	cool	QU	T005001QURO	-158.165253	Cold	0.209654607
2080-2099	ssp45	cool	QU	T005001QURO	-158.165253	Cold	0.194155899
2040-2059	ssp70	cool	QU	T005001QURO	-158.165253	Cold	0.205874361
2080-2099	ssp70	cool	QU	T005001QURO	-158.165253	Cold	0.178836282
2040-2059	ssp85	cool	QU	T005001QURO	-158.165253	Cold	0.199212988
2080-2099	ssp85	cool	QU	T005001QURO	-158.165253	Cold	0.16452984
2040-2059	ssp26	dry	QU	T005001QURO	-158.165253	Cold	0.132120789
2080-2099	ssp26	dry	QU	T005001QURO	-158.165253	Cold	0.128867511
2040-2059	ssp45	dry	QU	T005001QURO	-158.165253	Cold	0.126693079
2080-2099	ssp45	dry	QU	T005001QURO	-158.165253	Cold	0.105278672
2040-2059	ssp70	dry	QU	T005001QURO	-158.165253	Cold	0.116520142
2080-2099	ssp70	dry	QU	T005001QURO	-158.165253	Cold	0.069230546
2040-2059	ssp85	dry	QU	T005001QURO	-158.165253	Cold	0.115105351
2080-2099	ssp85	dry	QU	T005001QURO	-158.165253	Cold	0.046341072
1961-2020	baseline	mean	QU	T005001QURO	-158.165253	Cold	0.200918991
2040-2059	ssp26	mean	QU	T005001QURO	-158.165253	Cold	0.171287532
2080-2099	ssp26	mean	QU	T005001QURO	-158.165253	Cold	0.16902532
2040-2059	ssp45	mean	QU	T005001QURO	-158.165253	Cold	0.166871202
2080-2099	ssp45	mean	QU	T005001QURO	-158.165253	Cold	0.152394118
2040-2059	ssp70	mean	QU	T005001QURO	-158.165253	Cold	0.160626808
2080-2099	ssp70	mean	QU	T005001QURO	-158.165253	Cold	0.123639747
2040-2059	ssp85	mean	QU	T005001QURO	-158.165253	Cold	0.159481563
2080-2099	ssp85	mean	QU	T005001QURO	-158.165253	Cold	0.094108055
2040-2059	ssp26	cool	QU	M000070QURO	-155.995463	Cold	0.237942539
2080-2099	ssp26	cool	QU	M000070QURO	-155.995463	Cold	0.231085511
2040-2059	ssp45	cool	QU	M000070QURO	-155.995463	Cold	0.229795655
2080-2099	ssp45	cool	QU	M000070QURO	-155.995463	Cold	0.220798171
2040-2059	ssp70	cool	QU	M000070QURO	-155.995463	Cold	0.230204773
2080-2099	ssp70	cool	QU	M000070QURO	-155.995463	Cold	0.220798171
2040-2059	ssp85	cool	QU	M000070QURO	-155.995463	Cold	0.220798171
2080-2099	ssp85	cool	QU	M000070QURO	-155.995463	Cold	0.218019915
2040-2059	ssp26	dry	QU	M000070QURO	-155.995463	Cold	0.214206293
2080-2099	ssp26	dry	QU	M000070QURO	-155.995463	Cold	0.206455081
2040-2059	ssp45	dry	QU	M000070QURO	-155.995463	Cold	0.202745864
2080-2099	ssp45	dry	QU	M000070QURO	-155.995463	Cold	0.174954553
2040-2059	ssp70	dry	QU	M000070QURO	-155.995463	Cold	0.192910162
2080-2099	ssp70	dry	QU	M000070QURO	-155.995463	Cold	0.106891866
2040-2059	ssp85	dry	QU	M000070QURO	-155.995463	Cold	0.187020822
2080-2099	ssp85	dry	QU	M000070QURO	-155.995463	Cold	0.086384596
1961-2020	baseline	mean	QU	M000070QURO	-155.995463	Cold	0.252248047
2040-2059	ssp26	mean	QU	M000070QURO	-155.995463	Cold	0.220798171
2080-2099	ssp26	mean	QU	M000070QURO	-155.995463	Cold	0.220798171
2040-2059	ssp45	mean	QU	M000070QURO	-155.995463	Cold	0.220798171
2080-2099	ssp45	mean	QU	M000070QURO	-155.995463	Cold	0.219650325
2040-2059	ssp70	mean	QU	M000070QURO	-155.995463	Cold	0.22057637
2080-2099	ssp70	mean	QU	M000070QURO	-155.995463	Cold	0.182452832
2040-2059	ssp85	mean	QU	M000070QURO	-155.995463	Cold	0.219569802
2080-2099	ssp85	mean	QU	M000070QURO	-155.995463	Cold	0.146494515
2040-2059	ssp26	cool	Other broadleaves	M003805FRSP	-155.1777843	Cold	0.237579606
2080-2099	ssp26	cool	Other broadleaves	M003805FRSP	-155.1777843	Cold	0.229686202
2040-2059	ssp45	cool	Other broadleaves	M003805FRSP	-155.1777843	Cold	0.228467056
2080-2099	ssp45	cool	Other broadleaves	M003805FRSP	-155.1777843	Cold	0.201596903
2040-2059	ssp70	cool	Other broadleaves	M003805FRSP	-155.1777843	Cold	0.223702611
2080-2099	ssp70	cool	Other broadleaves	M003805FRSP	-155.1777843	Cold	0.18635505
2040-2059	ssp85	cool	Other broadleaves	M003805FRSP	-155.1777843	Cold	0.216243146
2080-2099	ssp85	cool	Other broadleaves	M003805FRSP	-155.1777843	Cold	0.173546845
1961-2020	baseline	mean	Other broadleaves	M003805FRSP	-155.1777843	Cold	0.185424773
2040-2059	ssp26	mean	Other broadleaves	M003805FRSP	-155.1777843	Cold	0.179303595
2080-2099	ssp26	mean	Other broadleaves	M003805FRSP	-155.1777843	Cold	0.177278591
2040-2059	ssp45	mean	Other broadleaves	M003805FRSP	-155.1777843	Cold	0.175398388
2080-2099	ssp45	mean	Other broadleaves	M003805FRSP	-155.1777843	Cold	0.146863186
2040-2059	ssp70	mean	Other broadleaves	M003805FRSP	-155.1777843	Cold	0.170062814
2080-2099	ssp70	mean	Other broadleaves	M003805FRSP	-155.1777843	Cold	0.127128192
2040-2059	ssp85	mean	Other broadleaves	M003805FRSP	-155.1777843	Cold	0.152081662
2080-2099	ssp85	mean	Other broadleaves	M003805FRSP	-155.1777843	Cold	0.083270714
2040-2059	ssp26	cool	QU	M003801QURO	-155.1757212	Cold	0.435076067
2080-2099	ssp26	cool	QU	M003801QURO	-155.1757212	Cold	0.42969241
2040-2059	ssp45	cool	QU	M003801QURO	-155.1757212	Cold	0.425803197
2080-2099	ssp45	cool	QU	M003801QURO	-155.1757212	Cold	0.397828524
2040-2059	ssp70	cool	QU	M003801QURO	-155.1757212	Cold	0.419994207
2080-2099	ssp70	cool	QU	M003801QURO	-155.1757212	Cold	0.352563341
2040-2059	ssp85	cool	QU	M003801QURO	-155.1757212	Cold	0.404742229
2080-2099	ssp85	cool	QU	M003801QURO	-155.1757212	Cold	0.315311048
2040-2059	ssp26	dry	QU	M003801QURO	-155.1757212	Cold	0.221991301
2080-2099	ssp26	dry	QU	M003801QURO	-155.1757212	Cold	0.221991301
2040-2059	ssp45	dry	QU	M003801QURO	-155.1757212	Cold	0.221991301
2080-2099	ssp45	dry	QU	M003801QURO	-155.1757212	Cold	0.221991301
2040-2059	ssp70	dry	QU	M003801QURO	-155.1757212	Cold	0.220359344
2080-2099	ssp70	dry	QU	M003801QURO	-155.1757212	Cold	0.181348256
2040-2059	ssp85	dry	QU	M003801QURO	-155.1757212	Cold	0.220165953
2080-2099	ssp85	dry	QU	M003801QURO	-155.1757212	Cold	0.085902866
1961-2020	baseline	mean	QU	M003801QURO	-155.1757212	Cold	0.43429542
2040-2059	ssp26	mean	QU	M003801QURO	-155.1757212	Cold	0.373478916
2080-2099	ssp26	mean	QU	M003801QURO	-155.1757212	Cold	0.368269242
2040-2059	ssp45	mean	QU	M003801QURO	-155.1757212	Cold	0.364380029
2080-2099	ssp45	mean	QU	M003801QURO	-155.1757212	Cold	0.332418956
2040-2059	ssp70	mean	QU	M003801QURO	-155.1757212	Cold	0.358133909
2080-2099	ssp70	mean	QU	M003801QURO	-155.1757212	Cold	0.301515022
2040-2059	ssp85	mean	QU	M003801QURO	-155.1757212	Cold	0.337781051
2080-2099	ssp85	mean	QU	M003801QURO	-155.1757212	Cold	0.260815704
2040-2059	ssp26	cool	QU	M003802QURO	-153.0034597	Cold	0.457464742
2080-2099	ssp26	cool	QU	M003802QURO	-153.0034597	Cold	0.452155236
2040-2059	ssp45	cool	QU	M003802QURO	-153.0034597	Cold	0.446625472
2080-2099	ssp45	cool	QU	M003802QURO	-153.0034597	Cold	0.412489741
2040-2059	ssp70	cool	QU	M003802QURO	-153.0034597	Cold	0.437909781
2080-2099	ssp70	cool	QU	M003802QURO	-153.0034597	Cold	0.372444579
2040-2059	ssp85	cool	QU	M003802QURO	-153.0034597	Cold	0.421236685
2080-2099	ssp85	cool	QU	M003802QURO	-153.0034597	Cold	0.332079358
2040-2059	ssp26	dry	QU	M003802QURO	-153.0034597	Cold	0.221957072
2080-2099	ssp26	dry	QU	M003802QURO	-153.0034597	Cold	0.221957072
2040-2059	ssp45	dry	QU	M003802QURO	-153.0034597	Cold	0.221886233
2080-2099	ssp45	dry	QU	M003802QURO	-153.0034597	Cold	0.217812979
2040-2059	ssp70	dry	QU	M003802QURO	-153.0034597	Cold	0.221687352
2080-2099	ssp70	dry	QU	M003802QURO	-153.0034597	Cold	0.178563022
2040-2059	ssp85	dry	QU	M003802QURO	-153.0034597	Cold	0.219260927
2080-2099	ssp85	dry	QU	M003802QURO	-153.0034597	Cold	0.171962092
1961-2020	baseline	mean	QU	M003802QURO	-153.0034597	Cold	0.432018847
2040-2059	ssp26	mean	QU	M003802QURO	-153.0034597	Cold	0.389207217
2080-2099	ssp26	mean	QU	M003802QURO	-153.0034597	Cold	0.354656097
2040-2059	ssp45	mean	QU	M003802QURO	-153.0034597	Cold	0.332314955
2080-2099	ssp45	mean	QU	M003802QURO	-153.0034597	Cold	0.322249616
2040-2059	ssp70	mean	QU	M003802QURO	-153.0034597	Cold	0.329833811
2080-2099	ssp70	mean	QU	M003802QURO	-153.0034597	Cold	0.305644439
2040-2059	ssp85	mean	QU	M003802QURO	-153.0034597	Cold	0.325617686
2080-2099	ssp85	mean	QU	M003802QURO	-153.0034597	Cold	0.26101029
2040-2059	ssp26	cool	QU	C004046QURO	-150.3163437	Cold	0.252129212
2080-2099	ssp26	cool	QU	C004046QURO	-150.3163437	Cold	0.235121473
2040-2059	ssp45	cool	QU	C004046QURO	-150.3163437	Cold	0.230752592
2080-2099	ssp45	cool	QU	C004046QURO	-150.3163437	Cold	0.220588438
2040-2059	ssp70	cool	QU	C004046QURO	-150.3163437	Cold	0.233510214
2080-2099	ssp70	cool	QU	C004046QURO	-150.3163437	Cold	0.220588438
2040-2059	ssp85	cool	QU	C004046QURO	-150.3163437	Cold	0.220588438
2080-2099	ssp85	cool	QU	C004046QURO	-150.3163437	Cold	0.220588438
2040-2059	ssp26	dry	QU	C004046QURO	-150.3163437	Cold	0.220588438
2080-2099	ssp26	dry	QU	C004046QURO	-150.3163437	Cold	0.220588438
2040-2059	ssp45	dry	QU	C004046QURO	-150.3163437	Cold	0.220588438
2080-2099	ssp45	dry	QU	C004046QURO	-150.3163437	Cold	0.220588438
2040-2059	ssp70	dry	QU	C004046QURO	-150.3163437	Cold	0.218972413
2080-2099	ssp70	dry	QU	C004046QURO	-150.3163437	Cold	0.108789981
2040-2059	ssp85	dry	QU	C004046QURO	-150.3163437	Cold	0.218682874
2080-2099	ssp85	dry	QU	C004046QURO	-150.3163437	Cold	0.108789981
1961-2020	baseline	mean	QU	C004046QURO	-150.3163437	Cold	0.267713589
2040-2059	ssp26	mean	QU	C004046QURO	-150.3163437	Cold	0.220588438
2080-2099	ssp26	mean	QU	C004046QURO	-150.3163437	Cold	0.220588438
2040-2059	ssp45	mean	QU	C004046QURO	-150.3163437	Cold	0.220588438
2080-2099	ssp45	mean	QU	C004046QURO	-150.3163437	Cold	0.220588438
2040-2059	ssp70	mean	QU	C004046QURO	-150.3163437	Cold	0.220588438
2080-2099	ssp70	mean	QU	C004046QURO	-150.3163437	Cold	0.220588438
2040-2059	ssp85	mean	QU	C004046QURO	-150.3163437	Cold	0.220588438
2080-2099	ssp85	mean	QU	C004046QURO	-150.3163437	Cold	0.186651921
2040-2059	ssp26	cool	QU	P000011QURO	-139.4579439	Cold	0.477900349
2080-2099	ssp26	cool	QU	P000011QURO	-139.4579439	Cold	0.47169792
2040-2059	ssp45	cool	QU	P000011QURO	-139.4579439	Cold	0.4645883
2080-2099	ssp45	cool	QU	P000011QURO	-139.4579439	Cold	0.424196263
2040-2059	ssp70	cool	QU	P000011QURO	-139.4579439	Cold	0.455576196
2080-2099	ssp70	cool	QU	P000011QURO	-139.4579439	Cold	0.377584626
2040-2059	ssp85	cool	QU	P000011QURO	-139.4579439	Cold	0.436594935
2080-2099	ssp85	cool	QU	P000011QURO	-139.4579439	Cold	0.335868894
1961-2020	baseline	mean	QU	P000011QURO	-139.4579439	Cold	0.347527567
2040-2059	ssp26	mean	QU	P000011QURO	-139.4579439	Cold	0.315699284
2080-2099	ssp26	mean	QU	P000011QURO	-139.4579439	Cold	0.313498063
2040-2059	ssp45	mean	QU	P000011QURO	-139.4579439	Cold	0.31244276
2080-2099	ssp45	mean	QU	P000011QURO	-139.4579439	Cold	0.299841929
2040-2059	ssp70	mean	QU	P000011QURO	-139.4579439	Cold	0.250569543
2080-2099	ssp70	mean	QU	P000011QURO	-139.4579439	Cold	0.199306322
2040-2059	ssp85	mean	QU	P000011QURO	-139.4579439	Cold	0.246262221
2080-2099	ssp85	mean	QU	P000011QURO	-139.4579439	Cold	0.168049715
2040-2059	ssp26	cool	QU	T005003QURO	-134.7322253	Cold	0.311009735
2080-2099	ssp26	cool	QU	T005003QURO	-134.7322253	Cold	0.275553214
2040-2059	ssp45	cool	QU	T005003QURO	-134.7322253	Cold	0.275944131
2080-2099	ssp45	cool	QU	T005003QURO	-134.7322253	Cold	0.222083311
2040-2059	ssp70	cool	QU	T005003QURO	-134.7322253	Cold	0.222400588
2080-2099	ssp70	cool	QU	T005003QURO	-134.7322253	Cold	0.213644916
2040-2059	ssp85	cool	QU	T005003QURO	-134.7322253	Cold	0.224638208
2080-2099	ssp85	cool	QU	T005003QURO	-134.7322253	Cold	0.177967653
1961-2020	baseline	mean	QU	T005003QURO	-134.7322253	Cold	0.157746216
2040-2059	ssp26	mean	QU	T005003QURO	-134.7322253	Cold	0.178949139
2080-2099	ssp26	mean	QU	T005003QURO	-134.7322253	Cold	0.177745803
2040-2059	ssp45	mean	QU	T005003QURO	-134.7322253	Cold	0.177526561
2080-2099	ssp45	mean	QU	T005003QURO	-134.7322253	Cold	0.113054407
2040-2059	ssp70	mean	QU	T005003QURO	-134.7322253	Cold	0.113197039
2080-2099	ssp70	mean	QU	T005003QURO	-134.7322253	Cold	0.110075546
2040-2059	ssp85	mean	QU	T005003QURO	-134.7322253	Cold	0.172175283
2080-2099	ssp85	mean	QU	T005003QURO	-134.7322253	Cold	0.034630074
2040-2059	ssp26	cool	QU	M003809QUPE	-134.0012363	Cold	0.377646439
2080-2099	ssp26	cool	QU	M003809QUPE	-134.0012363	Cold	0.372642477
2040-2059	ssp45	cool	QU	M003809QUPE	-134.0012363	Cold	0.368089819
2080-2099	ssp45	cool	QU	M003809QUPE	-134.0012363	Cold	0.340200618
2040-2059	ssp70	cool	QU	M003809QUPE	-134.0012363	Cold	0.361317682
2080-2099	ssp70	cool	QU	M003809QUPE	-134.0012363	Cold	0.297411973
2040-2059	ssp85	cool	QU	M003809QUPE	-134.0012363	Cold	0.347574486
2080-2099	ssp85	cool	QU	M003809QUPE	-134.0012363	Cold	0.254470031
1961-2020	baseline	mean	QU	M003809QUPE	-134.0012363	Cold	0.294077643
2040-2059	ssp26	mean	QU	M003809QUPE	-134.0012363	Cold	0.276550814
2080-2099	ssp26	mean	QU	M003809QUPE	-134.0012363	Cold	0.27220499
2040-2059	ssp45	mean	QU	M003809QUPE	-134.0012363	Cold	0.271625478
2080-2099	ssp45	mean	QU	M003809QUPE	-134.0012363	Cold	0.236957245
2040-2059	ssp70	mean	QU	M003809QUPE	-134.0012363	Cold	0.268146748
2080-2099	ssp70	mean	QU	M003809QUPE	-134.0012363	Cold	0.181719527
2040-2059	ssp85	mean	QU	M003809QUPE	-134.0012363	Cold	0.24132033
2080-2099	ssp85	mean	QU	M003809QUPE	-134.0012363	Cold	0.146873354
2040-2059	ssp26	cool	QU	M003808QUPE	-128.3471641	Cold	0.343050918
2080-2099	ssp26	cool	QU	M003808QUPE	-128.3471641	Cold	0.33740958
2040-2059	ssp45	cool	QU	M003808QUPE	-128.3471641	Cold	0.335658725
2080-2099	ssp45	cool	QU	M003808QUPE	-128.3471641	Cold	0.31015776
2040-2059	ssp70	cool	QU	M003808QUPE	-128.3471641	Cold	0.329824327
2080-2099	ssp70	cool	QU	M003808QUPE	-128.3471641	Cold	0.275355345
2040-2059	ssp85	cool	QU	M003808QUPE	-128.3471641	Cold	0.317938763
2080-2099	ssp85	cool	QU	M003808QUPE	-128.3471641	Cold	0.238553166
1961-2020	baseline	mean	QU	M003808QUPE	-128.3471641	Cold	0.229472611
2040-2059	ssp26	mean	QU	M003808QUPE	-128.3471641	Cold	0.273167885
2080-2099	ssp26	mean	QU	M003808QUPE	-128.3471641	Cold	0.268449154
2040-2059	ssp45	mean	QU	M003808QUPE	-128.3471641	Cold	0.267166779
2080-2099	ssp45	mean	QU	M003808QUPE	-128.3471641	Cold	0.233434168
2040-2059	ssp70	mean	QU	M003808QUPE	-128.3471641	Cold	0.203819701
2080-2099	ssp70	mean	QU	M003808QUPE	-128.3471641	Cold	0.187743697
2040-2059	ssp85	mean	QU	M003808QUPE	-128.3471641	Cold	0.203988202
2080-2099	ssp85	mean	QU	M003808QUPE	-128.3471641	Cold	0.154379373
2040-2059	ssp26	cool	QU	T005005QURO	-128.1018397	Cold	0.392600015
2080-2099	ssp26	cool	QU	T005005QURO	-128.1018397	Cold	0.389232861
2040-2059	ssp45	cool	QU	T005005QURO	-128.1018397	Cold	0.384287946
2080-2099	ssp45	cool	QU	T005005QURO	-128.1018397	Cold	0.344528425
2040-2059	ssp70	cool	QU	T005005QURO	-128.1018397	Cold	0.37629139
2080-2099	ssp70	cool	QU	T005005QURO	-128.1018397	Cold	0.286307702
2040-2059	ssp85	cool	QU	T005005QURO	-128.1018397	Cold	0.346620152
2080-2099	ssp85	cool	QU	T005005QURO	-128.1018397	Cold	0.257171714
1961-2020	baseline	mean	QU	T005005QURO	-128.1018397	Cold	0.191327455
2040-2059	ssp26	mean	QU	T005005QURO	-128.1018397	Cold	0.213526593
2080-2099	ssp26	mean	QU	T005005QURO	-128.1018397	Cold	0.212229398
2040-2059	ssp45	mean	QU	T005005QURO	-128.1018397	Cold	0.209816571
2080-2099	ssp45	mean	QU	T005005QURO	-128.1018397	Cold	0.176895888
2040-2059	ssp70	mean	QU	T005005QURO	-128.1018397	Cold	0.179264895
2080-2099	ssp70	mean	QU	T005005QURO	-128.1018397	Cold	0.171274234
2040-2059	ssp85	mean	QU	T005005QURO	-128.1018397	Cold	0.177535944
2080-2099	ssp85	mean	QU	T005005QURO	-128.1018397	Cold	0.083151893
2040-2059	ssp26	cool	QU	C004050QUPE	-127.045704	Cold	0.331056915
2080-2099	ssp26	cool	QU	C004050QUPE	-127.045704	Cold	0.324927208
2040-2059	ssp45	cool	QU	C004050QUPE	-127.045704	Cold	0.325153961
2080-2099	ssp45	cool	QU	C004050QUPE	-127.045704	Cold	0.279845673
2040-2059	ssp70	cool	QU	C004050QUPE	-127.045704	Cold	0.320088353
2080-2099	ssp70	cool	QU	C004050QUPE	-127.045704	Cold	0.221465207
2040-2059	ssp85	cool	QU	C004050QUPE	-127.045704	Cold	0.282702912
2080-2099	ssp85	cool	QU	C004050QUPE	-127.045704	Cold	0.221465207
1961-2020	baseline	mean	QU	C004050QUPE	-127.045704	Cold	0.203315661
2040-2059	ssp26	mean	QU	C004050QUPE	-127.045704	Cold	0.221465207
2080-2099	ssp26	mean	QU	C004050QUPE	-127.045704	Cold	0.221465207
2040-2059	ssp45	mean	QU	C004050QUPE	-127.045704	Cold	0.221465207
2080-2099	ssp45	mean	QU	C004050QUPE	-127.045704	Cold	0.221465207
2040-2059	ssp70	mean	QU	C004050QUPE	-127.045704	Cold	0.22141934
2080-2099	ssp70	mean	QU	C004050QUPE	-127.045704	Cold	0.182110824
2040-2059	ssp85	mean	QU	C004050QUPE	-127.045704	Cold	0.219734191
2080-2099	ssp85	mean	QU	C004050QUPE	-127.045704	Cold	0.174997865
2040-2059	ssp26	cool	Other broadleaves	P811104FREX	-127.001511	Cold	0.335662273
2080-2099	ssp26	cool	Other broadleaves	P811104FREX	-127.001511	Cold	0.329130883
2040-2059	ssp45	cool	Other broadleaves	P811104FREX	-127.001511	Cold	0.329246356
2080-2099	ssp45	cool	Other broadleaves	P811104FREX	-127.001511	Cold	0.280347005
2040-2059	ssp70	cool	Other broadleaves	P811104FREX	-127.001511	Cold	0.325642018
2080-2099	ssp70	cool	Other broadleaves	P811104FREX	-127.001511	Cold	0.222663668
2040-2059	ssp85	cool	Other broadleaves	P811104FREX	-127.001511	Cold	0.319456596
2080-2099	ssp85	cool	Other broadleaves	P811104FREX	-127.001511	Cold	0.222663668
1961-2020	baseline	mean	Other broadleaves	P811104FREX	-127.001511	Cold	0.19143924
2040-2059	ssp26	mean	Other broadleaves	P811104FREX	-127.001511	Cold	0.222663668
2080-2099	ssp26	mean	Other broadleaves	P811104FREX	-127.001511	Cold	0.222663668
2040-2059	ssp45	mean	Other broadleaves	P811104FREX	-127.001511	Cold	0.222663668
2080-2099	ssp45	mean	Other broadleaves	P811104FREX	-127.001511	Cold	0.222663668
2040-2059	ssp70	mean	Other broadleaves	P811104FREX	-127.001511	Cold	0.221024071
2080-2099	ssp70	mean	Other broadleaves	P811104FREX	-127.001511	Cold	0.185481424
2040-2059	ssp85	mean	Other broadleaves	P811104FREX	-127.001511	Cold	0.221024071
2080-2099	ssp85	mean	Other broadleaves	P811104FREX	-127.001511	Cold	0.150286351
2040-2059	ssp26	cool	QU	P811104QURO	-127.001511	Cold	0.214506628
2080-2099	ssp26	cool	QU	P811104QURO	-127.001511	Cold	0.211319281
2040-2059	ssp45	cool	QU	P811104QURO	-127.001511	Cold	0.208796266
2080-2099	ssp45	cool	QU	P811104QURO	-127.001511	Cold	0.194965906
2040-2059	ssp70	cool	QU	P811104QURO	-127.001511	Cold	0.204232731
2080-2099	ssp70	cool	QU	P811104QURO	-127.001511	Cold	0.174401281
2040-2059	ssp85	cool	QU	P811104QURO	-127.001511	Cold	0.201075601
2080-2099	ssp85	cool	QU	P811104QURO	-127.001511	Cold	0.146475781
2040-2059	ssp26	dry	QU	P811104QURO	-127.001511	Cold	0.058695272
2080-2099	ssp26	dry	QU	P811104QURO	-127.001511	Cold	0.058550082
2040-2059	ssp45	dry	QU	P811104QURO	-127.001511	Cold	0.057988231
2080-2099	ssp45	dry	QU	P811104QURO	-127.001511	Cold	0.052225733
2040-2059	ssp70	dry	QU	P811104QURO	-127.001511	Cold	0.053862103
2080-2099	ssp70	dry	QU	P811104QURO	-127.001511	Cold	0.023957073
2040-2059	ssp85	dry	QU	P811104QURO	-127.001511	Cold	0.054371039
1961-2020	baseline	mean	QU	P811104QURO	-127.001511	Cold	0.174281841
2040-2059	ssp26	mean	QU	P811104QURO	-127.001511	Cold	0.163869309
2080-2099	ssp26	mean	QU	P811104QURO	-127.001511	Cold	0.146299792
2040-2059	ssp45	mean	QU	P811104QURO	-127.001511	Cold	0.144388685
2080-2099	ssp45	mean	QU	P811104QURO	-127.001511	Cold	0.108990291
2040-2059	ssp70	mean	QU	P811104QURO	-127.001511	Cold	0.111367679
2080-2099	ssp70	mean	QU	P811104QURO	-127.001511	Cold	0.094172709
2040-2059	ssp85	mean	QU	P811104QURO	-127.001511	Cold	0.111092497
2080-2099	ssp85	mean	QU	P811104QURO	-127.001511	Cold	0.075621815
2040-2059	ssp26	cool	QU	P000012QURO	-125.4206094	Cold	0.358076393
2080-2099	ssp26	cool	QU	P000012QURO	-125.4206094	Cold	0.351694226
2040-2059	ssp45	cool	QU	P000012QURO	-125.4206094	Cold	0.346243085
2080-2099	ssp45	cool	QU	P000012QURO	-125.4206094	Cold	0.318999877
2040-2059	ssp70	cool	QU	P000012QURO	-125.4206094	Cold	0.337061823
2080-2099	ssp70	cool	QU	P000012QURO	-125.4206094	Cold	0.283913563
2040-2059	ssp85	cool	QU	P000012QURO	-125.4206094	Cold	0.329014328
2080-2099	ssp85	cool	QU	P000012QURO	-125.4206094	Cold	0.25514471
2040-2059	ssp26	dry	QU	P000012QURO	-125.4206094	Cold	0.252922579
2080-2099	ssp26	dry	QU	P000012QURO	-125.4206094	Cold	0.245753957
2040-2059	ssp45	dry	QU	P000012QURO	-125.4206094	Cold	0.238949128
2080-2099	ssp45	dry	QU	P000012QURO	-125.4206094	Cold	0.215869826
2040-2059	ssp70	dry	QU	P000012QURO	-125.4206094	Cold	0.231017025
2080-2099	ssp70	dry	QU	P000012QURO	-125.4206094	Cold	0.187554084
2040-2059	ssp85	dry	QU	P000012QURO	-125.4206094	Cold	0.226823496
2080-2099	ssp85	dry	QU	P000012QURO	-125.4206094	Cold	0.156994806
1961-2020	baseline	mean	QU	P000012QURO	-125.4206094	Cold	0.348404344
2040-2059	ssp26	mean	QU	P000012QURO	-125.4206094	Cold	0.289760575
2080-2099	ssp26	mean	QU	P000012QURO	-125.4206094	Cold	0.284226277
2040-2059	ssp45	mean	QU	P000012QURO	-125.4206094	Cold	0.281484115
2080-2099	ssp45	mean	QU	P000012QURO	-125.4206094	Cold	0.255100967
2040-2059	ssp70	mean	QU	P000012QURO	-125.4206094	Cold	0.273307044
2080-2099	ssp70	mean	QU	P000012QURO	-125.4206094	Cold	0.220152353
2040-2059	ssp85	mean	QU	P000012QURO	-125.4206094	Cold	0.265737573
2080-2099	ssp85	mean	QU	P000012QURO	-125.4206094	Cold	0.195979034
2040-2059	ssp26	cool	QU	M003803QURO	-125.0275909	Cold	0.375318545
2080-2099	ssp26	cool	QU	M003803QURO	-125.0275909	Cold	0.371279871
2040-2059	ssp45	cool	QU	M003803QURO	-125.0275909	Cold	0.366086564
2080-2099	ssp45	cool	QU	M003803QURO	-125.0275909	Cold	0.337642927
2040-2059	ssp70	cool	QU	M003803QURO	-125.0275909	Cold	0.358070694
2080-2099	ssp70	cool	QU	M003803QURO	-125.0275909	Cold	0.303269983
2040-2059	ssp85	cool	QU	M003803QURO	-125.0275909	Cold	0.344937882
2080-2099	ssp85	cool	QU	M003803QURO	-125.0275909	Cold	0.269982423
2040-2059	ssp26	dry	QU	M003803QURO	-125.0275909	Cold	0.160043365
2080-2099	ssp26	dry	QU	M003803QURO	-125.0275909	Cold	0.158759018
2040-2059	ssp45	dry	QU	M003803QURO	-125.0275909	Cold	0.158441655
2080-2099	ssp45	dry	QU	M003803QURO	-125.0275909	Cold	0.150440913
2040-2059	ssp70	dry	QU	M003803QURO	-125.0275909	Cold	0.102179273
2080-2099	ssp70	dry	QU	M003803QURO	-125.0275909	Cold	0.089355364
2040-2059	ssp85	dry	QU	M003803QURO	-125.0275909	Cold	0.104197539
2080-2099	ssp85	dry	QU	M003803QURO	-125.0275909	Cold	0.027474994
1961-2020	baseline	mean	QU	M003803QURO	-125.0275909	Cold	0.367589924
2040-2059	ssp26	mean	QU	M003803QURO	-125.0275909	Cold	0.314748907
2080-2099	ssp26	mean	QU	M003803QURO	-125.0275909	Cold	0.311050456
2040-2059	ssp45	mean	QU	M003803QURO	-125.0275909	Cold	0.307577877
2080-2099	ssp45	mean	QU	M003803QURO	-125.0275909	Cold	0.284542572
2040-2059	ssp70	mean	QU	M003803QURO	-125.0275909	Cold	0.301840172
2080-2099	ssp70	mean	QU	M003803QURO	-125.0275909	Cold	0.244823196
2040-2059	ssp85	mean	QU	M003803QURO	-125.0275909	Cold	0.291489158
2080-2099	ssp85	mean	QU	M003803QURO	-125.0275909	Cold	0.200930341
2040-2059	ssp26	cool	QU	P000014QURO	-123.6566639	Cold	0.516579834
2080-2099	ssp26	cool	QU	P000014QURO	-123.6566639	Cold	0.510822537
2040-2059	ssp45	cool	QU	P000014QURO	-123.6566639	Cold	0.500705001
2080-2099	ssp45	cool	QU	P000014QURO	-123.6566639	Cold	0.456692338
2040-2059	ssp70	cool	QU	P000014QURO	-123.6566639	Cold	0.491236745
2080-2099	ssp70	cool	QU	P000014QURO	-123.6566639	Cold	0.40496721
2040-2059	ssp85	cool	QU	P000014QURO	-123.6566639	Cold	0.470291829
2080-2099	ssp85	cool	QU	P000014QURO	-123.6566639	Cold	0.367491551
2040-2059	ssp26	dry	QU	P000014QURO	-123.6566639	Cold	0.318427458
2080-2099	ssp26	dry	QU	P000014QURO	-123.6566639	Cold	0.31613618
2040-2059	ssp45	dry	QU	P000014QURO	-123.6566639	Cold	0.281410617
2080-2099	ssp45	dry	QU	P000014QURO	-123.6566639	Cold	0.275393702
2040-2059	ssp70	dry	QU	P000014QURO	-123.6566639	Cold	0.279061777
2080-2099	ssp70	dry	QU	P000014QURO	-123.6566639	Cold	0.207672642
2040-2059	ssp85	dry	QU	P000014QURO	-123.6566639	Cold	0.218854064
2080-2099	ssp85	dry	QU	P000014QURO	-123.6566639	Cold	0.148314791
1961-2020	baseline	mean	QU	P000014QURO	-123.6566639	Cold	0.515455498
2040-2059	ssp26	mean	QU	P000014QURO	-123.6566639	Cold	0.416809097
2080-2099	ssp26	mean	QU	P000014QURO	-123.6566639	Cold	0.411461972
2040-2059	ssp45	mean	QU	P000014QURO	-123.6566639	Cold	0.406105659
2080-2099	ssp45	mean	QU	P000014QURO	-123.6566639	Cold	0.375328227
2040-2059	ssp70	mean	QU	P000014QURO	-123.6566639	Cold	0.396562342
2080-2099	ssp70	mean	QU	P000014QURO	-123.6566639	Cold	0.337960882
2040-2059	ssp85	mean	QU	P000014QURO	-123.6566639	Cold	0.384528752
2080-2099	ssp85	mean	QU	P000014QURO	-123.6566639	Cold	0.3048293
2040-2059	ssp26	cool	QU	T005004QURO	-123.15938	Cold	0.298918706
2080-2099	ssp26	cool	QU	T005004QURO	-123.15938	Cold	0.294290589
2040-2059	ssp45	cool	QU	T005004QURO	-123.15938	Cold	0.290060883
2080-2099	ssp45	cool	QU	T005004QURO	-123.15938	Cold	0.269239999
2040-2059	ssp70	cool	QU	T005004QURO	-123.15938	Cold	0.283769515
2080-2099	ssp70	cool	QU	T005004QURO	-123.15938	Cold	0.22791825
2040-2059	ssp85	cool	QU	T005004QURO	-123.15938	Cold	0.274205052
2080-2099	ssp85	cool	QU	T005004QURO	-123.15938	Cold	0.214319655
1961-2020	baseline	mean	QU	T005004QURO	-123.15938	Cold	0.172539479
2040-2059	ssp26	mean	QU	T005004QURO	-123.15938	Cold	0.168955444
2080-2099	ssp26	mean	QU	T005004QURO	-123.15938	Cold	0.167853719
2040-2059	ssp45	mean	QU	T005004QURO	-123.15938	Cold	0.167563045
2080-2099	ssp45	mean	QU	T005004QURO	-123.15938	Cold	0.161449307
2040-2059	ssp70	mean	QU	T005004QURO	-123.15938	Cold	0.164520828
2080-2099	ssp70	mean	QU	T005004QURO	-123.15938	Cold	0.122502672
2040-2059	ssp85	mean	QU	T005004QURO	-123.15938	Cold	0.163294776
2080-2099	ssp85	mean	QU	T005004QURO	-123.15938	Cold	0.068965969
2040-2059	ssp26	cool	QU	T005002QURO	-123.1157639	Cold	0.230398592
2080-2099	ssp26	cool	QU	T005002QURO	-123.1157639	Cold	0.225498671
2040-2059	ssp45	cool	QU	T005002QURO	-123.1157639	Cold	0.222925965
2080-2099	ssp45	cool	QU	T005002QURO	-123.1157639	Cold	0.204453882
2040-2059	ssp70	cool	QU	T005002QURO	-123.1157639	Cold	0.218859826
2080-2099	ssp70	cool	QU	T005002QURO	-123.1157639	Cold	0.187838733
2040-2059	ssp85	cool	QU	T005002QURO	-123.1157639	Cold	0.209523155
2080-2099	ssp85	cool	QU	T005002QURO	-123.1157639	Cold	0.17269427
1961-2020	baseline	mean	QU	T005002QURO	-123.1157639	Cold	0.17871374
2040-2059	ssp26	mean	QU	T005002QURO	-123.1157639	Cold	0.17913774
2080-2099	ssp26	mean	QU	T005002QURO	-123.1157639	Cold	0.176561667
2040-2059	ssp45	mean	QU	T005002QURO	-123.1157639	Cold	0.156640493
2080-2099	ssp45	mean	QU	T005002QURO	-123.1157639	Cold	0.14841809
2040-2059	ssp70	mean	QU	T005002QURO	-123.1157639	Cold	0.152920165
2080-2099	ssp70	mean	QU	T005002QURO	-123.1157639	Cold	0.100752984
2040-2059	ssp85	mean	QU	T005002QURO	-123.1157639	Cold	0.151900186
2080-2099	ssp85	mean	QU	T005002QURO	-123.1157639	Cold	0.085567257
2040-2059	ssp26	cool	QU	M000068QURO	-122.2167777	Cold	0.465090044
2080-2099	ssp26	cool	QU	M000068QURO	-122.2167777	Cold	0.460897251
2040-2059	ssp45	cool	QU	M000068QURO	-122.2167777	Cold	0.454708333
2080-2099	ssp45	cool	QU	M000068QURO	-122.2167777	Cold	0.41892671
2040-2059	ssp70	cool	QU	M000068QURO	-122.2167777	Cold	0.445261959
2080-2099	ssp70	cool	QU	M000068QURO	-122.2167777	Cold	0.376971034
2040-2059	ssp85	cool	QU	M000068QURO	-122.2167777	Cold	0.427976995
2080-2099	ssp85	cool	QU	M000068QURO	-122.2167777	Cold	0.33560659
2040-2059	ssp26	dry	QU	M000068QURO	-122.2167777	Cold	0.326335259
2080-2099	ssp26	dry	QU	M000068QURO	-122.2167777	Cold	0.322134825
2040-2059	ssp45	dry	QU	M000068QURO	-122.2167777	Cold	0.320612509
2080-2099	ssp45	dry	QU	M000068QURO	-122.2167777	Cold	0.282169903
2040-2059	ssp70	dry	QU	M000068QURO	-122.2167777	Cold	0.28390278
2080-2099	ssp70	dry	QU	M000068QURO	-122.2167777	Cold	0.21087653
2040-2059	ssp85	dry	QU	M000068QURO	-122.2167777	Cold	0.282129637
2080-2099	ssp85	dry	QU	M000068QURO	-122.2167777	Cold	0.201272921
1961-2020	baseline	mean	QU	M000068QURO	-122.2167777	Cold	0.461663714
2040-2059	ssp26	mean	QU	M000068QURO	-122.2167777	Cold	0.398666108
2080-2099	ssp26	mean	QU	M000068QURO	-122.2167777	Cold	0.394962774
2040-2059	ssp45	mean	QU	M000068QURO	-122.2167777	Cold	0.390434959
2080-2099	ssp45	mean	QU	M000068QURO	-122.2167777	Cold	0.353385722
2040-2059	ssp70	mean	QU	M000068QURO	-122.2167777	Cold	0.366011966
2080-2099	ssp70	mean	QU	M000068QURO	-122.2167777	Cold	0.310265061
2040-2059	ssp85	mean	QU	M000068QURO	-122.2167777	Cold	0.357191133
2080-2099	ssp85	mean	QU	M000068QURO	-122.2167777	Cold	0.266737509
2040-2059	ssp26	cool	QU	M003804QURO	-121.8681363	Cold	0.262892693
2080-2099	ssp26	cool	QU	M003804QURO	-121.8681363	Cold	0.25171434
2040-2059	ssp45	cool	QU	M003804QURO	-121.8681363	Cold	0.248684137
2080-2099	ssp45	cool	QU	M003804QURO	-121.8681363	Cold	0.222222515
2040-2059	ssp70	cool	QU	M003804QURO	-121.8681363	Cold	0.248070613
2080-2099	ssp70	cool	QU	M003804QURO	-121.8681363	Cold	0.222222515
2040-2059	ssp85	cool	QU	M003804QURO	-121.8681363	Cold	0.222222515
2080-2099	ssp85	cool	QU	M003804QURO	-121.8681363	Cold	0.222222515
2040-2059	ssp26	dry	QU	M003804QURO	-121.8681363	Cold	0.222222515
2080-2099	ssp26	dry	QU	M003804QURO	-121.8681363	Cold	0.222222515
2040-2059	ssp45	dry	QU	M003804QURO	-121.8681363	Cold	0.222154201
2080-2099	ssp45	dry	QU	M003804QURO	-121.8681363	Cold	0.187896261
2040-2059	ssp70	dry	QU	M003804QURO	-121.8681363	Cold	0.220587931
2080-2099	ssp70	dry	QU	M003804QURO	-121.8681363	Cold	0.109911596
2040-2059	ssp85	dry	QU	M003804QURO	-121.8681363	Cold	0.216874376
2080-2099	ssp85	dry	QU	M003804QURO	-121.8681363	Cold	0.109911596
1961-2020	baseline	mean	QU	M003804QURO	-121.8681363	Cold	0.270495442
2040-2059	ssp26	mean	QU	M003804QURO	-121.8681363	Cold	0.222222515
2080-2099	ssp26	mean	QU	M003804QURO	-121.8681363	Cold	0.222222515
2040-2059	ssp45	mean	QU	M003804QURO	-121.8681363	Cold	0.222222515
2080-2099	ssp45	mean	QU	M003804QURO	-121.8681363	Cold	0.222222515
2040-2059	ssp70	mean	QU	M003804QURO	-121.8681363	Cold	0.222222515
2080-2099	ssp70	mean	QU	M003804QURO	-121.8681363	Cold	0.222222515
2040-2059	ssp85	mean	QU	M003804QURO	-121.8681363	Cold	0.222222515
2080-2099	ssp85	mean	QU	M003804QURO	-121.8681363	Cold	0.184804626
2040-2059	ssp26	cool	Other broadleaves	M003806FRSP	-121.8681363	Cold	0.345161195
2080-2099	ssp26	cool	Other broadleaves	M003806FRSP	-121.8681363	Cold	0.340530351
2040-2059	ssp45	cool	Other broadleaves	M003806FRSP	-121.8681363	Cold	0.340612962
2080-2099	ssp45	cool	Other broadleaves	M003806FRSP	-121.8681363	Cold	0.330596718
2040-2059	ssp70	cool	Other broadleaves	M003806FRSP	-121.8681363	Cold	0.339265298
2080-2099	ssp70	cool	Other broadleaves	M003806FRSP	-121.8681363	Cold	0.27954439
2040-2059	ssp85	cool	Other broadleaves	M003806FRSP	-121.8681363	Cold	0.332990744
2080-2099	ssp85	cool	Other broadleaves	M003806FRSP	-121.8681363	Cold	0.272779072
1961-2020	baseline	mean	Other broadleaves	M003806FRSP	-121.8681363	Cold	0.270677468
2040-2059	ssp26	mean	Other broadleaves	M003806FRSP	-121.8681363	Cold	0.222222515
2080-2099	ssp26	mean	Other broadleaves	M003806FRSP	-121.8681363	Cold	0.222222515
2040-2059	ssp45	mean	Other broadleaves	M003806FRSP	-121.8681363	Cold	0.222222515
2080-2099	ssp45	mean	Other broadleaves	M003806FRSP	-121.8681363	Cold	0.222222515
2040-2059	ssp70	mean	Other broadleaves	M003806FRSP	-121.8681363	Cold	0.222187784
2080-2099	ssp70	mean	Other broadleaves	M003806FRSP	-121.8681363	Cold	0.184077684
2040-2059	ssp85	mean	Other broadleaves	M003806FRSP	-121.8681363	Cold	0.222032299
2080-2099	ssp85	mean	Other broadleaves	M003806FRSP	-121.8681363	Cold	0.178374488
2040-2059	ssp26	cool	QU	P000013QURO	-121.440602	Cold	0.544102782
2080-2099	ssp26	cool	QU	P000013QURO	-121.440602	Cold	0.538124259
2040-2059	ssp45	cool	QU	P000013QURO	-121.440602	Cold	0.528733607
2080-2099	ssp45	cool	QU	P000013QURO	-121.440602	Cold	0.480012611
2040-2059	ssp70	cool	QU	P000013QURO	-121.440602	Cold	0.517568765
2080-2099	ssp70	cool	QU	P000013QURO	-121.440602	Cold	0.425819282
2040-2059	ssp85	cool	QU	P000013QURO	-121.440602	Cold	0.49542541
2080-2099	ssp85	cool	QU	P000013QURO	-121.440602	Cold	0.38141475
2040-2059	ssp26	dry	QU	P000013QURO	-121.440602	Cold	0.328803765
2080-2099	ssp26	dry	QU	P000013QURO	-121.440602	Cold	0.325776958
2040-2059	ssp45	dry	QU	P000013QURO	-121.440602	Cold	0.32518456
2080-2099	ssp45	dry	QU	P000013QURO	-121.440602	Cold	0.315827951
2040-2059	ssp70	dry	QU	P000013QURO	-121.440602	Cold	0.32266019
2080-2099	ssp70	dry	QU	P000013QURO	-121.440602	Cold	0.211938518
2040-2059	ssp85	dry	QU	P000013QURO	-121.440602	Cold	0.318745178
2080-2099	ssp85	dry	QU	P000013QURO	-121.440602	Cold	0.206058852
1961-2020	baseline	mean	QU	P000013QURO	-121.440602	Cold	0.521544884
2040-2059	ssp26	mean	QU	P000013QURO	-121.440602	Cold	0.427862106
2080-2099	ssp26	mean	QU	P000013QURO	-121.440602	Cold	0.42205559
2040-2059	ssp45	mean	QU	P000013QURO	-121.440602	Cold	0.420802495
2080-2099	ssp45	mean	QU	P000013QURO	-121.440602	Cold	0.393376411
2040-2059	ssp70	mean	QU	P000013QURO	-121.440602	Cold	0.412762769
2080-2099	ssp70	mean	QU	P000013QURO	-121.440602	Cold	0.344225435
2040-2059	ssp85	mean	QU	P000013QURO	-121.440602	Cold	0.403184869
2080-2099	ssp85	mean	QU	P000013QURO	-121.440602	Cold	0.302693051
2040-2059	ssp26	cool	QU	P800036QURO	-120.2932613	Cold	0.437722888
2080-2099	ssp26	cool	QU	P800036QURO	-120.2932613	Cold	0.429310492
2040-2059	ssp45	cool	QU	P800036QURO	-120.2932613	Cold	0.426699721
2080-2099	ssp45	cool	QU	P800036QURO	-120.2932613	Cold	0.391038427
2040-2059	ssp70	cool	QU	P800036QURO	-120.2932613	Cold	0.418170357
2080-2099	ssp70	cool	QU	P800036QURO	-120.2932613	Cold	0.341693967
2040-2059	ssp85	cool	QU	P800036QURO	-120.2932613	Cold	0.4003414
2080-2099	ssp85	cool	QU	P800036QURO	-120.2932613	Cold	0.311909839
1961-2020	baseline	mean	QU	P800036QURO	-120.2932613	Cold	0.314027582
2040-2059	ssp26	mean	QU	P800036QURO	-120.2932613	Cold	0.335873317
2080-2099	ssp26	mean	QU	P800036QURO	-120.2932613	Cold	0.331074555
2040-2059	ssp45	mean	QU	P800036QURO	-120.2932613	Cold	0.332142636
2080-2099	ssp45	mean	QU	P800036QURO	-120.2932613	Cold	0.319442343
2040-2059	ssp70	mean	QU	P800036QURO	-120.2932613	Cold	0.328575584
2080-2099	ssp70	mean	QU	P800036QURO	-120.2932613	Cold	0.272640257
2040-2059	ssp85	mean	QU	P800036QURO	-120.2932613	Cold	0.292820419
2080-2099	ssp85	mean	QU	P800036QURO	-120.2932613	Cold	0.187562929
2040-2059	ssp26	cool	QU	C004040QURO	-119.6706155	Cold	0.352133578
2080-2099	ssp26	cool	QU	C004040QURO	-119.6706155	Cold	0.348352307
2040-2059	ssp45	cool	QU	C004040QURO	-119.6706155	Cold	0.345086995
2080-2099	ssp45	cool	QU	C004040QURO	-119.6706155	Cold	0.313005093
2040-2059	ssp70	cool	QU	C004040QURO	-119.6706155	Cold	0.340457209
2080-2099	ssp70	cool	QU	C004040QURO	-119.6706155	Cold	0.273798345
2040-2059	ssp85	cool	QU	C004040QURO	-119.6706155	Cold	0.319480627
2080-2099	ssp85	cool	QU	C004040QURO	-119.6706155	Cold	0.237751798
2040-2059	ssp26	dry	QU	C004040QURO	-119.6706155	Cold	0.188262391
2080-2099	ssp26	dry	QU	C004040QURO	-119.6706155	Cold	0.185778319
2040-2059	ssp45	dry	QU	C004040QURO	-119.6706155	Cold	0.16207076
2080-2099	ssp45	dry	QU	C004040QURO	-119.6706155	Cold	0.153925592
2040-2059	ssp70	dry	QU	C004040QURO	-119.6706155	Cold	0.157944583
2080-2099	ssp70	dry	QU	C004040QURO	-119.6706155	Cold	0.092766372
2040-2059	ssp85	dry	QU	C004040QURO	-119.6706155	Cold	0.156154059
2080-2099	ssp85	dry	QU	C004040QURO	-119.6706155	Cold	0.049648263
1961-2020	baseline	mean	QU	C004040QURO	-119.6706155	Cold	0.298892058
2040-2059	ssp26	mean	QU	C004040QURO	-119.6706155	Cold	0.270997734
2080-2099	ssp26	mean	QU	C004040QURO	-119.6706155	Cold	0.266189896
2040-2059	ssp45	mean	QU	C004040QURO	-119.6706155	Cold	0.264497035
2080-2099	ssp45	mean	QU	C004040QURO	-119.6706155	Cold	0.193615613
2040-2059	ssp70	mean	QU	C004040QURO	-119.6706155	Cold	0.198899396
2080-2099	ssp70	mean	QU	C004040QURO	-119.6706155	Cold	0.183436301
2040-2059	ssp85	mean	QU	C004040QURO	-119.6706155	Cold	0.198402294
2080-2099	ssp85	mean	QU	C004040QURO	-119.6706155	Cold	0.168687554
2040-2059	ssp26	cool	QU	M003807QUPE	-118.547757	Cold	0.307099133
2080-2099	ssp26	cool	QU	M003807QUPE	-118.547757	Cold	0.297406709
2040-2059	ssp45	cool	QU	M003807QUPE	-118.547757	Cold	0.297688398
2080-2099	ssp45	cool	QU	M003807QUPE	-118.547757	Cold	0.274908174
2040-2059	ssp70	cool	QU	M003807QUPE	-118.547757	Cold	0.295844264
2080-2099	ssp70	cool	QU	M003807QUPE	-118.547757	Cold	0.228143425
2040-2059	ssp85	cool	QU	M003807QUPE	-118.547757	Cold	0.283863556
2080-2099	ssp85	cool	QU	M003807QUPE	-118.547757	Cold	0.220555139
2040-2059	ssp26	dry	QU	M003807QUPE	-118.547757	Cold	0.220555139
2080-2099	ssp26	dry	QU	M003807QUPE	-118.547757	Cold	0.220555139
2040-2059	ssp45	dry	QU	M003807QUPE	-118.547757	Cold	0.217299309
2080-2099	ssp45	dry	QU	M003807QUPE	-118.547757	Cold	0.182994979
2040-2059	ssp70	dry	QU	M003807QUPE	-118.547757	Cold	0.216443423
2080-2099	ssp70	dry	QU	M003807QUPE	-118.547757	Cold	0.108767133
2040-2059	ssp85	dry	QU	M003807QUPE	-118.547757	Cold	0.182918969
2080-2099	ssp85	dry	QU	M003807QUPE	-118.547757	Cold	0.060656413
1961-2020	baseline	mean	QU	M003807QUPE	-118.547757	Cold	0.2907378
2040-2059	ssp26	mean	QU	M003807QUPE	-118.547757	Cold	0.220555139
2080-2099	ssp26	mean	QU	M003807QUPE	-118.547757	Cold	0.220555139
2040-2059	ssp45	mean	QU	M003807QUPE	-118.547757	Cold	0.220555139
2080-2099	ssp45	mean	QU	M003807QUPE	-118.547757	Cold	0.220555139
2040-2059	ssp70	mean	QU	M003807QUPE	-118.547757	Cold	0.220555139
2080-2099	ssp70	mean	QU	M003807QUPE	-118.547757	Cold	0.21336547
2040-2059	ssp85	mean	QU	M003807QUPE	-118.547757	Cold	0.220440347
2080-2099	ssp85	mean	QU	M003807QUPE	-118.547757	Cold	0.173208842
2040-2059	ssp26	cool	QU	T005033QUPE	-116.273566	Cold	0.367843577
2080-2099	ssp26	cool	QU	T005033QUPE	-116.273566	Cold	0.363934714
2040-2059	ssp45	cool	QU	T005033QUPE	-116.273566	Cold	0.360880817
2080-2099	ssp45	cool	QU	T005033QUPE	-116.273566	Cold	0.34007837
2040-2059	ssp70	cool	QU	T005033QUPE	-116.273566	Cold	0.357269445
2080-2099	ssp70	cool	QU	T005033QUPE	-116.273566	Cold	0.300086538
2040-2059	ssp85	cool	QU	T005033QUPE	-116.273566	Cold	0.345971415
2080-2099	ssp85	cool	QU	T005033QUPE	-116.273566	Cold	0.268787429
2040-2059	ssp26	dry	QU	T005033QUPE	-116.273566	Cold	0.107620085
2080-2099	ssp26	dry	QU	T005033QUPE	-116.273566	Cold	0.106833015
2040-2059	ssp45	dry	QU	T005033QUPE	-116.273566	Cold	0.107006108
2080-2099	ssp45	dry	QU	T005033QUPE	-116.273566	Cold	0.104140455
2040-2059	ssp70	dry	QU	T005033QUPE	-116.273566	Cold	0.033214147
2080-2099	ssp70	dry	QU	T005033QUPE	-116.273566	Cold	0.031947661
2040-2059	ssp85	dry	QU	T005033QUPE	-116.273566	Cold	0.034207579
1961-2020	baseline	mean	QU	T005033QUPE	-116.273566	Cold	0.32613657
2040-2059	ssp26	mean	QU	T005033QUPE	-116.273566	Cold	0.285505318
2080-2099	ssp26	mean	QU	T005033QUPE	-116.273566	Cold	0.280532824
2040-2059	ssp45	mean	QU	T005033QUPE	-116.273566	Cold	0.279857051
2080-2099	ssp45	mean	QU	T005033QUPE	-116.273566	Cold	0.265882866
2040-2059	ssp70	mean	QU	T005033QUPE	-116.273566	Cold	0.276045809
2080-2099	ssp70	mean	QU	T005033QUPE	-116.273566	Cold	0.226222396
2040-2059	ssp85	mean	QU	T005033QUPE	-116.273566	Cold	0.27107875
2080-2099	ssp85	mean	QU	T005033QUPE	-116.273566	Cold	0.160890927
2040-2059	ssp26	cool	QU	P800038QURO	-115.5988613	Cold	0.446304973
2080-2099	ssp26	cool	QU	P800038QURO	-115.5988613	Cold	0.442616965
2040-2059	ssp45	cool	QU	P800038QURO	-115.5988613	Cold	0.436437406
2080-2099	ssp45	cool	QU	P800038QURO	-115.5988613	Cold	0.401573855
2040-2059	ssp70	cool	QU	P800038QURO	-115.5988613	Cold	0.427295156
2080-2099	ssp70	cool	QU	P800038QURO	-115.5988613	Cold	0.359150665
2040-2059	ssp85	cool	QU	P800038QURO	-115.5988613	Cold	0.408726148
2080-2099	ssp85	cool	QU	P800038QURO	-115.5988613	Cold	0.323240038
1961-2020	baseline	mean	QU	P800038QURO	-115.5988613	Cold	0.357442706
2040-2059	ssp26	mean	QU	P800038QURO	-115.5988613	Cold	0.370456055
2080-2099	ssp26	mean	QU	P800038QURO	-115.5988613	Cold	0.364140608
2040-2059	ssp45	mean	QU	P800038QURO	-115.5988613	Cold	0.360584209
2080-2099	ssp45	mean	QU	P800038QURO	-115.5988613	Cold	0.33341146
2040-2059	ssp70	mean	QU	P800038QURO	-115.5988613	Cold	0.351777962
2080-2099	ssp70	mean	QU	P800038QURO	-115.5988613	Cold	0.300037376
2040-2059	ssp85	mean	QU	P800038QURO	-115.5988613	Cold	0.340821336
2080-2099	ssp85	mean	QU	P800038QURO	-115.5988613	Cold	0.222858774
2040-2059	ssp26	cool	PI	C004013PISY	-112.618617	Cold	0.213537005
2080-2099	ssp26	cool	PI	C004013PISY	-112.618617	Cold	0.213262947
2040-2059	ssp45	cool	PI	C004013PISY	-112.618617	Cold	0.211075098
2080-2099	ssp45	cool	PI	C004013PISY	-112.618617	Cold	0.203538053
2040-2059	ssp70	cool	PI	C004013PISY	-112.618617	Cold	0.210570313
2080-2099	ssp70	cool	PI	C004013PISY	-112.618617	Cold	0.185264137
2040-2059	ssp85	cool	PI	C004013PISY	-112.618617	Cold	0.207562592
2080-2099	ssp85	cool	PI	C004013PISY	-112.618617	Cold	0.15661386
2040-2059	ssp26	dry	PI	C004013PISY	-112.618617	Cold	0.093038284
2080-2099	ssp26	dry	PI	C004013PISY	-112.618617	Cold	0.090569747
2040-2059	ssp45	dry	PI	C004013PISY	-112.618617	Cold	0.091920251
2080-2099	ssp45	dry	PI	C004013PISY	-112.618617	Cold	0.053845066
2040-2059	ssp70	dry	PI	C004013PISY	-112.618617	Cold	0.055262153
2080-2099	ssp70	dry	PI	C004013PISY	-112.618617	Cold	0.026891533
2040-2059	ssp85	dry	PI	C004013PISY	-112.618617	Cold	0.054151514
1961-2020	baseline	mean	PI	C004013PISY	-112.618617	Cold	0.190114943
2040-2059	ssp26	mean	PI	C004013PISY	-112.618617	Cold	0.182899976
2080-2099	ssp26	mean	PI	C004013PISY	-112.618617	Cold	0.179035703
2040-2059	ssp45	mean	PI	C004013PISY	-112.618617	Cold	0.175434657
2080-2099	ssp45	mean	PI	C004013PISY	-112.618617	Cold	0.163099064
2040-2059	ssp70	mean	PI	C004013PISY	-112.618617	Cold	0.171514778
2080-2099	ssp70	mean	PI	C004013PISY	-112.618617	Cold	0.100482777
2040-2059	ssp85	mean	PI	C004013PISY	-112.618617	Cold	0.165819044
2080-2099	ssp85	mean	PI	C004013PISY	-112.618617	Cold	0.082909089
2040-2059	ssp26	cool	PI	V002068PISY	-112.6186063	Cold	0.514992467
2080-2099	ssp26	cool	PI	V002068PISY	-112.6186063	Cold	0.508861901
2040-2059	ssp45	cool	PI	V002068PISY	-112.6186063	Cold	0.503459361
2080-2099	ssp45	cool	PI	V002068PISY	-112.6186063	Cold	0.456360441
2040-2059	ssp70	cool	PI	V002068PISY	-112.6186063	Cold	0.493140382
2080-2099	ssp70	cool	PI	V002068PISY	-112.6186063	Cold	0.410688944
2040-2059	ssp85	cool	PI	V002068PISY	-112.6186063	Cold	0.47697195
2080-2099	ssp85	cool	PI	V002068PISY	-112.6186063	Cold	0.365456083
1961-2020	baseline	mean	PI	V002068PISY	-112.6186063	Cold	0.400681574
2040-2059	ssp26	mean	PI	V002068PISY	-112.6186063	Cold	0.394421177
2080-2099	ssp26	mean	PI	V002068PISY	-112.6186063	Cold	0.373235132
2040-2059	ssp45	mean	PI	V002068PISY	-112.6186063	Cold	0.34553342
2080-2099	ssp45	mean	PI	V002068PISY	-112.6186063	Cold	0.334019403
2040-2059	ssp70	mean	PI	V002068PISY	-112.6186063	Cold	0.342350852
2080-2099	ssp70	mean	PI	V002068PISY	-112.6186063	Cold	0.284341664
2040-2059	ssp85	mean	PI	V002068PISY	-112.6186063	Cold	0.338173519
2080-2099	ssp85	mean	PI	V002068PISY	-112.6186063	Cold	0.278743428
2040-2059	ssp26	cool	PC	M000041PCAB	-105.3373688	Cold	0.375316216
2080-2099	ssp26	cool	PC	M000041PCAB	-105.3373688	Cold	0.37236498
2040-2059	ssp45	cool	PC	M000041PCAB	-105.3373688	Cold	0.369028097
2080-2099	ssp45	cool	PC	M000041PCAB	-105.3373688	Cold	0.346420157
2040-2059	ssp70	cool	PC	M000041PCAB	-105.3373688	Cold	0.364021203
2080-2099	ssp70	cool	PC	M000041PCAB	-105.3373688	Cold	0.301170615
2040-2059	ssp85	cool	PC	M000041PCAB	-105.3373688	Cold	0.353432704
2080-2099	ssp85	cool	PC	M000041PCAB	-105.3373688	Cold	0.246491181
2040-2059	ssp26	dry	PC	M000041PCAB	-105.3373688	Cold	0.162456036
2080-2099	ssp26	dry	PC	M000041PCAB	-105.3373688	Cold	0.103651726
2040-2059	ssp45	dry	PC	M000041PCAB	-105.3373688	Cold	0.103694911
2080-2099	ssp45	dry	PC	M000041PCAB	-105.3373688	Cold	0.100424774
2040-2059	ssp70	dry	PC	M000041PCAB	-105.3373688	Cold	0.10161182
2080-2099	ssp70	dry	PC	M000041PCAB	-105.3373688	Cold	0.054034534
2040-2059	ssp85	dry	PC	M000041PCAB	-105.3373688	Cold	0.100643015
2080-2099	ssp85	dry	PC	M000041PCAB	-105.3373688	Cold	0.028221392
1961-2020	baseline	mean	PC	M000041PCAB	-105.3373688	Cold	0.301735795
2040-2059	ssp26	mean	PC	M000041PCAB	-105.3373688	Cold	0.276403378
2080-2099	ssp26	mean	PC	M000041PCAB	-105.3373688	Cold	0.275536649
2040-2059	ssp45	mean	PC	M000041PCAB	-105.3373688	Cold	0.273634987
2080-2099	ssp45	mean	PC	M000041PCAB	-105.3373688	Cold	0.194916777
2040-2059	ssp70	mean	PC	M000041PCAB	-105.3373688	Cold	0.198609478
2080-2099	ssp70	mean	PC	M000041PCAB	-105.3373688	Cold	0.184863783
2040-2059	ssp85	mean	PC	M000041PCAB	-105.3373688	Cold	0.199522962
2080-2099	ssp85	mean	PC	M000041PCAB	-105.3373688	Cold	0.151666773
2040-2059	ssp26	cool	QU	P000015QURO	-104.8266332	Cold	0.517131896
2080-2099	ssp26	cool	QU	P000015QURO	-104.8266332	Cold	0.51253715
2040-2059	ssp45	cool	QU	P000015QURO	-104.8266332	Cold	0.507244218
2080-2099	ssp45	cool	QU	P000015QURO	-104.8266332	Cold	0.464429523
2040-2059	ssp70	cool	QU	P000015QURO	-104.8266332	Cold	0.494975115
2080-2099	ssp70	cool	QU	P000015QURO	-104.8266332	Cold	0.410072149
2040-2059	ssp85	cool	QU	P000015QURO	-104.8266332	Cold	0.480800751
2080-2099	ssp85	cool	QU	P000015QURO	-104.8266332	Cold	0.363580251
2040-2059	ssp26	dry	QU	P000015QURO	-104.8266332	Cold	0.211814345
2080-2099	ssp26	dry	QU	P000015QURO	-104.8266332	Cold	0.211814345
2040-2059	ssp45	dry	QU	P000015QURO	-104.8266332	Cold	0.211814345
2080-2099	ssp45	dry	QU	P000015QURO	-104.8266332	Cold	0.211814345
2040-2059	ssp70	dry	QU	P000015QURO	-104.8266332	Cold	0.211814345
2080-2099	ssp70	dry	QU	P000015QURO	-104.8266332	Cold	0.211814345
2040-2059	ssp85	dry	QU	P000015QURO	-104.8266332	Cold	0.211814345
2080-2099	ssp85	dry	QU	P000015QURO	-104.8266332	Cold	0.177895812
1961-2020	baseline	mean	QU	P000015QURO	-104.8266332	Cold	0.452390863
2040-2059	ssp26	mean	QU	P000015QURO	-104.8266332	Cold	0.387337109
2080-2099	ssp26	mean	QU	P000015QURO	-104.8266332	Cold	0.339728066
2040-2059	ssp45	mean	QU	P000015QURO	-104.8266332	Cold	0.339089083
2080-2099	ssp45	mean	QU	P000015QURO	-104.8266332	Cold	0.328993939
2040-2059	ssp70	mean	QU	P000015QURO	-104.8266332	Cold	0.336365048
2080-2099	ssp70	mean	QU	P000015QURO	-104.8266332	Cold	0.313336507
2040-2059	ssp85	mean	QU	P000015QURO	-104.8266332	Cold	0.333656844
2080-2099	ssp85	mean	QU	P000015QURO	-104.8266332	Cold	0.274478263
2040-2059	ssp26	cool	PC	M000033PCAB	-102.4633293	Cold	0.311228172
2080-2099	ssp26	cool	PC	M000033PCAB	-102.4633293	Cold	0.307620172
2040-2059	ssp45	cool	PC	M000033PCAB	-102.4633293	Cold	0.307726294
2080-2099	ssp45	cool	PC	M000033PCAB	-102.4633293	Cold	0.298656607
2040-2059	ssp70	cool	PC	M000033PCAB	-102.4633293	Cold	0.306977716
2080-2099	ssp70	cool	PC	M000033PCAB	-102.4633293	Cold	0.251749774
2040-2059	ssp85	cool	PC	M000033PCAB	-102.4633293	Cold	0.301309101
2080-2099	ssp85	cool	PC	M000033PCAB	-102.4633293	Cold	0.202885162
2040-2059	ssp26	dry	PC	M000033PCAB	-102.4633293	Cold	0.107039155
2080-2099	ssp26	dry	PC	M000033PCAB	-102.4633293	Cold	0.106149893
2040-2059	ssp45	dry	PC	M000033PCAB	-102.4633293	Cold	0.104204634
2080-2099	ssp45	dry	PC	M000033PCAB	-102.4633293	Cold	0.058345936
2040-2059	ssp70	dry	PC	M000033PCAB	-102.4633293	Cold	0.058345936
2080-2099	ssp70	dry	PC	M000033PCAB	-102.4633293	Cold	0.031850335
2040-2059	ssp85	dry	PC	M000033PCAB	-102.4633293	Cold	0.059315918
1961-2020	baseline	mean	PC	M000033PCAB	-102.4633293	Cold	0.255097751
2040-2059	ssp26	mean	PC	M000033PCAB	-102.4633293	Cold	0.207043945
2080-2099	ssp26	mean	PC	M000033PCAB	-102.4633293	Cold	0.205027588
2040-2059	ssp45	mean	PC	M000033PCAB	-102.4633293	Cold	0.20416059
2080-2099	ssp45	mean	PC	M000033PCAB	-102.4633293	Cold	0.196836727
2040-2059	ssp70	mean	PC	M000033PCAB	-102.4633293	Cold	0.20172123
2080-2099	ssp70	mean	PC	M000033PCAB	-102.4633293	Cold	0.164067386
2040-2059	ssp85	mean	PC	M000033PCAB	-102.4633293	Cold	0.200210102
2080-2099	ssp85	mean	PC	M000033PCAB	-102.4633293	Cold	0.154830177
2040-2059	ssp26	cool	PI	V002067PISY	-101.9576981	Cold	0.376813271
2080-2099	ssp26	cool	PI	V002067PISY	-101.9576981	Cold	0.376813271
2040-2059	ssp45	cool	PI	V002067PISY	-101.9576981	Cold	0.376813271
2080-2099	ssp45	cool	PI	V002067PISY	-101.9576981	Cold	0.349511824
2040-2059	ssp70	cool	PI	V002067PISY	-101.9576981	Cold	0.374768419
2080-2099	ssp70	cool	PI	V002067PISY	-101.9576981	Cold	0.249488573
2040-2059	ssp85	cool	PI	V002067PISY	-101.9576981	Cold	0.371660386
2080-2099	ssp85	cool	PI	V002067PISY	-101.9576981	Cold	0.216277539
1961-2020	baseline	mean	PI	V002067PISY	-101.9576981	Cold	0.324015808
2040-2059	ssp26	mean	PI	V002067PISY	-101.9576981	Cold	0.242575781
2080-2099	ssp26	mean	PI	V002067PISY	-101.9576981	Cold	0.225613198
2040-2059	ssp45	mean	PI	V002067PISY	-101.9576981	Cold	0.222816609
2080-2099	ssp45	mean	PI	V002067PISY	-101.9576981	Cold	0.213591818
2040-2059	ssp70	mean	PI	V002067PISY	-101.9576981	Cold	0.214716056
2080-2099	ssp70	mean	PI	V002067PISY	-101.9576981	Cold	0.213591818
2040-2059	ssp85	mean	PI	V002067PISY	-101.9576981	Cold	0.213591818
2080-2099	ssp85	mean	PI	V002067PISY	-101.9576981	Cold	0.213591818
2040-2059	ssp26	cool	QU	M000125QUSP	-100.2836362	Cold	0.217731391
2080-2099	ssp26	cool	QU	M000125QUSP	-100.2836362	Cold	0.211917793
2040-2059	ssp45	cool	QU	M000125QUSP	-100.2836362	Cold	0.209608249
2080-2099	ssp45	cool	QU	M000125QUSP	-100.2836362	Cold	0.198300237
2040-2059	ssp70	cool	QU	M000125QUSP	-100.2836362	Cold	0.205688524
2080-2099	ssp70	cool	QU	M000125QUSP	-100.2836362	Cold	0.179723203
2040-2059	ssp85	cool	QU	M000125QUSP	-100.2836362	Cold	0.203216105
2080-2099	ssp85	cool	QU	M000125QUSP	-100.2836362	Cold	0.163553876
2040-2059	ssp26	dry	QU	M000125QUSP	-100.2836362	Cold	0.114866897
2080-2099	ssp26	dry	QU	M000125QUSP	-100.2836362	Cold	0.112320404
2040-2059	ssp45	dry	QU	M000125QUSP	-100.2836362	Cold	0.090672965
2080-2099	ssp45	dry	QU	M000125QUSP	-100.2836362	Cold	0.074748359
2040-2059	ssp70	dry	QU	M000125QUSP	-100.2836362	Cold	0.079519038
2080-2099	ssp70	dry	QU	M000125QUSP	-100.2836362	Cold	0.053520108
2040-2059	ssp85	dry	QU	M000125QUSP	-100.2836362	Cold	0.079598508
2080-2099	ssp85	dry	QU	M000125QUSP	-100.2836362	Cold	0.0171473
1961-2020	baseline	mean	QU	M000125QUSP	-100.2836362	Cold	0.191326746
2040-2059	ssp26	mean	QU	M000125QUSP	-100.2836362	Cold	0.16838509
2080-2099	ssp26	mean	QU	M000125QUSP	-100.2836362	Cold	0.165385143
2040-2059	ssp45	mean	QU	M000125QUSP	-100.2836362	Cold	0.163232225
2080-2099	ssp45	mean	QU	M000125QUSP	-100.2836362	Cold	0.150031106
2040-2059	ssp70	mean	QU	M000125QUSP	-100.2836362	Cold	0.158274337
2080-2099	ssp70	mean	QU	M000125QUSP	-100.2836362	Cold	0.116582627
2040-2059	ssp85	mean	QU	M000125QUSP	-100.2836362	Cold	0.156104719
2080-2099	ssp85	mean	QU	M000125QUSP	-100.2836362	Cold	0.087153041
2040-2059	ssp26	cool	QU	T005031QUPE	-100.2352556	Cold	0.328113081
2080-2099	ssp26	cool	QU	T005031QUPE	-100.2352556	Cold	0.323254302
2040-2059	ssp45	cool	QU	T005031QUPE	-100.2352556	Cold	0.320763065
2080-2099	ssp45	cool	QU	T005031QUPE	-100.2352556	Cold	0.308404066
2040-2059	ssp70	cool	QU	T005031QUPE	-100.2352556	Cold	0.31939621
2080-2099	ssp70	cool	QU	T005031QUPE	-100.2352556	Cold	0.285754651
2040-2059	ssp85	cool	QU	T005031QUPE	-100.2352556	Cold	0.31328702
2080-2099	ssp85	cool	QU	T005031QUPE	-100.2352556	Cold	0.263876246
2040-2059	ssp26	dry	QU	T005031QUPE	-100.2352556	Cold	0.268016549
2080-2099	ssp26	dry	QU	T005031QUPE	-100.2352556	Cold	0.259789541
2040-2059	ssp45	dry	QU	T005031QUPE	-100.2352556	Cold	0.2585237
2080-2099	ssp45	dry	QU	T005031QUPE	-100.2352556	Cold	0.235840253
2040-2059	ssp70	dry	QU	T005031QUPE	-100.2352556	Cold	0.253441214
2080-2099	ssp70	dry	QU	T005031QUPE	-100.2352556	Cold	0.196914936
2040-2059	ssp85	dry	QU	T005031QUPE	-100.2352556	Cold	0.245307467
2080-2099	ssp85	dry	QU	T005031QUPE	-100.2352556	Cold	0.168062406
1961-2020	baseline	mean	QU	T005031QUPE	-100.2352556	Cold	0.344519705
2040-2059	ssp26	mean	QU	T005031QUPE	-100.2352556	Cold	0.29327031
2080-2099	ssp26	mean	QU	T005031QUPE	-100.2352556	Cold	0.287152834
2040-2059	ssp45	mean	QU	T005031QUPE	-100.2352556	Cold	0.287683686
2080-2099	ssp45	mean	QU	T005031QUPE	-100.2352556	Cold	0.273821999
2040-2059	ssp70	mean	QU	T005031QUPE	-100.2352556	Cold	0.286223265
2080-2099	ssp70	mean	QU	T005031QUPE	-100.2352556	Cold	0.239095517
2040-2059	ssp85	mean	QU	T005031QUPE	-100.2352556	Cold	0.279414264
2080-2099	ssp85	mean	QU	T005031QUPE	-100.2352556	Cold	0.207383954
2040-2059	ssp26	cool	PI	V002079PISY	-99.50395565	Cold	0.337817343
2080-2099	ssp26	cool	PI	V002079PISY	-99.50395565	Cold	0.320058133
2040-2059	ssp45	cool	PI	V002079PISY	-99.50395565	Cold	0.317445799
2080-2099	ssp45	cool	PI	V002079PISY	-99.50395565	Cold	0.279790136
2040-2059	ssp70	cool	PI	V002079PISY	-99.50395565	Cold	0.314272034
2080-2099	ssp70	cool	PI	V002079PISY	-99.50395565	Cold	0.226394659
2040-2059	ssp85	cool	PI	V002079PISY	-99.50395565	Cold	0.296740864
2080-2099	ssp85	cool	PI	V002079PISY	-99.50395565	Cold	0.221079403
2040-2059	ssp26	dry	PI	V002079PISY	-99.50395565	Cold	0.187025819
2080-2099	ssp26	dry	PI	V002079PISY	-99.50395565	Cold	0.187025819
2040-2059	ssp45	dry	PI	V002079PISY	-99.50395565	Cold	0.187025819
2080-2099	ssp45	dry	PI	V002079PISY	-99.50395565	Cold	0.16027293
2040-2059	ssp70	dry	PI	V002079PISY	-99.50395565	Cold	0.062279388
2080-2099	ssp70	dry	PI	V002079PISY	-99.50395565	Cold	0.050274849
2040-2059	ssp85	dry	PI	V002079PISY	-99.50395565	Cold	0.129702306
2080-2099	ssp85	dry	PI	V002079PISY	-99.50395565	Cold	0.050274849
1961-2020	baseline	mean	PI	V002079PISY	-99.50395565	Cold	0.321870256
2040-2059	ssp26	mean	PI	V002079PISY	-99.50395565	Cold	0.2371639
2080-2099	ssp26	mean	PI	V002079PISY	-99.50395565	Cold	0.227013859
2040-2059	ssp45	mean	PI	V002079PISY	-99.50395565	Cold	0.224501252
2080-2099	ssp45	mean	PI	V002079PISY	-99.50395565	Cold	0.221079403
2040-2059	ssp70	mean	PI	V002079PISY	-99.50395565	Cold	0.224733949
2080-2099	ssp70	mean	PI	V002079PISY	-99.50395565	Cold	0.221079403
2040-2059	ssp85	mean	PI	V002079PISY	-99.50395565	Cold	0.221079403
2080-2099	ssp85	mean	PI	V002079PISY	-99.50395565	Cold	0.209239001
2040-2059	ssp26	cool	PI	V002084PISY	-98.6787569	Cold	0.432004953
2080-2099	ssp26	cool	PI	V002084PISY	-98.6787569	Cold	0.426964888
2040-2059	ssp45	cool	PI	V002084PISY	-98.6787569	Cold	0.422385876
2080-2099	ssp45	cool	PI	V002084PISY	-98.6787569	Cold	0.391047585
2040-2059	ssp70	cool	PI	V002084PISY	-98.6787569	Cold	0.413378395
2080-2099	ssp70	cool	PI	V002084PISY	-98.6787569	Cold	0.349706
2040-2059	ssp85	cool	PI	V002084PISY	-98.6787569	Cold	0.403131381
2080-2099	ssp85	cool	PI	V002084PISY	-98.6787569	Cold	0.310711566
2040-2059	ssp26	dry	PI	V002084PISY	-98.6787569	Cold	0.106300455
2080-2099	ssp26	dry	PI	V002084PISY	-98.6787569	Cold	0.102984332
2080-2099	ssp45	dry	PI	V002084PISY	-98.6787569	Cold	0.077469739
2040-2059	ssp70	dry	PI	V002084PISY	-98.6787569	Cold	0.029933351
2040-2059	ssp85	dry	PI	V002084PISY	-98.6787569	Cold	0.048277592
1961-2020	baseline	mean	PI	V002084PISY	-98.6787569	Cold	0.366441274
2040-2059	ssp26	mean	PI	V002084PISY	-98.6787569	Cold	0.355493131
2080-2099	ssp26	mean	PI	V002084PISY	-98.6787569	Cold	0.349566122
2040-2059	ssp45	mean	PI	V002084PISY	-98.6787569	Cold	0.345956411
2080-2099	ssp45	mean	PI	V002084PISY	-98.6787569	Cold	0.308641891
2040-2059	ssp70	mean	PI	V002084PISY	-98.6787569	Cold	0.33852362
2080-2099	ssp70	mean	PI	V002084PISY	-98.6787569	Cold	0.265666502
2040-2059	ssp85	mean	PI	V002084PISY	-98.6787569	Cold	0.316953164
2080-2099	ssp85	mean	PI	V002084PISY	-98.6787569	Cold	0.230576304
2040-2059	ssp26	cool	PI	C004060PISY	-98.67851587	Cold	0.472789314
2080-2099	ssp26	cool	PI	C004060PISY	-98.67851587	Cold	0.467069944
2040-2059	ssp45	cool	PI	C004060PISY	-98.67851587	Cold	0.460749494
2080-2099	ssp45	cool	PI	C004060PISY	-98.67851587	Cold	0.423982786
2040-2059	ssp70	cool	PI	C004060PISY	-98.67851587	Cold	0.449905506
2080-2099	ssp70	cool	PI	C004060PISY	-98.67851587	Cold	0.372902866
2040-2059	ssp85	cool	PI	C004060PISY	-98.67851587	Cold	0.437926387
2080-2099	ssp85	cool	PI	C004060PISY	-98.67851587	Cold	0.335156073
2040-2059	ssp26	dry	PI	C004060PISY	-98.67851587	Cold	0.210591978
2080-2099	ssp26	dry	PI	C004060PISY	-98.67851587	Cold	0.21211196
2040-2059	ssp45	dry	PI	C004060PISY	-98.67851587	Cold	0.180192343
2080-2099	ssp45	dry	PI	C004060PISY	-98.67851587	Cold	0.180192343
2040-2059	ssp70	dry	PI	C004060PISY	-98.67851587	Cold	0.179024733
2080-2099	ssp70	dry	PI	C004060PISY	-98.67851587	Cold	0.125739074
2040-2059	ssp85	dry	PI	C004060PISY	-98.67851587	Cold	0.128589879
2080-2099	ssp85	dry	PI	C004060PISY	-98.67851587	Cold	0.124887046
1961-2020	baseline	mean	PI	C004060PISY	-98.67851587	Cold	0.416177884
2040-2059	ssp26	mean	PI	C004060PISY	-98.67851587	Cold	0.381384826
2080-2099	ssp26	mean	PI	C004060PISY	-98.67851587	Cold	0.374466952
2040-2059	ssp45	mean	PI	C004060PISY	-98.67851587	Cold	0.357160568
2080-2099	ssp45	mean	PI	C004060PISY	-98.67851587	Cold	0.33380306
2040-2059	ssp70	mean	PI	C004060PISY	-98.67851587	Cold	0.331418806
2080-2099	ssp70	mean	PI	C004060PISY	-98.67851587	Cold	0.301783165
2040-2059	ssp85	mean	PI	C004060PISY	-98.67851587	Cold	0.327901907
2080-2099	ssp85	mean	PI	C004060PISY	-98.67851587	Cold	0.266124559
2040-2059	ssp26	cool	PC	V002085PCAB	-94.3911856	Cold	0.271170294
2080-2099	ssp26	cool	PC	V002085PCAB	-94.3911856	Cold	0.266529001
2040-2059	ssp45	cool	PC	V002085PCAB	-94.3911856	Cold	0.265629675
2080-2099	ssp45	cool	PC	V002085PCAB	-94.3911856	Cold	0.247646078
2040-2059	ssp70	cool	PC	V002085PCAB	-94.3911856	Cold	0.260362323
2080-2099	ssp70	cool	PC	V002085PCAB	-94.3911856	Cold	0.21438463
2040-2059	ssp85	cool	PC	V002085PCAB	-94.3911856	Cold	0.25577948
2080-2099	ssp85	cool	PC	V002085PCAB	-94.3911856	Cold	0.189542623
2040-2059	ssp26	dry	PC	V002085PCAB	-94.3911856	Cold	0.184092229
2080-2099	ssp26	dry	PC	V002085PCAB	-94.3911856	Cold	0.177194347
2040-2059	ssp45	dry	PC	V002085PCAB	-94.3911856	Cold	0.174528845
2080-2099	ssp45	dry	PC	V002085PCAB	-94.3911856	Cold	0.15673433
2040-2059	ssp70	dry	PC	V002085PCAB	-94.3911856	Cold	0.166943423
2080-2099	ssp70	dry	PC	V002085PCAB	-94.3911856	Cold	0.085535503
2040-2059	ssp85	dry	PC	V002085PCAB	-94.3911856	Cold	0.163188417
2080-2099	ssp85	dry	PC	V002085PCAB	-94.3911856	Cold	0.04538124
1961-2020	baseline	mean	PC	V002085PCAB	-94.3911856	Cold	0.26050224
2040-2059	ssp26	mean	PC	V002085PCAB	-94.3911856	Cold	0.210983958
2080-2099	ssp26	mean	PC	V002085PCAB	-94.3911856	Cold	0.20353614
2040-2059	ssp45	mean	PC	V002085PCAB	-94.3911856	Cold	0.198686784
2080-2099	ssp45	mean	PC	V002085PCAB	-94.3911856	Cold	0.184795859
2040-2059	ssp70	mean	PC	V002085PCAB	-94.3911856	Cold	0.19416645
2080-2099	ssp70	mean	PC	V002085PCAB	-94.3911856	Cold	0.167329631
2040-2059	ssp85	mean	PC	V002085PCAB	-94.3911856	Cold	0.190337445
2080-2099	ssp85	mean	PC	V002085PCAB	-94.3911856	Cold	0.145059719
2040-2059	ssp26	cool	QU	T005032QUPE	-94.18094584	Cold	0.33643768
2080-2099	ssp26	cool	QU	T005032QUPE	-94.18094584	Cold	0.330371418
2040-2059	ssp45	cool	QU	T005032QUPE	-94.18094584	Cold	0.328632012
2080-2099	ssp45	cool	QU	T005032QUPE	-94.18094584	Cold	0.299210396
2040-2059	ssp70	cool	QU	T005032QUPE	-94.18094584	Cold	0.320258926
2080-2099	ssp70	cool	QU	T005032QUPE	-94.18094584	Cold	0.266278297
2040-2059	ssp85	cool	QU	T005032QUPE	-94.18094584	Cold	0.307784105
2080-2099	ssp85	cool	QU	T005032QUPE	-94.18094584	Cold	0.231679611
1961-2020	baseline	mean	QU	T005032QUPE	-94.18094584	Cold	0.20876645
2040-2059	ssp26	mean	QU	T005032QUPE	-94.18094584	Cold	0.239536826
2080-2099	ssp26	mean	QU	T005032QUPE	-94.18094584	Cold	0.236841612
2040-2059	ssp45	mean	QU	T005032QUPE	-94.18094584	Cold	0.237256509
2080-2099	ssp45	mean	QU	T005032QUPE	-94.18094584	Cold	0.225439953
2040-2059	ssp70	mean	QU	T005032QUPE	-94.18094584	Cold	0.19474235
2080-2099	ssp70	mean	QU	T005032QUPE	-94.18094584	Cold	0.157400289
2040-2059	ssp85	mean	QU	T005032QUPE	-94.18094584	Cold	0.194456745
2080-2099	ssp85	mean	QU	T005032QUPE	-94.18094584	Cold	0.120979293
2040-2059	ssp26	cool	QU	T005039QURO	-94.17760665	Cold	0.472139821
2080-2099	ssp26	cool	QU	T005039QURO	-94.17760665	Cold	0.465484485
2040-2059	ssp45	cool	QU	T005039QURO	-94.17760665	Cold	0.464008228
2080-2099	ssp45	cool	QU	T005039QURO	-94.17760665	Cold	0.409865396
2040-2059	ssp70	cool	QU	T005039QURO	-94.17760665	Cold	0.454366796
2080-2099	ssp70	cool	QU	T005039QURO	-94.17760665	Cold	0.375367702
2040-2059	ssp85	cool	QU	T005039QURO	-94.17760665	Cold	0.415183834
2080-2099	ssp85	cool	QU	T005039QURO	-94.17760665	Cold	0.29702264
1961-2020	baseline	mean	QU	T005039QURO	-94.17760665	Cold	0.318861805
2040-2059	ssp26	mean	QU	T005039QURO	-94.17760665	Cold	0.347504936
2080-2099	ssp26	mean	QU	T005039QURO	-94.17760665	Cold	0.343976615
2040-2059	ssp45	mean	QU	T005039QURO	-94.17760665	Cold	0.344912068
2080-2099	ssp45	mean	QU	T005039QURO	-94.17760665	Cold	0.295577156
2040-2059	ssp70	mean	QU	T005039QURO	-94.17760665	Cold	0.340751929
2080-2099	ssp70	mean	QU	T005039QURO	-94.17760665	Cold	0.22162099
2040-2059	ssp85	mean	QU	T005039QURO	-94.17760665	Cold	0.295587353
2080-2099	ssp85	mean	QU	T005039QURO	-94.17760665	Cold	0.187438237
2040-2059	ssp26	cool	QU	T005038QURO	-93.50445988	Cold	0.478366179
2080-2099	ssp26	cool	QU	T005038QURO	-93.50445988	Cold	0.470262479
2040-2059	ssp45	cool	QU	T005038QURO	-93.50445988	Cold	0.465820013
2080-2099	ssp45	cool	QU	T005038QURO	-93.50445988	Cold	0.42922915
2040-2059	ssp70	cool	QU	T005038QURO	-93.50445988	Cold	0.454675753
2080-2099	ssp70	cool	QU	T005038QURO	-93.50445988	Cold	0.373967425
2040-2059	ssp85	cool	QU	T005038QURO	-93.50445988	Cold	0.435981825
2080-2099	ssp85	cool	QU	T005038QURO	-93.50445988	Cold	0.345226051
1961-2020	baseline	mean	QU	T005038QURO	-93.50445988	Cold	0.369431139
2040-2059	ssp26	mean	QU	T005038QURO	-93.50445988	Cold	0.344100874
2080-2099	ssp26	mean	QU	T005038QURO	-93.50445988	Cold	0.340213531
2040-2059	ssp45	mean	QU	T005038QURO	-93.50445988	Cold	0.341079187
2080-2099	ssp45	mean	QU	T005038QURO	-93.50445988	Cold	0.330791151
2040-2059	ssp70	mean	QU	T005038QURO	-93.50445988	Cold	0.339453956
2080-2099	ssp70	mean	QU	T005038QURO	-93.50445988	Cold	0.28296587
2040-2059	ssp85	mean	QU	T005038QURO	-93.50445988	Cold	0.333053847
2080-2099	ssp85	mean	QU	T005038QURO	-93.50445988	Cold	0.21855576
2040-2059	ssp26	cool	PI	V002076PISY	-92.31075453	Cold	0.282811567
2080-2099	ssp26	cool	PI	V002076PISY	-92.31075453	Cold	0.277342387
2040-2059	ssp45	cool	PI	V002076PISY	-92.31075453	Cold	0.274442954
2080-2099	ssp45	cool	PI	V002076PISY	-92.31075453	Cold	0.256550692
2040-2059	ssp70	cool	PI	V002076PISY	-92.31075453	Cold	0.269135768
2080-2099	ssp70	cool	PI	V002076PISY	-92.31075453	Cold	0.229818082
2040-2059	ssp85	cool	PI	V002076PISY	-92.31075453	Cold	0.264315248
2080-2099	ssp85	cool	PI	V002076PISY	-92.31075453	Cold	0.205872694
2040-2059	ssp26	dry	PI	V002076PISY	-92.31075453	Cold	0.173751162
2080-2099	ssp26	dry	PI	V002076PISY	-92.31075453	Cold	0.169368915
2040-2059	ssp45	dry	PI	V002076PISY	-92.31075453	Cold	0.167628716
2080-2099	ssp45	dry	PI	V002076PISY	-92.31075453	Cold	0.155536923
2040-2059	ssp70	dry	PI	V002076PISY	-92.31075453	Cold	0.161554898
2080-2099	ssp70	dry	PI	V002076PISY	-92.31075453	Cold	0.120342239
2040-2059	ssp85	dry	PI	V002076PISY	-92.31075453	Cold	0.159850708
2080-2099	ssp85	dry	PI	V002076PISY	-92.31075453	Cold	0.071813234
1961-2020	baseline	mean	PI	V002076PISY	-92.31075453	Cold	0.274145918
2040-2059	ssp26	mean	PI	V002076PISY	-92.31075453	Cold	0.2302337
2080-2099	ssp26	mean	PI	V002076PISY	-92.31075453	Cold	0.225163802
2040-2059	ssp45	mean	PI	V002076PISY	-92.31075453	Cold	0.222119348
2080-2099	ssp45	mean	PI	V002076PISY	-92.31075453	Cold	0.204372107
2040-2059	ssp70	mean	PI	V002076PISY	-92.31075453	Cold	0.216957183
2080-2099	ssp70	mean	PI	V002076PISY	-92.31075453	Cold	0.172760989
2040-2059	ssp85	mean	PI	V002076PISY	-92.31075453	Cold	0.211941391
2080-2099	ssp85	mean	PI	V002076PISY	-92.31075453	Cold	0.144468249
2040-2059	ssp26	cool	PC	M000034PCAB	-88.69906012	Cold	0.261873221
2080-2099	ssp26	cool	PC	M000034PCAB	-88.69906012	Cold	0.249905849
2040-2059	ssp45	cool	PC	M000034PCAB	-88.69906012	Cold	0.248858024
2080-2099	ssp45	cool	PC	M000034PCAB	-88.69906012	Cold	0.222164375
2040-2059	ssp70	cool	PC	M000034PCAB	-88.69906012	Cold	0.246812081
2080-2099	ssp70	cool	PC	M000034PCAB	-88.69906012	Cold	0.219950416
2040-2059	ssp85	cool	PC	M000034PCAB	-88.69906012	Cold	0.23331019
2080-2099	ssp85	cool	PC	M000034PCAB	-88.69906012	Cold	0.219950416
2040-2059	ssp26	dry	PC	M000034PCAB	-88.69906012	Cold	0.217926105
2080-2099	ssp26	dry	PC	M000034PCAB	-88.69906012	Cold	0.214050406
2040-2059	ssp45	dry	PC	M000034PCAB	-88.69906012	Cold	0.211666363
2080-2099	ssp45	dry	PC	M000034PCAB	-88.69906012	Cold	0.185840962
2040-2059	ssp70	dry	PC	M000034PCAB	-88.69906012	Cold	0.202700434
2080-2099	ssp70	dry	PC	M000034PCAB	-88.69906012	Cold	0.108352262
2040-2059	ssp85	dry	PC	M000034PCAB	-88.69906012	Cold	0.19689236
2080-2099	ssp85	dry	PC	M000034PCAB	-88.69906012	Cold	0.092866487
1961-2020	baseline	mean	PC	M000034PCAB	-88.69906012	Cold	0.272573157
2040-2059	ssp26	mean	PC	M000034PCAB	-88.69906012	Cold	0.219950416
2080-2099	ssp26	mean	PC	M000034PCAB	-88.69906012	Cold	0.219950416
2040-2059	ssp45	mean	PC	M000034PCAB	-88.69906012	Cold	0.219950416
2080-2099	ssp45	mean	PC	M000034PCAB	-88.69906012	Cold	0.219950416
2040-2059	ssp70	mean	PC	M000034PCAB	-88.69906012	Cold	0.219827604
2080-2099	ssp70	mean	PC	M000034PCAB	-88.69906012	Cold	0.193678219
2040-2059	ssp85	mean	PC	M000034PCAB	-88.69906012	Cold	0.219361147
2080-2099	ssp85	mean	PC	M000034PCAB	-88.69906012	Cold	0.156362448
2040-2059	ssp26	cool	Other broadleaves	RF10055CABE	-88.07275287	Cold	0.437324896
2080-2099	ssp26	cool	Other broadleaves	RF10055CABE	-88.07275287	Cold	0.42755423
2040-2059	ssp45	cool	Other broadleaves	RF10055CABE	-88.07275287	Cold	0.426464225
2080-2099	ssp45	cool	Other broadleaves	RF10055CABE	-88.07275287	Cold	0.390617005
2040-2059	ssp70	cool	Other broadleaves	RF10055CABE	-88.07275287	Cold	0.415582114
2080-2099	ssp70	cool	Other broadleaves	RF10055CABE	-88.07275287	Cold	0.343604617
2040-2059	ssp85	cool	Other broadleaves	RF10055CABE	-88.07275287	Cold	0.399054059
2080-2099	ssp85	cool	Other broadleaves	RF10055CABE	-88.07275287	Cold	0.313081376
2080-2099	ssp26	dry	Other broadleaves	RF10055CABE	-88.07275287	Cold	0.094267635
1961-2020	baseline	mean	Other broadleaves	RF10055CABE	-88.07275287	Cold	0.406069108
2040-2059	ssp26	mean	Other broadleaves	RF10055CABE	-88.07275287	Cold	0.362448102
2080-2099	ssp26	mean	Other broadleaves	RF10055CABE	-88.07275287	Cold	0.352677436
2040-2059	ssp45	mean	Other broadleaves	RF10055CABE	-88.07275287	Cold	0.350349245
2080-2099	ssp45	mean	Other broadleaves	RF10055CABE	-88.07275287	Cold	0.319615567
2040-2059	ssp70	mean	Other broadleaves	RF10055CABE	-88.07275287	Cold	0.330272651
2080-2099	ssp70	mean	Other broadleaves	RF10055CABE	-88.07275287	Cold	0.299412764
2040-2059	ssp85	mean	Other broadleaves	RF10055CABE	-88.07275287	Cold	0.324655568
2080-2099	ssp85	mean	Other broadleaves	RF10055CABE	-88.07275287	Cold	0.263041369
2040-2059	ssp26	cool	QU	RF10056QUPE	-88.07275287	Cold	0.392335203
2080-2099	ssp26	cool	QU	RF10056QUPE	-88.07275287	Cold	0.384457258
2040-2059	ssp45	cool	QU	RF10056QUPE	-88.07275287	Cold	0.383578404
2080-2099	ssp45	cool	QU	RF10056QUPE	-88.07275287	Cold	0.349680662
2040-2059	ssp70	cool	QU	RF10056QUPE	-88.07275287	Cold	0.374624026
2080-2099	ssp70	cool	QU	RF10056QUPE	-88.07275287	Cold	0.31753738
2040-2059	ssp85	cool	QU	RF10056QUPE	-88.07275287	Cold	0.354749491
2080-2099	ssp85	cool	QU	RF10056QUPE	-88.07275287	Cold	0.273651152
1961-2020	baseline	mean	QU	RF10056QUPE	-88.07275287	Cold	0.253646214
2040-2059	ssp26	mean	QU	RF10056QUPE	-88.07275287	Cold	0.25242202
2080-2099	ssp26	mean	QU	RF10056QUPE	-88.07275287	Cold	0.252442412
2040-2059	ssp45	mean	QU	RF10056QUPE	-88.07275287	Cold	0.222915022
2080-2099	ssp45	mean	QU	RF10056QUPE	-88.07275287	Cold	0.218274186
2040-2059	ssp70	mean	QU	RF10056QUPE	-88.07275287	Cold	0.222682234
2080-2099	ssp70	mean	QU	RF10056QUPE	-88.07275287	Cold	0.20717996
2040-2059	ssp85	mean	QU	RF10056QUPE	-88.07275287	Cold	0.221477127
2080-2099	ssp85	mean	QU	RF10056QUPE	-88.07275287	Cold	0.172945172
2040-2059	ssp26	cool	Other broadleaves	RF10057TICO	-88.07275287	Cold	0.409005074
2080-2099	ssp26	cool	Other broadleaves	RF10057TICO	-88.07275287	Cold	0.401350166
2040-2059	ssp45	cool	Other broadleaves	RF10057TICO	-88.07275287	Cold	0.400496193
2080-2099	ssp45	cool	Other broadleaves	RF10057TICO	-88.07275287	Cold	0.362797199
2040-2059	ssp70	cool	Other broadleaves	RF10057TICO	-88.07275287	Cold	0.391568614
2080-2099	ssp70	cool	Other broadleaves	RF10057TICO	-88.07275287	Cold	0.33156394
2040-2059	ssp85	cool	Other broadleaves	RF10057TICO	-88.07275287	Cold	0.367722522
2080-2099	ssp85	cool	Other broadleaves	RF10057TICO	-88.07275287	Cold	0.279289381
2040-2059	ssp26	dry	Other broadleaves	RF10057TICO	-88.07275287	Cold	0.144469495
2080-2099	ssp26	dry	Other broadleaves	RF10057TICO	-88.07275287	Cold	0.144149622
2040-2059	ssp45	dry	Other broadleaves	RF10057TICO	-88.07275287	Cold	0.110404503
2080-2099	ssp45	dry	Other broadleaves	RF10057TICO	-88.07275287	Cold	0.110404503
2040-2059	ssp70	dry	Other broadleaves	RF10057TICO	-88.07275287	Cold	0.036442986
2040-2059	ssp85	dry	Other broadleaves	RF10057TICO	-88.07275287	Cold	0.083184678
1961-2020	baseline	mean	Other broadleaves	RF10057TICO	-88.07275287	Cold	0.34449225
2040-2059	ssp26	mean	Other broadleaves	RF10057TICO	-88.07275287	Cold	0.319194362
2080-2099	ssp26	mean	Other broadleaves	RF10057TICO	-88.07275287	Cold	0.316115336
2040-2059	ssp45	mean	Other broadleaves	RF10057TICO	-88.07275287	Cold	0.316918993
2080-2099	ssp45	mean	Other broadleaves	RF10057TICO	-88.07275287	Cold	0.278047037
2040-2059	ssp70	mean	Other broadleaves	RF10057TICO	-88.07275287	Cold	0.312922487
2080-2099	ssp70	mean	Other broadleaves	RF10057TICO	-88.07275287	Cold	0.210770343
2040-2059	ssp85	mean	Other broadleaves	RF10057TICO	-88.07275287	Cold	0.279889353
2080-2099	ssp85	mean	Other broadleaves	RF10057TICO	-88.07275287	Cold	0.20083217
2040-2059	ssp26	cool	QU	RF10037QUPE	-88.07228431	Cold	0.463532533
2080-2099	ssp26	cool	QU	RF10037QUPE	-88.07228431	Cold	0.45330868
2040-2059	ssp45	cool	QU	RF10037QUPE	-88.07228431	Cold	0.450923739
2080-2099	ssp45	cool	QU	RF10037QUPE	-88.07228431	Cold	0.417898468
2040-2059	ssp70	cool	QU	RF10037QUPE	-88.07228431	Cold	0.439847672
2080-2099	ssp70	cool	QU	RF10037QUPE	-88.07228431	Cold	0.365747987
2040-2059	ssp85	cool	QU	RF10037QUPE	-88.07228431	Cold	0.425099053
2080-2099	ssp85	cool	QU	RF10037QUPE	-88.07228431	Cold	0.296411822
1961-2020	baseline	mean	QU	RF10037QUPE	-88.07228431	Cold	0.314344928
2040-2059	ssp26	mean	QU	RF10037QUPE	-88.07228431	Cold	0.343791173
2080-2099	ssp26	mean	QU	RF10037QUPE	-88.07228431	Cold	0.340226234
2040-2059	ssp45	mean	QU	RF10037QUPE	-88.07228431	Cold	0.341156715
2080-2099	ssp45	mean	QU	RF10037QUPE	-88.07228431	Cold	0.294677956
2040-2059	ssp70	mean	QU	RF10037QUPE	-88.07228431	Cold	0.333208838
2080-2099	ssp70	mean	QU	RF10037QUPE	-88.07228431	Cold	0.222941108
2040-2059	ssp85	mean	QU	RF10037QUPE	-88.07228431	Cold	0.295284631
2080-2099	ssp85	mean	QU	RF10037QUPE	-88.07228431	Cold	0.188443372
2040-2059	ssp26	cool	Other broadleaves	RF10038TICO	-88.07228431	Cold	0.282870871
2080-2099	ssp26	cool	Other broadleaves	RF10038TICO	-88.07228431	Cold	0.264543089
2040-2059	ssp45	cool	Other broadleaves	RF10038TICO	-88.07228431	Cold	0.269222605
2080-2099	ssp45	cool	Other broadleaves	RF10038TICO	-88.07228431	Cold	0.222941108
2040-2059	ssp70	cool	Other broadleaves	RF10038TICO	-88.07228431	Cold	0.255197947
2080-2099	ssp70	cool	Other broadleaves	RF10038TICO	-88.07228431	Cold	0.222941108
2040-2059	ssp85	cool	Other broadleaves	RF10038TICO	-88.07228431	Cold	0.239574088
2080-2099	ssp85	cool	Other broadleaves	RF10038TICO	-88.07228431	Cold	0.222941108
2040-2059	ssp26	dry	Other broadleaves	RF10038TICO	-88.07228431	Cold	0.222941108
2080-2099	ssp26	dry	Other broadleaves	RF10038TICO	-88.07228431	Cold	0.222941108
2040-2059	ssp45	dry	Other broadleaves	RF10038TICO	-88.07228431	Cold	0.222941108
2080-2099	ssp45	dry	Other broadleaves	RF10038TICO	-88.07228431	Cold	0.222941108
2040-2059	ssp70	dry	Other broadleaves	RF10038TICO	-88.07228431	Cold	0.222888976
2080-2099	ssp70	dry	Other broadleaves	RF10038TICO	-88.07228431	Cold	0.110405078
2040-2059	ssp85	dry	Other broadleaves	RF10038TICO	-88.07228431	Cold	0.220664595
2080-2099	ssp85	dry	Other broadleaves	RF10038TICO	-88.07228431	Cold	0.110405078
1961-2020	baseline	mean	Other broadleaves	RF10038TICO	-88.07228431	Cold	0.289255952
2040-2059	ssp26	mean	Other broadleaves	RF10038TICO	-88.07228431	Cold	0.222941108
2080-2099	ssp26	mean	Other broadleaves	RF10038TICO	-88.07228431	Cold	0.222941108
2040-2059	ssp45	mean	Other broadleaves	RF10038TICO	-88.07228431	Cold	0.222941108
2080-2099	ssp45	mean	Other broadleaves	RF10038TICO	-88.07228431	Cold	0.222941108
2040-2059	ssp70	mean	Other broadleaves	RF10038TICO	-88.07228431	Cold	0.222941108
2080-2099	ssp70	mean	Other broadleaves	RF10038TICO	-88.07228431	Cold	0.222941108
2040-2059	ssp85	mean	Other broadleaves	RF10038TICO	-88.07228431	Cold	0.222941108
2080-2099	ssp85	mean	Other broadleaves	RF10038TICO	-88.07228431	Cold	0.177933001
2040-2059	ssp26	cool	Other broadleaves	RF10033CABE	-88.07176126	Cold	0.386375226
2080-2099	ssp26	cool	Other broadleaves	RF10033CABE	-88.07176126	Cold	0.383456192
2040-2059	ssp45	cool	Other broadleaves	RF10033CABE	-88.07176126	Cold	0.385187476
2080-2099	ssp45	cool	Other broadleaves	RF10033CABE	-88.07176126	Cold	0.31287748
2040-2059	ssp70	cool	Other broadleaves	RF10033CABE	-88.07176126	Cold	0.372756484
2080-2099	ssp70	cool	Other broadleaves	RF10033CABE	-88.07176126	Cold	0.222942042
2040-2059	ssp85	cool	Other broadleaves	RF10033CABE	-88.07176126	Cold	0.344015781
2080-2099	ssp85	cool	Other broadleaves	RF10033CABE	-88.07176126	Cold	0.222942042
2040-2059	ssp26	dry	Other broadleaves	RF10033CABE	-88.07176126	Cold	0.222942042
2080-2099	ssp26	dry	Other broadleaves	RF10033CABE	-88.07176126	Cold	0.222942042
2040-2059	ssp45	dry	Other broadleaves	RF10033CABE	-88.07176126	Cold	0.222942042
2080-2099	ssp45	dry	Other broadleaves	RF10033CABE	-88.07176126	Cold	0.222942042
2040-2059	ssp70	dry	Other broadleaves	RF10033CABE	-88.07176126	Cold	0.222942042
2080-2099	ssp70	dry	Other broadleaves	RF10033CABE	-88.07176126	Cold	0.222942042
2040-2059	ssp85	dry	Other broadleaves	RF10033CABE	-88.07176126	Cold	0.222942042
2080-2099	ssp85	dry	Other broadleaves	RF10033CABE	-88.07176126	Cold	0.188444083
1961-2020	baseline	mean	Other broadleaves	RF10033CABE	-88.07176126	Cold	0.343190739
2040-2059	ssp26	mean	Other broadleaves	RF10033CABE	-88.07176126	Cold	0.222942042
2080-2099	ssp26	mean	Other broadleaves	RF10033CABE	-88.07176126	Cold	0.222942042
2040-2059	ssp45	mean	Other broadleaves	RF10033CABE	-88.07176126	Cold	0.222942042
2080-2099	ssp45	mean	Other broadleaves	RF10033CABE	-88.07176126	Cold	0.222942042
2040-2059	ssp70	mean	Other broadleaves	RF10033CABE	-88.07176126	Cold	0.222942042
2080-2099	ssp70	mean	Other broadleaves	RF10033CABE	-88.07176126	Cold	0.222942042
2040-2059	ssp85	mean	Other broadleaves	RF10033CABE	-88.07176126	Cold	0.222942042
2080-2099	ssp85	mean	Other broadleaves	RF10033CABE	-88.07176126	Cold	0.222942042
2040-2059	ssp26	cool	QU	RF10034QUPE	-88.07176126	Cold	0.463608839
2080-2099	ssp26	cool	QU	RF10034QUPE	-88.07176126	Cold	0.454535578
2040-2059	ssp45	cool	QU	RF10034QUPE	-88.07176126	Cold	0.452088622
2080-2099	ssp45	cool	QU	RF10034QUPE	-88.07176126	Cold	0.415676491
2040-2059	ssp70	cool	QU	RF10034QUPE	-88.07176126	Cold	0.438827472
2080-2099	ssp70	cool	QU	RF10034QUPE	-88.07176126	Cold	0.365021791
2040-2059	ssp85	cool	QU	RF10034QUPE	-88.07176126	Cold	0.421858481
2080-2099	ssp85	cool	QU	RF10034QUPE	-88.07176126	Cold	0.294084203
1961-2020	baseline	mean	QU	RF10034QUPE	-88.07176126	Cold	0.32245845
2040-2059	ssp26	mean	QU	RF10034QUPE	-88.07176126	Cold	0.338661068
2080-2099	ssp26	mean	QU	RF10034QUPE	-88.07176126	Cold	0.335497321
2040-2059	ssp45	mean	QU	RF10034QUPE	-88.07176126	Cold	0.336323083
2080-2099	ssp45	mean	QU	RF10034QUPE	-88.07176126	Cold	0.292218087
2040-2059	ssp70	mean	QU	RF10034QUPE	-88.07176126	Cold	0.328866351
2080-2099	ssp70	mean	QU	RF10034QUPE	-88.07176126	Cold	0.222942042
2040-2059	ssp85	mean	QU	RF10034QUPE	-88.07176126	Cold	0.292489228
2080-2099	ssp85	mean	QU	RF10034QUPE	-88.07176126	Cold	0.185364751
2040-2059	ssp26	cool	Other broadleaves	RF10035TICO	-88.07176126	Cold	0.308108703
2080-2099	ssp26	cool	Other broadleaves	RF10035TICO	-88.07176126	Cold	0.300884965
2040-2059	ssp45	cool	Other broadleaves	RF10035TICO	-88.07176126	Cold	0.302075912
2080-2099	ssp45	cool	Other broadleaves	RF10035TICO	-88.07176126	Cold	0.282868793
2040-2059	ssp70	cool	Other broadleaves	RF10035TICO	-88.07176126	Cold	0.296490999
2080-2099	ssp70	cool	Other broadleaves	RF10035TICO	-88.07176126	Cold	0.25775923
2040-2059	ssp85	cool	Other broadleaves	RF10035TICO	-88.07176126	Cold	0.289201482
2080-2099	ssp85	cool	Other broadleaves	RF10035TICO	-88.07176126	Cold	0.233150846
1961-2020	baseline	mean	Other broadleaves	RF10035TICO	-88.07176126	Cold	0.248282176
2040-2059	ssp26	mean	Other broadleaves	RF10035TICO	-88.07176126	Cold	0.25106289
2080-2099	ssp26	mean	Other broadleaves	RF10035TICO	-88.07176126	Cold	0.246841058
2040-2059	ssp45	mean	Other broadleaves	RF10035TICO	-88.07176126	Cold	0.246579133
2080-2099	ssp45	mean	Other broadleaves	RF10035TICO	-88.07176126	Cold	0.228603084
2040-2059	ssp70	mean	Other broadleaves	RF10035TICO	-88.07176126	Cold	0.241822661
2080-2099	ssp70	mean	Other broadleaves	RF10035TICO	-88.07176126	Cold	0.193312473
2040-2059	ssp85	mean	Other broadleaves	RF10035TICO	-88.07176126	Cold	0.23479995
2080-2099	ssp85	mean	Other broadleaves	RF10035TICO	-88.07176126	Cold	0.141128644
2040-2059	ssp26	cool	Other broadleaves	RF10036ACPL	-88.07176126	Cold	0.549580287
2080-2099	ssp26	cool	Other broadleaves	RF10036ACPL	-88.07176126	Cold	0.545072702
2040-2059	ssp45	cool	Other broadleaves	RF10036ACPL	-88.07176126	Cold	0.536823581
2080-2099	ssp45	cool	Other broadleaves	RF10036ACPL	-88.07176126	Cold	0.488209241
2040-2059	ssp70	cool	Other broadleaves	RF10036ACPL	-88.07176126	Cold	0.522201144
2080-2099	ssp70	cool	Other broadleaves	RF10036ACPL	-88.07176126	Cold	0.430825682
2040-2059	ssp85	cool	Other broadleaves	RF10036ACPL	-88.07176126	Cold	0.499155569
2080-2099	ssp85	cool	Other broadleaves	RF10036ACPL	-88.07176126	Cold	0.382201302
1961-2020	baseline	mean	Other broadleaves	RF10036ACPL	-88.07176126	Cold	0.40227577
2040-2059	ssp26	mean	Other broadleaves	RF10036ACPL	-88.07176126	Cold	0.362400266
2080-2099	ssp26	mean	Other broadleaves	RF10036ACPL	-88.07176126	Cold	0.359284147
2040-2059	ssp45	mean	Other broadleaves	RF10036ACPL	-88.07176126	Cold	0.360097477
2080-2099	ssp45	mean	Other broadleaves	RF10036ACPL	-88.07176126	Cold	0.349509757
2040-2059	ssp70	mean	Other broadleaves	RF10036ACPL	-88.07176126	Cold	0.357429475
2080-2099	ssp70	mean	Other broadleaves	RF10036ACPL	-88.07176126	Cold	0.29791067
2040-2059	ssp85	mean	Other broadleaves	RF10036ACPL	-88.07176126	Cold	0.351808587
2080-2099	ssp85	mean	Other broadleaves	RF10036ACPL	-88.07176126	Cold	0.226118514
2040-2059	ssp26	cool	Other broadleaves	RF10030CABE	-88.06968406	Cold	0.538121662
2080-2099	ssp26	cool	Other broadleaves	RF10030CABE	-88.06968406	Cold	0.529915548
2040-2059	ssp45	cool	Other broadleaves	RF10030CABE	-88.06968406	Cold	0.527702419
2080-2099	ssp45	cool	Other broadleaves	RF10030CABE	-88.06968406	Cold	0.468072755
2040-2059	ssp70	cool	Other broadleaves	RF10030CABE	-88.06968406	Cold	0.515184822
2080-2099	ssp70	cool	Other broadleaves	RF10030CABE	-88.06968406	Cold	0.406553388
2040-2059	ssp85	cool	Other broadleaves	RF10030CABE	-88.06968406	Cold	0.474142288
2080-2099	ssp85	cool	Other broadleaves	RF10030CABE	-88.06968406	Cold	0.343354915
1961-2020	baseline	mean	Other broadleaves	RF10030CABE	-88.06968406	Cold	0.400895176
2040-2059	ssp26	mean	Other broadleaves	RF10030CABE	-88.06968406	Cold	0.358021986
2080-2099	ssp26	mean	Other broadleaves	RF10030CABE	-88.06968406	Cold	0.355160583
2040-2059	ssp45	mean	Other broadleaves	RF10030CABE	-88.06968406	Cold	0.355907416
2080-2099	ssp45	mean	Other broadleaves	RF10030CABE	-88.06968406	Cold	0.346185154
2040-2059	ssp70	mean	Other broadleaves	RF10030CABE	-88.06968406	Cold	0.353457506
2080-2099	ssp70	mean	Other broadleaves	RF10030CABE	-88.06968406	Cold	0.296436377
2040-2059	ssp85	mean	Other broadleaves	RF10030CABE	-88.06968406	Cold	0.348183326
2080-2099	ssp85	mean	Other broadleaves	RF10030CABE	-88.06968406	Cold	0.221532541
2040-2059	ssp26	cool	QU	RF10031QUPE	-88.06968406	Cold	0.290884739
2080-2099	ssp26	cool	QU	RF10031QUPE	-88.06968406	Cold	0.286919476
2040-2059	ssp45	cool	QU	RF10031QUPE	-88.06968406	Cold	0.287954419
2080-2099	ssp45	cool	QU	RF10031QUPE	-88.06968406	Cold	0.274481541
2040-2059	ssp70	cool	QU	RF10031QUPE	-88.06968406	Cold	0.284530179
2080-2099	ssp70	cool	QU	RF10031QUPE	-88.06968406	Cold	0.239538514
2040-2059	ssp85	cool	QU	RF10031QUPE	-88.06968406	Cold	0.279034526
2080-2099	ssp85	cool	QU	RF10031QUPE	-88.06968406	Cold	0.2182669
1961-2020	baseline	mean	QU	RF10031QUPE	-88.06968406	Cold	0.228639715
2040-2059	ssp26	mean	QU	RF10031QUPE	-88.06968406	Cold	0.205594787
2080-2099	ssp26	mean	QU	RF10031QUPE	-88.06968406	Cold	0.203798529
2040-2059	ssp45	mean	QU	RF10031QUPE	-88.06968406	Cold	0.202406085
2080-2099	ssp45	mean	QU	RF10031QUPE	-88.06968406	Cold	0.191347095
2040-2059	ssp70	mean	QU	RF10031QUPE	-88.06968406	Cold	0.199309976
2080-2099	ssp70	mean	QU	RF10031QUPE	-88.06968406	Cold	0.157124114
2040-2059	ssp85	mean	QU	RF10031QUPE	-88.06968406	Cold	0.194323443
2080-2099	ssp85	mean	QU	RF10031QUPE	-88.06968406	Cold	0.107097613
2040-2059	ssp26	cool	Other broadleaves	RF10032TICO	-88.06968406	Cold	0.27012236
2080-2099	ssp26	cool	Other broadleaves	RF10032TICO	-88.06968406	Cold	0.259347112
2040-2059	ssp45	cool	Other broadleaves	RF10032TICO	-88.06968406	Cold	0.262159476
2080-2099	ssp45	cool	Other broadleaves	RF10032TICO	-88.06968406	Cold	0.228360956
2040-2059	ssp70	cool	Other broadleaves	RF10032TICO	-88.06968406	Cold	0.253284184
2080-2099	ssp70	cool	Other broadleaves	RF10032TICO	-88.06968406	Cold	0.222945751
2040-2059	ssp85	cool	Other broadleaves	RF10032TICO	-88.06968406	Cold	0.241391689
2080-2099	ssp85	cool	Other broadleaves	RF10032TICO	-88.06968406	Cold	0.222945751
2040-2059	ssp26	dry	Other broadleaves	RF10032TICO	-88.06968406	Cold	0.222945751
2080-2099	ssp26	dry	Other broadleaves	RF10032TICO	-88.06968406	Cold	0.222945751
2040-2059	ssp45	dry	Other broadleaves	RF10032TICO	-88.06968406	Cold	0.220184297
2080-2099	ssp45	dry	Other broadleaves	RF10032TICO	-88.06968406	Cold	0.110408267
2040-2059	ssp70	dry	Other broadleaves	RF10032TICO	-88.06968406	Cold	0.213788166
2080-2099	ssp70	dry	Other broadleaves	RF10032TICO	-88.06968406	Cold	0.110408267
2040-2059	ssp85	dry	Other broadleaves	RF10032TICO	-88.06968406	Cold	0.113762938
2080-2099	ssp85	dry	Other broadleaves	RF10032TICO	-88.06968406	Cold	0.032551604
1961-2020	baseline	mean	Other broadleaves	RF10032TICO	-88.06968406	Cold	0.272808866
2040-2059	ssp26	mean	Other broadleaves	RF10032TICO	-88.06968406	Cold	0.222945751
2080-2099	ssp26	mean	Other broadleaves	RF10032TICO	-88.06968406	Cold	0.222945751
2040-2059	ssp45	mean	Other broadleaves	RF10032TICO	-88.06968406	Cold	0.222945751
2080-2099	ssp45	mean	Other broadleaves	RF10032TICO	-88.06968406	Cold	0.222945751
2040-2059	ssp70	mean	Other broadleaves	RF10032TICO	-88.06968406	Cold	0.222945751
2080-2099	ssp70	mean	Other broadleaves	RF10032TICO	-88.06968406	Cold	0.198262539
2040-2059	ssp85	mean	Other broadleaves	RF10032TICO	-88.06968406	Cold	0.222375031
2080-2099	ssp85	mean	Other broadleaves	RF10032TICO	-88.06968406	Cold	0.155795199
2040-2059	ssp26	cool	QU	RF10059QUPE	-88.0660156	Cold	0.248491835
2080-2099	ssp26	cool	QU	RF10059QUPE	-88.0660156	Cold	0.242419182
2040-2059	ssp45	cool	QU	RF10059QUPE	-88.0660156	Cold	0.243878296
2080-2099	ssp45	cool	QU	RF10059QUPE	-88.0660156	Cold	0.225309672
2040-2059	ssp70	cool	QU	RF10059QUPE	-88.0660156	Cold	0.234001954
2080-2099	ssp70	cool	QU	RF10059QUPE	-88.0660156	Cold	0.218849879
2040-2059	ssp85	cool	QU	RF10059QUPE	-88.0660156	Cold	0.231951108
2080-2099	ssp85	cool	QU	RF10059QUPE	-88.0660156	Cold	0.200069381
2040-2059	ssp26	dry	QU	RF10059QUPE	-88.0660156	Cold	0.027222847
2080-2099	ssp26	dry	QU	RF10059QUPE	-88.0660156	Cold	0.05977604
1961-2020	baseline	mean	QU	RF10059QUPE	-88.0660156	Cold	0.215481363
2040-2059	ssp26	mean	QU	RF10059QUPE	-88.0660156	Cold	0.202288257
2080-2099	ssp26	mean	QU	RF10059QUPE	-88.0660156	Cold	0.199537328
2040-2059	ssp45	mean	QU	RF10059QUPE	-88.0660156	Cold	0.19740476
2080-2099	ssp45	mean	QU	RF10059QUPE	-88.0660156	Cold	0.180468175
2040-2059	ssp70	mean	QU	RF10059QUPE	-88.0660156	Cold	0.192663151
2080-2099	ssp70	mean	QU	RF10059QUPE	-88.0660156	Cold	0.110412766
2040-2059	ssp85	mean	QU	RF10059QUPE	-88.0660156	Cold	0.185813147
2080-2099	ssp85	mean	QU	RF10059QUPE	-88.0660156	Cold	0.105026891
2040-2059	ssp26	cool	QU	C004011QURO	-86.37345002	Cold	0.371659221
2080-2099	ssp26	cool	QU	C004011QURO	-86.37345002	Cold	0.365950258
2040-2059	ssp45	cool	QU	C004011QURO	-86.37345002	Cold	0.363460483
2080-2099	ssp45	cool	QU	C004011QURO	-86.37345002	Cold	0.330165484
2040-2059	ssp70	cool	QU	C004011QURO	-86.37345002	Cold	0.353479347
2080-2099	ssp70	cool	QU	C004011QURO	-86.37345002	Cold	0.295205497
2040-2059	ssp85	cool	QU	C004011QURO	-86.37345002	Cold	0.341718727
2080-2099	ssp85	cool	QU	C004011QURO	-86.37345002	Cold	0.275859257
2040-2059	ssp26	dry	QU	C004011QURO	-86.37345002	Cold	0.23475974
2080-2099	ssp26	dry	QU	C004011QURO	-86.37345002	Cold	0.248810038
2040-2059	ssp45	dry	QU	C004011QURO	-86.37345002	Cold	0.209072113
2080-2099	ssp45	dry	QU	C004011QURO	-86.37345002	Cold	0.200298159
2040-2059	ssp70	dry	QU	C004011QURO	-86.37345002	Cold	0.206674173
2080-2099	ssp70	dry	QU	C004011QURO	-86.37345002	Cold	0.187513427
2040-2059	ssp85	dry	QU	C004011QURO	-86.37345002	Cold	0.203882913
2080-2099	ssp85	dry	QU	C004011QURO	-86.37345002	Cold	0.152919578
1961-2020	baseline	mean	QU	C004011QURO	-86.37345002	Cold	0.363388402
2040-2059	ssp26	mean	QU	C004011QURO	-86.37345002	Cold	0.295876836
2080-2099	ssp26	mean	QU	C004011QURO	-86.37345002	Cold	0.292839725
2040-2059	ssp45	mean	QU	C004011QURO	-86.37345002	Cold	0.292034389
2080-2099	ssp45	mean	QU	C004011QURO	-86.37345002	Cold	0.279937019
2040-2059	ssp70	mean	QU	C004011QURO	-86.37345002	Cold	0.288500324
2080-2099	ssp70	mean	QU	C004011QURO	-86.37345002	Cold	0.25153265
2040-2059	ssp85	mean	QU	C004011QURO	-86.37345002	Cold	0.285183426
2080-2099	ssp85	mean	QU	C004011QURO	-86.37345002	Cold	0.218603932
2040-2059	ssp26	cool	PC	M000037PCAB	-84.61787189	Cold	0.427126934
2080-2099	ssp26	cool	PC	M000037PCAB	-84.61787189	Cold	0.424268685
2040-2059	ssp45	cool	PC	M000037PCAB	-84.61787189	Cold	0.421277804
2080-2099	ssp45	cool	PC	M000037PCAB	-84.61787189	Cold	0.40241523
2040-2059	ssp70	cool	PC	M000037PCAB	-84.61787189	Cold	0.418345236
2080-2099	ssp70	cool	PC	M000037PCAB	-84.61787189	Cold	0.353323254
2040-2059	ssp85	cool	PC	M000037PCAB	-84.61787189	Cold	0.40700893
2080-2099	ssp85	cool	PC	M000037PCAB	-84.61787189	Cold	0.303950777
2040-2059	ssp26	dry	PC	M000037PCAB	-84.61787189	Cold	0.210873455
2080-2099	ssp26	dry	PC	M000037PCAB	-84.61787189	Cold	0.208822268
2040-2059	ssp45	dry	PC	M000037PCAB	-84.61787189	Cold	0.208278792
2080-2099	ssp45	dry	PC	M000037PCAB	-84.61787189	Cold	0.202391988
2040-2059	ssp70	dry	PC	M000037PCAB	-84.61787189	Cold	0.206384674
2080-2099	ssp70	dry	PC	M000037PCAB	-84.61787189	Cold	0.165791068
2040-2059	ssp85	dry	PC	M000037PCAB	-84.61787189	Cold	0.203681061
2080-2099	ssp85	dry	PC	M000037PCAB	-84.61787189	Cold	0.102849005
1961-2020	baseline	mean	PC	M000037PCAB	-84.61787189	Cold	0.379702309
2040-2059	ssp26	mean	PC	M000037PCAB	-84.61787189	Cold	0.320139366
2080-2099	ssp26	mean	PC	M000037PCAB	-84.61787189	Cold	0.316760864
2040-2059	ssp45	mean	PC	M000037PCAB	-84.61787189	Cold	0.315912938
2080-2099	ssp45	mean	PC	M000037PCAB	-84.61787189	Cold	0.302889889
2040-2059	ssp70	mean	PC	M000037PCAB	-84.61787189	Cold	0.313525043
2080-2099	ssp70	mean	PC	M000037PCAB	-84.61787189	Cold	0.256466752
2040-2059	ssp85	mean	PC	M000037PCAB	-84.61787189	Cold	0.307479591
2080-2099	ssp85	mean	PC	M000037PCAB	-84.61787189	Cold	0.19734019
2040-2059	ssp26	cool	PC	M000036PCAB	-83.7697444	Cold	0.386394322
2080-2099	ssp26	cool	PC	M000036PCAB	-83.7697444	Cold	0.383587674
2040-2059	ssp45	cool	PC	M000036PCAB	-83.7697444	Cold	0.380650914
2080-2099	ssp45	cool	PC	M000036PCAB	-83.7697444	Cold	0.344687175
2040-2059	ssp70	cool	PC	M000036PCAB	-83.7697444	Cold	0.37559527
2080-2099	ssp70	cool	PC	M000036PCAB	-83.7697444	Cold	0.291385983
2040-2059	ssp85	cool	PC	M000036PCAB	-83.7697444	Cold	0.348450869
2080-2099	ssp85	cool	PC	M000036PCAB	-83.7697444	Cold	0.252450952
2040-2059	ssp26	dry	PC	M000036PCAB	-83.7697444	Cold	0.196220624
2080-2099	ssp26	dry	PC	M000036PCAB	-83.7697444	Cold	0.193287409
2040-2059	ssp45	dry	PC	M000036PCAB	-83.7697444	Cold	0.192839725
2080-2099	ssp45	dry	PC	M000036PCAB	-83.7697444	Cold	0.184503863
2040-2059	ssp70	dry	PC	M000036PCAB	-83.7697444	Cold	0.187846023
2080-2099	ssp70	dry	PC	M000036PCAB	-83.7697444	Cold	0.098019047
2040-2059	ssp85	dry	PC	M000036PCAB	-83.7697444	Cold	0.165286389
2080-2099	ssp85	dry	PC	M000036PCAB	-83.7697444	Cold	0.056183855
1961-2020	baseline	mean	PC	M000036PCAB	-83.7697444	Cold	0.320744575
2040-2059	ssp26	mean	PC	M000036PCAB	-83.7697444	Cold	0.290758255
2080-2099	ssp26	mean	PC	M000036PCAB	-83.7697444	Cold	0.286065627
2040-2059	ssp45	mean	PC	M000036PCAB	-83.7697444	Cold	0.285297624
2080-2099	ssp45	mean	PC	M000036PCAB	-83.7697444	Cold	0.24824274
2040-2059	ssp70	mean	PC	M000036PCAB	-83.7697444	Cold	0.279498639
2080-2099	ssp70	mean	PC	M000036PCAB	-83.7697444	Cold	0.19135893
2040-2059	ssp85	mean	PC	M000036PCAB	-83.7697444	Cold	0.251038681
2080-2099	ssp85	mean	PC	M000036PCAB	-83.7697444	Cold	0.179479487
2040-2059	ssp26	cool	PC	V002086PCAB	-83.1414004	Cold	0.317388387
2080-2099	ssp26	cool	PC	V002086PCAB	-83.1414004	Cold	0.31097827
2040-2059	ssp45	cool	PC	V002086PCAB	-83.1414004	Cold	0.308618244
2080-2099	ssp45	cool	PC	V002086PCAB	-83.1414004	Cold	0.277191277
2040-2059	ssp70	cool	PC	V002086PCAB	-83.1414004	Cold	0.300164756
2080-2099	ssp70	cool	PC	V002086PCAB	-83.1414004	Cold	0.233633237
2040-2059	ssp85	cool	PC	V002086PCAB	-83.1414004	Cold	0.292867578
2080-2099	ssp85	cool	PC	V002086PCAB	-83.1414004	Cold	0.216731075
1961-2020	baseline	mean	PC	V002086PCAB	-83.1414004	Cold	0.28960186
2040-2059	ssp26	mean	PC	V002086PCAB	-83.1414004	Cold	0.233559508
2080-2099	ssp26	mean	PC	V002086PCAB	-83.1414004	Cold	0.227149391
2040-2059	ssp45	mean	PC	V002086PCAB	-83.1414004	Cold	0.225024927
2080-2099	ssp45	mean	PC	V002086PCAB	-83.1414004	Cold	0.213962433
2040-2059	ssp70	mean	PC	V002086PCAB	-83.1414004	Cold	0.217709118
2080-2099	ssp70	mean	PC	V002086PCAB	-83.1414004	Cold	0.213269778
2040-2059	ssp85	mean	PC	V002086PCAB	-83.1414004	Cold	0.213962433
2080-2099	ssp85	mean	PC	V002086PCAB	-83.1414004	Cold	0.188424363
2040-2059	ssp26	cool	PC	M000040PCAB	-82.56072065	Cold	0.38538726
2080-2099	ssp26	cool	PC	M000040PCAB	-82.56072065	Cold	0.346040109
2040-2059	ssp45	cool	PC	M000040PCAB	-82.56072065	Cold	0.355017657
2080-2099	ssp45	cool	PC	M000040PCAB	-82.56072065	Cold	0.311302978
2040-2059	ssp70	cool	PC	M000040PCAB	-82.56072065	Cold	0.318966008
2080-2099	ssp70	cool	PC	M000040PCAB	-82.56072065	Cold	0.291385013
2040-2059	ssp85	cool	PC	M000040PCAB	-82.56072065	Cold	0.315442071
2080-2099	ssp85	cool	PC	M000040PCAB	-82.56072065	Cold	0.252627947
2040-2059	ssp26	dry	PC	M000040PCAB	-82.56072065	Cold	0.195647968
2080-2099	ssp26	dry	PC	M000040PCAB	-82.56072065	Cold	0.192770041
2040-2059	ssp45	dry	PC	M000040PCAB	-82.56072065	Cold	0.167178587
2080-2099	ssp45	dry	PC	M000040PCAB	-82.56072065	Cold	0.160274461
2040-2059	ssp70	dry	PC	M000040PCAB	-82.56072065	Cold	0.160857681
2080-2099	ssp70	dry	PC	M000040PCAB	-82.56072065	Cold	0.097683507
2040-2059	ssp85	dry	PC	M000040PCAB	-82.56072065	Cold	0.161336211
2080-2099	ssp85	dry	PC	M000040PCAB	-82.56072065	Cold	0.052303123
1961-2020	baseline	mean	PC	M000040PCAB	-82.56072065	Cold	0.303818354
2040-2059	ssp26	mean	PC	M000040PCAB	-82.56072065	Cold	0.237445294
2080-2099	ssp26	mean	PC	M000040PCAB	-82.56072065	Cold	0.205384999
2040-2059	ssp45	mean	PC	M000040PCAB	-82.56072065	Cold	0.20486198
2080-2099	ssp45	mean	PC	M000040PCAB	-82.56072065	Cold	0.199190723
2040-2059	ssp70	mean	PC	M000040PCAB	-82.56072065	Cold	0.20306874
2080-2099	ssp70	mean	PC	M000040PCAB	-82.56072065	Cold	0.190907027
2040-2059	ssp85	mean	PC	M000040PCAB	-82.56072065	Cold	0.201746617
2080-2099	ssp85	mean	PC	M000040PCAB	-82.56072065	Cold	0.157912853
2040-2059	ssp26	cool	PC	M000039PCAB	-82.55370123	Cold	0.394375884
2080-2099	ssp26	cool	PC	M000039PCAB	-82.55370123	Cold	0.390334999
2040-2059	ssp45	cool	PC	M000039PCAB	-82.55370123	Cold	0.386183846
2080-2099	ssp45	cool	PC	M000039PCAB	-82.55370123	Cold	0.363427967
2040-2059	ssp70	cool	PC	M000039PCAB	-82.55370123	Cold	0.380038362
2080-2099	ssp70	cool	PC	M000039PCAB	-82.55370123	Cold	0.325764505
2040-2059	ssp85	cool	PC	M000039PCAB	-82.55370123	Cold	0.368990561
2080-2099	ssp85	cool	PC	M000039PCAB	-82.55370123	Cold	0.290533305
2040-2059	ssp26	dry	PC	M000039PCAB	-82.55370123	Cold	0.20108008
2080-2099	ssp26	dry	PC	M000039PCAB	-82.55370123	Cold	0.198337412
2040-2059	ssp45	dry	PC	M000039PCAB	-82.55370123	Cold	0.197870417
2080-2099	ssp45	dry	PC	M000039PCAB	-82.55370123	Cold	0.189167923
2040-2059	ssp70	dry	PC	M000039PCAB	-82.55370123	Cold	0.19267516
2080-2099	ssp70	dry	PC	M000039PCAB	-82.55370123	Cold	0.153953016
2040-2059	ssp85	dry	PC	M000039PCAB	-82.55370123	Cold	0.192329641
2080-2099	ssp85	dry	PC	M000039PCAB	-82.55370123	Cold	0.092322562
1961-2020	baseline	mean	PC	M000039PCAB	-82.55370123	Cold	0.356518263
2040-2059	ssp26	mean	PC	M000039PCAB	-82.55370123	Cold	0.296029486
2080-2099	ssp26	mean	PC	M000039PCAB	-82.55370123	Cold	0.291129801
2040-2059	ssp45	mean	PC	M000039PCAB	-82.55370123	Cold	0.290328543
2080-2099	ssp45	mean	PC	M000039PCAB	-82.55370123	Cold	0.276910001
2040-2059	ssp70	mean	PC	M000039PCAB	-82.55370123	Cold	0.287813076
2080-2099	ssp70	mean	PC	M000039PCAB	-82.55370123	Cold	0.23546122
2040-2059	ssp85	mean	PC	M000039PCAB	-82.55370123	Cold	0.281908379
2080-2099	ssp85	mean	PC	M000039PCAB	-82.55370123	Cold	0.186347814
2040-2059	ssp26	cool	PC	M000038PCAB	-82.54620176	Cold	0.400158707
2080-2099	ssp26	cool	PC	M000038PCAB	-82.54620176	Cold	0.397759772
2040-2059	ssp45	cool	PC	M000038PCAB	-82.54620176	Cold	0.394746864
2080-2099	ssp45	cool	PC	M000038PCAB	-82.54620176	Cold	0.374345964
2040-2059	ssp70	cool	PC	M000038PCAB	-82.54620176	Cold	0.391093638
2080-2099	ssp70	cool	PC	M000038PCAB	-82.54620176	Cold	0.324286129
2040-2059	ssp85	cool	PC	M000038PCAB	-82.54620176	Cold	0.380349386
2080-2099	ssp85	cool	PC	M000038PCAB	-82.54620176	Cold	0.278163985
2040-2059	ssp26	dry	PC	M000038PCAB	-82.54620176	Cold	0.19320869
2080-2099	ssp26	dry	PC	M000038PCAB	-82.54620176	Cold	0.190702035
2040-2059	ssp45	dry	PC	M000038PCAB	-82.54620176	Cold	0.190300483
2080-2099	ssp45	dry	PC	M000038PCAB	-82.54620176	Cold	0.182662048
2040-2059	ssp70	dry	PC	M000038PCAB	-82.54620176	Cold	0.186954268
2080-2099	ssp70	dry	PC	M000038PCAB	-82.54620176	Cold	0.147708641
2040-2059	ssp85	dry	PC	M000038PCAB	-82.54620176	Cold	0.1854904
2080-2099	ssp85	dry	PC	M000038PCAB	-82.54620176	Cold	0.089846546
1961-2020	baseline	mean	PC	M000038PCAB	-82.54620176	Cold	0.350444212
2040-2059	ssp26	mean	PC	M000038PCAB	-82.54620176	Cold	0.292248588
2080-2099	ssp26	mean	PC	M000038PCAB	-82.54620176	Cold	0.28823803
2040-2059	ssp45	mean	PC	M000038PCAB	-82.54620176	Cold	0.287582094
2080-2099	ssp45	mean	PC	M000038PCAB	-82.54620176	Cold	0.276598521
2040-2059	ssp70	mean	PC	M000038PCAB	-82.54620176	Cold	0.285523105
2080-2099	ssp70	mean	PC	M000038PCAB	-82.54620176	Cold	0.23499992
2040-2059	ssp85	mean	PC	M000038PCAB	-82.54620176	Cold	0.280338928
2080-2099	ssp85	mean	PC	M000038PCAB	-82.54620176	Cold	0.176924768
2040-2059	ssp26	cool	QU	M000056QUSP	-82.14886453	Cold	0.348595538
2080-2099	ssp26	cool	QU	M000056QUSP	-82.14886453	Cold	0.356809759
2040-2059	ssp45	cool	QU	M000056QUSP	-82.14886453	Cold	0.341638994
2080-2099	ssp45	cool	QU	M000056QUSP	-82.14886453	Cold	0.323598797
2040-2059	ssp70	cool	QU	M000056QUSP	-82.14886453	Cold	0.336642411
2080-2099	ssp70	cool	QU	M000056QUSP	-82.14886453	Cold	0.281403617
2040-2059	ssp85	cool	QU	M000056QUSP	-82.14886453	Cold	0.331148988
2080-2099	ssp85	cool	QU	M000056QUSP	-82.14886453	Cold	0.245650354
2040-2059	ssp26	dry	QU	M000056QUSP	-82.14886453	Cold	0.197143973
2080-2099	ssp26	dry	QU	M000056QUSP	-82.14886453	Cold	0.193046151
2040-2059	ssp45	dry	QU	M000056QUSP	-82.14886453	Cold	0.191778666
2080-2099	ssp45	dry	QU	M000056QUSP	-82.14886453	Cold	0.182081909
2040-2059	ssp70	dry	QU	M000056QUSP	-82.14886453	Cold	0.187669905
2080-2099	ssp70	dry	QU	M000056QUSP	-82.14886453	Cold	0.145821256
2040-2059	ssp85	dry	QU	M000056QUSP	-82.14886453	Cold	0.184574859
2080-2099	ssp85	dry	QU	M000056QUSP	-82.14886453	Cold	0.08373827
1961-2020	baseline	mean	QU	M000056QUSP	-82.14886453	Cold	0.31642429
2040-2059	ssp26	mean	QU	M000056QUSP	-82.14886453	Cold	0.280637697
2080-2099	ssp26	mean	QU	M000056QUSP	-82.14886453	Cold	0.275602877
2040-2059	ssp45	mean	QU	M000056QUSP	-82.14886453	Cold	0.273073073
2080-2099	ssp45	mean	QU	M000056QUSP	-82.14886453	Cold	0.237075157
2040-2059	ssp70	mean	QU	M000056QUSP	-82.14886453	Cold	0.265684421
2080-2099	ssp70	mean	QU	M000056QUSP	-82.14886453	Cold	0.186985023
2040-2059	ssp85	mean	QU	M000056QUSP	-82.14886453	Cold	0.241936831
2080-2099	ssp85	mean	QU	M000056QUSP	-82.14886453	Cold	0.17400098
2040-2059	ssp26	cool	PI	C004061PISY	-80.56890004	Cold	0.401973444
2080-2099	ssp26	cool	PI	C004061PISY	-80.56890004	Cold	0.395502516
2040-2059	ssp45	cool	PI	C004061PISY	-80.56890004	Cold	0.39160263
2080-2099	ssp45	cool	PI	C004061PISY	-80.56890004	Cold	0.362364518
2040-2059	ssp70	cool	PI	C004061PISY	-80.56890004	Cold	0.384543712
2080-2099	ssp70	cool	PI	C004061PISY	-80.56890004	Cold	0.324785988
2040-2059	ssp85	cool	PI	C004061PISY	-80.56890004	Cold	0.371819751
2080-2099	ssp85	cool	PI	C004061PISY	-80.56890004	Cold	0.289715969
2040-2059	ssp26	dry	PI	C004061PISY	-80.56890004	Cold	0.195454611
2080-2099	ssp26	dry	PI	C004061PISY	-80.56890004	Cold	0.192811023
2040-2059	ssp45	dry	PI	C004061PISY	-80.56890004	Cold	0.190414572
2080-2099	ssp45	dry	PI	C004061PISY	-80.56890004	Cold	0.158410958
2040-2059	ssp70	dry	PI	C004061PISY	-80.56890004	Cold	0.103649213
2080-2099	ssp70	dry	PI	C004061PISY	-80.56890004	Cold	0.032149251
2040-2059	ssp85	dry	PI	C004061PISY	-80.56890004	Cold	0.1028477
2080-2099	ssp85	dry	PI	C004061PISY	-80.56890004	Cold	0.027621835
1961-2020	baseline	mean	PI	C004061PISY	-80.56890004	Cold	0.383363179
2040-2059	ssp26	mean	PI	C004061PISY	-80.56890004	Cold	0.330234203
2080-2099	ssp26	mean	PI	C004061PISY	-80.56890004	Cold	0.323154128
2040-2059	ssp45	mean	PI	C004061PISY	-80.56890004	Cold	0.320880974
2080-2099	ssp45	mean	PI	C004061PISY	-80.56890004	Cold	0.291189725
2040-2059	ssp70	mean	PI	C004061PISY	-80.56890004	Cold	0.313579213
2080-2099	ssp70	mean	PI	C004061PISY	-80.56890004	Cold	0.257207629
2040-2059	ssp85	mean	PI	C004061PISY	-80.56890004	Cold	0.303281588
2080-2099	ssp85	mean	PI	C004061PISY	-80.56890004	Cold	0.217488098
2040-2059	ssp26	cool	QU	T005035QUPE	-80.53021467	Cold	0.436119874
2080-2099	ssp26	cool	QU	T005035QUPE	-80.53021467	Cold	0.429705188
2040-2059	ssp45	cool	QU	T005035QUPE	-80.53021467	Cold	0.421067146
2080-2099	ssp45	cool	QU	T005035QUPE	-80.53021467	Cold	0.383391595
2040-2059	ssp70	cool	QU	T005035QUPE	-80.53021467	Cold	0.41405732
2080-2099	ssp70	cool	QU	T005035QUPE	-80.53021467	Cold	0.342441349
2040-2059	ssp85	cool	QU	T005035QUPE	-80.53021467	Cold	0.396142798
2080-2099	ssp85	cool	QU	T005035QUPE	-80.53021467	Cold	0.304772174
2040-2059	ssp26	dry	QU	T005035QUPE	-80.53021467	Cold	0.186961824
2080-2099	ssp26	dry	QU	T005035QUPE	-80.53021467	Cold	0.184495885
2040-2059	ssp45	dry	QU	T005035QUPE	-80.53021467	Cold	0.183524151
2080-2099	ssp45	dry	QU	T005035QUPE	-80.53021467	Cold	0.17505661
2040-2059	ssp70	dry	QU	T005035QUPE	-80.53021467	Cold	0.180040037
2080-2099	ssp70	dry	QU	T005035QUPE	-80.53021467	Cold	0.090197714
2040-2059	ssp85	dry	QU	T005035QUPE	-80.53021467	Cold	0.177475274
2080-2099	ssp85	dry	QU	T005035QUPE	-80.53021467	Cold	0.108912616
1961-2020	baseline	mean	QU	T005035QUPE	-80.53021467	Cold	0.412858882
2040-2059	ssp26	mean	QU	T005035QUPE	-80.53021467	Cold	0.34572927
2080-2099	ssp26	mean	QU	T005035QUPE	-80.53021467	Cold	0.339341136
2040-2059	ssp45	mean	QU	T005035QUPE	-80.53021467	Cold	0.334430364
2080-2099	ssp45	mean	QU	T005035QUPE	-80.53021467	Cold	0.30744619
2040-2059	ssp70	mean	QU	T005035QUPE	-80.53021467	Cold	0.327182989
2080-2099	ssp70	mean	QU	T005035QUPE	-80.53021467	Cold	0.270902504
2040-2059	ssp85	mean	QU	T005035QUPE	-80.53021467	Cold	0.316279998
2080-2099	ssp85	mean	QU	T005035QUPE	-80.53021467	Cold	0.219785554
2040-2059	ssp26	cool	QU	M000057QUPE	-79.95633695	Cold	0.468628525
2080-2099	ssp26	cool	QU	M000057QUPE	-79.95633695	Cold	0.463693915
2040-2059	ssp45	cool	QU	M000057QUPE	-79.95633695	Cold	0.455439385
2080-2099	ssp45	cool	QU	M000057QUPE	-79.95633695	Cold	0.413216799
2040-2059	ssp70	cool	QU	M000057QUPE	-79.95633695	Cold	0.449193311
2080-2099	ssp70	cool	QU	M000057QUPE	-79.95633695	Cold	0.368467239
2040-2059	ssp85	cool	QU	M000057QUPE	-79.95633695	Cold	0.424525708
2080-2099	ssp85	cool	QU	M000057QUPE	-79.95633695	Cold	0.316376754
2040-2059	ssp26	dry	QU	M000057QUPE	-79.95633695	Cold	0.270454462
2080-2099	ssp26	dry	QU	M000057QUPE	-79.95633695	Cold	0.269805976
2040-2059	ssp45	dry	QU	M000057QUPE	-79.95633695	Cold	0.189403723
2080-2099	ssp45	dry	QU	M000057QUPE	-79.95633695	Cold	0.182334862
2040-2059	ssp70	dry	QU	M000057QUPE	-79.95633695	Cold	0.186598398
2080-2099	ssp70	dry	QU	M000057QUPE	-79.95633695	Cold	0.168699029
2040-2059	ssp85	dry	QU	M000057QUPE	-79.95633695	Cold	0.185120004
2080-2099	ssp85	dry	QU	M000057QUPE	-79.95633695	Cold	0.135938555
1961-2020	baseline	mean	QU	M000057QUPE	-79.95633695	Cold	0.429791374
2040-2059	ssp26	mean	QU	M000057QUPE	-79.95633695	Cold	0.359859023
2080-2099	ssp26	mean	QU	M000057QUPE	-79.95633695	Cold	0.354139962
2040-2059	ssp45	mean	QU	M000057QUPE	-79.95633695	Cold	0.351846905
2080-2099	ssp45	mean	QU	M000057QUPE	-79.95633695	Cold	0.313155105
2040-2059	ssp70	mean	QU	M000057QUPE	-79.95633695	Cold	0.344612044
2080-2099	ssp70	mean	QU	M000057QUPE	-79.95633695	Cold	0.262500989
2040-2059	ssp85	mean	QU	M000057QUPE	-79.95633695	Cold	0.320299778
2080-2099	ssp85	mean	QU	M000057QUPE	-79.95633695	Cold	0.222068003
2040-2059	ssp26	cool	PC	M000035PCAB	-79.40536724	Cold	0.255115907
2080-2099	ssp26	cool	PC	M000035PCAB	-79.40536724	Cold	0.249285095
2040-2059	ssp45	cool	PC	M000035PCAB	-79.40536724	Cold	0.248774709
2080-2099	ssp45	cool	PC	M000035PCAB	-79.40536724	Cold	0.232712013
2040-2059	ssp70	cool	PC	M000035PCAB	-79.40536724	Cold	0.247403815
2080-2099	ssp70	cool	PC	M000035PCAB	-79.40536724	Cold	0.201039797
2040-2059	ssp85	cool	PC	M000035PCAB	-79.40536724	Cold	0.239919563
2080-2099	ssp85	cool	PC	M000035PCAB	-79.40536724	Cold	0.18654238
2040-2059	ssp26	dry	PC	M000035PCAB	-79.40536724	Cold	0.170482733
2080-2099	ssp26	dry	PC	M000035PCAB	-79.40536724	Cold	0.146913476
2040-2059	ssp45	dry	PC	M000035PCAB	-79.40536724	Cold	0.147853863
2080-2099	ssp45	dry	PC	M000035PCAB	-79.40536724	Cold	0.098352351
2040-2059	ssp70	dry	PC	M000035PCAB	-79.40536724	Cold	0.099424837
2080-2099	ssp70	dry	PC	M000035PCAB	-79.40536724	Cold	0.08729813
2040-2059	ssp85	dry	PC	M000035PCAB	-79.40536724	Cold	0.103355172
2080-2099	ssp85	dry	PC	M000035PCAB	-79.40536724	Cold	0.047215218
1961-2020	baseline	mean	PC	M000035PCAB	-79.40536724	Cold	0.238983797
2040-2059	ssp26	mean	PC	M000035PCAB	-79.40536724	Cold	0.196276706
2080-2099	ssp26	mean	PC	M000035PCAB	-79.40536724	Cold	0.191892494
2040-2059	ssp45	mean	PC	M000035PCAB	-79.40536724	Cold	0.190731308
2080-2099	ssp45	mean	PC	M000035PCAB	-79.40536724	Cold	0.178149135
2040-2059	ssp70	mean	PC	M000035PCAB	-79.40536724	Cold	0.186753046
2080-2099	ssp70	mean	PC	M000035PCAB	-79.40536724	Cold	0.159770049
2040-2059	ssp85	mean	PC	M000035PCAB	-79.40536724	Cold	0.183819315
2080-2099	ssp85	mean	PC	M000035PCAB	-79.40536724	Cold	0.128592358
2040-2059	ssp26	cool	PC	V002075PCAB	-79.31793943	Cold	0.32586919
2080-2099	ssp26	cool	PC	V002075PCAB	-79.31793943	Cold	0.322475079
2040-2059	ssp45	cool	PC	V002075PCAB	-79.31793943	Cold	0.318608116
2080-2099	ssp45	cool	PC	V002075PCAB	-79.31793943	Cold	0.293039751
2040-2059	ssp70	cool	PC	V002075PCAB	-79.31793943	Cold	0.315015617
2080-2099	ssp70	cool	PC	V002075PCAB	-79.31793943	Cold	0.262906537
2040-2059	ssp85	cool	PC	V002075PCAB	-79.31793943	Cold	0.302426435
2080-2099	ssp85	cool	PC	V002075PCAB	-79.31793943	Cold	0.240984667
1961-2020	baseline	mean	PC	V002075PCAB	-79.31793943	Cold	0.290456645
2040-2059	ssp26	mean	PC	V002075PCAB	-79.31793943	Cold	0.260690473
2080-2099	ssp26	mean	PC	V002075PCAB	-79.31793943	Cold	0.25478171
2040-2059	ssp45	mean	PC	V002075PCAB	-79.31793943	Cold	0.253899822
2080-2099	ssp45	mean	PC	V002075PCAB	-79.31793943	Cold	0.238644498
2040-2059	ssp70	mean	PC	V002075PCAB	-79.31793943	Cold	0.251324308
2080-2099	ssp70	mean	PC	V002075PCAB	-79.31793943	Cold	0.20202218
2040-2059	ssp85	mean	PC	V002075PCAB	-79.31793943	Cold	0.244868439
2080-2099	ssp85	mean	PC	V002075PCAB	-79.31793943	Cold	0.162697028
2040-2059	ssp26	cool	PC	P000835PCAB	-79.18946965	Cold	0.431281163
2080-2099	ssp26	cool	PC	P000835PCAB	-79.18946965	Cold	0.426942386
2040-2059	ssp45	cool	PC	P000835PCAB	-79.18946965	Cold	0.420797659
2080-2099	ssp45	cool	PC	P000835PCAB	-79.18946965	Cold	0.383774627
2040-2059	ssp70	cool	PC	P000835PCAB	-79.18946965	Cold	0.408869773
2080-2099	ssp70	cool	PC	P000835PCAB	-79.18946965	Cold	0.340235061
2040-2059	ssp85	cool	PC	P000835PCAB	-79.18946965	Cold	0.397371464
2080-2099	ssp85	cool	PC	P000835PCAB	-79.18946965	Cold	0.302326055
2040-2059	ssp26	dry	PC	P000835PCAB	-79.18946965	Cold	0.186521379
2080-2099	ssp26	dry	PC	P000835PCAB	-79.18946965	Cold	0.183959065
2040-2059	ssp45	dry	PC	P000835PCAB	-79.18946965	Cold	0.182934654
2080-2099	ssp45	dry	PC	P000835PCAB	-79.18946965	Cold	0.175238397
2040-2059	ssp70	dry	PC	P000835PCAB	-79.18946965	Cold	0.179774486
2080-2099	ssp70	dry	PC	P000835PCAB	-79.18946965	Cold	0.1403039
2040-2059	ssp85	dry	PC	P000835PCAB	-79.18946965	Cold	0.177463101
2080-2099	ssp85	dry	PC	P000835PCAB	-79.18946965	Cold	0.047724549
1961-2020	baseline	mean	PC	P000835PCAB	-79.18946965	Cold	0.367923601
2040-2059	ssp26	mean	PC	P000835PCAB	-79.18946965	Cold	0.323087703
2080-2099	ssp26	mean	PC	P000835PCAB	-79.18946965	Cold	0.285557252
2040-2059	ssp45	mean	PC	P000835PCAB	-79.18946965	Cold	0.283726533
2080-2099	ssp45	mean	PC	P000835PCAB	-79.18946965	Cold	0.272379247
2040-2059	ssp70	mean	PC	P000835PCAB	-79.18946965	Cold	0.280601308
2080-2099	ssp70	mean	PC	P000835PCAB	-79.18946965	Cold	0.252794296
2040-2059	ssp85	mean	PC	P000835PCAB	-79.18946965	Cold	0.277410211
2080-2099	ssp85	mean	PC	P000835PCAB	-79.18946965	Cold	0.213318436
2040-2059	ssp26	cool	QU	P000845QURO	-79.18946965	Cold	0.457650352
2080-2099	ssp26	cool	QU	P000845QURO	-79.18946965	Cold	0.452708333
2040-2059	ssp45	cool	QU	P000845QURO	-79.18946965	Cold	0.445385
2080-2099	ssp45	cool	QU	P000845QURO	-79.18946965	Cold	0.401911946
2040-2059	ssp70	cool	QU	P000845QURO	-79.18946965	Cold	0.437969825
2080-2099	ssp70	cool	QU	P000845QURO	-79.18946965	Cold	0.359691432
2040-2059	ssp85	cool	QU	P000845QURO	-79.18946965	Cold	0.414865516
2080-2099	ssp85	cool	QU	P000845QURO	-79.18946965	Cold	0.32070395
1961-2020	baseline	mean	QU	P000845QURO	-79.18946965	Cold	0.364096782
2040-2059	ssp26	mean	QU	P000845QURO	-79.18946965	Cold	0.368342789
2080-2099	ssp26	mean	QU	P000845QURO	-79.18946965	Cold	0.362567587
2040-2059	ssp45	mean	QU	P000845QURO	-79.18946965	Cold	0.358334973
2080-2099	ssp45	mean	QU	P000845QURO	-79.18946965	Cold	0.32644831
2040-2059	ssp70	mean	QU	P000845QURO	-79.18946965	Cold	0.349910718
2080-2099	ssp70	mean	QU	P000845QURO	-79.18946965	Cold	0.259317395
2040-2059	ssp85	mean	QU	P000845QURO	-79.18946965	Cold	0.337973998
2080-2099	ssp85	mean	QU	P000845QURO	-79.18946965	Cold	0.198967499
2040-2059	ssp26	cool	PI	V002078PISY	-78.42901906	Cold	0.193880203
2080-2099	ssp26	cool	PI	V002078PISY	-78.42901906	Cold	0.19083532
2040-2059	ssp45	cool	PI	V002078PISY	-78.42901906	Cold	0.18815298
2080-2099	ssp45	cool	PI	V002078PISY	-78.42901906	Cold	0.176319311
2040-2059	ssp70	cool	PI	V002078PISY	-78.42901906	Cold	0.184905558
2080-2099	ssp70	cool	PI	V002078PISY	-78.42901906	Cold	0.144045691
2040-2059	ssp85	cool	PI	V002078PISY	-78.42901906	Cold	0.180672538
2080-2099	ssp85	cool	PI	V002078PISY	-78.42901906	Cold	0.102903814
1961-2020	baseline	mean	PI	V002078PISY	-78.42901906	Cold	0.114592097
2040-2059	ssp26	mean	PI	V002078PISY	-78.42901906	Cold	0.104474387
2080-2099	ssp26	mean	PI	V002078PISY	-78.42901906	Cold	0.10251064
2040-2059	ssp45	mean	PI	V002078PISY	-78.42901906	Cold	0.103392236
2080-2099	ssp45	mean	PI	V002078PISY	-78.42901906	Cold	0.095943406
2040-2059	ssp70	mean	PI	V002078PISY	-78.42901906	Cold	0.097216395
2080-2099	ssp70	mean	PI	V002078PISY	-78.42901906	Cold	0.027646339
2040-2059	ssp85	mean	PI	V002078PISY	-78.42901906	Cold	0.097231617
2040-2059	ssp26	cool	PI	C004016PISY	-78.42887413	Cold	0.204645783
2080-2099	ssp26	cool	PI	C004016PISY	-78.42887413	Cold	0.201328256
2040-2059	ssp45	cool	PI	C004016PISY	-78.42887413	Cold	0.198405732
2080-2099	ssp45	cool	PI	C004016PISY	-78.42887413	Cold	0.185512457
2040-2059	ssp70	cool	PI	C004016PISY	-78.42887413	Cold	0.194867532
2080-2099	ssp70	cool	PI	C004016PISY	-78.42887413	Cold	0.168349178
2040-2059	ssp85	cool	PI	C004016PISY	-78.42887413	Cold	0.191169858
2080-2099	ssp85	cool	PI	C004016PISY	-78.42887413	Cold	0.140689462
2040-2059	ssp26	dry	PI	C004016PISY	-78.42887413	Cold	0.089004613
2080-2099	ssp26	dry	PI	C004016PISY	-78.42887413	Cold	0.05532657
2040-2059	ssp45	dry	PI	C004016PISY	-78.42887413	Cold	0.087264686
2080-2099	ssp45	dry	PI	C004016PISY	-78.42887413	Cold	0.050520966
2040-2059	ssp70	dry	PI	C004016PISY	-78.42887413	Cold	0.052480146
2080-2099	ssp70	dry	PI	C004016PISY	-78.42887413	Cold	0.024250232
2040-2059	ssp85	dry	PI	C004016PISY	-78.42887413	Cold	0.051757013
1961-2020	baseline	mean	PI	C004016PISY	-78.42887413	Cold	0.175441435
2040-2059	ssp26	mean	PI	C004016PISY	-78.42887413	Cold	0.16543152
2080-2099	ssp26	mean	PI	C004016PISY	-78.42887413	Cold	0.162113993
2040-2059	ssp45	mean	PI	C004016PISY	-78.42887413	Cold	0.144856573
2080-2099	ssp45	mean	PI	C004016PISY	-78.42887413	Cold	0.103112155
2040-2059	ssp70	mean	PI	C004016PISY	-78.42887413	Cold	0.139538157
2080-2099	ssp70	mean	PI	C004016PISY	-78.42887413	Cold	0.090189894
2040-2059	ssp85	mean	PI	C004016PISY	-78.42887413	Cold	0.138044577
2080-2099	ssp85	mean	PI	C004016PISY	-78.42887413	Cold	0.068950282
2040-2059	ssp26	cool	QU	C004082QUSP	-74.85064835	Cold	0.29326771
2080-2099	ssp26	cool	QU	C004082QUSP	-74.85064835	Cold	0.290151975
2040-2059	ssp45	cool	QU	C004082QUSP	-74.85064835	Cold	0.287539981
2080-2099	ssp45	cool	QU	C004082QUSP	-74.85064835	Cold	0.256433346
2040-2059	ssp70	cool	QU	C004082QUSP	-74.85064835	Cold	0.263376397
2080-2099	ssp70	cool	QU	C004082QUSP	-74.85064835	Cold	0.200427459
2040-2059	ssp85	cool	QU	C004082QUSP	-74.85064835	Cold	0.259333065
2080-2099	ssp85	cool	QU	C004082QUSP	-74.85064835	Cold	0.189453214
2040-2059	ssp26	dry	QU	C004082QUSP	-74.85064835	Cold	0.102309135
2080-2099	ssp26	dry	QU	C004082QUSP	-74.85064835	Cold	0.100354853
2040-2059	ssp45	dry	QU	C004082QUSP	-74.85064835	Cold	0.099108529
2080-2099	ssp45	dry	QU	C004082QUSP	-74.85064835	Cold	0.055864071
2040-2059	ssp70	dry	QU	C004082QUSP	-74.85064835	Cold	0.055850522
2080-2099	ssp70	dry	QU	C004082QUSP	-74.85064835	Cold	0.029715919
2040-2059	ssp85	dry	QU	C004082QUSP	-74.85064835	Cold	0.056725635
1961-2020	baseline	mean	QU	C004082QUSP	-74.85064835	Cold	0.221847335
2040-2059	ssp26	mean	QU	C004082QUSP	-74.85064835	Cold	0.201267643
2080-2099	ssp26	mean	QU	C004082QUSP	-74.85064835	Cold	0.198136644
2040-2059	ssp45	mean	QU	C004082QUSP	-74.85064835	Cold	0.195791112
2080-2099	ssp45	mean	QU	C004082QUSP	-74.85064835	Cold	0.187247613
2040-2059	ssp70	mean	QU	C004082QUSP	-74.85064835	Cold	0.19341445
2080-2099	ssp70	mean	QU	C004082QUSP	-74.85064835	Cold	0.155208501
2040-2059	ssp85	mean	QU	C004082QUSP	-74.85064835	Cold	0.18940622
2080-2099	ssp85	mean	QU	C004082QUSP	-74.85064835	Cold	0.095744942
2040-2059	ssp26	cool	PC	V002365PCAB	-74.33041694	Cold	0.370791684
2080-2099	ssp26	cool	PC	V002365PCAB	-74.33041694	Cold	0.36863339
2040-2059	ssp45	cool	PC	V002365PCAB	-74.33041694	Cold	0.366817052
2080-2099	ssp45	cool	PC	V002365PCAB	-74.33041694	Cold	0.341951575
2040-2059	ssp70	cool	PC	V002365PCAB	-74.33041694	Cold	0.360397513
2080-2099	ssp70	cool	PC	V002365PCAB	-74.33041694	Cold	0.308562058
2040-2059	ssp85	cool	PC	V002365PCAB	-74.33041694	Cold	0.354235093
2080-2099	ssp85	cool	PC	V002365PCAB	-74.33041694	Cold	0.27011051
1961-2020	baseline	mean	PC	V002365PCAB	-74.33041694	Cold	0.310026503
2040-2059	ssp26	mean	PC	V002365PCAB	-74.33041694	Cold	0.3064436
2080-2099	ssp26	mean	PC	V002365PCAB	-74.33041694	Cold	0.30160632
2040-2059	ssp45	mean	PC	V002365PCAB	-74.33041694	Cold	0.299789982
2080-2099	ssp45	mean	PC	V002365PCAB	-74.33041694	Cold	0.255174798
2040-2059	ssp70	mean	PC	V002365PCAB	-74.33041694	Cold	0.292498029
2080-2099	ssp70	mean	PC	V002365PCAB	-74.33041694	Cold	0.235650423
2040-2059	ssp85	mean	PC	V002365PCAB	-74.33041694	Cold	0.264212207
2080-2099	ssp85	mean	PC	V002365PCAB	-74.33041694	Cold	0.211869349
2040-2059	ssp26	cool	PI	C004019PISY	-74.13950546	Cold	0.352924616
2080-2099	ssp26	cool	PI	C004019PISY	-74.13950546	Cold	0.335932368
2040-2059	ssp45	cool	PI	C004019PISY	-74.13950546	Cold	0.330358945
2080-2099	ssp45	cool	PI	C004019PISY	-74.13950546	Cold	0.263277308
2040-2059	ssp70	cool	PI	C004019PISY	-74.13950546	Cold	0.311475369
2080-2099	ssp70	cool	PI	C004019PISY	-74.13950546	Cold	0.215323468
2040-2059	ssp85	cool	PI	C004019PISY	-74.13950546	Cold	0.299314585
2080-2099	ssp85	cool	PI	C004019PISY	-74.13950546	Cold	0.215323468
1961-2020	baseline	mean	PI	C004019PISY	-74.13950546	Cold	0.294608465
2040-2059	ssp26	mean	PI	C004019PISY	-74.13950546	Cold	0.215323468
2080-2099	ssp26	mean	PI	C004019PISY	-74.13950546	Cold	0.215323468
2040-2059	ssp45	mean	PI	C004019PISY	-74.13950546	Cold	0.215323468
2080-2099	ssp45	mean	PI	C004019PISY	-74.13950546	Cold	0.215323468
2040-2059	ssp70	mean	PI	C004019PISY	-74.13950546	Cold	0.215323468
2080-2099	ssp70	mean	PI	C004019PISY	-74.13950546	Cold	0.215323468
2040-2059	ssp85	mean	PI	C004019PISY	-74.13950546	Cold	0.215323468
2080-2099	ssp85	mean	PI	C004019PISY	-74.13950546	Cold	0.18264066
2040-2059	ssp26	cool	PI	V002069PISY	-74.1394585	Cold	0.227760919
2080-2099	ssp26	cool	PI	V002069PISY	-74.1394585	Cold	0.223393488
2040-2059	ssp45	cool	PI	V002069PISY	-74.1394585	Cold	0.200821659
2080-2099	ssp45	cool	PI	V002069PISY	-74.1394585	Cold	0.190726126
2040-2059	ssp70	cool	PI	V002069PISY	-74.1394585	Cold	0.198117606
2080-2099	ssp70	cool	PI	V002069PISY	-74.1394585	Cold	0.176068149
2040-2059	ssp85	cool	PI	V002069PISY	-74.1394585	Cold	0.194537381
2080-2099	ssp85	cool	PI	V002069PISY	-74.1394585	Cold	0.162185968
2040-2059	ssp26	dry	PI	V002069PISY	-74.1394585	Cold	0.089046037
2080-2099	ssp26	dry	PI	V002069PISY	-74.1394585	Cold	0.086426837
2040-2059	ssp45	dry	PI	V002069PISY	-74.1394585	Cold	0.085941006
2080-2099	ssp45	dry	PI	V002069PISY	-74.1394585	Cold	0.048293504
2040-2059	ssp70	dry	PI	V002069PISY	-74.1394585	Cold	0.051612138
2080-2099	ssp70	dry	PI	V002069PISY	-74.1394585	Cold	0.023145932
2040-2059	ssp85	dry	PI	V002069PISY	-74.1394585	Cold	0.053255327
1961-2020	baseline	mean	PI	V002069PISY	-74.1394585	Cold	0.192952274
2040-2059	ssp26	mean	PI	V002069PISY	-74.1394585	Cold	0.176369183
2080-2099	ssp26	mean	PI	V002069PISY	-74.1394585	Cold	0.172943409
2040-2059	ssp45	mean	PI	V002069PISY	-74.1394585	Cold	0.170014421
2080-2099	ssp45	mean	PI	V002069PISY	-74.1394585	Cold	0.157115655
2040-2059	ssp70	mean	PI	V002069PISY	-74.1394585	Cold	0.166422966
2080-2099	ssp70	mean	PI	V002069PISY	-74.1394585	Cold	0.088089433
2040-2059	ssp85	mean	PI	V002069PISY	-74.1394585	Cold	0.162470231
2080-2099	ssp85	mean	PI	V002069PISY	-74.1394585	Cold	0.071499699
2040-2059	ssp26	cool	QU	P000825QURO	-71.45757669	Cold	0.435763531
2080-2099	ssp26	cool	QU	P000825QURO	-71.45757669	Cold	0.430148376
2040-2059	ssp45	cool	QU	P000825QURO	-71.45757669	Cold	0.425680305
2080-2099	ssp45	cool	QU	P000825QURO	-71.45757669	Cold	0.397605155
2040-2059	ssp70	cool	QU	P000825QURO	-71.45757669	Cold	0.418509101
2080-2099	ssp70	cool	QU	P000825QURO	-71.45757669	Cold	0.355308418
2040-2059	ssp85	cool	QU	P000825QURO	-71.45757669	Cold	0.407034975
2080-2099	ssp85	cool	QU	P000825QURO	-71.45757669	Cold	0.322018876
2040-2059	ssp26	dry	QU	P000825QURO	-71.45757669	Cold	0.274378474
2080-2099	ssp26	dry	QU	P000825QURO	-71.45757669	Cold	0.272926132
2040-2059	ssp45	dry	QU	P000825QURO	-71.45757669	Cold	0.273686525
2080-2099	ssp45	dry	QU	P000825QURO	-71.45757669	Cold	0.264124425
2040-2059	ssp70	dry	QU	P000825QURO	-71.45757669	Cold	0.271351852
2080-2099	ssp70	dry	QU	P000825QURO	-71.45757669	Cold	0.200459641
2040-2059	ssp85	dry	QU	P000825QURO	-71.45757669	Cold	0.269440197
2080-2099	ssp85	dry	QU	P000825QURO	-71.45757669	Cold	0.165827353
1961-2020	baseline	mean	QU	P000825QURO	-71.45757669	Cold	0.43864805
2040-2059	ssp26	mean	QU	P000825QURO	-71.45757669	Cold	0.367983271
2080-2099	ssp26	mean	QU	P000825QURO	-71.45757669	Cold	0.363144144
2040-2059	ssp45	mean	QU	P000825QURO	-71.45757669	Cold	0.360794468
2080-2099	ssp45	mean	QU	P000825QURO	-71.45757669	Cold	0.332719318
2040-2059	ssp70	mean	QU	P000825QURO	-71.45757669	Cold	0.353623264
2080-2099	ssp70	mean	QU	P000825QURO	-71.45757669	Cold	0.295250247
2040-2059	ssp85	mean	QU	P000825QURO	-71.45757669	Cold	0.342293437
2080-2099	ssp85	mean	QU	P000825QURO	-71.45757669	Cold	0.269553301
2040-2059	ssp26	cool	PC	I000013PCAB	-70.26449722	Cold	0.355536526
2080-2099	ssp26	cool	PC	I000013PCAB	-70.26449722	Cold	0.346591576
2040-2059	ssp45	cool	PC	I000013PCAB	-70.26449722	Cold	0.344990913
2080-2099	ssp45	cool	PC	I000013PCAB	-70.26449722	Cold	0.31428888
2040-2059	ssp70	cool	PC	I000013PCAB	-70.26449722	Cold	0.33704405
2080-2099	ssp70	cool	PC	I000013PCAB	-70.26449722	Cold	0.288538147
2040-2059	ssp85	cool	PC	I000013PCAB	-70.26449722	Cold	0.325968891
2080-2099	ssp85	cool	PC	I000013PCAB	-70.26449722	Cold	0.26632346
2040-2059	ssp26	dry	PC	I000013PCAB	-70.26449722	Cold	0.206983018
2080-2099	ssp26	dry	PC	I000013PCAB	-70.26449722	Cold	0.204694408
2040-2059	ssp45	dry	PC	I000013PCAB	-70.26449722	Cold	0.20117674
2080-2099	ssp45	dry	PC	I000013PCAB	-70.26449722	Cold	0.16765024
2040-2059	ssp70	dry	PC	I000013PCAB	-70.26449722	Cold	0.168449403
2080-2099	ssp70	dry	PC	I000013PCAB	-70.26449722	Cold	0.099902883
2040-2059	ssp85	dry	PC	I000013PCAB	-70.26449722	Cold	0.111618157
2080-2099	ssp85	dry	PC	I000013PCAB	-70.26449722	Cold	0.030761363
1961-2020	baseline	mean	PC	I000013PCAB	-70.26449722	Cold	0.330828645
2040-2059	ssp26	mean	PC	I000013PCAB	-70.26449722	Cold	0.290036894
2080-2099	ssp26	mean	PC	I000013PCAB	-70.26449722	Cold	0.28770531
2040-2059	ssp45	mean	PC	I000013PCAB	-70.26449722	Cold	0.286443375
2080-2099	ssp45	mean	PC	I000013PCAB	-70.26449722	Cold	0.265798639
2040-2059	ssp70	mean	PC	I000013PCAB	-70.26449722	Cold	0.28036239
2080-2099	ssp70	mean	PC	I000013PCAB	-70.26449722	Cold	0.224078762
2040-2059	ssp85	mean	PC	I000013PCAB	-70.26449722	Cold	0.274964659
2080-2099	ssp85	mean	PC	I000013PCAB	-70.26449722	Cold	0.206865805
2040-2059	ssp26	cool	PC	P000249PCAB	-68.52732483	Cold	0.377624585
2080-2099	ssp26	cool	PC	P000249PCAB	-68.52732483	Cold	0.377624585
2040-2059	ssp45	cool	PC	P000249PCAB	-68.52732483	Cold	0.377316786
2080-2099	ssp45	cool	PC	P000249PCAB	-68.52732483	Cold	0.328802434
2040-2059	ssp70	cool	PC	P000249PCAB	-68.52732483	Cold	0.373752808
2080-2099	ssp70	cool	PC	P000249PCAB	-68.52732483	Cold	0.214345774
2040-2059	ssp85	cool	PC	P000249PCAB	-68.52732483	Cold	0.354860895
2080-2099	ssp85	cool	PC	P000249PCAB	-68.52732483	Cold	0.214345774
2040-2059	ssp26	dry	PC	P000249PCAB	-68.52732483	Cold	0.214345774
2080-2099	ssp26	dry	PC	P000249PCAB	-68.52732483	Cold	0.214345774
2040-2059	ssp45	dry	PC	P000249PCAB	-68.52732483	Cold	0.214345774
2080-2099	ssp45	dry	PC	P000249PCAB	-68.52732483	Cold	0.214345774
2040-2059	ssp70	dry	PC	P000249PCAB	-68.52732483	Cold	0.214345774
2080-2099	ssp70	dry	PC	P000249PCAB	-68.52732483	Cold	0.214345774
2040-2059	ssp85	dry	PC	P000249PCAB	-68.52732483	Cold	0.214345774
2080-2099	ssp85	dry	PC	P000249PCAB	-68.52732483	Cold	0.156822055
1961-2020	baseline	mean	PC	P000249PCAB	-68.52732483	Cold	0.333797612
2040-2059	ssp26	mean	PC	P000249PCAB	-68.52732483	Cold	0.214345774
2080-2099	ssp26	mean	PC	P000249PCAB	-68.52732483	Cold	0.214345774
2040-2059	ssp45	mean	PC	P000249PCAB	-68.52732483	Cold	0.214345774
2080-2099	ssp45	mean	PC	P000249PCAB	-68.52732483	Cold	0.214345774
2040-2059	ssp70	mean	PC	P000249PCAB	-68.52732483	Cold	0.214345774
2080-2099	ssp70	mean	PC	P000249PCAB	-68.52732483	Cold	0.214345774
2040-2059	ssp85	mean	PC	P000249PCAB	-68.52732483	Cold	0.214345774
2080-2099	ssp85	mean	PC	P000249PCAB	-68.52732483	Cold	0.214345774
2040-2059	ssp26	cool	QU	M000052QUPE	-67.98169474	Cold	0.466976928
2080-2099	ssp26	cool	QU	M000052QUPE	-67.98169474	Cold	0.461478978
2040-2059	ssp45	cool	QU	M000052QUPE	-67.98169474	Cold	0.45576418
2080-2099	ssp45	cool	QU	M000052QUPE	-67.98169474	Cold	0.41944088
2040-2059	ssp70	cool	QU	M000052QUPE	-67.98169474	Cold	0.447841435
2080-2099	ssp70	cool	QU	M000052QUPE	-67.98169474	Cold	0.363074838
2040-2059	ssp85	cool	QU	M000052QUPE	-67.98169474	Cold	0.429267455
2080-2099	ssp85	cool	QU	M000052QUPE	-67.98169474	Cold	0.337869725
1961-2020	baseline	mean	QU	M000052QUPE	-67.98169474	Cold	0.379161367
2040-2059	ssp26	mean	QU	M000052QUPE	-67.98169474	Cold	0.335729918
2080-2099	ssp26	mean	QU	M000052QUPE	-67.98169474	Cold	0.331725443
2040-2059	ssp45	mean	QU	M000052QUPE	-67.98169474	Cold	0.331475016
2080-2099	ssp45	mean	QU	M000052QUPE	-67.98169474	Cold	0.287596356
2040-2059	ssp70	mean	QU	M000052QUPE	-67.98169474	Cold	0.329415598
2080-2099	ssp70	mean	QU	M000052QUPE	-67.98169474	Cold	0.219252764
2040-2059	ssp85	mean	QU	M000052QUPE	-67.98169474	Cold	0.290815568
2080-2099	ssp85	mean	QU	M000052QUPE	-67.98169474	Cold	0.185185299
2040-2059	ssp26	cool	QU	M000055QUPE	-67.9690686	Cold	0.408494517
2080-2099	ssp26	cool	QU	M000055QUPE	-67.9690686	Cold	0.401288787
2040-2059	ssp45	cool	QU	M000055QUPE	-67.9690686	Cold	0.399452564
2080-2099	ssp45	cool	QU	M000055QUPE	-67.9690686	Cold	0.366750285
2040-2059	ssp70	cool	QU	M000055QUPE	-67.9690686	Cold	0.390130465
2080-2099	ssp70	cool	QU	M000055QUPE	-67.9690686	Cold	0.324665871
2040-2059	ssp85	cool	QU	M000055QUPE	-67.9690686	Cold	0.378795644
2080-2099	ssp85	cool	QU	M000055QUPE	-67.9690686	Cold	0.293618632
1961-2020	baseline	mean	QU	M000055QUPE	-67.9690686	Cold	0.350948211
2040-2059	ssp26	mean	QU	M000055QUPE	-67.9690686	Cold	0.323201827
2080-2099	ssp26	mean	QU	M000055QUPE	-67.9690686	Cold	0.30633085
2040-2059	ssp45	mean	QU	M000055QUPE	-67.9690686	Cold	0.305557001
2080-2099	ssp45	mean	QU	M000055QUPE	-67.9690686	Cold	0.294177546
2040-2059	ssp70	mean	QU	M000055QUPE	-67.9690686	Cold	0.302256691
2080-2099	ssp70	mean	QU	M000055QUPE	-67.9690686	Cold	0.251825032
2040-2059	ssp85	mean	QU	M000055QUPE	-67.9690686	Cold	0.298705922
2080-2099	ssp85	mean	QU	M000055QUPE	-67.9690686	Cold	0.174996744
2040-2059	ssp26	cool	FA	C004083FASY	-67.54782635	Cold	0.27035268
2080-2099	ssp26	cool	FA	C004083FASY	-67.54782635	Cold	0.262141847
2040-2059	ssp45	cool	FA	C004083FASY	-67.54782635	Cold	0.260043597
2080-2099	ssp45	cool	FA	C004083FASY	-67.54782635	Cold	0.230481472
2040-2059	ssp70	cool	FA	C004083FASY	-67.54782635	Cold	0.251287787
2080-2099	ssp70	cool	FA	C004083FASY	-67.54782635	Cold	0.214926332
2040-2059	ssp85	cool	FA	C004083FASY	-67.54782635	Cold	0.24559032
2080-2099	ssp85	cool	FA	C004083FASY	-67.54782635	Cold	0.205556596
2040-2059	ssp26	dry	FA	C004083FASY	-67.54782635	Cold	0.214801107
2080-2099	ssp26	dry	FA	C004083FASY	-67.54782635	Cold	0.21287411
2040-2059	ssp45	dry	FA	C004083FASY	-67.54782635	Cold	0.202424064
2080-2099	ssp45	dry	FA	C004083FASY	-67.54782635	Cold	0.104909697
2040-2059	ssp70	dry	FA	C004083FASY	-67.54782635	Cold	0.108166477
2080-2099	ssp70	dry	FA	C004083FASY	-67.54782635	Cold	0.055829194
2040-2059	ssp85	dry	FA	C004083FASY	-67.54782635	Cold	0.107905572
2080-2099	ssp85	dry	FA	C004083FASY	-67.54782635	Cold	0.03061165
1961-2020	baseline	mean	FA	C004083FASY	-67.54782635	Cold	0.260813101
2040-2059	ssp26	mean	FA	C004083FASY	-67.54782635	Cold	0.214926332
2080-2099	ssp26	mean	FA	C004083FASY	-67.54782635	Cold	0.214926332
2040-2059	ssp45	mean	FA	C004083FASY	-67.54782635	Cold	0.214926332
2080-2099	ssp45	mean	FA	C004083FASY	-67.54782635	Cold	0.214926332
2040-2059	ssp70	mean	FA	C004083FASY	-67.54782635	Cold	0.21480034
2080-2099	ssp70	mean	FA	C004083FASY	-67.54782635	Cold	0.186392801
2040-2059	ssp85	mean	FA	C004083FASY	-67.54782635	Cold	0.213938028
2080-2099	ssp85	mean	FA	C004083FASY	-67.54782635	Cold	0.14868141
2040-2059	ssp26	cool	QU	T005034QUPE	-67.28987559	Cold	0.550574258
2080-2099	ssp26	cool	QU	T005034QUPE	-67.28987559	Cold	0.546042025
2040-2059	ssp45	cool	QU	T005034QUPE	-67.28987559	Cold	0.536960357
2080-2099	ssp45	cool	QU	T005034QUPE	-67.28987559	Cold	0.494820599
2040-2059	ssp70	cool	QU	T005034QUPE	-67.28987559	Cold	0.52731972
2080-2099	ssp70	cool	QU	T005034QUPE	-67.28987559	Cold	0.439621237
2040-2059	ssp85	cool	QU	T005034QUPE	-67.28987559	Cold	0.509952863
2080-2099	ssp85	cool	QU	T005034QUPE	-67.28987559	Cold	0.391485977
1961-2020	baseline	mean	QU	T005034QUPE	-67.28987559	Cold	0.48317488
2040-2059	ssp26	mean	QU	T005034QUPE	-67.28987559	Cold	0.441480406
2080-2099	ssp26	mean	QU	T005034QUPE	-67.28987559	Cold	0.433781501
2040-2059	ssp45	mean	QU	T005034QUPE	-67.28987559	Cold	0.431829852
2080-2099	ssp45	mean	QU	T005034QUPE	-67.28987559	Cold	0.39734864
2040-2059	ssp70	mean	QU	T005034QUPE	-67.28987559	Cold	0.421772515
2080-2099	ssp70	mean	QU	T005034QUPE	-67.28987559	Cold	0.34797717
2040-2059	ssp85	mean	QU	T005034QUPE	-67.28987559	Cold	0.393946224
2080-2099	ssp85	mean	QU	T005034QUPE	-67.28987559	Cold	0.285740179
2040-2059	ssp26	cool	PC	P000143PCAB	-66.23323884	Cold	0.277855301
2080-2099	ssp26	cool	PC	P000143PCAB	-66.23323884	Cold	0.273106398
2040-2059	ssp45	cool	PC	P000143PCAB	-66.23323884	Cold	0.271323246
2080-2099	ssp45	cool	PC	P000143PCAB	-66.23323884	Cold	0.246912079
2040-2059	ssp70	cool	PC	P000143PCAB	-66.23323884	Cold	0.265020995
2080-2099	ssp70	cool	PC	P000143PCAB	-66.23323884	Cold	0.217302957
2040-2059	ssp85	cool	PC	P000143PCAB	-66.23323884	Cold	0.259031236
2080-2099	ssp85	cool	PC	P000143PCAB	-66.23323884	Cold	0.202847023
2040-2059	ssp26	dry	PC	P000143PCAB	-66.23323884	Cold	0.199000106
2080-2099	ssp26	dry	PC	P000143PCAB	-66.23323884	Cold	0.194658075
2040-2059	ssp45	dry	PC	P000143PCAB	-66.23323884	Cold	0.18622766
2080-2099	ssp45	dry	PC	P000143PCAB	-66.23323884	Cold	0.104571892
2040-2059	ssp70	dry	PC	P000143PCAB	-66.23323884	Cold	0.182450152
2080-2099	ssp70	dry	PC	P000143PCAB	-66.23323884	Cold	0.095683181
2040-2059	ssp85	dry	PC	P000143PCAB	-66.23323884	Cold	0.106779079
2080-2099	ssp85	dry	PC	P000143PCAB	-66.23323884	Cold	0.033716964
1961-2020	baseline	mean	PC	P000143PCAB	-66.23323884	Cold	0.265725041
2040-2059	ssp26	mean	PC	P000143PCAB	-66.23323884	Cold	0.214432737
2080-2099	ssp26	mean	PC	P000143PCAB	-66.23323884	Cold	0.214432737
2040-2059	ssp45	mean	PC	P000143PCAB	-66.23323884	Cold	0.214201623
2080-2099	ssp45	mean	PC	P000143PCAB	-66.23323884	Cold	0.20220657
2040-2059	ssp70	mean	PC	P000143PCAB	-66.23323884	Cold	0.213238521
2080-2099	ssp70	mean	PC	P000143PCAB	-66.23323884	Cold	0.178666501
2040-2059	ssp85	mean	PC	P000143PCAB	-66.23323884	Cold	0.209322527
2080-2099	ssp85	mean	PC	P000143PCAB	-66.23323884	Cold	0.146820977
2040-2059	ssp26	cool	PI	P000144PISY	-66.23323884	Cold	0.377718144
2080-2099	ssp26	cool	PI	P000144PISY	-66.23323884	Cold	0.377718144
2040-2059	ssp45	cool	PI	P000144PISY	-66.23323884	Cold	0.377128009
2080-2099	ssp45	cool	PI	P000144PISY	-66.23323884	Cold	0.332448234
2040-2059	ssp70	cool	PI	P000144PISY	-66.23323884	Cold	0.374806874
2080-2099	ssp70	cool	PI	P000144PISY	-66.23323884	Cold	0.24456754
2040-2059	ssp85	cool	PI	P000144PISY	-66.23323884	Cold	0.364531775
2080-2099	ssp85	cool	PI	P000144PISY	-66.23323884	Cold	0.214475871
2040-2059	ssp26	dry	PI	P000144PISY	-66.23323884	Cold	0.214432737
2080-2099	ssp26	dry	PI	P000144PISY	-66.23323884	Cold	0.214432737
2040-2059	ssp45	dry	PI	P000144PISY	-66.23323884	Cold	0.212886498
2080-2099	ssp45	dry	PI	P000144PISY	-66.23323884	Cold	0.181961724
2040-2059	ssp70	dry	PI	P000144PISY	-66.23323884	Cold	0.2116915
2080-2099	ssp70	dry	PI	P000144PISY	-66.23323884	Cold	0.077389832
2040-2059	ssp85	dry	PI	P000144PISY	-66.23323884	Cold	0.132374597
1961-2020	baseline	mean	PI	P000144PISY	-66.23323884	Cold	0.328587821
2040-2059	ssp26	mean	PI	P000144PISY	-66.23323884	Cold	0.214432737
2080-2099	ssp26	mean	PI	P000144PISY	-66.23323884	Cold	0.214432737
2040-2059	ssp45	mean	PI	P000144PISY	-66.23323884	Cold	0.214432737
2080-2099	ssp45	mean	PI	P000144PISY	-66.23323884	Cold	0.214432737
2040-2059	ssp70	mean	PI	P000144PISY	-66.23323884	Cold	0.214432737
2080-2099	ssp70	mean	PI	P000144PISY	-66.23323884	Cold	0.214432737
2040-2059	ssp85	mean	PI	P000144PISY	-66.23323884	Cold	0.214432737
2080-2099	ssp85	mean	PI	P000144PISY	-66.23323884	Cold	0.214432737
2040-2059	ssp26	cool	PC	V002364PCAB	-66.22741281	Cold	0.296451297
2080-2099	ssp26	cool	PC	V002364PCAB	-66.22741281	Cold	0.293802344
2040-2059	ssp45	cool	PC	V002364PCAB	-66.22741281	Cold	0.292786815
2080-2099	ssp45	cool	PC	V002364PCAB	-66.22741281	Cold	0.278287927
2040-2059	ssp70	cool	PC	V002364PCAB	-66.22741281	Cold	0.289189477
2080-2099	ssp70	cool	PC	V002364PCAB	-66.22741281	Cold	0.249142001
2040-2059	ssp85	cool	PC	V002364PCAB	-66.22741281	Cold	0.284890726
2080-2099	ssp85	cool	PC	V002364PCAB	-66.22741281	Cold	0.220482375
2040-2059	ssp26	dry	PC	V002364PCAB	-66.22741281	Cold	0.186990776
2080-2099	ssp26	dry	PC	V002364PCAB	-66.22741281	Cold	0.182768361
2040-2059	ssp45	dry	PC	V002364PCAB	-66.22741281	Cold	0.180892831
2080-2099	ssp45	dry	PC	V002364PCAB	-66.22741281	Cold	0.16831742
2040-2059	ssp70	dry	PC	V002364PCAB	-66.22741281	Cold	0.175607012
2080-2099	ssp70	dry	PC	V002364PCAB	-66.22741281	Cold	0.092100337
2040-2059	ssp85	dry	PC	V002364PCAB	-66.22741281	Cold	0.173037873
2080-2099	ssp85	dry	PC	V002364PCAB	-66.22741281	Cold	0.048179319
1961-2020	baseline	mean	PC	V002364PCAB	-66.22741281	Cold	0.285691
2040-2059	ssp26	mean	PC	V002364PCAB	-66.22741281	Cold	0.249765029
2080-2099	ssp26	mean	PC	V002364PCAB	-66.22741281	Cold	0.244694124
2040-2059	ssp45	mean	PC	V002364PCAB	-66.22741281	Cold	0.241046724
2080-2099	ssp45	mean	PC	V002364PCAB	-66.22741281	Cold	0.218765892
2040-2059	ssp70	mean	PC	V002364PCAB	-66.22741281	Cold	0.235156205
2080-2099	ssp70	mean	PC	V002364PCAB	-66.22741281	Cold	0.185904863
2040-2059	ssp85	mean	PC	V002364PCAB	-66.22741281	Cold	0.229316881
2080-2099	ssp85	mean	PC	V002364PCAB	-66.22741281	Cold	0.162254104
2040-2059	ssp26	cool	PC	V002366PCAB	-66.22665293	Cold	0.272950964
2080-2099	ssp26	cool	PC	V002366PCAB	-66.22665293	Cold	0.269771557
2040-2059	ssp45	cool	PC	V002366PCAB	-66.22665293	Cold	0.268484235
2080-2099	ssp45	cool	PC	V002366PCAB	-66.22665293	Cold	0.249011619
2040-2059	ssp70	cool	PC	V002366PCAB	-66.22665293	Cold	0.264086871
2080-2099	ssp70	cool	PC	V002366PCAB	-66.22665293	Cold	0.208774611
2040-2059	ssp85	cool	PC	V002366PCAB	-66.22665293	Cold	0.257263715
2080-2099	ssp85	cool	PC	V002366PCAB	-66.22665293	Cold	0.187199571
2040-2059	ssp26	dry	PC	V002366PCAB	-66.22665293	Cold	0.100448619
2080-2099	ssp26	dry	PC	V002366PCAB	-66.22665293	Cold	0.098287611
2040-2059	ssp45	dry	PC	V002366PCAB	-66.22665293	Cold	0.097311655
2080-2099	ssp45	dry	PC	V002366PCAB	-66.22665293	Cold	0.0555933
2040-2059	ssp70	dry	PC	V002366PCAB	-66.22665293	Cold	0.055587107
2080-2099	ssp70	dry	PC	V002366PCAB	-66.22665293	Cold	0.030001327
2040-2059	ssp85	dry	PC	V002366PCAB	-66.22665293	Cold	0.057460796
1961-2020	baseline	mean	PC	V002366PCAB	-66.22665293	Cold	0.231705665
2040-2059	ssp26	mean	PC	V002366PCAB	-66.22665293	Cold	0.197233405
2080-2099	ssp26	mean	PC	V002366PCAB	-66.22665293	Cold	0.194326463
2040-2059	ssp45	mean	PC	V002366PCAB	-66.22665293	Cold	0.191142471
2080-2099	ssp45	mean	PC	V002366PCAB	-66.22665293	Cold	0.180742854
2040-2059	ssp70	mean	PC	V002366PCAB	-66.22665293	Cold	0.188291666
2080-2099	ssp70	mean	PC	V002366PCAB	-66.22665293	Cold	0.164982661
2040-2059	ssp85	mean	PC	V002366PCAB	-66.22665293	Cold	0.185506901
2080-2099	ssp85	mean	PC	V002366PCAB	-66.22665293	Cold	0.129913165
2040-2059	ssp26	cool	QU	C004079QUSP	-64.57374623	Cold	0.518935402
2080-2099	ssp26	cool	QU	C004079QUSP	-64.57374623	Cold	0.51243025
2040-2059	ssp45	cool	QU	C004079QUSP	-64.57374623	Cold	0.502535299
2080-2099	ssp45	cool	QU	C004079QUSP	-64.57374623	Cold	0.456252397
2040-2059	ssp70	cool	QU	C004079QUSP	-64.57374623	Cold	0.494746114
2080-2099	ssp70	cool	QU	C004079QUSP	-64.57374623	Cold	0.409927748
2040-2059	ssp85	cool	QU	C004079QUSP	-64.57374623	Cold	0.470594159
2080-2099	ssp85	cool	QU	C004079QUSP	-64.57374623	Cold	0.358199272
2040-2059	ssp26	dry	QU	C004079QUSP	-64.57374623	Cold	0.21520088
2080-2099	ssp26	dry	QU	C004079QUSP	-64.57374623	Cold	0.21520088
2040-2059	ssp45	dry	QU	C004079QUSP	-64.57374623	Cold	0.215168862
2080-2099	ssp45	dry	QU	C004079QUSP	-64.57374623	Cold	0.21168602
2040-2059	ssp70	dry	QU	C004079QUSP	-64.57374623	Cold	0.214950073
2080-2099	ssp70	dry	QU	C004079QUSP	-64.57374623	Cold	0.084317244
2040-2059	ssp85	dry	QU	C004079QUSP	-64.57374623	Cold	0.212362243
2080-2099	ssp85	dry	QU	C004079QUSP	-64.57374623	Cold	0.075557187
1961-2020	baseline	mean	QU	C004079QUSP	-64.57374623	Cold	0.468156556
2040-2059	ssp26	mean	QU	C004079QUSP	-64.57374623	Cold	0.41429772
2080-2099	ssp26	mean	QU	C004079QUSP	-64.57374623	Cold	0.407828011
2040-2059	ssp45	mean	QU	C004079QUSP	-64.57374623	Cold	0.396294838
2080-2099	ssp45	mean	QU	C004079QUSP	-64.57374623	Cold	0.355774081
2040-2059	ssp70	mean	QU	C004079QUSP	-64.57374623	Cold	0.389773697
2080-2099	ssp70	mean	QU	C004079QUSP	-64.57374623	Cold	0.302691815
2040-2059	ssp85	mean	QU	C004079QUSP	-64.57374623	Cold	0.363654978
[truncated: 85,447 more rows]
