# Supplementary material for: Longer growing seasons will not offset growth loss in drought-prone temperate forests of Central-Southeast Europe
Source: Nat Commun. 2025 Oct 29;16:9535. doi: 10.1038/s41467-025-64568-8 (PMC12572185; doi:10.1038/s41467-025-64568-8)
Supplement: Supplementary file 4 — Source Data [file 41467_2025_64568_MOESM4_ESM.zip › SourceData/Fig04cd_Supplementary_08_09.csv]

Bidecadal_period	SSP	variant	genus_group	site	CWB	start	end
2040-2059	ssp26	cool	QU	M000067QURO	-160.598204	4	9
2080-2099	ssp26	cool	QU	M000067QURO	-160.598204	4	9
2040-2059	ssp45	cool	QU	M000067QURO	-160.598204	4	9
2080-2099	ssp45	cool	QU	M000067QURO	-160.598204	4	9
2040-2059	ssp70	cool	QU	M000067QURO	-160.598204	4	9
2080-2099	ssp70	cool	QU	M000067QURO	-160.598204	3	9
2040-2059	ssp85	cool	QU	M000067QURO	-160.598204	4	9
2080-2099	ssp85	cool	QU	M000067QURO	-160.598204	3	10
2040-2059	ssp26	dry	QU	M000067QURO	-160.598204	3	10
2080-2099	ssp26	dry	QU	M000067QURO	-160.598204	3	10
2040-2059	ssp45	dry	QU	M000067QURO	-160.598204	2.952380952	10
2080-2099	ssp45	dry	QU	M000067QURO	-160.598204	2	10
2040-2059	ssp70	dry	QU	M000067QURO	-160.598204	2	10
2080-2099	ssp70	dry	QU	M000067QURO	-160.598204	1	10
2040-2059	ssp85	dry	QU	M000067QURO	-160.598204	2.047619048	10
2080-2099	ssp85	dry	QU	M000067QURO	-160.598204	1	11
1961-2020	baseline	mean	QU	M000067QURO	-160.598204	3.466666667	9
2040-2059	ssp26	mean	QU	M000067QURO	-160.598204	3	9
2080-2099	ssp26	mean	QU	M000067QURO	-160.598204	3	9
2040-2059	ssp45	mean	QU	M000067QURO	-160.598204	3	9
2080-2099	ssp45	mean	QU	M000067QURO	-160.598204	3	9
2040-2059	ssp70	mean	QU	M000067QURO	-160.598204	3	9.047619048
2080-2099	ssp70	mean	QU	M000067QURO	-160.598204	3	10
2040-2059	ssp85	mean	QU	M000067QURO	-160.598204	3	9.047619048
2080-2099	ssp85	mean	QU	M000067QURO	-160.598204	2	10
2040-2059	ssp26	cool	QU	T005001QURO	-158.165253	4	9
2080-2099	ssp26	cool	QU	T005001QURO	-158.165253	4	9
2040-2059	ssp45	cool	QU	T005001QURO	-158.165253	4	9
2080-2099	ssp45	cool	QU	T005001QURO	-158.165253	4	9
2040-2059	ssp70	cool	QU	T005001QURO	-158.165253	4	9
2080-2099	ssp70	cool	QU	T005001QURO	-158.165253	3	9
2040-2059	ssp85	cool	QU	T005001QURO	-158.165253	3.952380952	9
2080-2099	ssp85	cool	QU	T005001QURO	-158.165253	3	10
2040-2059	ssp26	dry	QU	T005001QURO	-158.165253	3	10
2080-2099	ssp26	dry	QU	T005001QURO	-158.165253	3	10
2040-2059	ssp45	dry	QU	T005001QURO	-158.165253	2.952380952	10
2080-2099	ssp45	dry	QU	T005001QURO	-158.165253	2	10
2040-2059	ssp70	dry	QU	T005001QURO	-158.165253	2.904761905	10
2080-2099	ssp70	dry	QU	T005001QURO	-158.165253	1	10
2040-2059	ssp85	dry	QU	T005001QURO	-158.165253	2.904761905	10
2080-2099	ssp85	dry	QU	T005001QURO	-158.165253	1	10
1961-2020	baseline	mean	QU	T005001QURO	-158.165253	3.283333333	9.066666667
2040-2059	ssp26	mean	QU	T005001QURO	-158.165253	3	9
2080-2099	ssp26	mean	QU	T005001QURO	-158.165253	3	9
2040-2059	ssp45	mean	QU	T005001QURO	-158.165253	3	9
2080-2099	ssp45	mean	QU	T005001QURO	-158.165253	3	9
2040-2059	ssp70	mean	QU	T005001QURO	-158.165253	3	9.047619048
2080-2099	ssp70	mean	QU	T005001QURO	-158.165253	3	10
2040-2059	ssp85	mean	QU	T005001QURO	-158.165253	3	9.047619048
2080-2099	ssp85	mean	QU	T005001QURO	-158.165253	1	10
2040-2059	ssp26	cool	QU	M000070QURO	-155.995463	4	9
2080-2099	ssp26	cool	QU	M000070QURO	-155.995463	4	9
2040-2059	ssp45	cool	QU	M000070QURO	-155.995463	4	9
2080-2099	ssp45	cool	QU	M000070QURO	-155.995463	4	9
2040-2059	ssp70	cool	QU	M000070QURO	-155.995463	4	9
2080-2099	ssp70	cool	QU	M000070QURO	-155.995463	4	9
2040-2059	ssp85	cool	QU	M000070QURO	-155.995463	4	9
2080-2099	ssp85	cool	QU	M000070QURO	-155.995463	4	9
2040-2059	ssp26	dry	QU	M000070QURO	-155.995463	4	9
2080-2099	ssp26	dry	QU	M000070QURO	-155.995463	4	9
2040-2059	ssp45	dry	QU	M000070QURO	-155.995463	3.952380952	9.047619048
2080-2099	ssp45	dry	QU	M000070QURO	-155.995463	3	10
2040-2059	ssp70	dry	QU	M000070QURO	-155.995463	3	9.047619048
2080-2099	ssp70	dry	QU	M000070QURO	-155.995463	3	10
2040-2059	ssp85	dry	QU	M000070QURO	-155.995463	3	10
2080-2099	ssp85	dry	QU	M000070QURO	-155.995463	2	9
1961-2020	baseline	mean	QU	M000070QURO	-155.995463	3.966666667	8.85
2040-2059	ssp26	mean	QU	M000070QURO	-155.995463	4	9
2080-2099	ssp26	mean	QU	M000070QURO	-155.995463	4	9
2040-2059	ssp45	mean	QU	M000070QURO	-155.995463	4	9
2080-2099	ssp45	mean	QU	M000070QURO	-155.995463	4	9
2040-2059	ssp70	mean	QU	M000070QURO	-155.995463	4	9
2080-2099	ssp70	mean	QU	M000070QURO	-155.995463	3	9
2040-2059	ssp85	mean	QU	M000070QURO	-155.995463	4	9
2080-2099	ssp85	mean	QU	M000070QURO	-155.995463	3	10
2040-2059	ssp26	cool	Other broadleaves	M003805FRSP	-155.1777843	4	9
2080-2099	ssp26	cool	Other broadleaves	M003805FRSP	-155.1777843	4	9
2040-2059	ssp45	cool	Other broadleaves	M003805FRSP	-155.1777843	4	9
2080-2099	ssp45	cool	Other broadleaves	M003805FRSP	-155.1777843	3	9
2040-2059	ssp70	cool	Other broadleaves	M003805FRSP	-155.1777843	3.952380952	9
2080-2099	ssp70	cool	Other broadleaves	M003805FRSP	-155.1777843	3	10
2040-2059	ssp85	cool	Other broadleaves	M003805FRSP	-155.1777843	3.952380952	9.047619048
2080-2099	ssp85	cool	Other broadleaves	M003805FRSP	-155.1777843	3	10
2040-2059	ssp26	dry	Other broadleaves	M003805FRSP	-155.1777843	NA	NA
2080-2099	ssp26	dry	Other broadleaves	M003805FRSP	-155.1777843	NA	NA
2040-2059	ssp45	dry	Other broadleaves	M003805FRSP	-155.1777843	NA	NA
2080-2099	ssp45	dry	Other broadleaves	M003805FRSP	-155.1777843	NA	NA
2040-2059	ssp70	dry	Other broadleaves	M003805FRSP	-155.1777843	NA	NA
2080-2099	ssp70	dry	Other broadleaves	M003805FRSP	-155.1777843	NA	NA
2040-2059	ssp85	dry	Other broadleaves	M003805FRSP	-155.1777843	NA	NA
2080-2099	ssp85	dry	Other broadleaves	M003805FRSP	-155.1777843	NA	NA
1961-2020	baseline	mean	Other broadleaves	M003805FRSP	-155.1777843	3.3	9.333333333
2040-2059	ssp26	mean	Other broadleaves	M003805FRSP	-155.1777843	3	10
2080-2099	ssp26	mean	Other broadleaves	M003805FRSP	-155.1777843	3	10
2040-2059	ssp45	mean	Other broadleaves	M003805FRSP	-155.1777843	3	10
2080-2099	ssp45	mean	Other broadleaves	M003805FRSP	-155.1777843	3	10
2040-2059	ssp70	mean	Other broadleaves	M003805FRSP	-155.1777843	3	10
2080-2099	ssp70	mean	Other broadleaves	M003805FRSP	-155.1777843	2	10
2040-2059	ssp85	mean	Other broadleaves	M003805FRSP	-155.1777843	2.952380952	10
2080-2099	ssp85	mean	Other broadleaves	M003805FRSP	-155.1777843	1	10.9047619
2040-2059	ssp26	cool	QU	M003801QURO	-155.1757212	4	8
2080-2099	ssp26	cool	QU	M003801QURO	-155.1757212	4	8
2040-2059	ssp45	cool	QU	M003801QURO	-155.1757212	4	8
2080-2099	ssp45	cool	QU	M003801QURO	-155.1757212	4	8
2040-2059	ssp70	cool	QU	M003801QURO	-155.1757212	4	8
2080-2099	ssp70	cool	QU	M003801QURO	-155.1757212	4	9
2040-2059	ssp85	cool	QU	M003801QURO	-155.1757212	4	8.047619048
2080-2099	ssp85	cool	QU	M003801QURO	-155.1757212	4	9
2040-2059	ssp26	dry	QU	M003801QURO	-155.1757212	4	9
2080-2099	ssp26	dry	QU	M003801QURO	-155.1757212	4	9
2040-2059	ssp45	dry	QU	M003801QURO	-155.1757212	4	8.952380952
2080-2099	ssp45	dry	QU	M003801QURO	-155.1757212	4	7
2040-2059	ssp70	dry	QU	M003801QURO	-155.1757212	4	7.952380952
2080-2099	ssp70	dry	QU	M003801QURO	-155.1757212	3	6
2040-2059	ssp85	dry	QU	M003801QURO	-155.1757212	3.952380952	6.952380952
2080-2099	ssp85	dry	QU	M003801QURO	-155.1757212	3	5
1961-2020	baseline	mean	QU	M003801QURO	-155.1757212	4.333333333	8.216666667
2040-2059	ssp26	mean	QU	M003801QURO	-155.1757212	4	8.047619048
2080-2099	ssp26	mean	QU	M003801QURO	-155.1757212	4	9
2040-2059	ssp45	mean	QU	M003801QURO	-155.1757212	4	9
2080-2099	ssp45	mean	QU	M003801QURO	-155.1757212	4	9
2040-2059	ssp70	mean	QU	M003801QURO	-155.1757212	4	9
2080-2099	ssp70	mean	QU	M003801QURO	-155.1757212	4	9
2040-2059	ssp85	mean	QU	M003801QURO	-155.1757212	4	9
2080-2099	ssp85	mean	QU	M003801QURO	-155.1757212	4	9
2040-2059	ssp26	cool	QU	M003802QURO	-153.0034597	4	8
2080-2099	ssp26	cool	QU	M003802QURO	-153.0034597	4	8
2040-2059	ssp45	cool	QU	M003802QURO	-153.0034597	4	8
2080-2099	ssp45	cool	QU	M003802QURO	-153.0034597	4	8
2040-2059	ssp70	cool	QU	M003802QURO	-153.0034597	4	8
2080-2099	ssp70	cool	QU	M003802QURO	-153.0034597	4	9
2040-2059	ssp85	cool	QU	M003802QURO	-153.0034597	4	8.047619048
2080-2099	ssp85	cool	QU	M003802QURO	-153.0034597	4	9
2040-2059	ssp26	dry	QU	M003802QURO	-153.0034597	4	9
2080-2099	ssp26	dry	QU	M003802QURO	-153.0034597	4	9
2040-2059	ssp45	dry	QU	M003802QURO	-153.0034597	4	9
2080-2099	ssp45	dry	QU	M003802QURO	-153.0034597	4	9
2040-2059	ssp70	dry	QU	M003802QURO	-153.0034597	4	9
2080-2099	ssp70	dry	QU	M003802QURO	-153.0034597	3	10
2040-2059	ssp85	dry	QU	M003802QURO	-153.0034597	3.952380952	9.047619048
2080-2099	ssp85	dry	QU	M003802QURO	-153.0034597	3	5
1961-2020	baseline	mean	QU	M003802QURO	-153.0034597	4.233333333	8.366666667
2040-2059	ssp26	mean	QU	M003802QURO	-153.0034597	4	9
2080-2099	ssp26	mean	QU	M003802QURO	-153.0034597	4	9
2040-2059	ssp45	mean	QU	M003802QURO	-153.0034597	4	9
2080-2099	ssp45	mean	QU	M003802QURO	-153.0034597	4	9
2040-2059	ssp70	mean	QU	M003802QURO	-153.0034597	4	9
2080-2099	ssp70	mean	QU	M003802QURO	-153.0034597	4	9
2040-2059	ssp85	mean	QU	M003802QURO	-153.0034597	4	9
2080-2099	ssp85	mean	QU	M003802QURO	-153.0034597	4	9
2040-2059	ssp26	cool	QU	C004046QURO	-150.3163437	4	9
2080-2099	ssp26	cool	QU	C004046QURO	-150.3163437	4	9
2040-2059	ssp45	cool	QU	C004046QURO	-150.3163437	4	9
2080-2099	ssp45	cool	QU	C004046QURO	-150.3163437	4	9
2040-2059	ssp70	cool	QU	C004046QURO	-150.3163437	4	9
2080-2099	ssp70	cool	QU	C004046QURO	-150.3163437	4	9
2040-2059	ssp85	cool	QU	C004046QURO	-150.3163437	4	9
2080-2099	ssp85	cool	QU	C004046QURO	-150.3163437	4	9
2040-2059	ssp26	dry	QU	C004046QURO	-150.3163437	4	9
2080-2099	ssp26	dry	QU	C004046QURO	-150.3163437	4	9
2040-2059	ssp45	dry	QU	C004046QURO	-150.3163437	4	8.952380952
2080-2099	ssp45	dry	QU	C004046QURO	-150.3163437	4	8
2040-2059	ssp70	dry	QU	C004046QURO	-150.3163437	4	8
2080-2099	ssp70	dry	QU	C004046QURO	-150.3163437	3	6
2040-2059	ssp85	dry	QU	C004046QURO	-150.3163437	3.952380952	7.904761905
2080-2099	ssp85	dry	QU	C004046QURO	-150.3163437	3	5.047619048
1961-2020	baseline	mean	QU	C004046QURO	-150.3163437	4.183333333	8.716666667
2040-2059	ssp26	mean	QU	C004046QURO	-150.3163437	4	9
2080-2099	ssp26	mean	QU	C004046QURO	-150.3163437	4	9
2040-2059	ssp45	mean	QU	C004046QURO	-150.3163437	4	9
2080-2099	ssp45	mean	QU	C004046QURO	-150.3163437	4	9
2040-2059	ssp70	mean	QU	C004046QURO	-150.3163437	4	9
2080-2099	ssp70	mean	QU	C004046QURO	-150.3163437	4	9
2040-2059	ssp85	mean	QU	C004046QURO	-150.3163437	4	9
2080-2099	ssp85	mean	QU	C004046QURO	-150.3163437	4	10
2040-2059	ssp26	cool	QU	P000011QURO	-139.4579439	4	8
2080-2099	ssp26	cool	QU	P000011QURO	-139.4579439	4	8
2040-2059	ssp45	cool	QU	P000011QURO	-139.4579439	4	8
2080-2099	ssp45	cool	QU	P000011QURO	-139.4579439	4	9
2040-2059	ssp70	cool	QU	P000011QURO	-139.4579439	4	8.047619048
2080-2099	ssp70	cool	QU	P000011QURO	-139.4579439	4	9
2040-2059	ssp85	cool	QU	P000011QURO	-139.4579439	4	9
2080-2099	ssp85	cool	QU	P000011QURO	-139.4579439	4	9
2040-2059	ssp26	dry	QU	P000011QURO	-139.4579439	NA	NA
2080-2099	ssp26	dry	QU	P000011QURO	-139.4579439	NA	NA
2040-2059	ssp45	dry	QU	P000011QURO	-139.4579439	NA	NA
2080-2099	ssp45	dry	QU	P000011QURO	-139.4579439	NA	NA
2040-2059	ssp70	dry	QU	P000011QURO	-139.4579439	NA	NA
2080-2099	ssp70	dry	QU	P000011QURO	-139.4579439	NA	NA
2040-2059	ssp85	dry	QU	P000011QURO	-139.4579439	NA	NA
2080-2099	ssp85	dry	QU	P000011QURO	-139.4579439	NA	NA
1961-2020	baseline	mean	QU	P000011QURO	-139.4579439	4.183333333	8.5
2040-2059	ssp26	mean	QU	P000011QURO	-139.4579439	4	9
2080-2099	ssp26	mean	QU	P000011QURO	-139.4579439	4	9
2040-2059	ssp45	mean	QU	P000011QURO	-139.4579439	4	9
2080-2099	ssp45	mean	QU	P000011QURO	-139.4579439	4	9
2040-2059	ssp70	mean	QU	P000011QURO	-139.4579439	4	9
2080-2099	ssp70	mean	QU	P000011QURO	-139.4579439	3	9
2040-2059	ssp85	mean	QU	P000011QURO	-139.4579439	4	9
2080-2099	ssp85	mean	QU	P000011QURO	-139.4579439	3	9.952380952
2040-2059	ssp26	cool	QU	T005003QURO	-134.7322253	4	9
2080-2099	ssp26	cool	QU	T005003QURO	-134.7322253	4	9
2040-2059	ssp45	cool	QU	T005003QURO	-134.7322253	4	9
2080-2099	ssp45	cool	QU	T005003QURO	-134.7322253	4	9
2040-2059	ssp70	cool	QU	T005003QURO	-134.7322253	4	9
2080-2099	ssp70	cool	QU	T005003QURO	-134.7322253	4	9
2040-2059	ssp85	cool	QU	T005003QURO	-134.7322253	4	9
2080-2099	ssp85	cool	QU	T005003QURO	-134.7322253	3	10
2040-2059	ssp26	dry	QU	T005003QURO	-134.7322253	NA	NA
2080-2099	ssp26	dry	QU	T005003QURO	-134.7322253	NA	NA
2040-2059	ssp45	dry	QU	T005003QURO	-134.7322253	NA	NA
2080-2099	ssp45	dry	QU	T005003QURO	-134.7322253	NA	NA
2040-2059	ssp70	dry	QU	T005003QURO	-134.7322253	NA	NA
2080-2099	ssp70	dry	QU	T005003QURO	-134.7322253	NA	NA
2040-2059	ssp85	dry	QU	T005003QURO	-134.7322253	NA	NA
2080-2099	ssp85	dry	QU	T005003QURO	-134.7322253	NA	NA
1961-2020	baseline	mean	QU	T005003QURO	-134.7322253	4.084745763	7.610169492
2040-2059	ssp26	mean	QU	T005003QURO	-134.7322253	3	10
2080-2099	ssp26	mean	QU	T005003QURO	-134.7322253	3	10
2040-2059	ssp45	mean	QU	T005003QURO	-134.7322253	3	10
2080-2099	ssp45	mean	QU	T005003QURO	-134.7322253	3	8
2040-2059	ssp70	mean	QU	T005003QURO	-134.7322253	3	8.80952381
2080-2099	ssp70	mean	QU	T005003QURO	-134.7322253	3	5
2040-2059	ssp85	mean	QU	T005003QURO	-134.7322253	3	7.857142857
2080-2099	ssp85	mean	QU	T005003QURO	-134.7322253	2	4
2040-2059	ssp26	cool	QU	M003809QUPE	-134.0012363	4	9
2080-2099	ssp26	cool	QU	M003809QUPE	-134.0012363	4	9
2040-2059	ssp45	cool	QU	M003809QUPE	-134.0012363	4	9
2080-2099	ssp45	cool	QU	M003809QUPE	-134.0012363	4	9
2040-2059	ssp70	cool	QU	M003809QUPE	-134.0012363	4	9
2080-2099	ssp70	cool	QU	M003809QUPE	-134.0012363	4	9
2040-2059	ssp85	cool	QU	M003809QUPE	-134.0012363	4	9
2080-2099	ssp85	cool	QU	M003809QUPE	-134.0012363	3.047619048	9
2040-2059	ssp26	dry	QU	M003809QUPE	-134.0012363	NA	NA
2080-2099	ssp26	dry	QU	M003809QUPE	-134.0012363	NA	NA
2040-2059	ssp45	dry	QU	M003809QUPE	-134.0012363	NA	NA
2080-2099	ssp45	dry	QU	M003809QUPE	-134.0012363	NA	NA
2040-2059	ssp70	dry	QU	M003809QUPE	-134.0012363	NA	NA
2080-2099	ssp70	dry	QU	M003809QUPE	-134.0012363	NA	NA
2040-2059	ssp85	dry	QU	M003809QUPE	-134.0012363	NA	NA
2080-2099	ssp85	dry	QU	M003809QUPE	-134.0012363	NA	NA
1961-2020	baseline	mean	QU	M003809QUPE	-134.0012363	3.5	9.033333333
2040-2059	ssp26	mean	QU	M003809QUPE	-134.0012363	3	9
2080-2099	ssp26	mean	QU	M003809QUPE	-134.0012363	3	9
2040-2059	ssp45	mean	QU	M003809QUPE	-134.0012363	3	9
2080-2099	ssp45	mean	QU	M003809QUPE	-134.0012363	3	9
2040-2059	ssp70	mean	QU	M003809QUPE	-134.0012363	3	9
2080-2099	ssp70	mean	QU	M003809QUPE	-134.0012363	3	10
2040-2059	ssp85	mean	QU	M003809QUPE	-134.0012363	3	9.047619048
2080-2099	ssp85	mean	QU	M003809QUPE	-134.0012363	2	10
2040-2059	ssp26	cool	QU	M003808QUPE	-128.3471641	4	9
2080-2099	ssp26	cool	QU	M003808QUPE	-128.3471641	4	9
2040-2059	ssp45	cool	QU	M003808QUPE	-128.3471641	4	9
2080-2099	ssp45	cool	QU	M003808QUPE	-128.3471641	4	9
2040-2059	ssp70	cool	QU	M003808QUPE	-128.3471641	4	9
2080-2099	ssp70	cool	QU	M003808QUPE	-128.3471641	4	9
2040-2059	ssp85	cool	QU	M003808QUPE	-128.3471641	4	9
2080-2099	ssp85	cool	QU	M003808QUPE	-128.3471641	4	9
2040-2059	ssp26	dry	QU	M003808QUPE	-128.3471641	NA	NA
2080-2099	ssp26	dry	QU	M003808QUPE	-128.3471641	NA	NA
2040-2059	ssp45	dry	QU	M003808QUPE	-128.3471641	NA	NA
2080-2099	ssp45	dry	QU	M003808QUPE	-128.3471641	NA	NA
2040-2059	ssp70	dry	QU	M003808QUPE	-128.3471641	NA	NA
2080-2099	ssp70	dry	QU	M003808QUPE	-128.3471641	NA	NA
2040-2059	ssp85	dry	QU	M003808QUPE	-128.3471641	NA	NA
2080-2099	ssp85	dry	QU	M003808QUPE	-128.3471641	NA	NA
1961-2020	baseline	mean	QU	M003808QUPE	-128.3471641	4.016666667	8.516666667
2040-2059	ssp26	mean	QU	M003808QUPE	-128.3471641	4	9
2080-2099	ssp26	mean	QU	M003808QUPE	-128.3471641	4	9
2040-2059	ssp45	mean	QU	M003808QUPE	-128.3471641	4	9
2080-2099	ssp45	mean	QU	M003808QUPE	-128.3471641	3	9
2040-2059	ssp70	mean	QU	M003808QUPE	-128.3471641	3.047619048	9
2080-2099	ssp70	mean	QU	M003808QUPE	-128.3471641	3	10
2040-2059	ssp85	mean	QU	M003808QUPE	-128.3471641	3	9
2080-2099	ssp85	mean	QU	M003808QUPE	-128.3471641	3	5
2040-2059	ssp26	cool	QU	T005005QURO	-128.1018397	4	9
2080-2099	ssp26	cool	QU	T005005QURO	-128.1018397	4	9
2040-2059	ssp45	cool	QU	T005005QURO	-128.1018397	4	9
2080-2099	ssp45	cool	QU	T005005QURO	-128.1018397	4	9
2040-2059	ssp70	cool	QU	T005005QURO	-128.1018397	4	9
2080-2099	ssp70	cool	QU	T005005QURO	-128.1018397	4	9
2040-2059	ssp85	cool	QU	T005005QURO	-128.1018397	4	9
2080-2099	ssp85	cool	QU	T005005QURO	-128.1018397	4	9
2040-2059	ssp26	dry	QU	T005005QURO	-128.1018397	NA	NA
2080-2099	ssp26	dry	QU	T005005QURO	-128.1018397	NA	NA
2040-2059	ssp45	dry	QU	T005005QURO	-128.1018397	NA	NA
2080-2099	ssp45	dry	QU	T005005QURO	-128.1018397	NA	NA
2040-2059	ssp70	dry	QU	T005005QURO	-128.1018397	NA	NA
2080-2099	ssp70	dry	QU	T005005QURO	-128.1018397	NA	NA
2040-2059	ssp85	dry	QU	T005005QURO	-128.1018397	NA	NA
2080-2099	ssp85	dry	QU	T005005QURO	-128.1018397	NA	NA
1961-2020	baseline	mean	QU	T005005QURO	-128.1018397	4.237288136	7.186440678
2040-2059	ssp26	mean	QU	T005005QURO	-128.1018397	3	9
2080-2099	ssp26	mean	QU	T005005QURO	-128.1018397	3	9
2040-2059	ssp45	mean	QU	T005005QURO	-128.1018397	3	9.904761905
2080-2099	ssp45	mean	QU	T005005QURO	-128.1018397	3	5
2040-2059	ssp70	mean	QU	T005005QURO	-128.1018397	3	7.857142857
2080-2099	ssp70	mean	QU	T005005QURO	-128.1018397	3	5
2040-2059	ssp85	mean	QU	T005005QURO	-128.1018397	3	5
2080-2099	ssp85	mean	QU	T005005QURO	-128.1018397	2	4
2040-2059	ssp26	cool	QU	C004050QUPE	-127.045704	4	9
2080-2099	ssp26	cool	QU	C004050QUPE	-127.045704	4	9
2040-2059	ssp45	cool	QU	C004050QUPE	-127.045704	4	9
2080-2099	ssp45	cool	QU	C004050QUPE	-127.045704	4	9
2040-2059	ssp70	cool	QU	C004050QUPE	-127.045704	4	9
2080-2099	ssp70	cool	QU	C004050QUPE	-127.045704	4	9
2040-2059	ssp85	cool	QU	C004050QUPE	-127.045704	4	9
2080-2099	ssp85	cool	QU	C004050QUPE	-127.045704	4	9
2040-2059	ssp26	dry	QU	C004050QUPE	-127.045704	NA	NA
2080-2099	ssp26	dry	QU	C004050QUPE	-127.045704	NA	NA
2040-2059	ssp45	dry	QU	C004050QUPE	-127.045704	NA	NA
2080-2099	ssp45	dry	QU	C004050QUPE	-127.045704	NA	NA
2040-2059	ssp70	dry	QU	C004050QUPE	-127.045704	NA	NA
2080-2099	ssp70	dry	QU	C004050QUPE	-127.045704	NA	NA
2040-2059	ssp85	dry	QU	C004050QUPE	-127.045704	NA	NA
2080-2099	ssp85	dry	QU	C004050QUPE	-127.045704	NA	NA
1961-2020	baseline	mean	QU	C004050QUPE	-127.045704	4.433333333	8.016666667
2040-2059	ssp26	mean	QU	C004050QUPE	-127.045704	4	9
2080-2099	ssp26	mean	QU	C004050QUPE	-127.045704	4	9
2040-2059	ssp45	mean	QU	C004050QUPE	-127.045704	4	9
2080-2099	ssp45	mean	QU	C004050QUPE	-127.045704	4	9
2040-2059	ssp70	mean	QU	C004050QUPE	-127.045704	4	9
2080-2099	ssp70	mean	QU	C004050QUPE	-127.045704	3	10
2040-2059	ssp85	mean	QU	C004050QUPE	-127.045704	3.952380952	9.047619048
2080-2099	ssp85	mean	QU	C004050QUPE	-127.045704	3	5
2040-2059	ssp26	cool	Other broadleaves	P811104FREX	-127.001511	4	8.047619048
2080-2099	ssp26	cool	Other broadleaves	P811104FREX	-127.001511	4	9
2040-2059	ssp45	cool	Other broadleaves	P811104FREX	-127.001511	4	9
2080-2099	ssp45	cool	Other broadleaves	P811104FREX	-127.001511	4	9
2040-2059	ssp70	cool	Other broadleaves	P811104FREX	-127.001511	4	9
2080-2099	ssp70	cool	Other broadleaves	P811104FREX	-127.001511	4	9
2040-2059	ssp85	cool	Other broadleaves	P811104FREX	-127.001511	4	9
2080-2099	ssp85	cool	Other broadleaves	P811104FREX	-127.001511	4	8
2040-2059	ssp26	dry	Other broadleaves	P811104FREX	-127.001511	NA	NA
2080-2099	ssp26	dry	Other broadleaves	P811104FREX	-127.001511	NA	NA
2040-2059	ssp45	dry	Other broadleaves	P811104FREX	-127.001511	NA	NA
2080-2099	ssp45	dry	Other broadleaves	P811104FREX	-127.001511	NA	NA
2040-2059	ssp70	dry	Other broadleaves	P811104FREX	-127.001511	NA	NA
2080-2099	ssp70	dry	Other broadleaves	P811104FREX	-127.001511	NA	NA
2040-2059	ssp85	dry	Other broadleaves	P811104FREX	-127.001511	NA	NA
2080-2099	ssp85	dry	Other broadleaves	P811104FREX	-127.001511	NA	NA
1961-2020	baseline	mean	Other broadleaves	P811104FREX	-127.001511	4.542372881	7.084745763
2040-2059	ssp26	mean	Other broadleaves	P811104FREX	-127.001511	4	9
2080-2099	ssp26	mean	Other broadleaves	P811104FREX	-127.001511	4	9
2040-2059	ssp45	mean	Other broadleaves	P811104FREX	-127.001511	4	8.952380952
2080-2099	ssp45	mean	Other broadleaves	P811104FREX	-127.001511	4	5
2040-2059	ssp70	mean	Other broadleaves	P811104FREX	-127.001511	4	7.857142857
2080-2099	ssp70	mean	Other broadleaves	P811104FREX	-127.001511	3	5
2040-2059	ssp85	mean	Other broadleaves	P811104FREX	-127.001511	4	5
2080-2099	ssp85	mean	Other broadleaves	P811104FREX	-127.001511	3	4
2040-2059	ssp26	cool	QU	P811104QURO	-127.001511	4	9
2080-2099	ssp26	cool	QU	P811104QURO	-127.001511	4	9
2040-2059	ssp45	cool	QU	P811104QURO	-127.001511	4	9
2080-2099	ssp45	cool	QU	P811104QURO	-127.001511	3	9
2040-2059	ssp70	cool	QU	P811104QURO	-127.001511	3.952380952	9
2080-2099	ssp70	cool	QU	P811104QURO	-127.001511	3	10
2040-2059	ssp85	cool	QU	P811104QURO	-127.001511	3.952380952	9.047619048
2080-2099	ssp85	cool	QU	P811104QURO	-127.001511	3	10
2040-2059	ssp26	dry	QU	P811104QURO	-127.001511	2	10
2080-2099	ssp26	dry	QU	P811104QURO	-127.001511	2	10
2040-2059	ssp45	dry	QU	P811104QURO	-127.001511	2	10
2080-2099	ssp45	dry	QU	P811104QURO	-127.001511	2	10
2040-2059	ssp70	dry	QU	P811104QURO	-127.001511	1.952380952	10.04761905
2080-2099	ssp70	dry	QU	P811104QURO	-127.001511	1	11
2040-2059	ssp85	dry	QU	P811104QURO	-127.001511	1.952380952	10.04761905
2080-2099	ssp85	dry	QU	P811104QURO	-127.001511	1	11
1961-2020	baseline	mean	QU	P811104QURO	-127.001511	3.233333333	9.4
2040-2059	ssp26	mean	QU	P811104QURO	-127.001511	3	10
2080-2099	ssp26	mean	QU	P811104QURO	-127.001511	3	10
2040-2059	ssp45	mean	QU	P811104QURO	-127.001511	3	10
2080-2099	ssp45	mean	QU	P811104QURO	-127.001511	3	10
2040-2059	ssp70	mean	QU	P811104QURO	-127.001511	3	10
2080-2099	ssp70	mean	QU	P811104QURO	-127.001511	2	10
2040-2059	ssp85	mean	QU	P811104QURO	-127.001511	3	10
2080-2099	ssp85	mean	QU	P811104QURO	-127.001511	1	10
2040-2059	ssp26	cool	QU	P000012QURO	-125.4206094	4	9
2080-2099	ssp26	cool	QU	P000012QURO	-125.4206094	4	9
2040-2059	ssp45	cool	QU	P000012QURO	-125.4206094	4	9
2080-2099	ssp45	cool	QU	P000012QURO	-125.4206094	4	9
2040-2059	ssp70	cool	QU	P000012QURO	-125.4206094	4	9
2080-2099	ssp70	cool	QU	P000012QURO	-125.4206094	4	9
2040-2059	ssp85	cool	QU	P000012QURO	-125.4206094	4	9
2080-2099	ssp85	cool	QU	P000012QURO	-125.4206094	3	9
2040-2059	ssp26	dry	QU	P000012QURO	-125.4206094	3	9
2080-2099	ssp26	dry	QU	P000012QURO	-125.4206094	3	9
2040-2059	ssp45	dry	QU	P000012QURO	-125.4206094	3	9
2080-2099	ssp45	dry	QU	P000012QURO	-125.4206094	3	9
2040-2059	ssp70	dry	QU	P000012QURO	-125.4206094	3	9
2080-2099	ssp70	dry	QU	P000012QURO	-125.4206094	3	10
2040-2059	ssp85	dry	QU	P000012QURO	-125.4206094	3	9
2080-2099	ssp85	dry	QU	P000012QURO	-125.4206094	1	10
1961-2020	baseline	mean	QU	P000012QURO	-125.4206094	3.666666667	8.983333333
2040-2059	ssp26	mean	QU	P000012QURO	-125.4206094	4	9
2080-2099	ssp26	mean	QU	P000012QURO	-125.4206094	4	9
2040-2059	ssp45	mean	QU	P000012QURO	-125.4206094	3.952380952	9
2080-2099	ssp45	mean	QU	P000012QURO	-125.4206094	3	9
2040-2059	ssp70	mean	QU	P000012QURO	-125.4206094	3	9
2080-2099	ssp70	mean	QU	P000012QURO	-125.4206094	3	9
2040-2059	ssp85	mean	QU	P000012QURO	-125.4206094	3	9
2080-2099	ssp85	mean	QU	P000012QURO	-125.4206094	3	10
2040-2059	ssp26	cool	QU	M003803QURO	-125.0275909	4	9
2080-2099	ssp26	cool	QU	M003803QURO	-125.0275909	4	9
2040-2059	ssp45	cool	QU	M003803QURO	-125.0275909	4	9
2080-2099	ssp45	cool	QU	M003803QURO	-125.0275909	4	9
2040-2059	ssp70	cool	QU	M003803QURO	-125.0275909	4	9
2080-2099	ssp70	cool	QU	M003803QURO	-125.0275909	4	9
2040-2059	ssp85	cool	QU	M003803QURO	-125.0275909	4	9
2080-2099	ssp85	cool	QU	M003803QURO	-125.0275909	4	9
2040-2059	ssp26	dry	QU	M003803QURO	-125.0275909	2.952380952	10
2080-2099	ssp26	dry	QU	M003803QURO	-125.0275909	2	9
2040-2059	ssp45	dry	QU	M003803QURO	-125.0275909	2	10
2080-2099	ssp45	dry	QU	M003803QURO	-125.0275909	2	10
2040-2059	ssp70	dry	QU	M003803QURO	-125.0275909	2	7.952380952
2080-2099	ssp70	dry	QU	M003803QURO	-125.0275909	2	11
2040-2059	ssp85	dry	QU	M003803QURO	-125.0275909	2	6.952380952
2080-2099	ssp85	dry	QU	M003803QURO	-125.0275909	1	5
1961-2020	baseline	mean	QU	M003803QURO	-125.0275909	3.666666667	9
2040-2059	ssp26	mean	QU	M003803QURO	-125.0275909	4	9
2080-2099	ssp26	mean	QU	M003803QURO	-125.0275909	4	9
2040-2059	ssp45	mean	QU	M003803QURO	-125.0275909	3.952380952	9
2080-2099	ssp45	mean	QU	M003803QURO	-125.0275909	3	9
2040-2059	ssp70	mean	QU	M003803QURO	-125.0275909	3.952380952	9
2080-2099	ssp70	mean	QU	M003803QURO	-125.0275909	3	9
2040-2059	ssp85	mean	QU	M003803QURO	-125.0275909	3.047619048	9
2080-2099	ssp85	mean	QU	M003803QURO	-125.0275909	3	10
2040-2059	ssp26	cool	QU	P000014QURO	-123.6566639	4	8
2080-2099	ssp26	cool	QU	P000014QURO	-123.6566639	4	8
2040-2059	ssp45	cool	QU	P000014QURO	-123.6566639	4	8
2080-2099	ssp45	cool	QU	P000014QURO	-123.6566639	4	8
2040-2059	ssp70	cool	QU	P000014QURO	-123.6566639	4	8
2080-2099	ssp70	cool	QU	P000014QURO	-123.6566639	4	8
2040-2059	ssp85	cool	QU	P000014QURO	-123.6566639	4	8
2080-2099	ssp85	cool	QU	P000014QURO	-123.6566639	4	9
2040-2059	ssp26	dry	QU	P000014QURO	-123.6566639	4	9
2080-2099	ssp26	dry	QU	P000014QURO	-123.6566639	4	9
2040-2059	ssp45	dry	QU	P000014QURO	-123.6566639	4	9
2080-2099	ssp45	dry	QU	P000014QURO	-123.6566639	4	9
2040-2059	ssp70	dry	QU	P000014QURO	-123.6566639	4	8.952380952
2080-2099	ssp70	dry	QU	P000014QURO	-123.6566639	4	7
2040-2059	ssp85	dry	QU	P000014QURO	-123.6566639	4	7.952380952
2080-2099	ssp85	dry	QU	P000014QURO	-123.6566639	3	5
1961-2020	baseline	mean	QU	P000014QURO	-123.6566639	4.55	8.15
2040-2059	ssp26	mean	QU	P000014QURO	-123.6566639	4	8
2080-2099	ssp26	mean	QU	P000014QURO	-123.6566639	4	8
2040-2059	ssp45	mean	QU	P000014QURO	-123.6566639	4	8
2080-2099	ssp45	mean	QU	P000014QURO	-123.6566639	4	9
2040-2059	ssp70	mean	QU	P000014QURO	-123.6566639	4	8.047619048
2080-2099	ssp70	mean	QU	P000014QURO	-123.6566639	4	9
2040-2059	ssp85	mean	QU	P000014QURO	-123.6566639	4	9
2080-2099	ssp85	mean	QU	P000014QURO	-123.6566639	4	9
2040-2059	ssp26	cool	QU	T005004QURO	-123.15938	4	9
2080-2099	ssp26	cool	QU	T005004QURO	-123.15938	4	9
2040-2059	ssp45	cool	QU	T005004QURO	-123.15938	4	9
2080-2099	ssp45	cool	QU	T005004QURO	-123.15938	4	9
2040-2059	ssp70	cool	QU	T005004QURO	-123.15938	4	9
2080-2099	ssp70	cool	QU	T005004QURO	-123.15938	4	9
2040-2059	ssp85	cool	QU	T005004QURO	-123.15938	4	9
2080-2099	ssp85	cool	QU	T005004QURO	-123.15938	3	9.952380952
2040-2059	ssp26	dry	QU	T005004QURO	-123.15938	NA	NA
2080-2099	ssp26	dry	QU	T005004QURO	-123.15938	NA	NA
2040-2059	ssp45	dry	QU	T005004QURO	-123.15938	NA	NA
2080-2099	ssp45	dry	QU	T005004QURO	-123.15938	NA	NA
2040-2059	ssp70	dry	QU	T005004QURO	-123.15938	NA	NA
2080-2099	ssp70	dry	QU	T005004QURO	-123.15938	NA	NA
2040-2059	ssp85	dry	QU	T005004QURO	-123.15938	NA	NA
2080-2099	ssp85	dry	QU	T005004QURO	-123.15938	NA	NA
1961-2020	baseline	mean	QU	T005004QURO	-123.15938	3.915254237	7.644067797
2040-2059	ssp26	mean	QU	T005004QURO	-123.15938	3	10
2080-2099	ssp26	mean	QU	T005004QURO	-123.15938	3	10
2040-2059	ssp45	mean	QU	T005004QURO	-123.15938	3	9.904761905
2080-2099	ssp45	mean	QU	T005004QURO	-123.15938	3	5
2040-2059	ssp70	mean	QU	T005004QURO	-123.15938	2.952380952	5.047619048
2080-2099	ssp70	mean	QU	T005004QURO	-123.15938	2	5
2040-2059	ssp85	mean	QU	T005004QURO	-123.15938	2.952380952	5
2080-2099	ssp85	mean	QU	T005004QURO	-123.15938	2	4
2040-2059	ssp26	cool	QU	T005002QURO	-123.1157639	4	9
2080-2099	ssp26	cool	QU	T005002QURO	-123.1157639	4	9
2040-2059	ssp45	cool	QU	T005002QURO	-123.1157639	4	9
2080-2099	ssp45	cool	QU	T005002QURO	-123.1157639	4	9
2040-2059	ssp70	cool	QU	T005002QURO	-123.1157639	4	9
2080-2099	ssp70	cool	QU	T005002QURO	-123.1157639	3	9
2040-2059	ssp85	cool	QU	T005002QURO	-123.1157639	3.952380952	9
2080-2099	ssp85	cool	QU	T005002QURO	-123.1157639	3	10
2040-2059	ssp26	dry	QU	T005002QURO	-123.1157639	NA	NA
2080-2099	ssp26	dry	QU	T005002QURO	-123.1157639	NA	NA
2040-2059	ssp45	dry	QU	T005002QURO	-123.1157639	NA	NA
2080-2099	ssp45	dry	QU	T005002QURO	-123.1157639	NA	NA
2040-2059	ssp70	dry	QU	T005002QURO	-123.1157639	NA	NA
2080-2099	ssp70	dry	QU	T005002QURO	-123.1157639	NA	NA
2040-2059	ssp85	dry	QU	T005002QURO	-123.1157639	NA	NA
2080-2099	ssp85	dry	QU	T005002QURO	-123.1157639	NA	NA
1961-2020	baseline	mean	QU	T005002QURO	-123.1157639	3.35	8.883333333
2040-2059	ssp26	mean	QU	T005002QURO	-123.1157639	3	10
2080-2099	ssp26	mean	QU	T005002QURO	-123.1157639	3	10
2040-2059	ssp45	mean	QU	T005002QURO	-123.1157639	3	10
2080-2099	ssp45	mean	QU	T005002QURO	-123.1157639	3	10
2040-2059	ssp70	mean	QU	T005002QURO	-123.1157639	3	10
2080-2099	ssp70	mean	QU	T005002QURO	-123.1157639	2	10
2040-2059	ssp85	mean	QU	T005002QURO	-123.1157639	3	9.952380952
2080-2099	ssp85	mean	QU	T005002QURO	-123.1157639	2	10
2040-2059	ssp26	cool	QU	M000068QURO	-122.2167777	4	8
2080-2099	ssp26	cool	QU	M000068QURO	-122.2167777	4	8
2040-2059	ssp45	cool	QU	M000068QURO	-122.2167777	4	8
2080-2099	ssp45	cool	QU	M000068QURO	-122.2167777	4	8
2040-2059	ssp70	cool	QU	M000068QURO	-122.2167777	4	8
2080-2099	ssp70	cool	QU	M000068QURO	-122.2167777	4	9
2040-2059	ssp85	cool	QU	M000068QURO	-122.2167777	4	8.047619048
2080-2099	ssp85	cool	QU	M000068QURO	-122.2167777	4	9
2040-2059	ssp26	dry	QU	M000068QURO	-122.2167777	4	9
2080-2099	ssp26	dry	QU	M000068QURO	-122.2167777	4	9
2040-2059	ssp45	dry	QU	M000068QURO	-122.2167777	4	9
2080-2099	ssp45	dry	QU	M000068QURO	-122.2167777	4	9
2040-2059	ssp70	dry	QU	M000068QURO	-122.2167777	4	9
2080-2099	ssp70	dry	QU	M000068QURO	-122.2167777	4	9
2040-2059	ssp85	dry	QU	M000068QURO	-122.2167777	4	9
2080-2099	ssp85	dry	QU	M000068QURO	-122.2167777	3	10
1961-2020	baseline	mean	QU	M000068QURO	-122.2167777	4.283333333	8.216666667
2040-2059	ssp26	mean	QU	M000068QURO	-122.2167777	4	8.047619048
2080-2099	ssp26	mean	QU	M000068QURO	-122.2167777	4	9
2040-2059	ssp45	mean	QU	M000068QURO	-122.2167777	4	9
2080-2099	ssp45	mean	QU	M000068QURO	-122.2167777	4	9
2040-2059	ssp70	mean	QU	M000068QURO	-122.2167777	4	9
2080-2099	ssp70	mean	QU	M000068QURO	-122.2167777	4	9
2040-2059	ssp85	mean	QU	M000068QURO	-122.2167777	4	9
2080-2099	ssp85	mean	QU	M000068QURO	-122.2167777	4	9
2040-2059	ssp26	cool	QU	M003804QURO	-121.8681363	4	9
2080-2099	ssp26	cool	QU	M003804QURO	-121.8681363	4	9
2040-2059	ssp45	cool	QU	M003804QURO	-121.8681363	4	9
2080-2099	ssp45	cool	QU	M003804QURO	-121.8681363	4	9
2040-2059	ssp70	cool	QU	M003804QURO	-121.8681363	4	9
2080-2099	ssp70	cool	QU	M003804QURO	-121.8681363	4	9
2040-2059	ssp85	cool	QU	M003804QURO	-121.8681363	4	9
2080-2099	ssp85	cool	QU	M003804QURO	-121.8681363	4	9
2040-2059	ssp26	dry	QU	M003804QURO	-121.8681363	4	9
2080-2099	ssp26	dry	QU	M003804QURO	-121.8681363	4	9
2040-2059	ssp45	dry	QU	M003804QURO	-121.8681363	4	9
2080-2099	ssp45	dry	QU	M003804QURO	-121.8681363	4	10
2040-2059	ssp70	dry	QU	M003804QURO	-121.8681363	4	8.047619048
2080-2099	ssp70	dry	QU	M003804QURO	-121.8681363	3	6
2040-2059	ssp85	dry	QU	M003804QURO	-121.8681363	3.952380952	7.904761905
2080-2099	ssp85	dry	QU	M003804QURO	-121.8681363	3	5
1961-2020	baseline	mean	QU	M003804QURO	-121.8681363	4.15	8.7
2040-2059	ssp26	mean	QU	M003804QURO	-121.8681363	4	9
2080-2099	ssp26	mean	QU	M003804QURO	-121.8681363	4	9
2040-2059	ssp45	mean	QU	M003804QURO	-121.8681363	4	9
2080-2099	ssp45	mean	QU	M003804QURO	-121.8681363	4	9
2040-2059	ssp70	mean	QU	M003804QURO	-121.8681363	4	9
2080-2099	ssp70	mean	QU	M003804QURO	-121.8681363	4	9
2040-2059	ssp85	mean	QU	M003804QURO	-121.8681363	4	9
2080-2099	ssp85	mean	QU	M003804QURO	-121.8681363	4	10
2040-2059	ssp26	cool	Other broadleaves	M003806FRSP	-121.8681363	4	8.047619048
2080-2099	ssp26	cool	Other broadleaves	M003806FRSP	-121.8681363	4	9
2040-2059	ssp45	cool	Other broadleaves	M003806FRSP	-121.8681363	4	9
2080-2099	ssp45	cool	Other broadleaves	M003806FRSP	-121.8681363	4	9
2040-2059	ssp70	cool	Other broadleaves	M003806FRSP	-121.8681363	4	9
2080-2099	ssp70	cool	Other broadleaves	M003806FRSP	-121.8681363	4	9
2040-2059	ssp85	cool	Other broadleaves	M003806FRSP	-121.8681363	4	9
2080-2099	ssp85	cool	Other broadleaves	M003806FRSP	-121.8681363	4	9
2040-2059	ssp26	dry	Other broadleaves	M003806FRSP	-121.8681363	NA	NA
2080-2099	ssp26	dry	Other broadleaves	M003806FRSP	-121.8681363	NA	NA
2040-2059	ssp45	dry	Other broadleaves	M003806FRSP	-121.8681363	NA	NA
2080-2099	ssp45	dry	Other broadleaves	M003806FRSP	-121.8681363	NA	NA
2040-2059	ssp70	dry	Other broadleaves	M003806FRSP	-121.8681363	NA	NA
2080-2099	ssp70	dry	Other broadleaves	M003806FRSP	-121.8681363	NA	NA
2040-2059	ssp85	dry	Other broadleaves	M003806FRSP	-121.8681363	NA	NA
2080-2099	ssp85	dry	Other broadleaves	M003806FRSP	-121.8681363	NA	NA
1961-2020	baseline	mean	Other broadleaves	M003806FRSP	-121.8681363	4.083333333	8.366666667
2040-2059	ssp26	mean	Other broadleaves	M003806FRSP	-121.8681363	4	9
2080-2099	ssp26	mean	Other broadleaves	M003806FRSP	-121.8681363	4	9
2040-2059	ssp45	mean	Other broadleaves	M003806FRSP	-121.8681363	4	9
2080-2099	ssp45	mean	Other broadleaves	M003806FRSP	-121.8681363	4	9
2040-2059	ssp70	mean	Other broadleaves	M003806FRSP	-121.8681363	4	9
2080-2099	ssp70	mean	Other broadleaves	M003806FRSP	-121.8681363	3	10
2040-2059	ssp85	mean	Other broadleaves	M003806FRSP	-121.8681363	4	9
2080-2099	ssp85	mean	Other broadleaves	M003806FRSP	-121.8681363	3	5
2040-2059	ssp26	cool	QU	P000013QURO	-121.440602	5	8
2080-2099	ssp26	cool	QU	P000013QURO	-121.440602	5	8
2040-2059	ssp45	cool	QU	P000013QURO	-121.440602	5	8
2080-2099	ssp45	cool	QU	P000013QURO	-121.440602	5	8
2040-2059	ssp70	cool	QU	P000013QURO	-121.440602	4.952380952	8
2080-2099	ssp70	cool	QU	P000013QURO	-121.440602	4	8
2040-2059	ssp85	cool	QU	P000013QURO	-121.440602	4.952380952	8
2080-2099	ssp85	cool	QU	P000013QURO	-121.440602	4	9
2040-2059	ssp26	dry	QU	P000013QURO	-121.440602	4	9
2080-2099	ssp26	dry	QU	P000013QURO	-121.440602	4	9
2040-2059	ssp45	dry	QU	P000013QURO	-121.440602	4	9
2080-2099	ssp45	dry	QU	P000013QURO	-121.440602	4	9
2040-2059	ssp70	dry	QU	P000013QURO	-121.440602	4	9
2080-2099	ssp70	dry	QU	P000013QURO	-121.440602	4	9
2040-2059	ssp85	dry	QU	P000013QURO	-121.440602	4	9
2080-2099	ssp85	dry	QU	P000013QURO	-121.440602	4	9
1961-2020	baseline	mean	QU	P000013QURO	-121.440602	4.7	8.066666667
2040-2059	ssp26	mean	QU	P000013QURO	-121.440602	4	8
2080-2099	ssp26	mean	QU	P000013QURO	-121.440602	4	8
2040-2059	ssp45	mean	QU	P000013QURO	-121.440602	4	8
2080-2099	ssp45	mean	QU	P000013QURO	-121.440602	4	8
2040-2059	ssp70	mean	QU	P000013QURO	-121.440602	4	8
2080-2099	ssp70	mean	QU	P000013QURO	-121.440602	4	9
2040-2059	ssp85	mean	QU	P000013QURO	-121.440602	4	8.047619048
2080-2099	ssp85	mean	QU	P000013QURO	-121.440602	4	9
2040-2059	ssp26	cool	QU	P800036QURO	-120.2932613	4	8
2080-2099	ssp26	cool	QU	P800036QURO	-120.2932613	4	8
2040-2059	ssp45	cool	QU	P800036QURO	-120.2932613	4	8
2080-2099	ssp45	cool	QU	P800036QURO	-120.2932613	4	9
2040-2059	ssp70	cool	QU	P800036QURO	-120.2932613	4	8.047619048
2080-2099	ssp70	cool	QU	P800036QURO	-120.2932613	4	9
2040-2059	ssp85	cool	QU	P800036QURO	-120.2932613	4	9
2080-2099	ssp85	cool	QU	P800036QURO	-120.2932613	4	9
2040-2059	ssp26	dry	QU	P800036QURO	-120.2932613	NA	NA
2080-2099	ssp26	dry	QU	P800036QURO	-120.2932613	NA	NA
2040-2059	ssp45	dry	QU	P800036QURO	-120.2932613	NA	NA
2080-2099	ssp45	dry	QU	P800036QURO	-120.2932613	NA	NA
2040-2059	ssp70	dry	QU	P800036QURO	-120.2932613	NA	NA
2080-2099	ssp70	dry	QU	P800036QURO	-120.2932613	NA	NA
2040-2059	ssp85	dry	QU	P800036QURO	-120.2932613	NA	NA
2080-2099	ssp85	dry	QU	P800036QURO	-120.2932613	NA	NA
1961-2020	baseline	mean	QU	P800036QURO	-120.2932613	4.6	7.9
2040-2059	ssp26	mean	QU	P800036QURO	-120.2932613	4	9
2080-2099	ssp26	mean	QU	P800036QURO	-120.2932613	4	9
2040-2059	ssp45	mean	QU	P800036QURO	-120.2932613	4	9
2080-2099	ssp45	mean	QU	P800036QURO	-120.2932613	4	9
2040-2059	ssp70	mean	QU	P800036QURO	-120.2932613	4	9
2080-2099	ssp70	mean	QU	P800036QURO	-120.2932613	4	9
2040-2059	ssp85	mean	QU	P800036QURO	-120.2932613	4	9
2080-2099	ssp85	mean	QU	P800036QURO	-120.2932613	4	4
2040-2059	ssp26	cool	QU	C004040QURO	-119.6706155	4	9
2080-2099	ssp26	cool	QU	C004040QURO	-119.6706155	4	9
2040-2059	ssp45	cool	QU	C004040QURO	-119.6706155	4	9
2080-2099	ssp45	cool	QU	C004040QURO	-119.6706155	4	9
2040-2059	ssp70	cool	QU	C004040QURO	-119.6706155	4	9
2080-2099	ssp70	cool	QU	C004040QURO	-119.6706155	4	9
2040-2059	ssp85	cool	QU	C004040QURO	-119.6706155	4	9
2080-2099	ssp85	cool	QU	C004040QURO	-119.6706155	4	9
2040-2059	ssp26	dry	QU	C004040QURO	-119.6706155	3	10
2080-2099	ssp26	dry	QU	C004040QURO	-119.6706155	3	10
2040-2059	ssp45	dry	QU	C004040QURO	-119.6706155	3	10
2080-2099	ssp45	dry	QU	C004040QURO	-119.6706155	3	10
2040-2059	ssp70	dry	QU	C004040QURO	-119.6706155	2.952380952	10
2080-2099	ssp70	dry	QU	C004040QURO	-119.6706155	2	10
2040-2059	ssp85	dry	QU	C004040QURO	-119.6706155	2.952380952	10
2080-2099	ssp85	dry	QU	C004040QURO	-119.6706155	1	10
1961-2020	baseline	mean	QU	C004040QURO	-119.6706155	3.666666667	8.983333333
2040-2059	ssp26	mean	QU	C004040QURO	-119.6706155	3.952380952	9
2080-2099	ssp26	mean	QU	C004040QURO	-119.6706155	3	9
2040-2059	ssp45	mean	QU	C004040QURO	-119.6706155	3	9
2080-2099	ssp45	mean	QU	C004040QURO	-119.6706155	3	9
2040-2059	ssp70	mean	QU	C004040QURO	-119.6706155	3	9
2080-2099	ssp70	mean	QU	C004040QURO	-119.6706155	3	9
2040-2059	ssp85	mean	QU	C004040QURO	-119.6706155	3	9
2080-2099	ssp85	mean	QU	C004040QURO	-119.6706155	3	10
2040-2059	ssp26	cool	QU	M003807QUPE	-118.547757	4	9
2080-2099	ssp26	cool	QU	M003807QUPE	-118.547757	4	9
2040-2059	ssp45	cool	QU	M003807QUPE	-118.547757	4	9
2080-2099	ssp45	cool	QU	M003807QUPE	-118.547757	4	9
2040-2059	ssp70	cool	QU	M003807QUPE	-118.547757	4	9
2080-2099	ssp70	cool	QU	M003807QUPE	-118.547757	4	9
2040-2059	ssp85	cool	QU	M003807QUPE	-118.547757	4	9
2080-2099	ssp85	cool	QU	M003807QUPE	-118.547757	4	9
2040-2059	ssp26	dry	QU	M003807QUPE	-118.547757	4	9
2080-2099	ssp26	dry	QU	M003807QUPE	-118.547757	4	9
2040-2059	ssp45	dry	QU	M003807QUPE	-118.547757	4	9.047619048
2080-2099	ssp45	dry	QU	M003807QUPE	-118.547757	3	10
2040-2059	ssp70	dry	QU	M003807QUPE	-118.547757	3.952380952	9.047619048
2080-2099	ssp70	dry	QU	M003807QUPE	-118.547757	3	10
2040-2059	ssp85	dry	QU	M003807QUPE	-118.547757	3.952380952	9.904761905
2080-2099	ssp85	dry	QU	M003807QUPE	-118.547757	2	5
1961-2020	baseline	mean	QU	M003807QUPE	-118.547757	4.133333333	8.766666667
2040-2059	ssp26	mean	QU	M003807QUPE	-118.547757	4	9
2080-2099	ssp26	mean	QU	M003807QUPE	-118.547757	4	9
2040-2059	ssp45	mean	QU	M003807QUPE	-118.547757	4	9
2080-2099	ssp45	mean	QU	M003807QUPE	-118.547757	4	9
2040-2059	ssp70	mean	QU	M003807QUPE	-118.547757	4	9
2080-2099	ssp70	mean	QU	M003807QUPE	-118.547757	4	9
2040-2059	ssp85	mean	QU	M003807QUPE	-118.547757	4	9
2080-2099	ssp85	mean	QU	M003807QUPE	-118.547757	3	10
2040-2059	ssp26	cool	QU	T005033QUPE	-116.273566	4	9
2080-2099	ssp26	cool	QU	T005033QUPE	-116.273566	4	9
2040-2059	ssp45	cool	QU	T005033QUPE	-116.273566	4	9
2080-2099	ssp45	cool	QU	T005033QUPE	-116.273566	4	9
2040-2059	ssp70	cool	QU	T005033QUPE	-116.273566	4	9
2080-2099	ssp70	cool	QU	T005033QUPE	-116.273566	4	9
2040-2059	ssp85	cool	QU	T005033QUPE	-116.273566	4	9
2080-2099	ssp85	cool	QU	T005033QUPE	-116.273566	4	9
2040-2059	ssp26	dry	QU	T005033QUPE	-116.273566	2.952380952	7
2080-2099	ssp26	dry	QU	T005033QUPE	-116.273566	3	8
2040-2059	ssp45	dry	QU	T005033QUPE	-116.273566	2.952380952	6
2080-2099	ssp45	dry	QU	T005033QUPE	-116.273566	2	6
2040-2059	ssp70	dry	QU	T005033QUPE	-116.273566	2	6
2080-2099	ssp70	dry	QU	T005033QUPE	-116.273566	2	4
2040-2059	ssp85	dry	QU	T005033QUPE	-116.273566	2	5.952380952
2080-2099	ssp85	dry	QU	T005033QUPE	-116.273566	4.857142857	4
1961-2020	baseline	mean	QU	T005033QUPE	-116.273566	3.8	8.9
2040-2059	ssp26	mean	QU	T005033QUPE	-116.273566	4	9
2080-2099	ssp26	mean	QU	T005033QUPE	-116.273566	4	9
2040-2059	ssp45	mean	QU	T005033QUPE	-116.273566	4	9
2080-2099	ssp45	mean	QU	T005033QUPE	-116.273566	4	9
2040-2059	ssp70	mean	QU	T005033QUPE	-116.273566	3.952380952	9
2080-2099	ssp70	mean	QU	T005033QUPE	-116.273566	3	9
2040-2059	ssp85	mean	QU	T005033QUPE	-116.273566	3.952380952	9
2080-2099	ssp85	mean	QU	T005033QUPE	-116.273566	3	10
2040-2059	ssp26	cool	QU	P800038QURO	-115.5988613	4	9
2080-2099	ssp26	cool	QU	P800038QURO	-115.5988613	4	9
2040-2059	ssp45	cool	QU	P800038QURO	-115.5988613	4	9
2080-2099	ssp45	cool	QU	P800038QURO	-115.5988613	4	9
2040-2059	ssp70	cool	QU	P800038QURO	-115.5988613	4	9
2080-2099	ssp70	cool	QU	P800038QURO	-115.5988613	4	9
2040-2059	ssp85	cool	QU	P800038QURO	-115.5988613	4	9
2080-2099	ssp85	cool	QU	P800038QURO	-115.5988613	4	9
2040-2059	ssp26	dry	QU	P800038QURO	-115.5988613	NA	NA
2080-2099	ssp26	dry	QU	P800038QURO	-115.5988613	NA	NA
2040-2059	ssp45	dry	QU	P800038QURO	-115.5988613	NA	NA
2080-2099	ssp45	dry	QU	P800038QURO	-115.5988613	NA	NA
2040-2059	ssp70	dry	QU	P800038QURO	-115.5988613	NA	NA
2080-2099	ssp70	dry	QU	P800038QURO	-115.5988613	NA	NA
2040-2059	ssp85	dry	QU	P800038QURO	-115.5988613	NA	NA
2080-2099	ssp85	dry	QU	P800038QURO	-115.5988613	NA	NA
1961-2020	baseline	mean	QU	P800038QURO	-115.5988613	4.1	8.383333333
2040-2059	ssp26	mean	QU	P800038QURO	-115.5988613	4	9
2080-2099	ssp26	mean	QU	P800038QURO	-115.5988613	4	9
2040-2059	ssp45	mean	QU	P800038QURO	-115.5988613	4	9
2080-2099	ssp45	mean	QU	P800038QURO	-115.5988613	4	9
2040-2059	ssp70	mean	QU	P800038QURO	-115.5988613	4	9
2080-2099	ssp70	mean	QU	P800038QURO	-115.5988613	3	9
2040-2059	ssp85	mean	QU	P800038QURO	-115.5988613	3.952380952	9
2080-2099	ssp85	mean	QU	P800038QURO	-115.5988613	3	6.19047619
2040-2059	ssp26	cool	PI	C004013PISY	-112.618617	4	9
2080-2099	ssp26	cool	PI	C004013PISY	-112.618617	4	9
2040-2059	ssp45	cool	PI	C004013PISY	-112.618617	4	9
2080-2099	ssp45	cool	PI	C004013PISY	-112.618617	4	9
2040-2059	ssp70	cool	PI	C004013PISY	-112.618617	4	9
2080-2099	ssp70	cool	PI	C004013PISY	-112.618617	3	9
2040-2059	ssp85	cool	PI	C004013PISY	-112.618617	4	9
2080-2099	ssp85	cool	PI	C004013PISY	-112.618617	3	10
2040-2059	ssp26	dry	PI	C004013PISY	-112.618617	2	10
2080-2099	ssp26	dry	PI	C004013PISY	-112.618617	2	10
2040-2059	ssp45	dry	PI	C004013PISY	-112.618617	2	10
2080-2099	ssp45	dry	PI	C004013PISY	-112.618617	2	10
2040-2059	ssp70	dry	PI	C004013PISY	-112.618617	2	10
2080-2099	ssp70	dry	PI	C004013PISY	-112.618617	2	10
2040-2059	ssp85	dry	PI	C004013PISY	-112.618617	2	10
2080-2099	ssp85	dry	PI	C004013PISY	-112.618617	1	10
1961-2020	baseline	mean	PI	C004013PISY	-112.618617	3.383333333	9.166666667
2040-2059	ssp26	mean	PI	C004013PISY	-112.618617	3	9
2080-2099	ssp26	mean	PI	C004013PISY	-112.618617	3	9
2040-2059	ssp45	mean	PI	C004013PISY	-112.618617	3	10
2080-2099	ssp45	mean	PI	C004013PISY	-112.618617	3	10
2040-2059	ssp70	mean	PI	C004013PISY	-112.618617	3	10
2080-2099	ssp70	mean	PI	C004013PISY	-112.618617	3	10
2040-2059	ssp85	mean	PI	C004013PISY	-112.618617	3	10
2080-2099	ssp85	mean	PI	C004013PISY	-112.618617	2	10
2040-2059	ssp26	cool	PI	V002068PISY	-112.6186063	5	8
2080-2099	ssp26	cool	PI	V002068PISY	-112.6186063	5	8
2040-2059	ssp45	cool	PI	V002068PISY	-112.6186063	5	8
2080-2099	ssp45	cool	PI	V002068PISY	-112.6186063	5	8
2040-2059	ssp70	cool	PI	V002068PISY	-112.6186063	5	8
2080-2099	ssp70	cool	PI	V002068PISY	-112.6186063	4	8
2040-2059	ssp85	cool	PI	V002068PISY	-112.6186063	4.952380952	8
2080-2099	ssp85	cool	PI	V002068PISY	-112.6186063	4	9
2040-2059	ssp26	dry	PI	V002068PISY	-112.6186063	NA	NA
2080-2099	ssp26	dry	PI	V002068PISY	-112.6186063	NA	NA
2040-2059	ssp45	dry	PI	V002068PISY	-112.6186063	NA	NA
2080-2099	ssp45	dry	PI	V002068PISY	-112.6186063	NA	NA
2040-2059	ssp70	dry	PI	V002068PISY	-112.6186063	NA	NA
2080-2099	ssp70	dry	PI	V002068PISY	-112.6186063	NA	NA
2040-2059	ssp85	dry	PI	V002068PISY	-112.6186063	NA	NA
2080-2099	ssp85	dry	PI	V002068PISY	-112.6186063	NA	NA
1961-2020	baseline	mean	PI	V002068PISY	-112.6186063	5.05	7.983333333
2040-2059	ssp26	mean	PI	V002068PISY	-112.6186063	4	8
2080-2099	ssp26	mean	PI	V002068PISY	-112.6186063	4	8
2040-2059	ssp45	mean	PI	V002068PISY	-112.6186063	4	8.047619048
2080-2099	ssp45	mean	PI	V002068PISY	-112.6186063	4	9
2040-2059	ssp70	mean	PI	V002068PISY	-112.6186063	4	9
2080-2099	ssp70	mean	PI	V002068PISY	-112.6186063	4	9
2040-2059	ssp85	mean	PI	V002068PISY	-112.6186063	4	9
2080-2099	ssp85	mean	PI	V002068PISY	-112.6186063	4	7
2040-2059	ssp26	cool	PC	M000041PCAB	-105.3373688	4	9
2080-2099	ssp26	cool	PC	M000041PCAB	-105.3373688	4	9
2040-2059	ssp45	cool	PC	M000041PCAB	-105.3373688	4	9
2080-2099	ssp45	cool	PC	M000041PCAB	-105.3373688	4	9
2040-2059	ssp70	cool	PC	M000041PCAB	-105.3373688	4	9
2080-2099	ssp70	cool	PC	M000041PCAB	-105.3373688	4	9
2040-2059	ssp85	cool	PC	M000041PCAB	-105.3373688	4	9
2080-2099	ssp85	cool	PC	M000041PCAB	-105.3373688	4	9
2040-2059	ssp26	dry	PC	M000041PCAB	-105.3373688	3	10
2080-2099	ssp26	dry	PC	M000041PCAB	-105.3373688	3	10
2040-2059	ssp45	dry	PC	M000041PCAB	-105.3373688	2.952380952	10
2080-2099	ssp45	dry	PC	M000041PCAB	-105.3373688	2	10
2040-2059	ssp70	dry	PC	M000041PCAB	-105.3373688	2	10
2080-2099	ssp70	dry	PC	M000041PCAB	-105.3373688	2	10
2040-2059	ssp85	dry	PC	M000041PCAB	-105.3373688	2	9.952380952
2080-2099	ssp85	dry	PC	M000041PCAB	-105.3373688	2	10
1961-2020	baseline	mean	PC	M000041PCAB	-105.3373688	3.616666667	9
2040-2059	ssp26	mean	PC	M000041PCAB	-105.3373688	3.095238095	9
2080-2099	ssp26	mean	PC	M000041PCAB	-105.3373688	3	9
2040-2059	ssp45	mean	PC	M000041PCAB	-105.3373688	3	9
2080-2099	ssp45	mean	PC	M000041PCAB	-105.3373688	3	9
2040-2059	ssp70	mean	PC	M000041PCAB	-105.3373688	3	9
2080-2099	ssp70	mean	PC	M000041PCAB	-105.3373688	3	10
2040-2059	ssp85	mean	PC	M000041PCAB	-105.3373688	3	9
2080-2099	ssp85	mean	PC	M000041PCAB	-105.3373688	3	10
2040-2059	ssp26	cool	QU	P000015QURO	-104.8266332	5	8
2080-2099	ssp26	cool	QU	P000015QURO	-104.8266332	5	8
2040-2059	ssp45	cool	QU	P000015QURO	-104.8266332	5	8
2080-2099	ssp45	cool	QU	P000015QURO	-104.8266332	5	8
2040-2059	ssp70	cool	QU	P000015QURO	-104.8266332	4.952380952	8
2080-2099	ssp70	cool	QU	P000015QURO	-104.8266332	4	8
2040-2059	ssp85	cool	QU	P000015QURO	-104.8266332	4.952380952	8
2080-2099	ssp85	cool	QU	P000015QURO	-104.8266332	4	9
2040-2059	ssp26	dry	QU	P000015QURO	-104.8266332	4	9
2080-2099	ssp26	dry	QU	P000015QURO	-104.8266332	4	9
2040-2059	ssp45	dry	QU	P000015QURO	-104.8266332	4	9
2080-2099	ssp45	dry	QU	P000015QURO	-104.8266332	4	9
2040-2059	ssp70	dry	QU	P000015QURO	-104.8266332	4	9
2080-2099	ssp70	dry	QU	P000015QURO	-104.8266332	4	9
2040-2059	ssp85	dry	QU	P000015QURO	-104.8266332	4	9
2080-2099	ssp85	dry	QU	P000015QURO	-104.8266332	3.047619048	6.047619048
1961-2020	baseline	mean	QU	P000015QURO	-104.8266332	4.683333333	8.166666667
2040-2059	ssp26	mean	QU	P000015QURO	-104.8266332	4	8
2080-2099	ssp26	mean	QU	P000015QURO	-104.8266332	4	8
2040-2059	ssp45	mean	QU	P000015QURO	-104.8266332	4	8.047619048
2080-2099	ssp45	mean	QU	P000015QURO	-104.8266332	4	9
2040-2059	ssp70	mean	QU	P000015QURO	-104.8266332	4	8.047619048
2080-2099	ssp70	mean	QU	P000015QURO	-104.8266332	4	9
2040-2059	ssp85	mean	QU	P000015QURO	-104.8266332	4	9
2080-2099	ssp85	mean	QU	P000015QURO	-104.8266332	4	9
2040-2059	ssp26	cool	PC	M000033PCAB	-102.4633293	4	9
2080-2099	ssp26	cool	PC	M000033PCAB	-102.4633293	4	9
2040-2059	ssp45	cool	PC	M000033PCAB	-102.4633293	4	9
2080-2099	ssp45	cool	PC	M000033PCAB	-102.4633293	4	9
2040-2059	ssp70	cool	PC	M000033PCAB	-102.4633293	4	9
2080-2099	ssp70	cool	PC	M000033PCAB	-102.4633293	4	9
2040-2059	ssp85	cool	PC	M000033PCAB	-102.4633293	4	9
2080-2099	ssp85	cool	PC	M000033PCAB	-102.4633293	3	10
2040-2059	ssp26	dry	PC	M000033PCAB	-102.4633293	2.952380952	10
2080-2099	ssp26	dry	PC	M000033PCAB	-102.4633293	2	10
2040-2059	ssp45	dry	PC	M000033PCAB	-102.4633293	2	10
2080-2099	ssp45	dry	PC	M000033PCAB	-102.4633293	2	9
2040-2059	ssp70	dry	PC	M000033PCAB	-102.4633293	2	9.857142857
2080-2099	ssp70	dry	PC	M000033PCAB	-102.4633293	2	11
2040-2059	ssp85	dry	PC	M000033PCAB	-102.4633293	2	7.80952381
2080-2099	ssp85	dry	PC	M000033PCAB	-102.4633293	2	4
1961-2020	baseline	mean	PC	M000033PCAB	-102.4633293	3.7	9.033333333
2040-2059	ssp26	mean	PC	M000033PCAB	-102.4633293	3	9
2080-2099	ssp26	mean	PC	M000033PCAB	-102.4633293	3	9
2040-2059	ssp45	mean	PC	M000033PCAB	-102.4633293	3	9.047619048
2080-2099	ssp45	mean	PC	M000033PCAB	-102.4633293	3	10
2040-2059	ssp70	mean	PC	M000033PCAB	-102.4633293	3	10
2080-2099	ssp70	mean	PC	M000033PCAB	-102.4633293	3	10
2040-2059	ssp85	mean	PC	M000033PCAB	-102.4633293	3	10
2080-2099	ssp85	mean	PC	M000033PCAB	-102.4633293	2	10
2040-2059	ssp26	cool	PI	V002067PISY	-101.9576981	5	8
2080-2099	ssp26	cool	PI	V002067PISY	-101.9576981	5	8
2040-2059	ssp45	cool	PI	V002067PISY	-101.9576981	5	8
2080-2099	ssp45	cool	PI	V002067PISY	-101.9576981	4	9
2040-2059	ssp70	cool	PI	V002067PISY	-101.9576981	4.952380952	8.047619048
2080-2099	ssp70	cool	PI	V002067PISY	-101.9576981	4	9
2040-2059	ssp85	cool	PI	V002067PISY	-101.9576981	4.952380952	8.047619048
2080-2099	ssp85	cool	PI	V002067PISY	-101.9576981	4	9
2040-2059	ssp26	dry	PI	V002067PISY	-101.9576981	NA	NA
2080-2099	ssp26	dry	PI	V002067PISY	-101.9576981	NA	NA
2040-2059	ssp45	dry	PI	V002067PISY	-101.9576981	NA	NA
2080-2099	ssp45	dry	PI	V002067PISY	-101.9576981	NA	NA
2040-2059	ssp70	dry	PI	V002067PISY	-101.9576981	NA	NA
2080-2099	ssp70	dry	PI	V002067PISY	-101.9576981	NA	NA
2040-2059	ssp85	dry	PI	V002067PISY	-101.9576981	NA	NA
2080-2099	ssp85	dry	PI	V002067PISY	-101.9576981	NA	NA
1961-2020	baseline	mean	PI	V002067PISY	-101.9576981	4.816666667	8.2
2040-2059	ssp26	mean	PI	V002067PISY	-101.9576981	4	9
2080-2099	ssp26	mean	PI	V002067PISY	-101.9576981	4	9
2040-2059	ssp45	mean	PI	V002067PISY	-101.9576981	4	9
2080-2099	ssp45	mean	PI	V002067PISY	-101.9576981	4	9
2040-2059	ssp70	mean	PI	V002067PISY	-101.9576981	4	9
2080-2099	ssp70	mean	PI	V002067PISY	-101.9576981	4	9
2040-2059	ssp85	mean	PI	V002067PISY	-101.9576981	4	9
2080-2099	ssp85	mean	PI	V002067PISY	-101.9576981	4	9
2040-2059	ssp26	cool	QU	M000125QUSP	-100.2836362	4	9
2080-2099	ssp26	cool	QU	M000125QUSP	-100.2836362	4	9
2040-2059	ssp45	cool	QU	M000125QUSP	-100.2836362	4	9
2080-2099	ssp45	cool	QU	M000125QUSP	-100.2836362	4	9
2040-2059	ssp70	cool	QU	M000125QUSP	-100.2836362	4	9
2080-2099	ssp70	cool	QU	M000125QUSP	-100.2836362	3	10
2040-2059	ssp85	cool	QU	M000125QUSP	-100.2836362	3.952380952	9
2080-2099	ssp85	cool	QU	M000125QUSP	-100.2836362	3	10
2040-2059	ssp26	dry	QU	M000125QUSP	-100.2836362	2	10
2080-2099	ssp26	dry	QU	M000125QUSP	-100.2836362	2	10
2040-2059	ssp45	dry	QU	M000125QUSP	-100.2836362	2	10
2080-2099	ssp45	dry	QU	M000125QUSP	-100.2836362	1	10
2040-2059	ssp70	dry	QU	M000125QUSP	-100.2836362	1.952380952	10
2080-2099	ssp70	dry	QU	M000125QUSP	-100.2836362	1	10
2040-2059	ssp85	dry	QU	M000125QUSP	-100.2836362	1.952380952	10
2080-2099	ssp85	dry	QU	M000125QUSP	-100.2836362	1	11
1961-2020	baseline	mean	QU	M000125QUSP	-100.2836362	3.266666667	9.316666667
2040-2059	ssp26	mean	QU	M000125QUSP	-100.2836362	3	10
2080-2099	ssp26	mean	QU	M000125QUSP	-100.2836362	3	10
2040-2059	ssp45	mean	QU	M000125QUSP	-100.2836362	3	10
2080-2099	ssp45	mean	QU	M000125QUSP	-100.2836362	3	10
2040-2059	ssp70	mean	QU	M000125QUSP	-100.2836362	3	10
2080-2099	ssp70	mean	QU	M000125QUSP	-100.2836362	3	10
2040-2059	ssp85	mean	QU	M000125QUSP	-100.2836362	3	10
2080-2099	ssp85	mean	QU	M000125QUSP	-100.2836362	1	10
2040-2059	ssp26	cool	QU	T005031QUPE	-100.2352556	4	8.047619048
2080-2099	ssp26	cool	QU	T005031QUPE	-100.2352556	4	9
2040-2059	ssp45	cool	QU	T005031QUPE	-100.2352556	4	9
2080-2099	ssp45	cool	QU	T005031QUPE	-100.2352556	4	9
2040-2059	ssp70	cool	QU	T005031QUPE	-100.2352556	4	9
2080-2099	ssp70	cool	QU	T005031QUPE	-100.2352556	4	9
2040-2059	ssp85	cool	QU	T005031QUPE	-100.2352556	4	9
2080-2099	ssp85	cool	QU	T005031QUPE	-100.2352556	4	9
2040-2059	ssp26	dry	QU	T005031QUPE	-100.2352556	4	9
2080-2099	ssp26	dry	QU	T005031QUPE	-100.2352556	4	9
2040-2059	ssp45	dry	QU	T005031QUPE	-100.2352556	4	9
2080-2099	ssp45	dry	QU	T005031QUPE	-100.2352556	4	9
2040-2059	ssp70	dry	QU	T005031QUPE	-100.2352556	4	9
2080-2099	ssp70	dry	QU	T005031QUPE	-100.2352556	3	9
2040-2059	ssp85	dry	QU	T005031QUPE	-100.2352556	3.952380952	9
2080-2099	ssp85	dry	QU	T005031QUPE	-100.2352556	3	10
1961-2020	baseline	mean	QU	T005031QUPE	-100.2352556	4.116666667	8.616666667
2040-2059	ssp26	mean	QU	T005031QUPE	-100.2352556	4	9
2080-2099	ssp26	mean	QU	T005031QUPE	-100.2352556	4	9
2040-2059	ssp45	mean	QU	T005031QUPE	-100.2352556	4	9
2080-2099	ssp45	mean	QU	T005031QUPE	-100.2352556	4	9
2040-2059	ssp70	mean	QU	T005031QUPE	-100.2352556	4	9
2080-2099	ssp70	mean	QU	T005031QUPE	-100.2352556	4	9
2040-2059	ssp85	mean	QU	T005031QUPE	-100.2352556	4	9
2080-2099	ssp85	mean	QU	T005031QUPE	-100.2352556	3	9
2040-2059	ssp26	cool	PI	V002079PISY	-99.50395565	4	8
2080-2099	ssp26	cool	PI	V002079PISY	-99.50395565	4	8
2040-2059	ssp45	cool	PI	V002079PISY	-99.50395565	4	8.047619048
2080-2099	ssp45	cool	PI	V002079PISY	-99.50395565	4	9
2040-2059	ssp70	cool	PI	V002079PISY	-99.50395565	4	8.047619048
2080-2099	ssp70	cool	PI	V002079PISY	-99.50395565	4	9
2040-2059	ssp85	cool	PI	V002079PISY	-99.50395565	4	9
2080-2099	ssp85	cool	PI	V002079PISY	-99.50395565	4	9
2040-2059	ssp26	dry	PI	V002079PISY	-99.50395565	4.047619048	6
2080-2099	ssp26	dry	PI	V002079PISY	-99.50395565	4	6
2040-2059	ssp45	dry	PI	V002079PISY	-99.50395565	4.904761905	6
2080-2099	ssp45	dry	PI	V002079PISY	-99.50395565	4	6
2040-2059	ssp70	dry	PI	V002079PISY	-99.50395565	5.952380952	5.952380952
2080-2099	ssp70	dry	PI	V002079PISY	-99.50395565	3	2
2040-2059	ssp85	dry	PI	V002079PISY	-99.50395565	5.904761905	5.047619048
2080-2099	ssp85	dry	PI	V002079PISY	-99.50395565	3	2
1961-2020	baseline	mean	PI	V002079PISY	-99.50395565	4.366666667	8.516666667
2040-2059	ssp26	mean	PI	V002079PISY	-99.50395565	4	9
2080-2099	ssp26	mean	PI	V002079PISY	-99.50395565	4	9
2040-2059	ssp45	mean	PI	V002079PISY	-99.50395565	4	9
2080-2099	ssp45	mean	PI	V002079PISY	-99.50395565	4	9
2040-2059	ssp70	mean	PI	V002079PISY	-99.50395565	4	9
2080-2099	ssp70	mean	PI	V002079PISY	-99.50395565	4	9
2040-2059	ssp85	mean	PI	V002079PISY	-99.50395565	4	9
2080-2099	ssp85	mean	PI	V002079PISY	-99.50395565	4	9
2040-2059	ssp26	cool	PI	V002084PISY	-98.6787569	4	8.047619048
2080-2099	ssp26	cool	PI	V002084PISY	-98.6787569	4	9
2040-2059	ssp45	cool	PI	V002084PISY	-98.6787569	4	9
2080-2099	ssp45	cool	PI	V002084PISY	-98.6787569	4	9
2040-2059	ssp70	cool	PI	V002084PISY	-98.6787569	4	9
2080-2099	ssp70	cool	PI	V002084PISY	-98.6787569	4	9
2040-2059	ssp85	cool	PI	V002084PISY	-98.6787569	4	9
2080-2099	ssp85	cool	PI	V002084PISY	-98.6787569	4	9
2040-2059	ssp26	dry	PI	V002084PISY	-98.6787569	3	7
2080-2099	ssp26	dry	PI	V002084PISY	-98.6787569	3	7
2040-2059	ssp45	dry	PI	V002084PISY	-98.6787569	3	2
2080-2099	ssp45	dry	PI	V002084PISY	-98.6787569	2	4.904761905
2040-2059	ssp70	dry	PI	V002084PISY	-98.6787569	2	2
2080-2099	ssp70	dry	PI	V002084PISY	-98.6787569	NA	NA
2040-2059	ssp85	dry	PI	V002084PISY	-98.6787569	2.5	2
2080-2099	ssp85	dry	PI	V002084PISY	-98.6787569	3	2
1961-2020	baseline	mean	PI	V002084PISY	-98.6787569	4.016666667	8.666666667
2040-2059	ssp26	mean	PI	V002084PISY	-98.6787569	4	9
2080-2099	ssp26	mean	PI	V002084PISY	-98.6787569	4	9
2040-2059	ssp45	mean	PI	V002084PISY	-98.6787569	4	9
2080-2099	ssp45	mean	PI	V002084PISY	-98.6787569	4	9
2040-2059	ssp70	mean	PI	V002084PISY	-98.6787569	4	9
2080-2099	ssp70	mean	PI	V002084PISY	-98.6787569	3	9
2040-2059	ssp85	mean	PI	V002084PISY	-98.6787569	3.952380952	9
2080-2099	ssp85	mean	PI	V002084PISY	-98.6787569	3	10
2040-2059	ssp26	cool	PI	C004060PISY	-98.67851587	5	8
2080-2099	ssp26	cool	PI	C004060PISY	-98.67851587	5	8
2040-2059	ssp45	cool	PI	C004060PISY	-98.67851587	5	8
2080-2099	ssp45	cool	PI	C004060PISY	-98.67851587	5	8
2040-2059	ssp70	cool	PI	C004060PISY	-98.67851587	4.952380952	8
2080-2099	ssp70	cool	PI	C004060PISY	-98.67851587	4	8
2040-2059	ssp85	cool	PI	C004060PISY	-98.67851587	4.952380952	8
2080-2099	ssp85	cool	PI	C004060PISY	-98.67851587	4	9
2040-2059	ssp26	dry	PI	C004060PISY	-98.67851587	4.047619048	7.095238095
2080-2099	ssp26	dry	PI	C004060PISY	-98.67851587	4	8
2040-2059	ssp45	dry	PI	C004060PISY	-98.67851587	5	6
2080-2099	ssp45	dry	PI	C004060PISY	-98.67851587	4	6
2040-2059	ssp70	dry	PI	C004060PISY	-98.67851587	6.761904762	6.904761905
2080-2099	ssp70	dry	PI	C004060PISY	-98.67851587	NA	NA
2040-2059	ssp85	dry	PI	C004060PISY	-98.67851587	4.952380952	5
2080-2099	ssp85	dry	PI	C004060PISY	-98.67851587	3	2
1961-2020	baseline	mean	PI	C004060PISY	-98.67851587	4.716666667	8.1
2040-2059	ssp26	mean	PI	C004060PISY	-98.67851587	4	8
2080-2099	ssp26	mean	PI	C004060PISY	-98.67851587	4	8
2040-2059	ssp45	mean	PI	C004060PISY	-98.67851587	4	8.047619048
2080-2099	ssp45	mean	PI	C004060PISY	-98.67851587	4	9
2040-2059	ssp70	mean	PI	C004060PISY	-98.67851587	4	8.047619048
2080-2099	ssp70	mean	PI	C004060PISY	-98.67851587	4	9
2040-2059	ssp85	mean	PI	C004060PISY	-98.67851587	4	9
2080-2099	ssp85	mean	PI	C004060PISY	-98.67851587	4	9
2040-2059	ssp26	cool	PC	V002085PCAB	-94.3911856	4	9
2080-2099	ssp26	cool	PC	V002085PCAB	-94.3911856	4	9
2040-2059	ssp45	cool	PC	V002085PCAB	-94.3911856	4	9
2080-2099	ssp45	cool	PC	V002085PCAB	-94.3911856	4	9
2040-2059	ssp70	cool	PC	V002085PCAB	-94.3911856	4	9
2080-2099	ssp70	cool	PC	V002085PCAB	-94.3911856	4	9
2040-2059	ssp85	cool	PC	V002085PCAB	-94.3911856	4	9
2080-2099	ssp85	cool	PC	V002085PCAB	-94.3911856	4	9
2040-2059	ssp26	dry	PC	V002085PCAB	-94.3911856	3	9
2080-2099	ssp26	dry	PC	V002085PCAB	-94.3911856	3	9
2040-2059	ssp45	dry	PC	V002085PCAB	-94.3911856	3	9.047619048
2080-2099	ssp45	dry	PC	V002085PCAB	-94.3911856	3	10
2040-2059	ssp70	dry	PC	V002085PCAB	-94.3911856	3	9.047619048
2080-2099	ssp70	dry	PC	V002085PCAB	-94.3911856	2	10
2040-2059	ssp85	dry	PC	V002085PCAB	-94.3911856	2.952380952	10
2080-2099	ssp85	dry	PC	V002085PCAB	-94.3911856	2	10
1961-2020	baseline	mean	PC	V002085PCAB	-94.3911856	3.783333333	8.966666667
2040-2059	ssp26	mean	PC	V002085PCAB	-94.3911856	4	9
2080-2099	ssp26	mean	PC	V002085PCAB	-94.3911856	4	9
2040-2059	ssp45	mean	PC	V002085PCAB	-94.3911856	3.952380952	9
2080-2099	ssp45	mean	PC	V002085PCAB	-94.3911856	3	9
2040-2059	ssp70	mean	PC	V002085PCAB	-94.3911856	3.952380952	9
2080-2099	ssp70	mean	PC	V002085PCAB	-94.3911856	3	10
2040-2059	ssp85	mean	PC	V002085PCAB	-94.3911856	3.952380952	9
2080-2099	ssp85	mean	PC	V002085PCAB	-94.3911856	3	10
2040-2059	ssp26	cool	QU	T005032QUPE	-94.18094584	4	9
2080-2099	ssp26	cool	QU	T005032QUPE	-94.18094584	4	9
2040-2059	ssp45	cool	QU	T005032QUPE	-94.18094584	4	9
2080-2099	ssp45	cool	QU	T005032QUPE	-94.18094584	4	9
2040-2059	ssp70	cool	QU	T005032QUPE	-94.18094584	4	9
2080-2099	ssp70	cool	QU	T005032QUPE	-94.18094584	4	9
2040-2059	ssp85	cool	QU	T005032QUPE	-94.18094584	4	9
2080-2099	ssp85	cool	QU	T005032QUPE	-94.18094584	3	9
2040-2059	ssp26	dry	QU	T005032QUPE	-94.18094584	NA	NA
2080-2099	ssp26	dry	QU	T005032QUPE	-94.18094584	NA	NA
2040-2059	ssp45	dry	QU	T005032QUPE	-94.18094584	NA	NA
2080-2099	ssp45	dry	QU	T005032QUPE	-94.18094584	NA	NA
2040-2059	ssp70	dry	QU	T005032QUPE	-94.18094584	NA	NA
2080-2099	ssp70	dry	QU	T005032QUPE	-94.18094584	NA	NA
2040-2059	ssp85	dry	QU	T005032QUPE	-94.18094584	NA	NA
2080-2099	ssp85	dry	QU	T005032QUPE	-94.18094584	NA	NA
1961-2020	baseline	mean	QU	T005032QUPE	-94.18094584	4.133333333	8.316666667
2040-2059	ssp26	mean	QU	T005032QUPE	-94.18094584	3	9
2080-2099	ssp26	mean	QU	T005032QUPE	-94.18094584	3	9
2040-2059	ssp45	mean	QU	T005032QUPE	-94.18094584	3	9
2080-2099	ssp45	mean	QU	T005032QUPE	-94.18094584	3	9
2040-2059	ssp70	mean	QU	T005032QUPE	-94.18094584	3	9.047619048
2080-2099	ssp70	mean	QU	T005032QUPE	-94.18094584	3	10
2040-2059	ssp85	mean	QU	T005032QUPE	-94.18094584	3	9
2080-2099	ssp85	mean	QU	T005032QUPE	-94.18094584	2	5
2040-2059	ssp26	cool	QU	T005039QURO	-94.17760665	5	8
2080-2099	ssp26	cool	QU	T005039QURO	-94.17760665	5	8
2040-2059	ssp45	cool	QU	T005039QURO	-94.17760665	5	8
2080-2099	ssp45	cool	QU	T005039QURO	-94.17760665	4	8
2040-2059	ssp70	cool	QU	T005039QURO	-94.17760665	4.952380952	8
2080-2099	ssp70	cool	QU	T005039QURO	-94.17760665	4	9
2040-2059	ssp85	cool	QU	T005039QURO	-94.17760665	4.952380952	8
2080-2099	ssp85	cool	QU	T005039QURO	-94.17760665	4	9
2040-2059	ssp26	dry	QU	T005039QURO	-94.17760665	NA	NA
2080-2099	ssp26	dry	QU	T005039QURO	-94.17760665	NA	NA
2040-2059	ssp45	dry	QU	T005039QURO	-94.17760665	NA	NA
2080-2099	ssp45	dry	QU	T005039QURO	-94.17760665	NA	NA
2040-2059	ssp70	dry	QU	T005039QURO	-94.17760665	NA	NA
2080-2099	ssp70	dry	QU	T005039QURO	-94.17760665	NA	NA
2040-2059	ssp85	dry	QU	T005039QURO	-94.17760665	NA	NA
2080-2099	ssp85	dry	QU	T005039QURO	-94.17760665	NA	NA
1961-2020	baseline	mean	QU	T005039QURO	-94.17760665	4.7	7.8
2040-2059	ssp26	mean	QU	T005039QURO	-94.17760665	4	9
2080-2099	ssp26	mean	QU	T005039QURO	-94.17760665	4	9
2040-2059	ssp45	mean	QU	T005039QURO	-94.17760665	4	9
2080-2099	ssp45	mean	QU	T005039QURO	-94.17760665	4	9
2040-2059	ssp70	mean	QU	T005039QURO	-94.17760665	4	9
2080-2099	ssp70	mean	QU	T005039QURO	-94.17760665	4	9
2040-2059	ssp85	mean	QU	T005039QURO	-94.17760665	4	9
2080-2099	ssp85	mean	QU	T005039QURO	-94.17760665	4	5.095238095
2040-2059	ssp26	cool	QU	T005038QURO	-93.50445988	4.952380952	8
2080-2099	ssp26	cool	QU	T005038QURO	-93.50445988	4	8
2040-2059	ssp45	cool	QU	T005038QURO	-93.50445988	4.952380952	8
2080-2099	ssp45	cool	QU	T005038QURO	-93.50445988	4	8
2040-2059	ssp70	cool	QU	T005038QURO	-93.50445988	4	8
2080-2099	ssp70	cool	QU	T005038QURO	-93.50445988	4	8
2040-2059	ssp85	cool	QU	T005038QURO	-93.50445988	4	8
2080-2099	ssp85	cool	QU	T005038QURO	-93.50445988	4	9
2040-2059	ssp26	dry	QU	T005038QURO	-93.50445988	5	4
2080-2099	ssp26	dry	QU	T005038QURO	-93.50445988	5	4
2040-2059	ssp45	dry	QU	T005038QURO	-93.50445988	5	4
2080-2099	ssp45	dry	QU	T005038QURO	-93.50445988	5	4
2040-2059	ssp70	dry	QU	T005038QURO	-93.50445988	NA	NA
2080-2099	ssp70	dry	QU	T005038QURO	-93.50445988	NA	NA
2040-2059	ssp85	dry	QU	T005038QURO	-93.50445988	5	4
2080-2099	ssp85	dry	QU	T005038QURO	-93.50445988	NA	NA
1961-2020	baseline	mean	QU	T005038QURO	-93.50445988	4.483333333	8.183333333
2040-2059	ssp26	mean	QU	T005038QURO	-93.50445988	4	9
2080-2099	ssp26	mean	QU	T005038QURO	-93.50445988	4	9
2040-2059	ssp45	mean	QU	T005038QURO	-93.50445988	4	9
2080-2099	ssp45	mean	QU	T005038QURO	-93.50445988	4	9
2040-2059	ssp70	mean	QU	T005038QURO	-93.50445988	4	9
2080-2099	ssp70	mean	QU	T005038QURO	-93.50445988	4	9
2040-2059	ssp85	mean	QU	T005038QURO	-93.50445988	4	9
2080-2099	ssp85	mean	QU	T005038QURO	-93.50445988	4	9
2040-2059	ssp26	cool	PI	V002076PISY	-92.31075453	4	9
2080-2099	ssp26	cool	PI	V002076PISY	-92.31075453	4	9
2040-2059	ssp45	cool	PI	V002076PISY	-92.31075453	4	9
2080-2099	ssp45	cool	PI	V002076PISY	-92.31075453	4	9
2040-2059	ssp70	cool	PI	V002076PISY	-92.31075453	4	9
2080-2099	ssp70	cool	PI	V002076PISY	-92.31075453	4	9
2040-2059	ssp85	cool	PI	V002076PISY	-92.31075453	4	9
2080-2099	ssp85	cool	PI	V002076PISY	-92.31075453	3	10
2040-2059	ssp26	dry	PI	V002076PISY	-92.31075453	3	9
2080-2099	ssp26	dry	PI	V002076PISY	-92.31075453	3	9
2040-2059	ssp45	dry	PI	V002076PISY	-92.31075453	3	10
2080-2099	ssp45	dry	PI	V002076PISY	-92.31075453	3	10
2040-2059	ssp70	dry	PI	V002076PISY	-92.31075453	2.952380952	10
2080-2099	ssp70	dry	PI	V002076PISY	-92.31075453	2	10
2040-2059	ssp85	dry	PI	V002076PISY	-92.31075453	2.952380952	10
2080-2099	ssp85	dry	PI	V002076PISY	-92.31075453	1	11
1961-2020	baseline	mean	PI	V002076PISY	-92.31075453	3.666666667	8.983333333
2040-2059	ssp26	mean	PI	V002076PISY	-92.31075453	3.952380952	9
2080-2099	ssp26	mean	PI	V002076PISY	-92.31075453	4	9
2040-2059	ssp45	mean	PI	V002076PISY	-92.31075453	3	9
2080-2099	ssp45	mean	PI	V002076PISY	-92.31075453	3	9
2040-2059	ssp70	mean	PI	V002076PISY	-92.31075453	3	9
2080-2099	ssp70	mean	PI	V002076PISY	-92.31075453	3	10
2040-2059	ssp85	mean	PI	V002076PISY	-92.31075453	3	9.047619048
2080-2099	ssp85	mean	PI	V002076PISY	-92.31075453	2	10
2040-2059	ssp26	cool	PC	M000034PCAB	-88.69906012	4	9
2080-2099	ssp26	cool	PC	M000034PCAB	-88.69906012	4	9
2040-2059	ssp45	cool	PC	M000034PCAB	-88.69906012	4	9
2080-2099	ssp45	cool	PC	M000034PCAB	-88.69906012	4	9
2040-2059	ssp70	cool	PC	M000034PCAB	-88.69906012	4	9
2080-2099	ssp70	cool	PC	M000034PCAB	-88.69906012	4	9
2040-2059	ssp85	cool	PC	M000034PCAB	-88.69906012	4	9
2080-2099	ssp85	cool	PC	M000034PCAB	-88.69906012	4	9
2040-2059	ssp26	dry	PC	M000034PCAB	-88.69906012	4	9
2080-2099	ssp26	dry	PC	M000034PCAB	-88.69906012	4	9
2040-2059	ssp45	dry	PC	M000034PCAB	-88.69906012	3.952380952	9.047619048
2080-2099	ssp45	dry	PC	M000034PCAB	-88.69906012	3	10
2040-2059	ssp70	dry	PC	M000034PCAB	-88.69906012	3.952380952	9.047619048
2080-2099	ssp70	dry	PC	M000034PCAB	-88.69906012	3	10
2040-2059	ssp85	dry	PC	M000034PCAB	-88.69906012	3	10
2080-2099	ssp85	dry	PC	M000034PCAB	-88.69906012	2	10
1961-2020	baseline	mean	PC	M000034PCAB	-88.69906012	4.116666667	8.85
2040-2059	ssp26	mean	PC	M000034PCAB	-88.69906012	4	9
2080-2099	ssp26	mean	PC	M000034PCAB	-88.69906012	4	9
2040-2059	ssp45	mean	PC	M000034PCAB	-88.69906012	4	9
2080-2099	ssp45	mean	PC	M000034PCAB	-88.69906012	4	9
2040-2059	ssp70	mean	PC	M000034PCAB	-88.69906012	4	9
2080-2099	ssp70	mean	PC	M000034PCAB	-88.69906012	3	10
2040-2059	ssp85	mean	PC	M000034PCAB	-88.69906012	4	9
2080-2099	ssp85	mean	PC	M000034PCAB	-88.69906012	3	10
2040-2059	ssp26	cool	Other broadleaves	RF10055CABE	-88.07275287	4.952380952	8
2080-2099	ssp26	cool	Other broadleaves	RF10055CABE	-88.07275287	4	8
2040-2059	ssp45	cool	Other broadleaves	RF10055CABE	-88.07275287	4.952380952	8
2080-2099	ssp45	cool	Other broadleaves	RF10055CABE	-88.07275287	4	8
2040-2059	ssp70	cool	Other broadleaves	RF10055CABE	-88.07275287	4.952380952	8
2080-2099	ssp70	cool	Other broadleaves	RF10055CABE	-88.07275287	4	9
2040-2059	ssp85	cool	Other broadleaves	RF10055CABE	-88.07275287	4	8.047619048
2080-2099	ssp85	cool	Other broadleaves	RF10055CABE	-88.07275287	4	9
2040-2059	ssp26	dry	Other broadleaves	RF10055CABE	-88.07275287	5	8
2080-2099	ssp26	dry	Other broadleaves	RF10055CABE	-88.07275287	5	8
2040-2059	ssp45	dry	Other broadleaves	RF10055CABE	-88.07275287	5	7.904761905
2080-2099	ssp45	dry	Other broadleaves	RF10055CABE	-88.07275287	5	6
2040-2059	ssp70	dry	Other broadleaves	RF10055CABE	-88.07275287	5.904761905	5.095238095
2080-2099	ssp70	dry	Other broadleaves	RF10055CABE	-88.07275287	6	5
2040-2059	ssp85	dry	Other broadleaves	RF10055CABE	-88.07275287	5.904761905	5
2080-2099	ssp85	dry	Other broadleaves	RF10055CABE	-88.07275287	NA	NA
1961-2020	baseline	mean	Other broadleaves	RF10055CABE	-88.07275287	4.583333333	8.233333333
2040-2059	ssp26	mean	Other broadleaves	RF10055CABE	-88.07275287	4	9
2080-2099	ssp26	mean	Other broadleaves	RF10055CABE	-88.07275287	4	9
2040-2059	ssp45	mean	Other broadleaves	RF10055CABE	-88.07275287	4	9
2080-2099	ssp45	mean	Other broadleaves	RF10055CABE	-88.07275287	4	9
2040-2059	ssp70	mean	Other broadleaves	RF10055CABE	-88.07275287	4	9
2080-2099	ssp70	mean	Other broadleaves	RF10055CABE	-88.07275287	4	9
2040-2059	ssp85	mean	Other broadleaves	RF10055CABE	-88.07275287	4	9
2080-2099	ssp85	mean	Other broadleaves	RF10055CABE	-88.07275287	4	9
2040-2059	ssp26	cool	QU	RF10056QUPE	-88.07275287	4	8.047619048
2080-2099	ssp26	cool	QU	RF10056QUPE	-88.07275287	4	9
2040-2059	ssp45	cool	QU	RF10056QUPE	-88.07275287	4	9
2080-2099	ssp45	cool	QU	RF10056QUPE	-88.07275287	4	9
2040-2059	ssp70	cool	QU	RF10056QUPE	-88.07275287	4	9
2080-2099	ssp70	cool	QU	RF10056QUPE	-88.07275287	4	9
2040-2059	ssp85	cool	QU	RF10056QUPE	-88.07275287	4	9
2080-2099	ssp85	cool	QU	RF10056QUPE	-88.07275287	4	9
2040-2059	ssp26	dry	QU	RF10056QUPE	-88.07275287	NA	NA
2080-2099	ssp26	dry	QU	RF10056QUPE	-88.07275287	NA	NA
2040-2059	ssp45	dry	QU	RF10056QUPE	-88.07275287	NA	NA
2080-2099	ssp45	dry	QU	RF10056QUPE	-88.07275287	NA	NA
2040-2059	ssp70	dry	QU	RF10056QUPE	-88.07275287	NA	NA
2080-2099	ssp70	dry	QU	RF10056QUPE	-88.07275287	NA	NA
2040-2059	ssp85	dry	QU	RF10056QUPE	-88.07275287	NA	NA
2080-2099	ssp85	dry	QU	RF10056QUPE	-88.07275287	NA	NA
1961-2020	baseline	mean	QU	RF10056QUPE	-88.07275287	4.416666667	8.316666667
2040-2059	ssp26	mean	QU	RF10056QUPE	-88.07275287	4	9
2080-2099	ssp26	mean	QU	RF10056QUPE	-88.07275287	4	9
2040-2059	ssp45	mean	QU	RF10056QUPE	-88.07275287	4	9
2080-2099	ssp45	mean	QU	RF10056QUPE	-88.07275287	4	9
2040-2059	ssp70	mean	QU	RF10056QUPE	-88.07275287	4	9
2080-2099	ssp70	mean	QU	RF10056QUPE	-88.07275287	3	9
2040-2059	ssp85	mean	QU	RF10056QUPE	-88.07275287	3.952380952	9
2080-2099	ssp85	mean	QU	RF10056QUPE	-88.07275287	3	6.047619048
2040-2059	ssp26	cool	Other broadleaves	RF10057TICO	-88.07275287	4	8.047619048
2080-2099	ssp26	cool	Other broadleaves	RF10057TICO	-88.07275287	4	8
2040-2059	ssp45	cool	Other broadleaves	RF10057TICO	-88.07275287	4	9
2080-2099	ssp45	cool	Other broadleaves	RF10057TICO	-88.07275287	4	9
2040-2059	ssp70	cool	Other broadleaves	RF10057TICO	-88.07275287	4	9
2080-2099	ssp70	cool	Other broadleaves	RF10057TICO	-88.07275287	4	9
2040-2059	ssp85	cool	Other broadleaves	RF10057TICO	-88.07275287	4	9
2080-2099	ssp85	cool	Other broadleaves	RF10057TICO	-88.07275287	4	9
2040-2059	ssp26	dry	Other broadleaves	RF10057TICO	-88.07275287	4.952380952	9
2080-2099	ssp26	dry	Other broadleaves	RF10057TICO	-88.07275287	4.047619048	9
2040-2059	ssp45	dry	Other broadleaves	RF10057TICO	-88.07275287	4.952380952	8.952380952
2080-2099	ssp45	dry	Other broadleaves	RF10057TICO	-88.07275287	3	8
2040-2059	ssp70	dry	Other broadleaves	RF10057TICO	-88.07275287	5	7.857142857
2080-2099	ssp70	dry	Other broadleaves	RF10057TICO	-88.07275287	5	5
2040-2059	ssp85	dry	Other broadleaves	RF10057TICO	-88.07275287	4.904761905	7.857142857
2080-2099	ssp85	dry	Other broadleaves	RF10057TICO	-88.07275287	5	4.095238095
1961-2020	baseline	mean	Other broadleaves	RF10057TICO	-88.07275287	4.083333333	8.75
2040-2059	ssp26	mean	Other broadleaves	RF10057TICO	-88.07275287	4	9
2080-2099	ssp26	mean	Other broadleaves	RF10057TICO	-88.07275287	4	9
2040-2059	ssp45	mean	Other broadleaves	RF10057TICO	-88.07275287	4	9
2080-2099	ssp45	mean	Other broadleaves	RF10057TICO	-88.07275287	4	9
2040-2059	ssp70	mean	Other broadleaves	RF10057TICO	-88.07275287	4	9
2080-2099	ssp70	mean	Other broadleaves	RF10057TICO	-88.07275287	4	9
2040-2059	ssp85	mean	Other broadleaves	RF10057TICO	-88.07275287	4	9
2080-2099	ssp85	mean	Other broadleaves	RF10057TICO	-88.07275287	3	10
2040-2059	ssp26	cool	QU	RF10037QUPE	-88.07228431	5	8
2080-2099	ssp26	cool	QU	RF10037QUPE	-88.07228431	5	8
2040-2059	ssp45	cool	QU	RF10037QUPE	-88.07228431	5	8
2080-2099	ssp45	cool	QU	RF10037QUPE	-88.07228431	4	8
2040-2059	ssp70	cool	QU	RF10037QUPE	-88.07228431	4.952380952	8
2080-2099	ssp70	cool	QU	RF10037QUPE	-88.07228431	4	9
2040-2059	ssp85	cool	QU	RF10037QUPE	-88.07228431	4.952380952	8.047619048
2080-2099	ssp85	cool	QU	RF10037QUPE	-88.07228431	4	9
2040-2059	ssp26	dry	QU	RF10037QUPE	-88.07228431	NA	NA
2080-2099	ssp26	dry	QU	RF10037QUPE	-88.07228431	NA	NA
2040-2059	ssp45	dry	QU	RF10037QUPE	-88.07228431	NA	NA
2080-2099	ssp45	dry	QU	RF10037QUPE	-88.07228431	NA	NA
2040-2059	ssp70	dry	QU	RF10037QUPE	-88.07228431	NA	NA
2080-2099	ssp70	dry	QU	RF10037QUPE	-88.07228431	NA	NA
2040-2059	ssp85	dry	QU	RF10037QUPE	-88.07228431	NA	NA
2080-2099	ssp85	dry	QU	RF10037QUPE	-88.07228431	NA	NA
1961-2020	baseline	mean	QU	RF10037QUPE	-88.07228431	4.833333333	8.05
2040-2059	ssp26	mean	QU	RF10037QUPE	-88.07228431	4	9
2080-2099	ssp26	mean	QU	RF10037QUPE	-88.07228431	4	9
2040-2059	ssp45	mean	QU	RF10037QUPE	-88.07228431	4	9
2080-2099	ssp45	mean	QU	RF10037QUPE	-88.07228431	4	9
2040-2059	ssp70	mean	QU	RF10037QUPE	-88.07228431	4	9
2080-2099	ssp70	mean	QU	RF10037QUPE	-88.07228431	4	9
2040-2059	ssp85	mean	QU	RF10037QUPE	-88.07228431	4	9
2080-2099	ssp85	mean	QU	RF10037QUPE	-88.07228431	4	5.142857143
2040-2059	ssp26	cool	Other broadleaves	RF10038TICO	-88.07228431	4	9
2080-2099	ssp26	cool	Other broadleaves	RF10038TICO	-88.07228431	4	9
2040-2059	ssp45	cool	Other broadleaves	RF10038TICO	-88.07228431	4	9
2080-2099	ssp45	cool	Other broadleaves	RF10038TICO	-88.07228431	4	9
2040-2059	ssp70	cool	Other broadleaves	RF10038TICO	-88.07228431	4	9
2080-2099	ssp70	cool	Other broadleaves	RF10038TICO	-88.07228431	4	9
2040-2059	ssp85	cool	Other broadleaves	RF10038TICO	-88.07228431	4	9
2080-2099	ssp85	cool	Other broadleaves	RF10038TICO	-88.07228431	4	9
2040-2059	ssp26	dry	Other broadleaves	RF10038TICO	-88.07228431	4	9
2080-2099	ssp26	dry	Other broadleaves	RF10038TICO	-88.07228431	4	9
2040-2059	ssp45	dry	Other broadleaves	RF10038TICO	-88.07228431	4	9
2080-2099	ssp45	dry	Other broadleaves	RF10038TICO	-88.07228431	4	9
2040-2059	ssp70	dry	Other broadleaves	RF10038TICO	-88.07228431	4	9
2080-2099	ssp70	dry	Other broadleaves	RF10038TICO	-88.07228431	3	10
2040-2059	ssp85	dry	Other broadleaves	RF10038TICO	-88.07228431	3.952380952	9.047619048
2080-2099	ssp85	dry	Other broadleaves	RF10038TICO	-88.07228431	3	9.952380952
1961-2020	baseline	mean	Other broadleaves	RF10038TICO	-88.07228431	4.3	8.733333333
2040-2059	ssp26	mean	Other broadleaves	RF10038TICO	-88.07228431	4	9
2080-2099	ssp26	mean	Other broadleaves	RF10038TICO	-88.07228431	4	9
2040-2059	ssp45	mean	Other broadleaves	RF10038TICO	-88.07228431	4	9
2080-2099	ssp45	mean	Other broadleaves	RF10038TICO	-88.07228431	4	9
2040-2059	ssp70	mean	Other broadleaves	RF10038TICO	-88.07228431	4	9
2080-2099	ssp70	mean	Other broadleaves	RF10038TICO	-88.07228431	4	9
2040-2059	ssp85	mean	Other broadleaves	RF10038TICO	-88.07228431	4	9
2080-2099	ssp85	mean	Other broadleaves	RF10038TICO	-88.07228431	3	10
2040-2059	ssp26	cool	Other broadleaves	RF10033CABE	-88.07176126	5	8
2080-2099	ssp26	cool	Other broadleaves	RF10033CABE	-88.07176126	5	8
2040-2059	ssp45	cool	Other broadleaves	RF10033CABE	-88.07176126	4.952380952	8.047619048
2080-2099	ssp45	cool	Other broadleaves	RF10033CABE	-88.07176126	4	9
2040-2059	ssp70	cool	Other broadleaves	RF10033CABE	-88.07176126	4.952380952	8.047619048
2080-2099	ssp70	cool	Other broadleaves	RF10033CABE	-88.07176126	4	9
2040-2059	ssp85	cool	Other broadleaves	RF10033CABE	-88.07176126	4	9
2080-2099	ssp85	cool	Other broadleaves	RF10033CABE	-88.07176126	4	9
2040-2059	ssp26	dry	Other broadleaves	RF10033CABE	-88.07176126	4	9
2080-2099	ssp26	dry	Other broadleaves	RF10033CABE	-88.07176126	4	9
2040-2059	ssp45	dry	Other broadleaves	RF10033CABE	-88.07176126	4	9
2080-2099	ssp45	dry	Other broadleaves	RF10033CABE	-88.07176126	4	9
2040-2059	ssp70	dry	Other broadleaves	RF10033CABE	-88.07176126	4	9
2080-2099	ssp70	dry	Other broadleaves	RF10033CABE	-88.07176126	4	9
2040-2059	ssp85	dry	Other broadleaves	RF10033CABE	-88.07176126	4	9
2080-2099	ssp85	dry	Other broadleaves	RF10033CABE	-88.07176126	4	10
1961-2020	baseline	mean	Other broadleaves	RF10033CABE	-88.07176126	4.616666667	8.383333333
2040-2059	ssp26	mean	Other broadleaves	RF10033CABE	-88.07176126	4	9
2080-2099	ssp26	mean	Other broadleaves	RF10033CABE	-88.07176126	4	9
2040-2059	ssp45	mean	Other broadleaves	RF10033CABE	-88.07176126	4	9
2080-2099	ssp45	mean	Other broadleaves	RF10033CABE	-88.07176126	4	9
2040-2059	ssp70	mean	Other broadleaves	RF10033CABE	-88.07176126	4	9
2080-2099	ssp70	mean	Other broadleaves	RF10033CABE	-88.07176126	4	9
2040-2059	ssp85	mean	Other broadleaves	RF10033CABE	-88.07176126	4	9
2080-2099	ssp85	mean	Other broadleaves	RF10033CABE	-88.07176126	4	9
2040-2059	ssp26	cool	QU	RF10034QUPE	-88.07176126	4	8
2080-2099	ssp26	cool	QU	RF10034QUPE	-88.07176126	4	8
2040-2059	ssp45	cool	QU	RF10034QUPE	-88.07176126	4	8
2080-2099	ssp45	cool	QU	RF10034QUPE	-88.07176126	4	8
2040-2059	ssp70	cool	QU	RF10034QUPE	-88.07176126	4	8
2080-2099	ssp70	cool	QU	RF10034QUPE	-88.07176126	4	9
2040-2059	ssp85	cool	QU	RF10034QUPE	-88.07176126	4	8.047619048
2080-2099	ssp85	cool	QU	RF10034QUPE	-88.07176126	4	9
2040-2059	ssp26	dry	QU	RF10034QUPE	-88.07176126	NA	NA
2080-2099	ssp26	dry	QU	RF10034QUPE	-88.07176126	NA	NA
2040-2059	ssp45	dry	QU	RF10034QUPE	-88.07176126	NA	NA
2080-2099	ssp45	dry	QU	RF10034QUPE	-88.07176126	NA	NA
2040-2059	ssp70	dry	QU	RF10034QUPE	-88.07176126	NA	NA
2080-2099	ssp70	dry	QU	RF10034QUPE	-88.07176126	NA	NA
2040-2059	ssp85	dry	QU	RF10034QUPE	-88.07176126	NA	NA
2080-2099	ssp85	dry	QU	RF10034QUPE	-88.07176126	NA	NA
1961-2020	baseline	mean	QU	RF10034QUPE	-88.07176126	4.666666667	8.266666667
2040-2059	ssp26	mean	QU	RF10034QUPE	-88.07176126	4	9
2080-2099	ssp26	mean	QU	RF10034QUPE	-88.07176126	4	9
2040-2059	ssp45	mean	QU	RF10034QUPE	-88.07176126	4	9
2080-2099	ssp45	mean	QU	RF10034QUPE	-88.07176126	4	9
2040-2059	ssp70	mean	QU	RF10034QUPE	-88.07176126	4	9
2080-2099	ssp70	mean	QU	RF10034QUPE	-88.07176126	4	9
2040-2059	ssp85	mean	QU	RF10034QUPE	-88.07176126	4	9
2080-2099	ssp85	mean	QU	RF10034QUPE	-88.07176126	4	9
2040-2059	ssp26	cool	Other broadleaves	RF10035TICO	-88.07176126	4	9
2080-2099	ssp26	cool	Other broadleaves	RF10035TICO	-88.07176126	4	9
2040-2059	ssp45	cool	Other broadleaves	RF10035TICO	-88.07176126	4	9
2080-2099	ssp45	cool	Other broadleaves	RF10035TICO	-88.07176126	4	9
2040-2059	ssp70	cool	Other broadleaves	RF10035TICO	-88.07176126	4	9
2080-2099	ssp70	cool	Other broadleaves	RF10035TICO	-88.07176126	4	9
2040-2059	ssp85	cool	Other broadleaves	RF10035TICO	-88.07176126	4	9
2080-2099	ssp85	cool	Other broadleaves	RF10035TICO	-88.07176126	3	10
2040-2059	ssp26	dry	Other broadleaves	RF10035TICO	-88.07176126	NA	NA
2080-2099	ssp26	dry	Other broadleaves	RF10035TICO	-88.07176126	NA	NA
2040-2059	ssp45	dry	Other broadleaves	RF10035TICO	-88.07176126	NA	NA
2080-2099	ssp45	dry	Other broadleaves	RF10035TICO	-88.07176126	NA	NA
2040-2059	ssp70	dry	Other broadleaves	RF10035TICO	-88.07176126	NA	NA
2080-2099	ssp70	dry	Other broadleaves	RF10035TICO	-88.07176126	NA	NA
2040-2059	ssp85	dry	Other broadleaves	RF10035TICO	-88.07176126	NA	NA
2080-2099	ssp85	dry	Other broadleaves	RF10035TICO	-88.07176126	NA	NA
1961-2020	baseline	mean	Other broadleaves	RF10035TICO	-88.07176126	3.866666667	8.733333333
2040-2059	ssp26	mean	Other broadleaves	RF10035TICO	-88.07176126	3	9
2080-2099	ssp26	mean	Other broadleaves	RF10035TICO	-88.07176126	3	9
2040-2059	ssp45	mean	Other broadleaves	RF10035TICO	-88.07176126	3	9
2080-2099	ssp45	mean	Other broadleaves	RF10035TICO	-88.07176126	3	9
2040-2059	ssp70	mean	Other broadleaves	RF10035TICO	-88.07176126	3	9.047619048
2080-2099	ssp70	mean	Other broadleaves	RF10035TICO	-88.07176126	3	10
2040-2059	ssp85	mean	Other broadleaves	RF10035TICO	-88.07176126	3	9.047619048
2080-2099	ssp85	mean	Other broadleaves	RF10035TICO	-88.07176126	2	10
2040-2059	ssp26	cool	Other broadleaves	RF10036ACPL	-88.07176126	5	8
2080-2099	ssp26	cool	Other broadleaves	RF10036ACPL	-88.07176126	5	8
2040-2059	ssp45	cool	Other broadleaves	RF10036ACPL	-88.07176126	5	8
2080-2099	ssp45	cool	Other broadleaves	RF10036ACPL	-88.07176126	5	8
2040-2059	ssp70	cool	Other broadleaves	RF10036ACPL	-88.07176126	5	8
2080-2099	ssp70	cool	Other broadleaves	RF10036ACPL	-88.07176126	4	8
2040-2059	ssp85	cool	Other broadleaves	RF10036ACPL	-88.07176126	5	8
2080-2099	ssp85	cool	Other broadleaves	RF10036ACPL	-88.07176126	4	9
2040-2059	ssp26	dry	Other broadleaves	RF10036ACPL	-88.07176126	NA	NA
2080-2099	ssp26	dry	Other broadleaves	RF10036ACPL	-88.07176126	NA	NA
2040-2059	ssp45	dry	Other broadleaves	RF10036ACPL	-88.07176126	NA	NA
2080-2099	ssp45	dry	Other broadleaves	RF10036ACPL	-88.07176126	NA	NA
2040-2059	ssp70	dry	Other broadleaves	RF10036ACPL	-88.07176126	NA	NA
2080-2099	ssp70	dry	Other broadleaves	RF10036ACPL	-88.07176126	NA	NA
2040-2059	ssp85	dry	Other broadleaves	RF10036ACPL	-88.07176126	NA	NA
2080-2099	ssp85	dry	Other broadleaves	RF10036ACPL	-88.07176126	NA	NA
1961-2020	baseline	mean	Other broadleaves	RF10036ACPL	-88.07176126	5.083333333	8
2040-2059	ssp26	mean	Other broadleaves	RF10036ACPL	-88.07176126	4	8.047619048
2080-2099	ssp26	mean	Other broadleaves	RF10036ACPL	-88.07176126	4	8
2040-2059	ssp45	mean	Other broadleaves	RF10036ACPL	-88.07176126	4	9
2080-2099	ssp45	mean	Other broadleaves	RF10036ACPL	-88.07176126	4	9
2040-2059	ssp70	mean	Other broadleaves	RF10036ACPL	-88.07176126	4	9
2080-2099	ssp70	mean	Other broadleaves	RF10036ACPL	-88.07176126	4	9
2040-2059	ssp85	mean	Other broadleaves	RF10036ACPL	-88.07176126	4	9
2080-2099	ssp85	mean	Other broadleaves	RF10036ACPL	-88.07176126	4	8
2040-2059	ssp26	cool	Other broadleaves	RF10030CABE	-88.06968406	5	8
2080-2099	ssp26	cool	Other broadleaves	RF10030CABE	-88.06968406	5	8
2040-2059	ssp45	cool	Other broadleaves	RF10030CABE	-88.06968406	5	8
2080-2099	ssp45	cool	Other broadleaves	RF10030CABE	-88.06968406	5	8
2040-2059	ssp70	cool	Other broadleaves	RF10030CABE	-88.06968406	4.952380952	8
2080-2099	ssp70	cool	Other broadleaves	RF10030CABE	-88.06968406	4	9
2040-2059	ssp85	cool	Other broadleaves	RF10030CABE	-88.06968406	4.952380952	8.047619048
2080-2099	ssp85	cool	Other broadleaves	RF10030CABE	-88.06968406	4	9
2040-2059	ssp26	dry	Other broadleaves	RF10030CABE	-88.06968406	6	5
2080-2099	ssp26	dry	Other broadleaves	RF10030CABE	-88.06968406	6	5
2040-2059	ssp45	dry	Other broadleaves	RF10030CABE	-88.06968406	6	5
2080-2099	ssp45	dry	Other broadleaves	RF10030CABE	-88.06968406	6	5
2040-2059	ssp70	dry	Other broadleaves	RF10030CABE	-88.06968406	NA	NA
2080-2099	ssp70	dry	Other broadleaves	RF10030CABE	-88.06968406	NA	NA
2040-2059	ssp85	dry	Other broadleaves	RF10030CABE	-88.06968406	NA	NA
2080-2099	ssp85	dry	Other broadleaves	RF10030CABE	-88.06968406	NA	NA
1961-2020	baseline	mean	Other broadleaves	RF10030CABE	-88.06968406	4.7	8.116666667
2040-2059	ssp26	mean	Other broadleaves	RF10030CABE	-88.06968406	4	9
2080-2099	ssp26	mean	Other broadleaves	RF10030CABE	-88.06968406	4	9
2040-2059	ssp45	mean	Other broadleaves	RF10030CABE	-88.06968406	4	9
2080-2099	ssp45	mean	Other broadleaves	RF10030CABE	-88.06968406	4	9
2040-2059	ssp70	mean	Other broadleaves	RF10030CABE	-88.06968406	4	9
2080-2099	ssp70	mean	Other broadleaves	RF10030CABE	-88.06968406	4	9
2040-2059	ssp85	mean	Other broadleaves	RF10030CABE	-88.06968406	4	9
2080-2099	ssp85	mean	Other broadleaves	RF10030CABE	-88.06968406	4	9
2040-2059	ssp26	cool	QU	RF10031QUPE	-88.06968406	4	9
2080-2099	ssp26	cool	QU	RF10031QUPE	-88.06968406	4	9
2040-2059	ssp45	cool	QU	RF10031QUPE	-88.06968406	4	9
2080-2099	ssp45	cool	QU	RF10031QUPE	-88.06968406	4	9
2040-2059	ssp70	cool	QU	RF10031QUPE	-88.06968406	4	9
2080-2099	ssp70	cool	QU	RF10031QUPE	-88.06968406	4	9
2040-2059	ssp85	cool	QU	RF10031QUPE	-88.06968406	4	9
2080-2099	ssp85	cool	QU	RF10031QUPE	-88.06968406	3	10
2040-2059	ssp26	dry	QU	RF10031QUPE	-88.06968406	6	5
2080-2099	ssp26	dry	QU	RF10031QUPE	-88.06968406	6	5
2040-2059	ssp45	dry	QU	RF10031QUPE	-88.06968406	6	5
2080-2099	ssp45	dry	QU	RF10031QUPE	-88.06968406	6	5
2040-2059	ssp70	dry	QU	RF10031QUPE	-88.06968406	NA	NA
2080-2099	ssp70	dry	QU	RF10031QUPE	-88.06968406	NA	NA
2040-2059	ssp85	dry	QU	RF10031QUPE	-88.06968406	6	5
2080-2099	ssp85	dry	QU	RF10031QUPE	-88.06968406	NA	NA
1961-2020	baseline	mean	QU	RF10031QUPE	-88.06968406	3.833333333	8.95
2040-2059	ssp26	mean	QU	RF10031QUPE	-88.06968406	3	9
2080-2099	ssp26	mean	QU	RF10031QUPE	-88.06968406	3	9
2040-2059	ssp45	mean	QU	RF10031QUPE	-88.06968406	3	9.047619048
2080-2099	ssp45	mean	QU	RF10031QUPE	-88.06968406	3	10
2040-2059	ssp70	mean	QU	RF10031QUPE	-88.06968406	3	10
2080-2099	ssp70	mean	QU	RF10031QUPE	-88.06968406	3	10
2040-2059	ssp85	mean	QU	RF10031QUPE	-88.06968406	3	10
2080-2099	ssp85	mean	QU	RF10031QUPE	-88.06968406	2	10
2040-2059	ssp26	cool	Other broadleaves	RF10032TICO	-88.06968406	4	9
2080-2099	ssp26	cool	Other broadleaves	RF10032TICO	-88.06968406	4	9
2040-2059	ssp45	cool	Other broadleaves	RF10032TICO	-88.06968406	4	9
2080-2099	ssp45	cool	Other broadleaves	RF10032TICO	-88.06968406	4	9
2040-2059	ssp70	cool	Other broadleaves	RF10032TICO	-88.06968406	4	9
2080-2099	ssp70	cool	Other broadleaves	RF10032TICO	-88.06968406	4	9
2040-2059	ssp85	cool	Other broadleaves	RF10032TICO	-88.06968406	4	9
2080-2099	ssp85	cool	Other broadleaves	RF10032TICO	-88.06968406	4	9
2040-2059	ssp26	dry	Other broadleaves	RF10032TICO	-88.06968406	4	9
2080-2099	ssp26	dry	Other broadleaves	RF10032TICO	-88.06968406	4	9
2040-2059	ssp45	dry	Other broadleaves	RF10032TICO	-88.06968406	3.952380952	9.047619048
2080-2099	ssp45	dry	Other broadleaves	RF10032TICO	-88.06968406	3	10
2040-2059	ssp70	dry	Other broadleaves	RF10032TICO	-88.06968406	3.047619048	9.047619048
2080-2099	ssp70	dry	Other broadleaves	RF10032TICO	-88.06968406	3	10
2040-2059	ssp85	dry	Other broadleaves	RF10032TICO	-88.06968406	3	9.904761905
2080-2099	ssp85	dry	Other broadleaves	RF10032TICO	-88.06968406	4.857142857	4
1961-2020	baseline	mean	Other broadleaves	RF10032TICO	-88.06968406	4.05	8.85
2040-2059	ssp26	mean	Other broadleaves	RF10032TICO	-88.06968406	4	9
2080-2099	ssp26	mean	Other broadleaves	RF10032TICO	-88.06968406	4	9
2040-2059	ssp45	mean	Other broadleaves	RF10032TICO	-88.06968406	4	9
2080-2099	ssp45	mean	Other broadleaves	RF10032TICO	-88.06968406	4	9
2040-2059	ssp70	mean	Other broadleaves	RF10032TICO	-88.06968406	4	9
2080-2099	ssp70	mean	Other broadleaves	RF10032TICO	-88.06968406	3	10
2040-2059	ssp85	mean	Other broadleaves	RF10032TICO	-88.06968406	3.952380952	9
2080-2099	ssp85	mean	Other broadleaves	RF10032TICO	-88.06968406	3	10
2040-2059	ssp26	cool	QU	RF10059QUPE	-88.0660156	4	9
2080-2099	ssp26	cool	QU	RF10059QUPE	-88.0660156	4	9
2040-2059	ssp45	cool	QU	RF10059QUPE	-88.0660156	4	9
2080-2099	ssp45	cool	QU	RF10059QUPE	-88.0660156	4	9
2040-2059	ssp70	cool	QU	RF10059QUPE	-88.0660156	4	9
2080-2099	ssp70	cool	QU	RF10059QUPE	-88.0660156	4	9
2040-2059	ssp85	cool	QU	RF10059QUPE	-88.0660156	4	9
2080-2099	ssp85	cool	QU	RF10059QUPE	-88.0660156	4	9
2040-2059	ssp26	dry	QU	RF10059QUPE	-88.0660156	5	8
2080-2099	ssp26	dry	QU	RF10059QUPE	-88.0660156	5	8
2040-2059	ssp45	dry	QU	RF10059QUPE	-88.0660156	5	7.952380952
2080-2099	ssp45	dry	QU	RF10059QUPE	-88.0660156	5	6
2040-2059	ssp70	dry	QU	RF10059QUPE	-88.0660156	5.904761905	5.19047619
2080-2099	ssp70	dry	QU	RF10059QUPE	-88.0660156	6	5
2040-2059	ssp85	dry	QU	RF10059QUPE	-88.0660156	5.857142857	5
2080-2099	ssp85	dry	QU	RF10059QUPE	-88.0660156	NA	NA
1961-2020	baseline	mean	QU	RF10059QUPE	-88.0660156	3.816666667	9.016666667
2040-2059	ssp26	mean	QU	RF10059QUPE	-88.0660156	3	9
2080-2099	ssp26	mean	QU	RF10059QUPE	-88.0660156	3	9
2040-2059	ssp45	mean	QU	RF10059QUPE	-88.0660156	3	9
2080-2099	ssp45	mean	QU	RF10059QUPE	-88.0660156	3	9
2040-2059	ssp70	mean	QU	RF10059QUPE	-88.0660156	3	9.047619048
2080-2099	ssp70	mean	QU	RF10059QUPE	-88.0660156	3	10
2040-2059	ssp85	mean	QU	RF10059QUPE	-88.0660156	3	9.952380952
2080-2099	ssp85	mean	QU	RF10059QUPE	-88.0660156	3	10
2040-2059	ssp26	cool	QU	C004011QURO	-86.37345002	4	8.047619048
2080-2099	ssp26	cool	QU	C004011QURO	-86.37345002	4	8
2040-2059	ssp45	cool	QU	C004011QURO	-86.37345002	4	9
2080-2099	ssp45	cool	QU	C004011QURO	-86.37345002	4	9
2040-2059	ssp70	cool	QU	C004011QURO	-86.37345002	4	9
2080-2099	ssp70	cool	QU	C004011QURO	-86.37345002	4	9
2040-2059	ssp85	cool	QU	C004011QURO	-86.37345002	4	9
2080-2099	ssp85	cool	QU	C004011QURO	-86.37345002	4	9
2040-2059	ssp26	dry	QU	C004011QURO	-86.37345002	4	9
2080-2099	ssp26	dry	QU	C004011QURO	-86.37345002	4	9
2040-2059	ssp45	dry	QU	C004011QURO	-86.37345002	4	9
2080-2099	ssp45	dry	QU	C004011QURO	-86.37345002	4	9
2040-2059	ssp70	dry	QU	C004011QURO	-86.37345002	3.952380952	9
2080-2099	ssp70	dry	QU	C004011QURO	-86.37345002	3	10
2040-2059	ssp85	dry	QU	C004011QURO	-86.37345002	3.952380952	9.047619048
2080-2099	ssp85	dry	QU	C004011QURO	-86.37345002	3	10
1961-2020	baseline	mean	QU	C004011QURO	-86.37345002	4.2	8.533333333
2040-2059	ssp26	mean	QU	C004011QURO	-86.37345002	4	9
2080-2099	ssp26	mean	QU	C004011QURO	-86.37345002	4	9
2040-2059	ssp45	mean	QU	C004011QURO	-86.37345002	4	9
2080-2099	ssp45	mean	QU	C004011QURO	-86.37345002	4	9
2040-2059	ssp70	mean	QU	C004011QURO	-86.37345002	4	9
2080-2099	ssp70	mean	QU	C004011QURO	-86.37345002	4	9
2040-2059	ssp85	mean	QU	C004011QURO	-86.37345002	4	9
2080-2099	ssp85	mean	QU	C004011QURO	-86.37345002	3	10
2040-2059	ssp26	cool	PC	M000037PCAB	-84.61787189	4	8.047619048
2080-2099	ssp26	cool	PC	M000037PCAB	-84.61787189	4	9
2040-2059	ssp45	cool	PC	M000037PCAB	-84.61787189	4	9
2080-2099	ssp45	cool	PC	M000037PCAB	-84.61787189	4	9
2040-2059	ssp70	cool	PC	M000037PCAB	-84.61787189	4	9
2080-2099	ssp70	cool	PC	M000037PCAB	-84.61787189	4	9
2040-2059	ssp85	cool	PC	M000037PCAB	-84.61787189	4	9
2080-2099	ssp85	cool	PC	M000037PCAB	-84.61787189	4	9
2040-2059	ssp26	dry	PC	M000037PCAB	-84.61787189	3.952380952	9
2080-2099	ssp26	dry	PC	M000037PCAB	-84.61787189	3	9
2040-2059	ssp45	dry	PC	M000037PCAB	-84.61787189	3	9
2080-2099	ssp45	dry	PC	M000037PCAB	-84.61787189	3	10
2040-2059	ssp70	dry	PC	M000037PCAB	-84.61787189	3	9.047619048
2080-2099	ssp70	dry	PC	M000037PCAB	-84.61787189	3	10
2040-2059	ssp85	dry	PC	M000037PCAB	-84.61787189	3	10
2080-2099	ssp85	dry	PC	M000037PCAB	-84.61787189	2	10
1961-2020	baseline	mean	PC	M000037PCAB	-84.61787189	4.016666667	8.8
2040-2059	ssp26	mean	PC	M000037PCAB	-84.61787189	4	9
2080-2099	ssp26	mean	PC	M000037PCAB	-84.61787189	4	9
2040-2059	ssp45	mean	PC	M000037PCAB	-84.61787189	4	9
2080-2099	ssp45	mean	PC	M000037PCAB	-84.61787189	4	9
2040-2059	ssp70	mean	PC	M000037PCAB	-84.61787189	4	9
2080-2099	ssp70	mean	PC	M000037PCAB	-84.61787189	3	9
2040-2059	ssp85	mean	PC	M000037PCAB	-84.61787189	3.952380952	9
2080-2099	ssp85	mean	PC	M000037PCAB	-84.61787189	3	10
2040-2059	ssp26	cool	PC	M000036PCAB	-83.7697444	4	9
2080-2099	ssp26	cool	PC	M000036PCAB	-83.7697444	4	9
2040-2059	ssp45	cool	PC	M000036PCAB	-83.7697444	4	9
2080-2099	ssp45	cool	PC	M000036PCAB	-83.7697444	4	9
2040-2059	ssp70	cool	PC	M000036PCAB	-83.7697444	4	9
2080-2099	ssp70	cool	PC	M000036PCAB	-83.7697444	4	9
2040-2059	ssp85	cool	PC	M000036PCAB	-83.7697444	4	9
2080-2099	ssp85	cool	PC	M000036PCAB	-83.7697444	3	9
2040-2059	ssp26	dry	PC	M000036PCAB	-83.7697444	3	10
2080-2099	ssp26	dry	PC	M000036PCAB	-83.7697444	3	10
2040-2059	ssp45	dry	PC	M000036PCAB	-83.7697444	3	10
2080-2099	ssp45	dry	PC	M000036PCAB	-83.7697444	3	10
2040-2059	ssp70	dry	PC	M000036PCAB	-83.7697444	2.952380952	10
2080-2099	ssp70	dry	PC	M000036PCAB	-83.7697444	2	10
2040-2059	ssp85	dry	PC	M000036PCAB	-83.7697444	2.952380952	10
2080-2099	ssp85	dry	PC	M000036PCAB	-83.7697444	2	10.95238095
1961-2020	baseline	mean	PC	M000036PCAB	-83.7697444	3.733333333	8.95
2040-2059	ssp26	mean	PC	M000036PCAB	-83.7697444	4	9
2080-2099	ssp26	mean	PC	M000036PCAB	-83.7697444	4	9
2040-2059	ssp45	mean	PC	M000036PCAB	-83.7697444	3.952380952	9
2080-2099	ssp45	mean	PC	M000036PCAB	-83.7697444	3	9
2040-2059	ssp70	mean	PC	M000036PCAB	-83.7697444	3	9
2080-2099	ssp70	mean	PC	M000036PCAB	-83.7697444	3	10
2040-2059	ssp85	mean	PC	M000036PCAB	-83.7697444	3	9.047619048
2080-2099	ssp85	mean	PC	M000036PCAB	-83.7697444	3	10
2040-2059	ssp26	cool	PC	V002086PCAB	-83.1414004	4	8.047619048
2080-2099	ssp26	cool	PC	V002086PCAB	-83.1414004	4	9
2040-2059	ssp45	cool	PC	V002086PCAB	-83.1414004	4	9
2080-2099	ssp45	cool	PC	V002086PCAB	-83.1414004	4	9
2040-2059	ssp70	cool	PC	V002086PCAB	-83.1414004	4	9
2080-2099	ssp70	cool	PC	V002086PCAB	-83.1414004	4	9
2040-2059	ssp85	cool	PC	V002086PCAB	-83.1414004	4	9
2080-2099	ssp85	cool	PC	V002086PCAB	-83.1414004	4	9
2040-2059	ssp26	dry	PC	V002086PCAB	-83.1414004	5	5
2080-2099	ssp26	dry	PC	V002086PCAB	-83.1414004	6	7
2040-2059	ssp45	dry	PC	V002086PCAB	-83.1414004	NA	NA
2080-2099	ssp45	dry	PC	V002086PCAB	-83.1414004	5	4
2040-2059	ssp70	dry	PC	V002086PCAB	-83.1414004	NA	NA
2080-2099	ssp70	dry	PC	V002086PCAB	-83.1414004	NA	NA
2040-2059	ssp85	dry	PC	V002086PCAB	-83.1414004	NA	NA
2080-2099	ssp85	dry	PC	V002086PCAB	-83.1414004	NA	NA
1961-2020	baseline	mean	PC	V002086PCAB	-83.1414004	4.416666667	8.483333333
2040-2059	ssp26	mean	PC	V002086PCAB	-83.1414004	4	9
2080-2099	ssp26	mean	PC	V002086PCAB	-83.1414004	4	9
2040-2059	ssp45	mean	PC	V002086PCAB	-83.1414004	4	9
2080-2099	ssp45	mean	PC	V002086PCAB	-83.1414004	4	9
2040-2059	ssp70	mean	PC	V002086PCAB	-83.1414004	4	9
2080-2099	ssp70	mean	PC	V002086PCAB	-83.1414004	4	9
2040-2059	ssp85	mean	PC	V002086PCAB	-83.1414004	4	9
2080-2099	ssp85	mean	PC	V002086PCAB	-83.1414004	3	10
2040-2059	ssp26	cool	PC	M000040PCAB	-82.56072065	4	9
2080-2099	ssp26	cool	PC	M000040PCAB	-82.56072065	4	9
2040-2059	ssp45	cool	PC	M000040PCAB	-82.56072065	4	9
2080-2099	ssp45	cool	PC	M000040PCAB	-82.56072065	4	9
2040-2059	ssp70	cool	PC	M000040PCAB	-82.56072065	4	9
2080-2099	ssp70	cool	PC	M000040PCAB	-82.56072065	4	9
2040-2059	ssp85	cool	PC	M000040PCAB	-82.56072065	4	9
2080-2099	ssp85	cool	PC	M000040PCAB	-82.56072065	3	9
2040-2059	ssp26	dry	PC	M000040PCAB	-82.56072065	3	10
2080-2099	ssp26	dry	PC	M000040PCAB	-82.56072065	3	10
2040-2059	ssp45	dry	PC	M000040PCAB	-82.56072065	3	10
2080-2099	ssp45	dry	PC	M000040PCAB	-82.56072065	2	10
2040-2059	ssp70	dry	PC	M000040PCAB	-82.56072065	2.952380952	10
2080-2099	ssp70	dry	PC	M000040PCAB	-82.56072065	2	10
2040-2059	ssp85	dry	PC	M000040PCAB	-82.56072065	2.952380952	10
2080-2099	ssp85	dry	PC	M000040PCAB	-82.56072065	2	11
1961-2020	baseline	mean	PC	M000040PCAB	-82.56072065	3.7	8.983333333
2040-2059	ssp26	mean	PC	M000040PCAB	-82.56072065	4	9
2080-2099	ssp26	mean	PC	M000040PCAB	-82.56072065	4	9
2040-2059	ssp45	mean	PC	M000040PCAB	-82.56072065	3.952380952	9
2080-2099	ssp45	mean	PC	M000040PCAB	-82.56072065	3	9
2040-2059	ssp70	mean	PC	M000040PCAB	-82.56072065	3	9.047619048
2080-2099	ssp70	mean	PC	M000040PCAB	-82.56072065	3	10
2040-2059	ssp85	mean	PC	M000040PCAB	-82.56072065	3	9.047619048
2080-2099	ssp85	mean	PC	M000040PCAB	-82.56072065	3	10
2040-2059	ssp26	cool	PC	M000039PCAB	-82.55370123	4	9
2080-2099	ssp26	cool	PC	M000039PCAB	-82.55370123	4	9
2040-2059	ssp45	cool	PC	M000039PCAB	-82.55370123	4	9
2080-2099	ssp45	cool	PC	M000039PCAB	-82.55370123	4	9
2040-2059	ssp70	cool	PC	M000039PCAB	-82.55370123	4	9
2080-2099	ssp70	cool	PC	M000039PCAB	-82.55370123	4	9
2040-2059	ssp85	cool	PC	M000039PCAB	-82.55370123	4	9
2080-2099	ssp85	cool	PC	M000039PCAB	-82.55370123	4	9
2040-2059	ssp26	dry	PC	M000039PCAB	-82.55370123	3	9
2080-2099	ssp26	dry	PC	M000039PCAB	-82.55370123	3	9
2040-2059	ssp45	dry	PC	M000039PCAB	-82.55370123	3	10
2080-2099	ssp45	dry	PC	M000039PCAB	-82.55370123	3	10
2040-2059	ssp70	dry	PC	M000039PCAB	-82.55370123	3	10
2080-2099	ssp70	dry	PC	M000039PCAB	-82.55370123	2	10
2040-2059	ssp85	dry	PC	M000039PCAB	-82.55370123	2.952380952	10
2080-2099	ssp85	dry	PC	M000039PCAB	-82.55370123	2	10
1961-2020	baseline	mean	PC	M000039PCAB	-82.55370123	3.866666667	8.916666667
2040-2059	ssp26	mean	PC	M000039PCAB	-82.55370123	4	9
2080-2099	ssp26	mean	PC	M000039PCAB	-82.55370123	4	9
2040-2059	ssp45	mean	PC	M000039PCAB	-82.55370123	4	9
2080-2099	ssp45	mean	PC	M000039PCAB	-82.55370123	3	9
2040-2059	ssp70	mean	PC	M000039PCAB	-82.55370123	3.952380952	9
2080-2099	ssp70	mean	PC	M000039PCAB	-82.55370123	3	9
2040-2059	ssp85	mean	PC	M000039PCAB	-82.55370123	3.952380952	9
2080-2099	ssp85	mean	PC	M000039PCAB	-82.55370123	3	10
2040-2059	ssp26	cool	PC	M000038PCAB	-82.54620176	4	9
2080-2099	ssp26	cool	PC	M000038PCAB	-82.54620176	4	9
2040-2059	ssp45	cool	PC	M000038PCAB	-82.54620176	4	9
2080-2099	ssp45	cool	PC	M000038PCAB	-82.54620176	4	9
2040-2059	ssp70	cool	PC	M000038PCAB	-82.54620176	4	9
2080-2099	ssp70	cool	PC	M000038PCAB	-82.54620176	4	9
2040-2059	ssp85	cool	PC	M000038PCAB	-82.54620176	4	9
2080-2099	ssp85	cool	PC	M000038PCAB	-82.54620176	4	9
2040-2059	ssp26	dry	PC	M000038PCAB	-82.54620176	3	9
2080-2099	ssp26	dry	PC	M000038PCAB	-82.54620176	3	9
2040-2059	ssp45	dry	PC	M000038PCAB	-82.54620176	3	10
2080-2099	ssp45	dry	PC	M000038PCAB	-82.54620176	3	10
2040-2059	ssp70	dry	PC	M000038PCAB	-82.54620176	3	10
2080-2099	ssp70	dry	PC	M000038PCAB	-82.54620176	2	10
2040-2059	ssp85	dry	PC	M000038PCAB	-82.54620176	2.952380952	10
2080-2099	ssp85	dry	PC	M000038PCAB	-82.54620176	2	10
1961-2020	baseline	mean	PC	M000038PCAB	-82.54620176	3.7	8.966666667
2040-2059	ssp26	mean	PC	M000038PCAB	-82.54620176	4	9
2080-2099	ssp26	mean	PC	M000038PCAB	-82.54620176	4	9
2040-2059	ssp45	mean	PC	M000038PCAB	-82.54620176	3.952380952	9
2080-2099	ssp45	mean	PC	M000038PCAB	-82.54620176	3	9
2040-2059	ssp70	mean	PC	M000038PCAB	-82.54620176	3	9
2080-2099	ssp70	mean	PC	M000038PCAB	-82.54620176	3	9
2040-2059	ssp85	mean	PC	M000038PCAB	-82.54620176	3	9
2080-2099	ssp85	mean	PC	M000038PCAB	-82.54620176	3	10
2040-2059	ssp26	cool	QU	M000056QUSP	-82.14886453	4	9
2080-2099	ssp26	cool	QU	M000056QUSP	-82.14886453	4	9
2040-2059	ssp45	cool	QU	M000056QUSP	-82.14886453	4	9
2080-2099	ssp45	cool	QU	M000056QUSP	-82.14886453	4	9
2040-2059	ssp70	cool	QU	M000056QUSP	-82.14886453	4	9
2080-2099	ssp70	cool	QU	M000056QUSP	-82.14886453	4	9
2040-2059	ssp85	cool	QU	M000056QUSP	-82.14886453	4	9
2080-2099	ssp85	cool	QU	M000056QUSP	-82.14886453	4	9
2040-2059	ssp26	dry	QU	M000056QUSP	-82.14886453	3	9
2080-2099	ssp26	dry	QU	M000056QUSP	-82.14886453	3	9
2040-2059	ssp45	dry	QU	M000056QUSP	-82.14886453	3	10
2080-2099	ssp45	dry	QU	M000056QUSP	-82.14886453	3	10
2040-2059	ssp70	dry	QU	M000056QUSP	-82.14886453	3	10
2080-2099	ssp70	dry	QU	M000056QUSP	-82.14886453	2	10
2040-2059	ssp85	dry	QU	M000056QUSP	-82.14886453	2.952380952	10
2080-2099	ssp85	dry	QU	M000056QUSP	-82.14886453	2	10
1961-2020	baseline	mean	QU	M000056QUSP	-82.14886453	3.816666667	8.933333333
2040-2059	ssp26	mean	QU	M000056QUSP	-82.14886453	4	9
2080-2099	ssp26	mean	QU	M000056QUSP	-82.14886453	4	9
2040-2059	ssp45	mean	QU	M000056QUSP	-82.14886453	3.952380952	9
2080-2099	ssp45	mean	QU	M000056QUSP	-82.14886453	3	9
2040-2059	ssp70	mean	QU	M000056QUSP	-82.14886453	3.952380952	9
2080-2099	ssp70	mean	QU	M000056QUSP	-82.14886453	3	10
2040-2059	ssp85	mean	QU	M000056QUSP	-82.14886453	3	9.047619048
2080-2099	ssp85	mean	QU	M000056QUSP	-82.14886453	3	10
2040-2059	ssp26	cool	PI	C004061PISY	-80.56890004	4	9
2080-2099	ssp26	cool	PI	C004061PISY	-80.56890004	4	9
2040-2059	ssp45	cool	PI	C004061PISY	-80.56890004	4	9
2080-2099	ssp45	cool	PI	C004061PISY	-80.56890004	4	9
2040-2059	ssp70	cool	PI	C004061PISY	-80.56890004	4	9
2080-2099	ssp70	cool	PI	C004061PISY	-80.56890004	4	9
2040-2059	ssp85	cool	PI	C004061PISY	-80.56890004	4	9
2080-2099	ssp85	cool	PI	C004061PISY	-80.56890004	4	9
2040-2059	ssp26	dry	PI	C004061PISY	-80.56890004	3	9
2080-2099	ssp26	dry	PI	C004061PISY	-80.56890004	3	9
2040-2059	ssp45	dry	PI	C004061PISY	-80.56890004	3	9.952380952
2080-2099	ssp45	dry	PI	C004061PISY	-80.56890004	3	9
2040-2059	ssp70	dry	PI	C004061PISY	-80.56890004	2.952380952	8.80952381
2080-2099	ssp70	dry	PI	C004061PISY	-80.56890004	2	4
2040-2059	ssp85	dry	PI	C004061PISY	-80.56890004	2.047619048	7.857142857
2080-2099	ssp85	dry	PI	C004061PISY	-80.56890004	2.904761905	4
1961-2020	baseline	mean	PI	C004061PISY	-80.56890004	3.883333333	8.766666667
2040-2059	ssp26	mean	PI	C004061PISY	-80.56890004	4	9
2080-2099	ssp26	mean	PI	C004061PISY	-80.56890004	4	9
2040-2059	ssp45	mean	PI	C004061PISY	-80.56890004	4	9
2080-2099	ssp45	mean	PI	C004061PISY	-80.56890004	4	9
2040-2059	ssp70	mean	PI	C004061PISY	-80.56890004	3.952380952	9
2080-2099	ssp70	mean	PI	C004061PISY	-80.56890004	3	9
2040-2059	ssp85	mean	PI	C004061PISY	-80.56890004	3.952380952	9
2080-2099	ssp85	mean	PI	C004061PISY	-80.56890004	3	10
2040-2059	ssp26	cool	QU	T005035QUPE	-80.53021467	4	9
2080-2099	ssp26	cool	QU	T005035QUPE	-80.53021467	4	9
2040-2059	ssp45	cool	QU	T005035QUPE	-80.53021467	4	9
2080-2099	ssp45	cool	QU	T005035QUPE	-80.53021467	4	9
2040-2059	ssp70	cool	QU	T005035QUPE	-80.53021467	4	9
2080-2099	ssp70	cool	QU	T005035QUPE	-80.53021467	4	9
2040-2059	ssp85	cool	QU	T005035QUPE	-80.53021467	4	9
2080-2099	ssp85	cool	QU	T005035QUPE	-80.53021467	4	9
2040-2059	ssp26	dry	QU	T005035QUPE	-80.53021467	3	9
2080-2099	ssp26	dry	QU	T005035QUPE	-80.53021467	3	9
2040-2059	ssp45	dry	QU	T005035QUPE	-80.53021467	3	9.047619048
2080-2099	ssp45	dry	QU	T005035QUPE	-80.53021467	3	10
2040-2059	ssp70	dry	QU	T005035QUPE	-80.53021467	2.952380952	10
2080-2099	ssp70	dry	QU	T005035QUPE	-80.53021467	2	10
2040-2059	ssp85	dry	QU	T005035QUPE	-80.53021467	2.952380952	10
2080-2099	ssp85	dry	QU	T005035QUPE	-80.53021467	1	5
1961-2020	baseline	mean	QU	T005035QUPE	-80.53021467	3.766666667	8.983333333
2040-2059	ssp26	mean	QU	T005035QUPE	-80.53021467	4	9
2080-2099	ssp26	mean	QU	T005035QUPE	-80.53021467	4	9
2040-2059	ssp45	mean	QU	T005035QUPE	-80.53021467	4	9
2080-2099	ssp45	mean	QU	T005035QUPE	-80.53021467	4	9
2040-2059	ssp70	mean	QU	T005035QUPE	-80.53021467	4	9
2080-2099	ssp70	mean	QU	T005035QUPE	-80.53021467	3	9
2040-2059	ssp85	mean	QU	T005035QUPE	-80.53021467	3.952380952	9
2080-2099	ssp85	mean	QU	T005035QUPE	-80.53021467	3	9
2040-2059	ssp26	cool	QU	M000057QUPE	-79.95633695	4	9
2080-2099	ssp26	cool	QU	M000057QUPE	-79.95633695	4	9
2040-2059	ssp45	cool	QU	M000057QUPE	-79.95633695	4	9
2080-2099	ssp45	cool	QU	M000057QUPE	-79.95633695	4	9
2040-2059	ssp70	cool	QU	M000057QUPE	-79.95633695	4	9
2080-2099	ssp70	cool	QU	M000057QUPE	-79.95633695	4	9
2040-2059	ssp85	cool	QU	M000057QUPE	-79.95633695	4	9
2080-2099	ssp85	cool	QU	M000057QUPE	-79.95633695	4	9
2040-2059	ssp26	dry	QU	M000057QUPE	-79.95633695	3	9
2080-2099	ssp26	dry	QU	M000057QUPE	-79.95633695	3	9
2040-2059	ssp45	dry	QU	M000057QUPE	-79.95633695	3	9
2080-2099	ssp45	dry	QU	M000057QUPE	-79.95633695	3	9
2040-2059	ssp70	dry	QU	M000057QUPE	-79.95633695	3	9
2080-2099	ssp70	dry	QU	M000057QUPE	-79.95633695	2	10
2040-2059	ssp85	dry	QU	M000057QUPE	-79.95633695	3	9.047619048
2080-2099	ssp85	dry	QU	M000057QUPE	-79.95633695	1	10
1961-2020	baseline	mean	QU	M000057QUPE	-79.95633695	3.8	8.933333333
2040-2059	ssp26	mean	QU	M000057QUPE	-79.95633695	4	9
2080-2099	ssp26	mean	QU	M000057QUPE	-79.95633695	4	9
2040-2059	ssp45	mean	QU	M000057QUPE	-79.95633695	4	9
2080-2099	ssp45	mean	QU	M000057QUPE	-79.95633695	4	9
2040-2059	ssp70	mean	QU	M000057QUPE	-79.95633695	4	9
2080-2099	ssp70	mean	QU	M000057QUPE	-79.95633695	3	9
2040-2059	ssp85	mean	QU	M000057QUPE	-79.95633695	3.952380952	9
2080-2099	ssp85	mean	QU	M000057QUPE	-79.95633695	3	9
2040-2059	ssp26	cool	PC	M000035PCAB	-79.40536724	4	9
2080-2099	ssp26	cool	PC	M000035PCAB	-79.40536724	4	9
2040-2059	ssp45	cool	PC	M000035PCAB	-79.40536724	4	9
2080-2099	ssp45	cool	PC	M000035PCAB	-79.40536724	4	9
2040-2059	ssp70	cool	PC	M000035PCAB	-79.40536724	4	9
2080-2099	ssp70	cool	PC	M000035PCAB	-79.40536724	4	9
2040-2059	ssp85	cool	PC	M000035PCAB	-79.40536724	4	9
2080-2099	ssp85	cool	PC	M000035PCAB	-79.40536724	3	9
2040-2059	ssp26	dry	PC	M000035PCAB	-79.40536724	3	10
2080-2099	ssp26	dry	PC	M000035PCAB	-79.40536724	3	10
2040-2059	ssp45	dry	PC	M000035PCAB	-79.40536724	3	10
2080-2099	ssp45	dry	PC	M000035PCAB	-79.40536724	3	10
2040-2059	ssp70	dry	PC	M000035PCAB	-79.40536724	2.952380952	10
2080-2099	ssp70	dry	PC	M000035PCAB	-79.40536724	2	10
2040-2059	ssp85	dry	PC	M000035PCAB	-79.40536724	2.952380952	10
2080-2099	ssp85	dry	PC	M000035PCAB	-79.40536724	1	11
1961-2020	baseline	mean	PC	M000035PCAB	-79.40536724	3.716666667	9.016666667
2040-2059	ssp26	mean	PC	M000035PCAB	-79.40536724	3.952380952	9
2080-2099	ssp26	mean	PC	M000035PCAB	-79.40536724	3	9
2040-2059	ssp45	mean	PC	M000035PCAB	-79.40536724	3	9
2080-2099	ssp45	mean	PC	M000035PCAB	-79.40536724	3	9
2040-2059	ssp70	mean	PC	M000035PCAB	-79.40536724	3	9.047619048
2080-2099	ssp70	mean	PC	M000035PCAB	-79.40536724	3	10
2040-2059	ssp85	mean	PC	M000035PCAB	-79.40536724	3	9.047619048
2080-2099	ssp85	mean	PC	M000035PCAB	-79.40536724	3	10
2040-2059	ssp26	cool	PC	V002075PCAB	-79.31793943	4	9
2080-2099	ssp26	cool	PC	V002075PCAB	-79.31793943	4	9
2040-2059	ssp45	cool	PC	V002075PCAB	-79.31793943	4	9
2080-2099	ssp45	cool	PC	V002075PCAB	-79.31793943	4	9
2040-2059	ssp70	cool	PC	V002075PCAB	-79.31793943	4	9
2080-2099	ssp70	cool	PC	V002075PCAB	-79.31793943	4	9
2040-2059	ssp85	cool	PC	V002075PCAB	-79.31793943	4	9
2080-2099	ssp85	cool	PC	V002075PCAB	-79.31793943	4	9
2040-2059	ssp26	dry	PC	V002075PCAB	-79.31793943	NA	NA
2080-2099	ssp26	dry	PC	V002075PCAB	-79.31793943	NA	NA
2040-2059	ssp45	dry	PC	V002075PCAB	-79.31793943	NA	NA
2080-2099	ssp45	dry	PC	V002075PCAB	-79.31793943	NA	NA
2040-2059	ssp70	dry	PC	V002075PCAB	-79.31793943	NA	NA
2080-2099	ssp70	dry	PC	V002075PCAB	-79.31793943	NA	NA
2040-2059	ssp85	dry	PC	V002075PCAB	-79.31793943	NA	NA
2080-2099	ssp85	dry	PC	V002075PCAB	-79.31793943	NA	NA
1961-2020	baseline	mean	PC	V002075PCAB	-79.31793943	3.866666667	8.9
2040-2059	ssp26	mean	PC	V002075PCAB	-79.31793943	4	9
2080-2099	ssp26	mean	PC	V002075PCAB	-79.31793943	4	9
2040-2059	ssp45	mean	PC	V002075PCAB	-79.31793943	4	9
2080-2099	ssp45	mean	PC	V002075PCAB	-79.31793943	3	9
2040-2059	ssp70	mean	PC	V002075PCAB	-79.31793943	3.952380952	9
2080-2099	ssp70	mean	PC	V002075PCAB	-79.31793943	3	9
2040-2059	ssp85	mean	PC	V002075PCAB	-79.31793943	3.952380952	9
2080-2099	ssp85	mean	PC	V002075PCAB	-79.31793943	3	10
2040-2059	ssp26	cool	PC	P000835PCAB	-79.18946965	4	9
2080-2099	ssp26	cool	PC	P000835PCAB	-79.18946965	4	9
2040-2059	ssp45	cool	PC	P000835PCAB	-79.18946965	4	9
2080-2099	ssp45	cool	PC	P000835PCAB	-79.18946965	4	9
2040-2059	ssp70	cool	PC	P000835PCAB	-79.18946965	4	9
2080-2099	ssp70	cool	PC	P000835PCAB	-79.18946965	4	9
2040-2059	ssp85	cool	PC	P000835PCAB	-79.18946965	4	9
2080-2099	ssp85	cool	PC	P000835PCAB	-79.18946965	3	9
2040-2059	ssp26	dry	PC	P000835PCAB	-79.18946965	3	9
2080-2099	ssp26	dry	PC	P000835PCAB	-79.18946965	3	9
2040-2059	ssp45	dry	PC	P000835PCAB	-79.18946965	3	9.047619048
2080-2099	ssp45	dry	PC	P000835PCAB	-79.18946965	2	10
2040-2059	ssp70	dry	PC	P000835PCAB	-79.18946965	2.952380952	10
2080-2099	ssp70	dry	PC	P000835PCAB	-79.18946965	2	10
2040-2059	ssp85	dry	PC	P000835PCAB	-79.18946965	2.952380952	10
2080-2099	ssp85	dry	PC	P000835PCAB	-79.18946965	1	11
1961-2020	baseline	mean	PC	P000835PCAB	-79.18946965	3.683333333	8.983333333
2040-2059	ssp26	mean	PC	P000835PCAB	-79.18946965	4	9
2080-2099	ssp26	mean	PC	P000835PCAB	-79.18946965	4	9
2040-2059	ssp45	mean	PC	P000835PCAB	-79.18946965	3.952380952	9
2080-2099	ssp45	mean	PC	P000835PCAB	-79.18946965	3	9
2040-2059	ssp70	mean	PC	P000835PCAB	-79.18946965	3.952380952	9
2080-2099	ssp70	mean	PC	P000835PCAB	-79.18946965	3	10
2040-2059	ssp85	mean	PC	P000835PCAB	-79.18946965	3	9
2080-2099	ssp85	mean	PC	P000835PCAB	-79.18946965	2	10
2040-2059	ssp26	cool	QU	P000845QURO	-79.18946965	4	9
2080-2099	ssp26	cool	QU	P000845QURO	-79.18946965	4	9
2040-2059	ssp45	cool	QU	P000845QURO	-79.18946965	4	9
2080-2099	ssp45	cool	QU	P000845QURO	-79.18946965	4	9
2040-2059	ssp70	cool	QU	P000845QURO	-79.18946965	4	9
2080-2099	ssp70	cool	QU	P000845QURO	-79.18946965	4	9
2040-2059	ssp85	cool	QU	P000845QURO	-79.18946965	4	9
2080-2099	ssp85	cool	QU	P000845QURO	-79.18946965	4	9
2040-2059	ssp26	dry	QU	P000845QURO	-79.18946965	NA	NA
2080-2099	ssp26	dry	QU	P000845QURO	-79.18946965	NA	NA
2040-2059	ssp45	dry	QU	P000845QURO	-79.18946965	NA	NA
2080-2099	ssp45	dry	QU	P000845QURO	-79.18946965	NA	NA
2040-2059	ssp70	dry	QU	P000845QURO	-79.18946965	NA	NA
2080-2099	ssp70	dry	QU	P000845QURO	-79.18946965	NA	NA
2040-2059	ssp85	dry	QU	P000845QURO	-79.18946965	NA	NA
2080-2099	ssp85	dry	QU	P000845QURO	-79.18946965	NA	NA
1961-2020	baseline	mean	QU	P000845QURO	-79.18946965	3.9	8.55
2040-2059	ssp26	mean	QU	P000845QURO	-79.18946965	4	9
2080-2099	ssp26	mean	QU	P000845QURO	-79.18946965	4	9
2040-2059	ssp45	mean	QU	P000845QURO	-79.18946965	4	9
2080-2099	ssp45	mean	QU	P000845QURO	-79.18946965	4	9
2040-2059	ssp70	mean	QU	P000845QURO	-79.18946965	4	9
2080-2099	ssp70	mean	QU	P000845QURO	-79.18946965	3	9
2040-2059	ssp85	mean	QU	P000845QURO	-79.18946965	3.952380952	9
2080-2099	ssp85	mean	QU	P000845QURO	-79.18946965	3	7
2040-2059	ssp26	cool	PI	V002078PISY	-78.42901906	3	9
2080-2099	ssp26	cool	PI	V002078PISY	-78.42901906	3	9
2040-2059	ssp45	cool	PI	V002078PISY	-78.42901906	3	9
2080-2099	ssp45	cool	PI	V002078PISY	-78.42901906	3	9
2040-2059	ssp70	cool	PI	V002078PISY	-78.42901906	3	9.047619048
2080-2099	ssp70	cool	PI	V002078PISY	-78.42901906	3	10
2040-2059	ssp85	cool	PI	V002078PISY	-78.42901906	3	9.047619048
2080-2099	ssp85	cool	PI	V002078PISY	-78.42901906	3	10
2040-2059	ssp26	dry	PI	V002078PISY	-78.42901906	NA	NA
2080-2099	ssp26	dry	PI	V002078PISY	-78.42901906	NA	NA
2040-2059	ssp45	dry	PI	V002078PISY	-78.42901906	NA	NA
2080-2099	ssp45	dry	PI	V002078PISY	-78.42901906	NA	NA
2040-2059	ssp70	dry	PI	V002078PISY	-78.42901906	NA	NA
2080-2099	ssp70	dry	PI	V002078PISY	-78.42901906	NA	NA
2040-2059	ssp85	dry	PI	V002078PISY	-78.42901906	NA	NA
2080-2099	ssp85	dry	PI	V002078PISY	-78.42901906	NA	NA
1961-2020	baseline	mean	PI	V002078PISY	-78.42901906	3.416666667	8.616666667
2040-2059	ssp26	mean	PI	V002078PISY	-78.42901906	3	10
2080-2099	ssp26	mean	PI	V002078PISY	-78.42901906	3	10
2040-2059	ssp45	mean	PI	V002078PISY	-78.42901906	2.952380952	9.047619048
2080-2099	ssp45	mean	PI	V002078PISY	-78.42901906	2	10
2040-2059	ssp70	mean	PI	V002078PISY	-78.42901906	2	10
2080-2099	ssp70	mean	PI	V002078PISY	-78.42901906	2	10
2040-2059	ssp85	mean	PI	V002078PISY	-78.42901906	2.047619048	8.904761905
2080-2099	ssp85	mean	PI	V002078PISY	-78.42901906	2	5
2040-2059	ssp26	cool	PI	C004016PISY	-78.42887413	4	9
2080-2099	ssp26	cool	PI	C004016PISY	-78.42887413	4	9
2040-2059	ssp45	cool	PI	C004016PISY	-78.42887413	3.952380952	9
2080-2099	ssp45	cool	PI	C004016PISY	-78.42887413	3	9
2040-2059	ssp70	cool	PI	C004016PISY	-78.42887413	3.952380952	9
2080-2099	ssp70	cool	PI	C004016PISY	-78.42887413	3	9
2040-2059	ssp85	cool	PI	C004016PISY	-78.42887413	3	9
2080-2099	ssp85	cool	PI	C004016PISY	-78.42887413	3	10
2040-2059	ssp26	dry	PI	C004016PISY	-78.42887413	2	10
2080-2099	ssp26	dry	PI	C004016PISY	-78.42887413	2	10
2040-2059	ssp45	dry	PI	C004016PISY	-78.42887413	2	10
2080-2099	ssp45	dry	PI	C004016PISY	-78.42887413	2	10
2040-2059	ssp70	dry	PI	C004016PISY	-78.42887413	2	10
2080-2099	ssp70	dry	PI	C004016PISY	-78.42887413	1	10
2040-2059	ssp85	dry	PI	C004016PISY	-78.42887413	1.952380952	10
2080-2099	ssp85	dry	PI	C004016PISY	-78.42887413	1	10
1961-2020	baseline	mean	PI	C004016PISY	-78.42887413	3.2	9.4
2040-2059	ssp26	mean	PI	C004016PISY	-78.42887413	3	10
2080-2099	ssp26	mean	PI	C004016PISY	-78.42887413	3	10
2040-2059	ssp45	mean	PI	C004016PISY	-78.42887413	3	10
2080-2099	ssp45	mean	PI	C004016PISY	-78.42887413	3	10
2040-2059	ssp70	mean	PI	C004016PISY	-78.42887413	3	10
2080-2099	ssp70	mean	PI	C004016PISY	-78.42887413	3	10
2040-2059	ssp85	mean	PI	C004016PISY	-78.42887413	3	10
2080-2099	ssp85	mean	PI	C004016PISY	-78.42887413	1	10
2040-2059	ssp26	cool	QU	C004082QUSP	-74.85064835	4	9
2080-2099	ssp26	cool	QU	C004082QUSP	-74.85064835	4	9
2040-2059	ssp45	cool	QU	C004082QUSP	-74.85064835	4	9
2080-2099	ssp45	cool	QU	C004082QUSP	-74.85064835	4	9
2040-2059	ssp70	cool	QU	C004082QUSP	-74.85064835	4	9
2080-2099	ssp70	cool	QU	C004082QUSP	-74.85064835	4	9
2040-2059	ssp85	cool	QU	C004082QUSP	-74.85064835	4	9
2080-2099	ssp85	cool	QU	C004082QUSP	-74.85064835	3	10
2040-2059	ssp26	dry	QU	C004082QUSP	-74.85064835	2.952380952	10
2080-2099	ssp26	dry	QU	C004082QUSP	-74.85064835	2	10
2040-2059	ssp45	dry	QU	C004082QUSP	-74.85064835	2	10
2080-2099	ssp45	dry	QU	C004082QUSP	-74.85064835	2	10
2040-2059	ssp70	dry	QU	C004082QUSP	-74.85064835	2	10
2080-2099	ssp70	dry	QU	C004082QUSP	-74.85064835	2	10
2040-2059	ssp85	dry	QU	C004082QUSP	-74.85064835	2	10
2080-2099	ssp85	dry	QU	C004082QUSP	-74.85064835	2	6
1961-2020	baseline	mean	QU	C004082QUSP	-74.85064835	3.633333333	9.083333333
2040-2059	ssp26	mean	QU	C004082QUSP	-74.85064835	3.952380952	9
2080-2099	ssp26	mean	QU	C004082QUSP	-74.85064835	3	9
2040-2059	ssp45	mean	QU	C004082QUSP	-74.85064835	3	9
2080-2099	ssp45	mean	QU	C004082QUSP	-74.85064835	3	9
2040-2059	ssp70	mean	QU	C004082QUSP	-74.85064835	3	9.047619048
2080-2099	ssp70	mean	QU	C004082QUSP	-74.85064835	3	10
2040-2059	ssp85	mean	QU	C004082QUSP	-74.85064835	3	9.952380952
2080-2099	ssp85	mean	QU	C004082QUSP	-74.85064835	3	10
2040-2059	ssp26	cool	PC	V002365PCAB	-74.33041694	5	8
2080-2099	ssp26	cool	PC	V002365PCAB	-74.33041694	5	8
2040-2059	ssp45	cool	PC	V002365PCAB	-74.33041694	4.952380952	8
2080-2099	ssp45	cool	PC	V002365PCAB	-74.33041694	4	9
2040-2059	ssp70	cool	PC	V002365PCAB	-74.33041694	4.952380952	8.047619048
2080-2099	ssp70	cool	PC	V002365PCAB	-74.33041694	4	9
2040-2059	ssp85	cool	PC	V002365PCAB	-74.33041694	4	8.047619048
2080-2099	ssp85	cool	PC	V002365PCAB	-74.33041694	4	9
2040-2059	ssp26	dry	PC	V002365PCAB	-74.33041694	NA	NA
2080-2099	ssp26	dry	PC	V002365PCAB	-74.33041694	NA	NA
2040-2059	ssp45	dry	PC	V002365PCAB	-74.33041694	NA	NA
2080-2099	ssp45	dry	PC	V002365PCAB	-74.33041694	NA	NA
2040-2059	ssp70	dry	PC	V002365PCAB	-74.33041694	NA	NA
2080-2099	ssp70	dry	PC	V002365PCAB	-74.33041694	NA	NA
2040-2059	ssp85	dry	PC	V002365PCAB	-74.33041694	NA	NA
2080-2099	ssp85	dry	PC	V002365PCAB	-74.33041694	NA	NA
1961-2020	baseline	mean	PC	V002365PCAB	-74.33041694	4.783333333	7.883333333
2040-2059	ssp26	mean	PC	V002365PCAB	-74.33041694	4	9
2080-2099	ssp26	mean	PC	V002365PCAB	-74.33041694	4	9
2040-2059	ssp45	mean	PC	V002365PCAB	-74.33041694	4	9
2080-2099	ssp45	mean	PC	V002365PCAB	-74.33041694	4	9
2040-2059	ssp70	mean	PC	V002365PCAB	-74.33041694	4	9
2080-2099	ssp70	mean	PC	V002365PCAB	-74.33041694	4	9
2040-2059	ssp85	mean	PC	V002365PCAB	-74.33041694	4	9
2080-2099	ssp85	mean	PC	V002365PCAB	-74.33041694	4	5
2040-2059	ssp26	cool	PI	C004019PISY	-74.13950546	4	8.047619048
2080-2099	ssp26	cool	PI	C004019PISY	-74.13950546	4	9
2040-2059	ssp45	cool	PI	C004019PISY	-74.13950546	4	9
2080-2099	ssp45	cool	PI	C004019PISY	-74.13950546	4	9
2040-2059	ssp70	cool	PI	C004019PISY	-74.13950546	4	9
2080-2099	ssp70	cool	PI	C004019PISY	-74.13950546	4	9
2040-2059	ssp85	cool	PI	C004019PISY	-74.13950546	4	9
2080-2099	ssp85	cool	PI	C004019PISY	-74.13950546	4	9
2040-2059	ssp26	dry	PI	C004019PISY	-74.13950546	NA	NA
2080-2099	ssp26	dry	PI	C004019PISY	-74.13950546	NA	NA
2040-2059	ssp45	dry	PI	C004019PISY	-74.13950546	NA	NA
2080-2099	ssp45	dry	PI	C004019PISY	-74.13950546	NA	NA
2040-2059	ssp70	dry	PI	C004019PISY	-74.13950546	NA	NA
2080-2099	ssp70	dry	PI	C004019PISY	-74.13950546	NA	NA
2040-2059	ssp85	dry	PI	C004019PISY	-74.13950546	NA	NA
2080-2099	ssp85	dry	PI	C004019PISY	-74.13950546	NA	NA
1961-2020	baseline	mean	PI	C004019PISY	-74.13950546	4.616666667	8.3
2040-2059	ssp26	mean	PI	C004019PISY	-74.13950546	4	9
2080-2099	ssp26	mean	PI	C004019PISY	-74.13950546	4	9
2040-2059	ssp45	mean	PI	C004019PISY	-74.13950546	4	9
2080-2099	ssp45	mean	PI	C004019PISY	-74.13950546	4	9
2040-2059	ssp70	mean	PI	C004019PISY	-74.13950546	4	9
2080-2099	ssp70	mean	PI	C004019PISY	-74.13950546	4	9
2040-2059	ssp85	mean	PI	C004019PISY	-74.13950546	4	9
2080-2099	ssp85	mean	PI	C004019PISY	-74.13950546	4	9
2040-2059	ssp26	cool	PI	V002069PISY	-74.1394585	4	9
2080-2099	ssp26	cool	PI	V002069PISY	-74.1394585	4	9
2040-2059	ssp45	cool	PI	V002069PISY	-74.1394585	4	9
2080-2099	ssp45	cool	PI	V002069PISY	-74.1394585	3	9
2040-2059	ssp70	cool	PI	V002069PISY	-74.1394585	3.952380952	9
2080-2099	ssp70	cool	PI	V002069PISY	-74.1394585	3	10
2040-2059	ssp85	cool	PI	V002069PISY	-74.1394585	3.952380952	9.047619048
2080-2099	ssp85	cool	PI	V002069PISY	-74.1394585	3	10
2040-2059	ssp26	dry	PI	V002069PISY	-74.1394585	2	10
2080-2099	ssp26	dry	PI	V002069PISY	-74.1394585	2	10
2040-2059	ssp45	dry	PI	V002069PISY	-74.1394585	2	10
2080-2099	ssp45	dry	PI	V002069PISY	-74.1394585	2	10
2040-2059	ssp70	dry	PI	V002069PISY	-74.1394585	1.952380952	10.04761905
2080-2099	ssp70	dry	PI	V002069PISY	-74.1394585	1	11
2040-2059	ssp85	dry	PI	V002069PISY	-74.1394585	1.952380952	10.04761905
2080-2099	ssp85	dry	PI	V002069PISY	-74.1394585	1	11
1961-2020	baseline	mean	PI	V002069PISY	-74.1394585	3.133333333	9.266666667
2040-2059	ssp26	mean	PI	V002069PISY	-74.1394585	3	10
2080-2099	ssp26	mean	PI	V002069PISY	-74.1394585	3	10
2040-2059	ssp45	mean	PI	V002069PISY	-74.1394585	3	10
2080-2099	ssp45	mean	PI	V002069PISY	-74.1394585	3	10
2040-2059	ssp70	mean	PI	V002069PISY	-74.1394585	3	10
2080-2099	ssp70	mean	PI	V002069PISY	-74.1394585	2	10
2040-2059	ssp85	mean	PI	V002069PISY	-74.1394585	2.952380952	10
[truncated: 48,326 more rows]
