# Supplementary material for: Longer growing seasons will not offset growth loss in drought-prone temperate forests of Central-Southeast Europe
Source: Nat Commun. 2025 Oct 29;16:9535. doi: 10.1038/s41467-025-64568-8 (PMC12572185; doi:10.1038/s41467-025-64568-8)
Supplement: Supplementary file 4 — Source Data [file 41467_2025_64568_MOESM4_ESM.zip › SourceData/Fig05_Supplementary_Fig11.csv]

Month	Bidecadal_period	SSP	variant	genus_group	CWB_step	Growth_rate
1	2080-2099	ssp26	cool	FA	-160 mm - 200 mm	0
2	2080-2099	ssp26	cool	FA	-160 mm - 200 mm	0
3	2080-2099	ssp26	cool	FA	-160 mm - 200 mm	0
4	2080-2099	ssp26	cool	FA	-160 mm - 200 mm	0.113983006
5	2080-2099	ssp26	cool	FA	-160 mm - 200 mm	0.72543824
6	2080-2099	ssp26	cool	FA	-160 mm - 200 mm	0.920973712
7	2080-2099	ssp26	cool	FA	-160 mm - 200 mm	0.788275202
8	2080-2099	ssp26	cool	FA	-160 mm - 200 mm	0.674251836
9	2080-2099	ssp26	cool	FA	-160 mm - 200 mm	0.496881557
10	2080-2099	ssp26	cool	FA	-160 mm - 200 mm	0.065229255
11	2080-2099	ssp26	cool	FA	-160 mm - 200 mm	0.000473039
12	2080-2099	ssp26	cool	FA	-160 mm - 200 mm	0
1	2080-2099	ssp45	cool	FA	-160 mm - 200 mm	0
2	2080-2099	ssp45	cool	FA	-160 mm - 200 mm	0
3	2080-2099	ssp45	cool	FA	-160 mm - 200 mm	0.001669539
4	2080-2099	ssp45	cool	FA	-160 mm - 200 mm	0.148433356
5	2080-2099	ssp45	cool	FA	-160 mm - 200 mm	0.797733812
6	2080-2099	ssp45	cool	FA	-160 mm - 200 mm	0.900741954
7	2080-2099	ssp45	cool	FA	-160 mm - 200 mm	0.598796102
8	2080-2099	ssp45	cool	FA	-160 mm - 200 mm	0.513205836
9	2080-2099	ssp45	cool	FA	-160 mm - 200 mm	0.521712607
10	2080-2099	ssp45	cool	FA	-160 mm - 200 mm	0.101215999
11	2080-2099	ssp45	cool	FA	-160 mm - 200 mm	0.002399069
12	2080-2099	ssp45	cool	FA	-160 mm - 200 mm	0
1	2080-2099	ssp70	cool	FA	-160 mm - 200 mm	0
2	2080-2099	ssp70	cool	FA	-160 mm - 200 mm	0
3	2080-2099	ssp70	cool	FA	-160 mm - 200 mm	0.00695468
4	2080-2099	ssp70	cool	FA	-160 mm - 200 mm	0.21764289
5	2080-2099	ssp70	cool	FA	-160 mm - 200 mm	0.836386128
6	2080-2099	ssp70	cool	FA	-160 mm - 200 mm	0.777105132
7	2080-2099	ssp70	cool	FA	-160 mm - 200 mm	0.366817114
8	2080-2099	ssp70	cool	FA	-160 mm - 200 mm	0.302747596
9	2080-2099	ssp70	cool	FA	-160 mm - 200 mm	0.498549579
10	2080-2099	ssp70	cool	FA	-160 mm - 200 mm	0.148780874
11	2080-2099	ssp70	cool	FA	-160 mm - 200 mm	0.006767053
12	2080-2099	ssp70	cool	FA	-160 mm - 200 mm	0
1	2080-2099	ssp85	cool	FA	-160 mm - 200 mm	0
2	2080-2099	ssp85	cool	FA	-160 mm - 200 mm	0
3	2080-2099	ssp85	cool	FA	-160 mm - 200 mm	0.012534912
4	2080-2099	ssp85	cool	FA	-160 mm - 200 mm	0.282309297
5	2080-2099	ssp85	cool	FA	-160 mm - 200 mm	0.839873069
6	2080-2099	ssp85	cool	FA	-160 mm - 200 mm	0.577510492
7	2080-2099	ssp85	cool	FA	-160 mm - 200 mm	0.271489671
8	2080-2099	ssp85	cool	FA	-160 mm - 200 mm	0.205433122
9	2080-2099	ssp85	cool	FA	-160 mm - 200 mm	0.441519673
10	2080-2099	ssp85	cool	FA	-160 mm - 200 mm	0.244164742
11	2080-2099	ssp85	cool	FA	-160 mm - 200 mm	0.015363004
12	2080-2099	ssp85	cool	FA	-160 mm - 200 mm	0
1	2080-2099	ssp26	dry	FA	-160 mm - 200 mm	0
2	2080-2099	ssp26	dry	FA	-160 mm - 200 mm	0.003731548
3	2080-2099	ssp26	dry	FA	-160 mm - 200 mm	0.021996123
4	2080-2099	ssp26	dry	FA	-160 mm - 200 mm	0.210951822
5	2080-2099	ssp26	dry	FA	-160 mm - 200 mm	0.546840774
6	2080-2099	ssp26	dry	FA	-160 mm - 200 mm	0.526629457
7	2080-2099	ssp26	dry	FA	-160 mm - 200 mm	0.318733718
8	2080-2099	ssp26	dry	FA	-160 mm - 200 mm	0.259898779
9	2080-2099	ssp26	dry	FA	-160 mm - 200 mm	0.256268224
10	2080-2099	ssp26	dry	FA	-160 mm - 200 mm	0.11231598
11	2080-2099	ssp26	dry	FA	-160 mm - 200 mm	0.013168145
12	2080-2099	ssp26	dry	FA	-160 mm - 200 mm	1.31E-05
1	2080-2099	ssp45	dry	FA	-160 mm - 200 mm	6.95E-05
2	2080-2099	ssp45	dry	FA	-160 mm - 200 mm	0.006125876
3	2080-2099	ssp45	dry	FA	-160 mm - 200 mm	0.03447205
4	2080-2099	ssp45	dry	FA	-160 mm - 200 mm	0.25221244
5	2080-2099	ssp45	dry	FA	-160 mm - 200 mm	0.503613998
6	2080-2099	ssp45	dry	FA	-160 mm - 200 mm	0.412319415
7	2080-2099	ssp45	dry	FA	-160 mm - 200 mm	0.18126452
8	2080-2099	ssp45	dry	FA	-160 mm - 200 mm	0.157530258
9	2080-2099	ssp45	dry	FA	-160 mm - 200 mm	0.207869926
10	2080-2099	ssp45	dry	FA	-160 mm - 200 mm	0.116028569
11	2080-2099	ssp45	dry	FA	-160 mm - 200 mm	0.018241394
12	2080-2099	ssp45	dry	FA	-160 mm - 200 mm	0.00063422
1	2080-2099	ssp70	dry	FA	-160 mm - 200 mm	0.001184125
2	2080-2099	ssp70	dry	FA	-160 mm - 200 mm	0.01326594
3	2080-2099	ssp70	dry	FA	-160 mm - 200 mm	0.051594502
4	2080-2099	ssp70	dry	FA	-160 mm - 200 mm	0.287051532
5	2080-2099	ssp70	dry	FA	-160 mm - 200 mm	0.424621723
6	2080-2099	ssp70	dry	FA	-160 mm - 200 mm	0.229001012
7	2080-2099	ssp70	dry	FA	-160 mm - 200 mm	0.096531177
8	2080-2099	ssp70	dry	FA	-160 mm - 200 mm	0.086638467
9	2080-2099	ssp70	dry	FA	-160 mm - 200 mm	0.15134125
10	2080-2099	ssp70	dry	FA	-160 mm - 200 mm	0.10055654
11	2080-2099	ssp70	dry	FA	-160 mm - 200 mm	0.022538491
12	2080-2099	ssp70	dry	FA	-160 mm - 200 mm	0.002972751
1	2080-2099	ssp85	dry	FA	-160 mm - 200 mm	0.003604167
2	2080-2099	ssp85	dry	FA	-160 mm - 200 mm	0.020752006
3	2080-2099	ssp85	dry	FA	-160 mm - 200 mm	0.066264767
4	2080-2099	ssp85	dry	FA	-160 mm - 200 mm	0.287186602
5	2080-2099	ssp85	dry	FA	-160 mm - 200 mm	0.371262424
6	2080-2099	ssp85	dry	FA	-160 mm - 200 mm	0.148915825
7	2080-2099	ssp85	dry	FA	-160 mm - 200 mm	0.05944227
8	2080-2099	ssp85	dry	FA	-160 mm - 200 mm	0.043458332
9	2080-2099	ssp85	dry	FA	-160 mm - 200 mm	0.074651232
10	2080-2099	ssp85	dry	FA	-160 mm - 200 mm	0.069767013
11	2080-2099	ssp85	dry	FA	-160 mm - 200 mm	0.02436934
12	2080-2099	ssp85	dry	FA	-160 mm - 200 mm	0.005194648
1	1961-2020	baseline	mean	FA	-160 mm - 200 mm	5.18E-05
2	1961-2020	baseline	mean	FA	-160 mm - 200 mm	0.000566827
3	1961-2020	baseline	mean	FA	-160 mm - 200 mm	0.00835408
4	1961-2020	baseline	mean	FA	-160 mm - 200 mm	0.120188081
5	1961-2020	baseline	mean	FA	-160 mm - 200 mm	0.589880506
6	1961-2020	baseline	mean	FA	-160 mm - 200 mm	0.828986578
7	1961-2020	baseline	mean	FA	-160 mm - 200 mm	0.733426467
8	1961-2020	baseline	mean	FA	-160 mm - 200 mm	0.608658024
9	1961-2020	baseline	mean	FA	-160 mm - 200 mm	0.394486712
10	1961-2020	baseline	mean	FA	-160 mm - 200 mm	0.075787747
11	1961-2020	baseline	mean	FA	-160 mm - 200 mm	0.004881559
12	1961-2020	baseline	mean	FA	-160 mm - 200 mm	9.77E-05
1	2040-2059	ssp26	mean	FA	-160 mm - 200 mm	0
2	2040-2059	ssp26	mean	FA	-160 mm - 200 mm	0
3	2040-2059	ssp26	mean	FA	-160 mm - 200 mm	0.009938216
4	2040-2059	ssp26	mean	FA	-160 mm - 200 mm	0.181066237
5	2040-2059	ssp26	mean	FA	-160 mm - 200 mm	0.792716724
6	2040-2059	ssp26	mean	FA	-160 mm - 200 mm	0.824145222
7	2040-2059	ssp26	mean	FA	-160 mm - 200 mm	0.528526195
8	2040-2059	ssp26	mean	FA	-160 mm - 200 mm	0.447874025
9	2040-2059	ssp26	mean	FA	-160 mm - 200 mm	0.486475682
10	2040-2059	ssp26	mean	FA	-160 mm - 200 mm	0.119398006
11	2040-2059	ssp26	mean	FA	-160 mm - 200 mm	0.007746128
12	2040-2059	ssp26	mean	FA	-160 mm - 200 mm	0
1	2080-2099	ssp26	mean	FA	-160 mm - 200 mm	0
2	2080-2099	ssp26	mean	FA	-160 mm - 200 mm	0
3	2080-2099	ssp26	mean	FA	-160 mm - 200 mm	0.011817505
4	2080-2099	ssp26	mean	FA	-160 mm - 200 mm	0.195632456
5	2080-2099	ssp26	mean	FA	-160 mm - 200 mm	0.803951754
6	2080-2099	ssp26	mean	FA	-160 mm - 200 mm	0.819596516
7	2080-2099	ssp26	mean	FA	-160 mm - 200 mm	0.536626147
8	2080-2099	ssp26	mean	FA	-160 mm - 200 mm	0.472433156
9	2080-2099	ssp26	mean	FA	-160 mm - 200 mm	0.493441135
10	2080-2099	ssp26	mean	FA	-160 mm - 200 mm	0.125827185
11	2080-2099	ssp26	mean	FA	-160 mm - 200 mm	0.008144712
12	2080-2099	ssp26	mean	FA	-160 mm - 200 mm	0
1	2040-2059	ssp45	mean	FA	-160 mm - 200 mm	0
2	2040-2059	ssp45	mean	FA	-160 mm - 200 mm	0
3	2040-2059	ssp45	mean	FA	-160 mm - 200 mm	0.012847454
4	2040-2059	ssp45	mean	FA	-160 mm - 200 mm	0.192342086
5	2040-2059	ssp45	mean	FA	-160 mm - 200 mm	0.792651308
6	2040-2059	ssp45	mean	FA	-160 mm - 200 mm	0.795576479
7	2040-2059	ssp45	mean	FA	-160 mm - 200 mm	0.49681622
8	2040-2059	ssp45	mean	FA	-160 mm - 200 mm	0.437313243
9	2040-2059	ssp45	mean	FA	-160 mm - 200 mm	0.480337926
10	2040-2059	ssp45	mean	FA	-160 mm - 200 mm	0.135979707
11	2040-2059	ssp45	mean	FA	-160 mm - 200 mm	0.009764412
12	2040-2059	ssp45	mean	FA	-160 mm - 200 mm	0
1	2080-2099	ssp45	mean	FA	-160 mm - 200 mm	0
2	2080-2099	ssp45	mean	FA	-160 mm - 200 mm	0
3	2080-2099	ssp45	mean	FA	-160 mm - 200 mm	0.019836214
4	2080-2099	ssp45	mean	FA	-160 mm - 200 mm	0.241871842
5	2080-2099	ssp45	mean	FA	-160 mm - 200 mm	0.803885697
6	2080-2099	ssp45	mean	FA	-160 mm - 200 mm	0.703742876
7	2080-2099	ssp45	mean	FA	-160 mm - 200 mm	0.357039192
8	2080-2099	ssp45	mean	FA	-160 mm - 200 mm	0.303228252
9	2080-2099	ssp45	mean	FA	-160 mm - 200 mm	0.455121112
10	2080-2099	ssp45	mean	FA	-160 mm - 200 mm	0.181928232
11	2080-2099	ssp45	mean	FA	-160 mm - 200 mm	0.013373323
12	2080-2099	ssp45	mean	FA	-160 mm - 200 mm	0
1	2040-2059	ssp70	mean	FA	-160 mm - 200 mm	0
2	2040-2059	ssp70	mean	FA	-160 mm - 200 mm	2.00E-05
3	2040-2059	ssp70	mean	FA	-160 mm - 200 mm	0.014956183
4	2040-2059	ssp70	mean	FA	-160 mm - 200 mm	0.199859025
5	2040-2059	ssp70	mean	FA	-160 mm - 200 mm	0.789047228
6	2040-2059	ssp70	mean	FA	-160 mm - 200 mm	0.769801571
7	2040-2059	ssp70	mean	FA	-160 mm - 200 mm	0.473351957
8	2040-2059	ssp70	mean	FA	-160 mm - 200 mm	0.416146802
9	2040-2059	ssp70	mean	FA	-160 mm - 200 mm	0.468136992
10	2040-2059	ssp70	mean	FA	-160 mm - 200 mm	0.138651097
11	2040-2059	ssp70	mean	FA	-160 mm - 200 mm	0.010166562
12	2040-2059	ssp70	mean	FA	-160 mm - 200 mm	0
1	2080-2099	ssp70	mean	FA	-160 mm - 200 mm	0
2	2080-2099	ssp70	mean	FA	-160 mm - 200 mm	0.001728722
3	2080-2099	ssp70	mean	FA	-160 mm - 200 mm	0.034801062
4	2080-2099	ssp70	mean	FA	-160 mm - 200 mm	0.341308858
5	2080-2099	ssp70	mean	FA	-160 mm - 200 mm	0.7657709
6	2080-2099	ssp70	mean	FA	-160 mm - 200 mm	0.495226975
7	2080-2099	ssp70	mean	FA	-160 mm - 200 mm	0.223288228
8	2080-2099	ssp70	mean	FA	-160 mm - 200 mm	0.186095667
9	2080-2099	ssp70	mean	FA	-160 mm - 200 mm	0.374288516
10	2080-2099	ssp70	mean	FA	-160 mm - 200 mm	0.210148519
11	2080-2099	ssp70	mean	FA	-160 mm - 200 mm	0.023066737
12	2080-2099	ssp70	mean	FA	-160 mm - 200 mm	0.000648914
1	2040-2059	ssp85	mean	FA	-160 mm - 200 mm	0
2	2040-2059	ssp85	mean	FA	-160 mm - 200 mm	6.56E-05
3	2040-2059	ssp85	mean	FA	-160 mm - 200 mm	0.01635648
4	2040-2059	ssp85	mean	FA	-160 mm - 200 mm	0.219873742
5	2040-2059	ssp85	mean	FA	-160 mm - 200 mm	0.782007095
6	2040-2059	ssp85	mean	FA	-160 mm - 200 mm	0.713520378
7	2040-2059	ssp85	mean	FA	-160 mm - 200 mm	0.364454532
8	2040-2059	ssp85	mean	FA	-160 mm - 200 mm	0.306044415
9	2040-2059	ssp85	mean	FA	-160 mm - 200 mm	0.447453046
10	2040-2059	ssp85	mean	FA	-160 mm - 200 mm	0.158033958
11	2040-2059	ssp85	mean	FA	-160 mm - 200 mm	0.01271474
12	2040-2059	ssp85	mean	FA	-160 mm - 200 mm	1.57E-05
1	2080-2099	ssp85	mean	FA	-160 mm - 200 mm	0.001157912
2	2080-2099	ssp85	mean	FA	-160 mm - 200 mm	0.00691882
3	2080-2099	ssp85	mean	FA	-160 mm - 200 mm	0.048405819
4	2080-2099	ssp85	mean	FA	-160 mm - 200 mm	0.428032617
5	2080-2099	ssp85	mean	FA	-160 mm - 200 mm	0.724484539
6	2080-2099	ssp85	mean	FA	-160 mm - 200 mm	0.325519325
7	2080-2099	ssp85	mean	FA	-160 mm - 200 mm	0.149079789
8	2080-2099	ssp85	mean	FA	-160 mm - 200 mm	0.098113264
9	2080-2099	ssp85	mean	FA	-160 mm - 200 mm	0.253156413
10	2080-2099	ssp85	mean	FA	-160 mm - 200 mm	0.197821727
11	2080-2099	ssp85	mean	FA	-160 mm - 200 mm	0.037043755
12	2080-2099	ssp85	mean	FA	-160 mm - 200 mm	0.002537697
1	2080-2099	ssp26	cool	Other broadleaves	-160 mm - 200 mm	0
2	2080-2099	ssp26	cool	Other broadleaves	-160 mm - 200 mm	0
3	2080-2099	ssp26	cool	Other broadleaves	-160 mm - 200 mm	0.001959845
4	2080-2099	ssp26	cool	Other broadleaves	-160 mm - 200 mm	0.296239163
5	2080-2099	ssp26	cool	Other broadleaves	-160 mm - 200 mm	0.703929672
6	2080-2099	ssp26	cool	Other broadleaves	-160 mm - 200 mm	0.82707915
7	2080-2099	ssp26	cool	Other broadleaves	-160 mm - 200 mm	0.738823043
8	2080-2099	ssp26	cool	Other broadleaves	-160 mm - 200 mm	0.627378168
9	2080-2099	ssp26	cool	Other broadleaves	-160 mm - 200 mm	0.446493777
10	2080-2099	ssp26	cool	Other broadleaves	-160 mm - 200 mm	0.134440233
11	2080-2099	ssp26	cool	Other broadleaves	-160 mm - 200 mm	0.001799937
12	2080-2099	ssp26	cool	Other broadleaves	-160 mm - 200 mm	0
1	2080-2099	ssp45	cool	Other broadleaves	-160 mm - 200 mm	0
2	2080-2099	ssp45	cool	Other broadleaves	-160 mm - 200 mm	0
3	2080-2099	ssp45	cool	Other broadleaves	-160 mm - 200 mm	0.007629056
4	2080-2099	ssp45	cool	Other broadleaves	-160 mm - 200 mm	0.35042763
5	2080-2099	ssp45	cool	Other broadleaves	-160 mm - 200 mm	0.723072821
6	2080-2099	ssp45	cool	Other broadleaves	-160 mm - 200 mm	0.808309804
7	2080-2099	ssp45	cool	Other broadleaves	-160 mm - 200 mm	0.668493858
8	2080-2099	ssp45	cool	Other broadleaves	-160 mm - 200 mm	0.575226058
9	2080-2099	ssp45	cool	Other broadleaves	-160 mm - 200 mm	0.458643329
10	2080-2099	ssp45	cool	Other broadleaves	-160 mm - 200 mm	0.178829945
11	2080-2099	ssp45	cool	Other broadleaves	-160 mm - 200 mm	0.00652785
12	2080-2099	ssp45	cool	Other broadleaves	-160 mm - 200 mm	0
1	2080-2099	ssp70	cool	Other broadleaves	-160 mm - 200 mm	0
2	2080-2099	ssp70	cool	Other broadleaves	-160 mm - 200 mm	0
3	2080-2099	ssp70	cool	Other broadleaves	-160 mm - 200 mm	0.019470159
4	2080-2099	ssp70	cool	Other broadleaves	-160 mm - 200 mm	0.416044363
5	2080-2099	ssp70	cool	Other broadleaves	-160 mm - 200 mm	0.737306086
6	2080-2099	ssp70	cool	Other broadleaves	-160 mm - 200 mm	0.756612864
7	2080-2099	ssp70	cool	Other broadleaves	-160 mm - 200 mm	0.534415193
8	2080-2099	ssp70	cool	Other broadleaves	-160 mm - 200 mm	0.465996689
9	2080-2099	ssp70	cool	Other broadleaves	-160 mm - 200 mm	0.455430563
10	2080-2099	ssp70	cool	Other broadleaves	-160 mm - 200 mm	0.200528125
11	2080-2099	ssp70	cool	Other broadleaves	-160 mm - 200 mm	0.018709172
12	2080-2099	ssp70	cool	Other broadleaves	-160 mm - 200 mm	0
1	2080-2099	ssp85	cool	Other broadleaves	-160 mm - 200 mm	0
2	2080-2099	ssp85	cool	Other broadleaves	-160 mm - 200 mm	0
3	2080-2099	ssp85	cool	Other broadleaves	-160 mm - 200 mm	0.037133152
4	2080-2099	ssp85	cool	Other broadleaves	-160 mm - 200 mm	0.440650613
5	2080-2099	ssp85	cool	Other broadleaves	-160 mm - 200 mm	0.739750525
6	2080-2099	ssp85	cool	Other broadleaves	-160 mm - 200 mm	0.666588755
7	2080-2099	ssp85	cool	Other broadleaves	-160 mm - 200 mm	0.473372757
8	2080-2099	ssp85	cool	Other broadleaves	-160 mm - 200 mm	0.330250093
9	2080-2099	ssp85	cool	Other broadleaves	-160 mm - 200 mm	0.378183532
10	2080-2099	ssp85	cool	Other broadleaves	-160 mm - 200 mm	0.220288694
11	2080-2099	ssp85	cool	Other broadleaves	-160 mm - 200 mm	0.034772605
12	2080-2099	ssp85	cool	Other broadleaves	-160 mm - 200 mm	0
1	2080-2099	ssp26	dry	Other broadleaves	-160 mm - 200 mm	0
2	2080-2099	ssp26	dry	Other broadleaves	-160 mm - 200 mm	0.00487809
3	2080-2099	ssp26	dry	Other broadleaves	-160 mm - 200 mm	0.027210545
4	2080-2099	ssp26	dry	Other broadleaves	-160 mm - 200 mm	0.127314389
5	2080-2099	ssp26	dry	Other broadleaves	-160 mm - 200 mm	0.292018329
6	2080-2099	ssp26	dry	Other broadleaves	-160 mm - 200 mm	0.34350749
7	2080-2099	ssp26	dry	Other broadleaves	-160 mm - 200 mm	0.24336805
8	2080-2099	ssp26	dry	Other broadleaves	-160 mm - 200 mm	0.181162903
9	2080-2099	ssp26	dry	Other broadleaves	-160 mm - 200 mm	0.142578876
10	2080-2099	ssp26	dry	Other broadleaves	-160 mm - 200 mm	0.057735123
11	2080-2099	ssp26	dry	Other broadleaves	-160 mm - 200 mm	0.014050216
12	2080-2099	ssp26	dry	Other broadleaves	-160 mm - 200 mm	0
1	2080-2099	ssp45	dry	Other broadleaves	-160 mm - 200 mm	0
2	2080-2099	ssp45	dry	Other broadleaves	-160 mm - 200 mm	0.00895319
3	2080-2099	ssp45	dry	Other broadleaves	-160 mm - 200 mm	0.036287515
4	2080-2099	ssp45	dry	Other broadleaves	-160 mm - 200 mm	0.141681836
5	2080-2099	ssp45	dry	Other broadleaves	-160 mm - 200 mm	0.29638006
6	2080-2099	ssp45	dry	Other broadleaves	-160 mm - 200 mm	0.301149864
7	2080-2099	ssp45	dry	Other broadleaves	-160 mm - 200 mm	0.177220166
8	2080-2099	ssp45	dry	Other broadleaves	-160 mm - 200 mm	0.094188711
9	2080-2099	ssp45	dry	Other broadleaves	-160 mm - 200 mm	0.08855794
10	2080-2099	ssp45	dry	Other broadleaves	-160 mm - 200 mm	0.047999579
11	2080-2099	ssp45	dry	Other broadleaves	-160 mm - 200 mm	0.016082144
12	2080-2099	ssp45	dry	Other broadleaves	-160 mm - 200 mm	0.001031353
1	2080-2099	ssp70	dry	Other broadleaves	-160 mm - 200 mm	0.00123635
2	2080-2099	ssp70	dry	Other broadleaves	-160 mm - 200 mm	0.015496031
3	2080-2099	ssp70	dry	Other broadleaves	-160 mm - 200 mm	0.043828137
4	2080-2099	ssp70	dry	Other broadleaves	-160 mm - 200 mm	0.134783786
5	2080-2099	ssp70	dry	Other broadleaves	-160 mm - 200 mm	0.232244152
6	2080-2099	ssp70	dry	Other broadleaves	-160 mm - 200 mm	0.185036903
7	2080-2099	ssp70	dry	Other broadleaves	-160 mm - 200 mm	0.084236651
8	2080-2099	ssp70	dry	Other broadleaves	-160 mm - 200 mm	0.054775985
9	2080-2099	ssp70	dry	Other broadleaves	-160 mm - 200 mm	0.06498793
10	2080-2099	ssp70	dry	Other broadleaves	-160 mm - 200 mm	0.042258688
11	2080-2099	ssp70	dry	Other broadleaves	-160 mm - 200 mm	0.015483454
12	2080-2099	ssp70	dry	Other broadleaves	-160 mm - 200 mm	0.003026642
1	2080-2099	ssp85	dry	Other broadleaves	-160 mm - 200 mm	0.004242898
2	2080-2099	ssp85	dry	Other broadleaves	-160 mm - 200 mm	0.019908419
3	2080-2099	ssp85	dry	Other broadleaves	-160 mm - 200 mm	0.043307022
4	2080-2099	ssp85	dry	Other broadleaves	-160 mm - 200 mm	0.122783664
5	2080-2099	ssp85	dry	Other broadleaves	-160 mm - 200 mm	0.191499252
6	2080-2099	ssp85	dry	Other broadleaves	-160 mm - 200 mm	0.114346995
7	2080-2099	ssp85	dry	Other broadleaves	-160 mm - 200 mm	0.051261855
8	2080-2099	ssp85	dry	Other broadleaves	-160 mm - 200 mm	0.034685854
9	2080-2099	ssp85	dry	Other broadleaves	-160 mm - 200 mm	0.033946766
10	2080-2099	ssp85	dry	Other broadleaves	-160 mm - 200 mm	0.030470789
11	2080-2099	ssp85	dry	Other broadleaves	-160 mm - 200 mm	0.013838467
12	2080-2099	ssp85	dry	Other broadleaves	-160 mm - 200 mm	0.006498065
1	1961-2020	baseline	mean	Other broadleaves	-160 mm - 200 mm	0.000132303
2	1961-2020	baseline	mean	Other broadleaves	-160 mm - 200 mm	0.001393267
3	1961-2020	baseline	mean	Other broadleaves	-160 mm - 200 mm	0.021911777
4	1961-2020	baseline	mean	Other broadleaves	-160 mm - 200 mm	0.210471419
5	1961-2020	baseline	mean	Other broadleaves	-160 mm - 200 mm	0.517491936
6	1961-2020	baseline	mean	Other broadleaves	-160 mm - 200 mm	0.645164495
7	1961-2020	baseline	mean	Other broadleaves	-160 mm - 200 mm	0.569298854
8	1961-2020	baseline	mean	Other broadleaves	-160 mm - 200 mm	0.465304621
9	1961-2020	baseline	mean	Other broadleaves	-160 mm - 200 mm	0.308972485
10	1961-2020	baseline	mean	Other broadleaves	-160 mm - 200 mm	0.102753518
11	1961-2020	baseline	mean	Other broadleaves	-160 mm - 200 mm	0.008981043
12	1961-2020	baseline	mean	Other broadleaves	-160 mm - 200 mm	0.000219304
1	2040-2059	ssp26	mean	Other broadleaves	-160 mm - 200 mm	0
2	2040-2059	ssp26	mean	Other broadleaves	-160 mm - 200 mm	0
3	2040-2059	ssp26	mean	Other broadleaves	-160 mm - 200 mm	0.031198572
4	2040-2059	ssp26	mean	Other broadleaves	-160 mm - 200 mm	0.35970238
5	2040-2059	ssp26	mean	Other broadleaves	-160 mm - 200 mm	0.663293762
6	2040-2059	ssp26	mean	Other broadleaves	-160 mm - 200 mm	0.709886959
7	2040-2059	ssp26	mean	Other broadleaves	-160 mm - 200 mm	0.560215794
8	2040-2059	ssp26	mean	Other broadleaves	-160 mm - 200 mm	0.419519679
9	2040-2059	ssp26	mean	Other broadleaves	-160 mm - 200 mm	0.392517189
10	2040-2059	ssp26	mean	Other broadleaves	-160 mm - 200 mm	0.16504759
11	2040-2059	ssp26	mean	Other broadleaves	-160 mm - 200 mm	0.019199157
12	2040-2059	ssp26	mean	Other broadleaves	-160 mm - 200 mm	0
1	2080-2099	ssp26	mean	Other broadleaves	-160 mm - 200 mm	0
2	2080-2099	ssp26	mean	Other broadleaves	-160 mm - 200 mm	0
3	2080-2099	ssp26	mean	Other broadleaves	-160 mm - 200 mm	0.037384809
4	2080-2099	ssp26	mean	Other broadleaves	-160 mm - 200 mm	0.368765568
5	2080-2099	ssp26	mean	Other broadleaves	-160 mm - 200 mm	0.662929288
6	2080-2099	ssp26	mean	Other broadleaves	-160 mm - 200 mm	0.709163605
7	2080-2099	ssp26	mean	Other broadleaves	-160 mm - 200 mm	0.561782929
8	2080-2099	ssp26	mean	Other broadleaves	-160 mm - 200 mm	0.443296178
9	2080-2099	ssp26	mean	Other broadleaves	-160 mm - 200 mm	0.399406682
10	2080-2099	ssp26	mean	Other broadleaves	-160 mm - 200 mm	0.17300611
11	2080-2099	ssp26	mean	Other broadleaves	-160 mm - 200 mm	0.019955905
12	2080-2099	ssp26	mean	Other broadleaves	-160 mm - 200 mm	0
1	2040-2059	ssp45	mean	Other broadleaves	-160 mm - 200 mm	0
2	2040-2059	ssp45	mean	Other broadleaves	-160 mm - 200 mm	3.07E-05
3	2040-2059	ssp45	mean	Other broadleaves	-160 mm - 200 mm	0.03929767
4	2040-2059	ssp45	mean	Other broadleaves	-160 mm - 200 mm	0.358917165
5	2040-2059	ssp45	mean	Other broadleaves	-160 mm - 200 mm	0.660636325
6	2040-2059	ssp45	mean	Other broadleaves	-160 mm - 200 mm	0.697122163
7	2040-2059	ssp45	mean	Other broadleaves	-160 mm - 200 mm	0.519766495
8	2040-2059	ssp45	mean	Other broadleaves	-160 mm - 200 mm	0.397583006
9	2040-2059	ssp45	mean	Other broadleaves	-160 mm - 200 mm	0.380680538
10	2040-2059	ssp45	mean	Other broadleaves	-160 mm - 200 mm	0.169534736
11	2040-2059	ssp45	mean	Other broadleaves	-160 mm - 200 mm	0.024714573
12	2040-2059	ssp45	mean	Other broadleaves	-160 mm - 200 mm	0
1	2080-2099	ssp45	mean	Other broadleaves	-160 mm - 200 mm	0
2	2080-2099	ssp45	mean	Other broadleaves	-160 mm - 200 mm	0.000602537
3	2080-2099	ssp45	mean	Other broadleaves	-160 mm - 200 mm	0.060337012
4	2080-2099	ssp45	mean	Other broadleaves	-160 mm - 200 mm	0.38903896
5	2080-2099	ssp45	mean	Other broadleaves	-160 mm - 200 mm	0.671067017
6	2080-2099	ssp45	mean	Other broadleaves	-160 mm - 200 mm	0.657300947
7	2080-2099	ssp45	mean	Other broadleaves	-160 mm - 200 mm	0.440104933
8	2080-2099	ssp45	mean	Other broadleaves	-160 mm - 200 mm	0.326623614
9	2080-2099	ssp45	mean	Other broadleaves	-160 mm - 200 mm	0.34073534
10	2080-2099	ssp45	mean	Other broadleaves	-160 mm - 200 mm	0.162697169
11	2080-2099	ssp45	mean	Other broadleaves	-160 mm - 200 mm	0.030844628
12	2080-2099	ssp45	mean	Other broadleaves	-160 mm - 200 mm	0
1	2040-2059	ssp70	mean	Other broadleaves	-160 mm - 200 mm	0
2	2040-2059	ssp70	mean	Other broadleaves	-160 mm - 200 mm	0.000404337
3	2040-2059	ssp70	mean	Other broadleaves	-160 mm - 200 mm	0.04625129
4	2040-2059	ssp70	mean	Other broadleaves	-160 mm - 200 mm	0.359739378
5	2040-2059	ssp70	mean	Other broadleaves	-160 mm - 200 mm	0.645440495
6	2040-2059	ssp70	mean	Other broadleaves	-160 mm - 200 mm	0.676130001
7	2040-2059	ssp70	mean	Other broadleaves	-160 mm - 200 mm	0.503148409
8	2040-2059	ssp70	mean	Other broadleaves	-160 mm - 200 mm	0.377797218
9	2040-2059	ssp70	mean	Other broadleaves	-160 mm - 200 mm	0.352702812
10	2040-2059	ssp70	mean	Other broadleaves	-160 mm - 200 mm	0.15458804
11	2040-2059	ssp70	mean	Other broadleaves	-160 mm - 200 mm	0.025158876
12	2040-2059	ssp70	mean	Other broadleaves	-160 mm - 200 mm	0
1	2080-2099	ssp70	mean	Other broadleaves	-160 mm - 200 mm	0.000129724
2	2080-2099	ssp70	mean	Other broadleaves	-160 mm - 200 mm	0.005487576
3	2080-2099	ssp70	mean	Other broadleaves	-160 mm - 200 mm	0.092480116
4	2080-2099	ssp70	mean	Other broadleaves	-160 mm - 200 mm	0.414105904
5	2080-2099	ssp70	mean	Other broadleaves	-160 mm - 200 mm	0.653864758
6	2080-2099	ssp70	mean	Other broadleaves	-160 mm - 200 mm	0.540127682
7	2080-2099	ssp70	mean	Other broadleaves	-160 mm - 200 mm	0.315364302
8	2080-2099	ssp70	mean	Other broadleaves	-160 mm - 200 mm	0.259139514
9	2080-2099	ssp70	mean	Other broadleaves	-160 mm - 200 mm	0.302742365
10	2080-2099	ssp70	mean	Other broadleaves	-160 mm - 200 mm	0.166540132
11	2080-2099	ssp70	mean	Other broadleaves	-160 mm - 200 mm	0.038384246
12	2080-2099	ssp70	mean	Other broadleaves	-160 mm - 200 mm	0.001320067
1	2040-2059	ssp85	mean	Other broadleaves	-160 mm - 200 mm	0
2	2040-2059	ssp85	mean	Other broadleaves	-160 mm - 200 mm	0.000221012
3	2040-2059	ssp85	mean	Other broadleaves	-160 mm - 200 mm	0.049240712
4	2040-2059	ssp85	mean	Other broadleaves	-160 mm - 200 mm	0.367760818
5	2040-2059	ssp85	mean	Other broadleaves	-160 mm - 200 mm	0.651249458
6	2040-2059	ssp85	mean	Other broadleaves	-160 mm - 200 mm	0.662074937
7	2040-2059	ssp85	mean	Other broadleaves	-160 mm - 200 mm	0.42457447
8	2040-2059	ssp85	mean	Other broadleaves	-160 mm - 200 mm	0.321448207
9	2040-2059	ssp85	mean	Other broadleaves	-160 mm - 200 mm	0.328994718
10	2040-2059	ssp85	mean	Other broadleaves	-160 mm - 200 mm	0.151049733
11	2040-2059	ssp85	mean	Other broadleaves	-160 mm - 200 mm	0.029094654
12	2040-2059	ssp85	mean	Other broadleaves	-160 mm - 200 mm	4.31E-05
1	2080-2099	ssp85	mean	Other broadleaves	-160 mm - 200 mm	0.002717285
2	2080-2099	ssp85	mean	Other broadleaves	-160 mm - 200 mm	0.019293898
3	2080-2099	ssp85	mean	Other broadleaves	-160 mm - 200 mm	0.12177668
4	2080-2099	ssp85	mean	Other broadleaves	-160 mm - 200 mm	0.421621807
5	2080-2099	ssp85	mean	Other broadleaves	-160 mm - 200 mm	0.634981531
6	2080-2099	ssp85	mean	Other broadleaves	-160 mm - 200 mm	0.407748988
7	2080-2099	ssp85	mean	Other broadleaves	-160 mm - 200 mm	0.239162175
8	2080-2099	ssp85	mean	Other broadleaves	-160 mm - 200 mm	0.173353861
9	2080-2099	ssp85	mean	Other broadleaves	-160 mm - 200 mm	0.196126035
10	2080-2099	ssp85	mean	Other broadleaves	-160 mm - 200 mm	0.127410631
11	2080-2099	ssp85	mean	Other broadleaves	-160 mm - 200 mm	0.045978281
12	2080-2099	ssp85	mean	Other broadleaves	-160 mm - 200 mm	0.006215998
1	2080-2099	ssp26	cool	QU	-160 mm - 200 mm	0
2	2080-2099	ssp26	cool	QU	-160 mm - 200 mm	0
3	2080-2099	ssp26	cool	QU	-160 mm - 200 mm	0.003878768
4	2080-2099	ssp26	cool	QU	-160 mm - 200 mm	0.238263983
5	2080-2099	ssp26	cool	QU	-160 mm - 200 mm	0.657365209
6	2080-2099	ssp26	cool	QU	-160 mm - 200 mm	0.871413393
7	2080-2099	ssp26	cool	QU	-160 mm - 200 mm	0.845990612
8	2080-2099	ssp26	cool	QU	-160 mm - 200 mm	0.693776886
9	2080-2099	ssp26	cool	QU	-160 mm - 200 mm	0.397631298
10	2080-2099	ssp26	cool	QU	-160 mm - 200 mm	0.103711901
11	2080-2099	ssp26	cool	QU	-160 mm - 200 mm	0.003050517
12	2080-2099	ssp26	cool	QU	-160 mm - 200 mm	0
1	2080-2099	ssp45	cool	QU	-160 mm - 200 mm	0
2	2080-2099	ssp45	cool	QU	-160 mm - 200 mm	0
3	2080-2099	ssp45	cool	QU	-160 mm - 200 mm	0.012182071
4	2080-2099	ssp45	cool	QU	-160 mm - 200 mm	0.272081862
5	2080-2099	ssp45	cool	QU	-160 mm - 200 mm	0.691646075
6	2080-2099	ssp45	cool	QU	-160 mm - 200 mm	0.88608683
7	2080-2099	ssp45	cool	QU	-160 mm - 200 mm	0.793129848
8	2080-2099	ssp45	cool	QU	-160 mm - 200 mm	0.657863121
9	2080-2099	ssp45	cool	QU	-160 mm - 200 mm	0.446151585
10	2080-2099	ssp45	cool	QU	-160 mm - 200 mm	0.130207442
11	2080-2099	ssp45	cool	QU	-160 mm - 200 mm	0.008038875
12	2080-2099	ssp45	cool	QU	-160 mm - 200 mm	0
1	2080-2099	ssp70	cool	QU	-160 mm - 200 mm	0
2	2080-2099	ssp70	cool	QU	-160 mm - 200 mm	0
3	2080-2099	ssp70	cool	QU	-160 mm - 200 mm	0.026054351
4	2080-2099	ssp70	cool	QU	-160 mm - 200 mm	0.333867724
5	2080-2099	ssp70	cool	QU	-160 mm - 200 mm	0.743632862
6	2080-2099	ssp70	cool	QU	-160 mm - 200 mm	0.866531886
7	2080-2099	ssp70	cool	QU	-160 mm - 200 mm	0.638089452
8	2080-2099	ssp70	cool	QU	-160 mm - 200 mm	0.511474659
9	2080-2099	ssp70	cool	QU	-160 mm - 200 mm	0.456965464
10	2080-2099	ssp70	cool	QU	-160 mm - 200 mm	0.160610395
11	2080-2099	ssp70	cool	QU	-160 mm - 200 mm	0.017532516
12	2080-2099	ssp70	cool	QU	-160 mm - 200 mm	0
1	2080-2099	ssp85	cool	QU	-160 mm - 200 mm	0
2	2080-2099	ssp85	cool	QU	-160 mm - 200 mm	0
3	2080-2099	ssp85	cool	QU	-160 mm - 200 mm	0.039869414
4	2080-2099	ssp85	cool	QU	-160 mm - 200 mm	0.365307647
5	2080-2099	ssp85	cool	QU	-160 mm - 200 mm	0.771784524
6	2080-2099	ssp85	cool	QU	-160 mm - 200 mm	0.781819671
7	2080-2099	ssp85	cool	QU	-160 mm - 200 mm	0.534002081
8	2080-2099	ssp85	cool	QU	-160 mm - 200 mm	0.377056785
9	2080-2099	ssp85	cool	QU	-160 mm - 200 mm	0.402640518
10	2080-2099	ssp85	cool	QU	-160 mm - 200 mm	0.192182065
11	2080-2099	ssp85	cool	QU	-160 mm - 200 mm	0.031037942
12	2080-2099	ssp85	cool	QU	-160 mm - 200 mm	2.66E-05
1	2080-2099	ssp26	dry	QU	-160 mm - 200 mm	0
2	2080-2099	ssp26	dry	QU	-160 mm - 200 mm	0.010831557
3	2080-2099	ssp26	dry	QU	-160 mm - 200 mm	0.033650037
4	2080-2099	ssp26	dry	QU	-160 mm - 200 mm	0.157749033
5	2080-2099	ssp26	dry	QU	-160 mm - 200 mm	0.252890232
6	2080-2099	ssp26	dry	QU	-160 mm - 200 mm	0.291527141
7	2080-2099	ssp26	dry	QU	-160 mm - 200 mm	0.215239513
8	2080-2099	ssp26	dry	QU	-160 mm - 200 mm	0.186149887
9	2080-2099	ssp26	dry	QU	-160 mm - 200 mm	0.13769125
10	2080-2099	ssp26	dry	QU	-160 mm - 200 mm	0.073650332
11	2080-2099	ssp26	dry	QU	-160 mm - 200 mm	0.015646592
12	2080-2099	ssp26	dry	QU	-160 mm - 200 mm	0.000661924
1	2080-2099	ssp45	dry	QU	-160 mm - 200 mm	0.000817742
2	2080-2099	ssp45	dry	QU	-160 mm - 200 mm	0.013997999
3	2080-2099	ssp45	dry	QU	-160 mm - 200 mm	0.043114476
4	2080-2099	ssp45	dry	QU	-160 mm - 200 mm	0.168851633
5	2080-2099	ssp45	dry	QU	-160 mm - 200 mm	0.263132738
6	2080-2099	ssp45	dry	QU	-160 mm - 200 mm	0.259552611
7	2080-2099	ssp45	dry	QU	-160 mm - 200 mm	0.165225381
8	2080-2099	ssp45	dry	QU	-160 mm - 200 mm	0.123133789
9	2080-2099	ssp45	dry	QU	-160 mm - 200 mm	0.110024761
10	2080-2099	ssp45	dry	QU	-160 mm - 200 mm	0.063100307
11	2080-2099	ssp45	dry	QU	-160 mm - 200 mm	0.0192615
12	2080-2099	ssp45	dry	QU	-160 mm - 200 mm	0.003046113
1	2080-2099	ssp70	dry	QU	-160 mm - 200 mm	0.004452272
2	2080-2099	ssp70	dry	QU	-160 mm - 200 mm	0.019684295
3	2080-2099	ssp70	dry	QU	-160 mm - 200 mm	0.055139481
4	2080-2099	ssp70	dry	QU	-160 mm - 200 mm	0.163766345
5	2080-2099	ssp70	dry	QU	-160 mm - 200 mm	0.223090149
6	2080-2099	ssp70	dry	QU	-160 mm - 200 mm	0.174545335
7	2080-2099	ssp70	dry	QU	-160 mm - 200 mm	0.096469375
8	2080-2099	ssp70	dry	QU	-160 mm - 200 mm	0.074250574
9	2080-2099	ssp70	dry	QU	-160 mm - 200 mm	0.08498046
10	2080-2099	ssp70	dry	QU	-160 mm - 200 mm	0.051653455
11	2080-2099	ssp70	dry	QU	-160 mm - 200 mm	0.021428829
12	2080-2099	ssp70	dry	QU	-160 mm - 200 mm	0.006067802
1	2080-2099	ssp85	dry	QU	-160 mm - 200 mm	0.007220551
2	2080-2099	ssp85	dry	QU	-160 mm - 200 mm	0.026410593
3	2080-2099	ssp85	dry	QU	-160 mm - 200 mm	0.059921433
4	2080-2099	ssp85	dry	QU	-160 mm - 200 mm	0.154050915
5	2080-2099	ssp85	dry	QU	-160 mm - 200 mm	0.211010125
6	2080-2099	ssp85	dry	QU	-160 mm - 200 mm	0.130642394
7	2080-2099	ssp85	dry	QU	-160 mm - 200 mm	0.06224837
8	2080-2099	ssp85	dry	QU	-160 mm - 200 mm	0.038840156
9	2080-2099	ssp85	dry	QU	-160 mm - 200 mm	0.040357654
10	2080-2099	ssp85	dry	QU	-160 mm - 200 mm	0.03602718
11	2080-2099	ssp85	dry	QU	-160 mm - 200 mm	0.020964571
12	2080-2099	ssp85	dry	QU	-160 mm - 200 mm	0.007326555
1	1961-2020	baseline	mean	QU	-160 mm - 200 mm	0.000156254
2	1961-2020	baseline	mean	QU	-160 mm - 200 mm	0.00189187
3	1961-2020	baseline	mean	QU	-160 mm - 200 mm	0.022931027
4	1961-2020	baseline	mean	QU	-160 mm - 200 mm	0.18344457
5	1961-2020	baseline	mean	QU	-160 mm - 200 mm	0.499215952
6	1961-2020	baseline	mean	QU	-160 mm - 200 mm	0.65737036
7	1961-2020	baseline	mean	QU	-160 mm - 200 mm	0.599228348
8	1961-2020	baseline	mean	QU	-160 mm - 200 mm	0.490046947
9	1961-2020	baseline	mean	QU	-160 mm - 200 mm	0.294429414
10	1961-2020	baseline	mean	QU	-160 mm - 200 mm	0.085443276
11	1961-2020	baseline	mean	QU	-160 mm - 200 mm	0.00919719
12	1961-2020	baseline	mean	QU	-160 mm - 200 mm	0.000229781
1	2040-2059	ssp26	mean	QU	-160 mm - 200 mm	0
2	2040-2059	ssp26	mean	QU	-160 mm - 200 mm	0
3	2040-2059	ssp26	mean	QU	-160 mm - 200 mm	0.035774195
4	2040-2059	ssp26	mean	QU	-160 mm - 200 mm	0.302310573
5	2040-2059	ssp26	mean	QU	-160 mm - 200 mm	0.661723374
6	2040-2059	ssp26	mean	QU	-160 mm - 200 mm	0.756063991
7	2040-2059	ssp26	mean	QU	-160 mm - 200 mm	0.617019336
8	2040-2059	ssp26	mean	QU	-160 mm - 200 mm	0.502511706
9	2040-2059	ssp26	mean	QU	-160 mm - 200 mm	0.383973864
10	2040-2059	ssp26	mean	QU	-160 mm - 200 mm	0.127543213
11	2040-2059	ssp26	mean	QU	-160 mm - 200 mm	0.018905899
12	2040-2059	ssp26	mean	QU	-160 mm - 200 mm	0
1	2080-2099	ssp26	mean	QU	-160 mm - 200 mm	0
2	2080-2099	ssp26	mean	QU	-160 mm - 200 mm	0
3	2080-2099	ssp26	mean	QU	-160 mm - 200 mm	0.040411784
4	2080-2099	ssp26	mean	QU	-160 mm - 200 mm	0.313620695
5	2080-2099	ssp26	mean	QU	-160 mm - 200 mm	0.664447007
6	2080-2099	ssp26	mean	QU	-160 mm - 200 mm	0.75822967
7	2080-2099	ssp26	mean	QU	-160 mm - 200 mm	0.620395106
8	2080-2099	ssp26	mean	QU	-160 mm - 200 mm	0.521260509
9	2080-2099	ssp26	mean	QU	-160 mm - 200 mm	0.388005684
10	2080-2099	ssp26	mean	QU	-160 mm - 200 mm	0.137755488
11	2080-2099	ssp26	mean	QU	-160 mm - 200 mm	0.019385438
12	2080-2099	ssp26	mean	QU	-160 mm - 200 mm	0
1	2040-2059	ssp45	mean	QU	-160 mm - 200 mm	0
2	2040-2059	ssp45	mean	QU	-160 mm - 200 mm	4.10E-05
3	2040-2059	ssp45	mean	QU	-160 mm - 200 mm	0.041538383
4	2040-2059	ssp45	mean	QU	-160 mm - 200 mm	0.306209908
5	2040-2059	ssp45	mean	QU	-160 mm - 200 mm	0.659033957
6	2040-2059	ssp45	mean	QU	-160 mm - 200 mm	0.740988665
7	2040-2059	ssp45	mean	QU	-160 mm - 200 mm	0.560501561
8	2040-2059	ssp45	mean	QU	-160 mm - 200 mm	0.475883048
9	2040-2059	ssp45	mean	QU	-160 mm - 200 mm	0.375139337
10	2040-2059	ssp45	mean	QU	-160 mm - 200 mm	0.138624143
11	2040-2059	ssp45	mean	QU	-160 mm - 200 mm	0.022277039
12	2040-2059	ssp45	mean	QU	-160 mm - 200 mm	0
1	2080-2099	ssp45	mean	QU	-160 mm - 200 mm	0
2	2080-2099	ssp45	mean	QU	-160 mm - 200 mm	0.000847821
3	2080-2099	ssp45	mean	QU	-160 mm - 200 mm	0.058521618
4	2080-2099	ssp45	mean	QU	-160 mm - 200 mm	0.342813352
5	2080-2099	ssp45	mean	QU	-160 mm - 200 mm	0.67635415
6	2080-2099	ssp45	mean	QU	-160 mm - 200 mm	0.720712304
7	2080-2099	ssp45	mean	QU	-160 mm - 200 mm	0.500053204
8	2080-2099	ssp45	mean	QU	-160 mm - 200 mm	0.395008697
9	2080-2099	ssp45	mean	QU	-160 mm - 200 mm	0.355239562
10	2080-2099	ssp45	mean	QU	-160 mm - 200 mm	0.148725245
11	2080-2099	ssp45	mean	QU	-160 mm - 200 mm	0.024863417
12	2080-2099	ssp45	mean	QU	-160 mm - 200 mm	5.20E-06
1	2040-2059	ssp70	mean	QU	-160 mm - 200 mm	0
2	2040-2059	ssp70	mean	QU	-160 mm - 200 mm	0.000560778
3	2040-2059	ssp70	mean	QU	-160 mm - 200 mm	0.047369096
4	2040-2059	ssp70	mean	QU	-160 mm - 200 mm	0.308569798
5	2040-2059	ssp70	mean	QU	-160 mm - 200 mm	0.643197962
6	2040-2059	ssp70	mean	QU	-160 mm - 200 mm	0.71672309
7	2040-2059	ssp70	mean	QU	-160 mm - 200 mm	0.548346982
8	2040-2059	ssp70	mean	QU	-160 mm - 200 mm	0.462303342
9	2040-2059	ssp70	mean	QU	-160 mm - 200 mm	0.360233355
10	2040-2059	ssp70	mean	QU	-160 mm - 200 mm	0.132952105
11	2040-2059	ssp70	mean	QU	-160 mm - 200 mm	0.021546409
12	2040-2059	ssp70	mean	QU	-160 mm - 200 mm	6.01E-06
1	2080-2099	ssp70	mean	QU	-160 mm - 200 mm	0.000245614
2	2080-2099	ssp70	mean	QU	-160 mm - 200 mm	0.008263898
3	2080-2099	ssp70	mean	QU	-160 mm - 200 mm	0.080586064
4	2080-2099	ssp70	mean	QU	-160 mm - 200 mm	0.380194215
5	2080-2099	ssp70	mean	QU	-160 mm - 200 mm	0.649274412
6	2080-2099	ssp70	mean	QU	-160 mm - 200 mm	0.571745238
7	2080-2099	ssp70	mean	QU	-160 mm - 200 mm	0.354286113
8	2080-2099	ssp70	mean	QU	-160 mm - 200 mm	0.288085273
9	2080-2099	ssp70	mean	QU	-160 mm - 200 mm	0.308382636
10	2080-2099	ssp70	mean	QU	-160 mm - 200 mm	0.15704719
11	2080-2099	ssp70	mean	QU	-160 mm - 200 mm	0.031935073
12	2080-2099	ssp70	mean	QU	-160 mm - 200 mm	0.002291892
1	2040-2059	ssp85	mean	QU	-160 mm - 200 mm	0
2	2040-2059	ssp85	mean	QU	-160 mm - 200 mm	0.000452805
3	2040-2059	ssp85	mean	QU	-160 mm - 200 mm	0.050063232
4	2040-2059	ssp85	mean	QU	-160 mm - 200 mm	0.317760775
5	2040-2059	ssp85	mean	QU	-160 mm - 200 mm	0.649722543
6	2040-2059	ssp85	mean	QU	-160 mm - 200 mm	0.707579297
7	2040-2059	ssp85	mean	QU	-160 mm - 200 mm	0.4801305
8	2040-2059	ssp85	mean	QU	-160 mm - 200 mm	0.385075079
9	2040-2059	ssp85	mean	QU	-160 mm - 200 mm	0.344282181
10	2040-2059	ssp85	mean	QU	-160 mm - 200 mm	0.139015804
11	2040-2059	ssp85	mean	QU	-160 mm - 200 mm	0.022797597
12	2040-2059	ssp85	mean	QU	-160 mm - 200 mm	7.52E-05
1	2080-2099	ssp85	mean	QU	-160 mm - 200 mm	0.003639744
2	2080-2099	ssp85	mean	QU	-160 mm - 200 mm	0.020503441
3	2080-2099	ssp85	mean	QU	-160 mm - 200 mm	0.096279815
4	2080-2099	ssp85	mean	QU	-160 mm - 200 mm	0.388945561
5	2080-2099	ssp85	mean	QU	-160 mm - 200 mm	0.626117908
6	2080-2099	ssp85	mean	QU	-160 mm - 200 mm	0.449153336
7	2080-2099	ssp85	mean	QU	-160 mm - 200 mm	0.245975705
8	2080-2099	ssp85	mean	QU	-160 mm - 200 mm	0.162022387
9	2080-2099	ssp85	mean	QU	-160 mm - 200 mm	0.194548256
10	2080-2099	ssp85	mean	QU	-160 mm - 200 mm	0.128178968
11	2080-2099	ssp85	mean	QU	-160 mm - 200 mm	0.041870234
12	2080-2099	ssp85	mean	QU	-160 mm - 200 mm	0.006296382
1	2080-2099	ssp26	cool	AB	-160 mm - 200 mm	0
2	2080-2099	ssp26	cool	AB	-160 mm - 200 mm	0
3	2080-2099	ssp26	cool	AB	-160 mm - 200 mm	0
4	2080-2099	ssp26	cool	AB	-160 mm - 200 mm	0.190428591
5	2080-2099	ssp26	cool	AB	-160 mm - 200 mm	0.600346304
6	2080-2099	ssp26	cool	AB	-160 mm - 200 mm	0.862830663
7	2080-2099	ssp26	cool	AB	-160 mm - 200 mm	0.881322673
8	2080-2099	ssp26	cool	AB	-160 mm - 200 mm	0.734973876
9	2080-2099	ssp26	cool	AB	-160 mm - 200 mm	0.376708438
10	2080-2099	ssp26	cool	AB	-160 mm - 200 mm	0.095998467
11	2080-2099	ssp26	cool	AB	-160 mm - 200 mm	0
12	2080-2099	ssp26	cool	AB	-160 mm - 200 mm	0
1	2080-2099	ssp45	cool	AB	-160 mm - 200 mm	0
2	2080-2099	ssp45	cool	AB	-160 mm - 200 mm	0
3	2080-2099	ssp45	cool	AB	-160 mm - 200 mm	0
4	2080-2099	ssp45	cool	AB	-160 mm - 200 mm	0.232932519
5	2080-2099	ssp45	cool	AB	-160 mm - 200 mm	0.639369165
6	2080-2099	ssp45	cool	AB	-160 mm - 200 mm	0.894481396
7	2080-2099	ssp45	cool	AB	-160 mm - 200 mm	0.818257577
8	2080-2099	ssp45	cool	AB	-160 mm - 200 mm	0.684805928
9	2080-2099	ssp45	cool	AB	-160 mm - 200 mm	0.420850582
10	2080-2099	ssp45	cool	AB	-160 mm - 200 mm	0.129711214
11	2080-2099	ssp45	cool	AB	-160 mm - 200 mm	8.95E-05
12	2080-2099	ssp45	cool	AB	-160 mm - 200 mm	0
1	2080-2099	ssp70	cool	AB	-160 mm - 200 mm	0
2	2080-2099	ssp70	cool	AB	-160 mm - 200 mm	0
3	2080-2099	ssp70	cool	AB	-160 mm - 200 mm	0.005697684
4	2080-2099	ssp70	cool	AB	-160 mm - 200 mm	0.299265783
5	2080-2099	ssp70	cool	AB	-160 mm - 200 mm	0.691593266
6	2080-2099	ssp70	cool	AB	-160 mm - 200 mm	0.903801554
7	2080-2099	ssp70	cool	AB	-160 mm - 200 mm	0.545956063
8	2080-2099	ssp70	cool	AB	-160 mm - 200 mm	0.434599478
9	2080-2099	ssp70	cool	AB	-160 mm - 200 mm	0.459395368
10	2080-2099	ssp70	cool	AB	-160 mm - 200 mm	0.158956447
11	2080-2099	ssp70	cool	AB	-160 mm - 200 mm	0.004967166
12	2080-2099	ssp70	cool	AB	-160 mm - 200 mm	0
1	2080-2099	ssp85	cool	AB	-160 mm - 200 mm	0
2	2080-2099	ssp85	cool	AB	-160 mm - 200 mm	0
3	2080-2099	ssp85	cool	AB	-160 mm - 200 mm	0.01449861
4	2080-2099	ssp85	cool	AB	-160 mm - 200 mm	0.340619766
5	2080-2099	ssp85	cool	AB	-160 mm - 200 mm	0.732418282
6	2080-2099	ssp85	cool	AB	-160 mm - 200 mm	0.805985605
7	2080-2099	ssp85	cool	AB	-160 mm - 200 mm	0.427409105
8	2080-2099	ssp85	cool	AB	-160 mm - 200 mm	0.331426644
9	2080-2099	ssp85	cool	AB	-160 mm - 200 mm	0.485819001
10	2080-2099	ssp85	cool	AB	-160 mm - 200 mm	0.193177865
11	2080-2099	ssp85	cool	AB	-160 mm - 200 mm	0.020042869
12	2080-2099	ssp85	cool	AB	-160 mm - 200 mm	0
1	2080-2099	ssp26	dry	AB	-160 mm - 200 mm	0
2	2080-2099	ssp26	dry	AB	-160 mm - 200 mm	0.000276504
3	2080-2099	ssp26	dry	AB	-160 mm - 200 mm	0.040889304
4	2080-2099	ssp26	dry	AB	-160 mm - 200 mm	0.278224036
5	2080-2099	ssp26	dry	AB	-160 mm - 200 mm	0.572083773
6	2080-2099	ssp26	dry	AB	-160 mm - 200 mm	0.665492856
7	2080-2099	ssp26	dry	AB	-160 mm - 200 mm	0.432296633
8	2080-2099	ssp26	dry	AB	-160 mm - 200 mm	0.428707937
9	2080-2099	ssp26	dry	AB	-160 mm - 200 mm	0.323477352
10	2080-2099	ssp26	dry	AB	-160 mm - 200 mm	0.147900842
11	2080-2099	ssp26	dry	AB	-160 mm - 200 mm	0.026379059
12	2080-2099	ssp26	dry	AB	-160 mm - 200 mm	0
1	2080-2099	ssp45	dry	AB	-160 mm - 200 mm	0
2	2080-2099	ssp45	dry	AB	-160 mm - 200 mm	0.001559709
3	2080-2099	ssp45	dry	AB	-160 mm - 200 mm	0.062312843
4	2080-2099	ssp45	dry	AB	-160 mm - 200 mm	0.292226268
5	2080-2099	ssp45	dry	AB	-160 mm - 200 mm	0.570101244
6	2080-2099	ssp45	dry	AB	-160 mm - 200 mm	0.582968626
7	2080-2099	ssp45	dry	AB	-160 mm - 200 mm	0.274982334
8	2080-2099	ssp45	dry	AB	-160 mm - 200 mm	0.229499568
9	2080-2099	ssp45	dry	AB	-160 mm - 200 mm	0.275860264
10	2080-2099	ssp45	dry	AB	-160 mm - 200 mm	0.145626907
11	2080-2099	ssp45	dry	AB	-160 mm - 200 mm	0.035920651
12	2080-2099	ssp45	dry	AB	-160 mm - 200 mm	1.66E-05
1	2080-2099	ssp70	dry	AB	-160 mm - 200 mm	3.91E-05
2	2080-2099	ssp70	dry	AB	-160 mm - 200 mm	0.015898633
3	2080-2099	ssp70	dry	AB	-160 mm - 200 mm	0.096859013
4	2080-2099	ssp70	dry	AB	-160 mm - 200 mm	0.312233084
5	2080-2099	ssp70	dry	AB	-160 mm - 200 mm	0.519296627
6	2080-2099	ssp70	dry	AB	-160 mm - 200 mm	0.36521717
7	2080-2099	ssp70	dry	AB	-160 mm - 200 mm	0.154703433
8	2080-2099	ssp70	dry	AB	-160 mm - 200 mm	0.129106798
9	2080-2099	ssp70	dry	AB	-160 mm - 200 mm	0.226559616
10	2080-2099	ssp70	dry	AB	-160 mm - 200 mm	0.133120271
11	2080-2099	ssp70	dry	AB	-160 mm - 200 mm	0.049194805
12	2080-2099	ssp70	dry	AB	-160 mm - 200 mm	0.005618307
1	2080-2099	ssp85	dry	AB	-160 mm - 200 mm	0.004242289
2	2080-2099	ssp85	dry	AB	-160 mm - 200 mm	0.036897004
3	2080-2099	ssp85	dry	AB	-160 mm - 200 mm	0.116829656
4	2080-2099	ssp85	dry	AB	-160 mm - 200 mm	0.313660379
5	2080-2099	ssp85	dry	AB	-160 mm - 200 mm	0.48634216
6	2080-2099	ssp85	dry	AB	-160 mm - 200 mm	0.21971811
7	2080-2099	ssp85	dry	AB	-160 mm - 200 mm	0.106441195
8	2080-2099	ssp85	dry	AB	-160 mm - 200 mm	0.082130844
9	2080-2099	ssp85	dry	AB	-160 mm - 200 mm	0.138127958
10	2080-2099	ssp85	dry	AB	-160 mm - 200 mm	0.106036191
11	2080-2099	ssp85	dry	AB	-160 mm - 200 mm	0.052014691
12	2080-2099	ssp85	dry	AB	-160 mm - 200 mm	0.011608439
1	1961-2020	baseline	mean	AB	-160 mm - 200 mm	0
2	1961-2020	baseline	mean	AB	-160 mm - 200 mm	0.000188716
3	1961-2020	baseline	mean	AB	-160 mm - 200 mm	0.008799502
4	1961-2020	baseline	mean	AB	-160 mm - 200 mm	0.172445068
5	1961-2020	baseline	mean	AB	-160 mm - 200 mm	0.52540847
6	1961-2020	baseline	mean	AB	-160 mm - 200 mm	0.763064138
7	1961-2020	baseline	mean	AB	-160 mm - 200 mm	0.760760454
8	1961-2020	baseline	mean	AB	-160 mm - 200 mm	0.624516086
9	1961-2020	baseline	mean	AB	-160 mm - 200 mm	0.341327666
10	1961-2020	baseline	mean	AB	-160 mm - 200 mm	0.099310378
11	1961-2020	baseline	mean	AB	-160 mm - 200 mm	0.007486073
12	1961-2020	baseline	mean	AB	-160 mm - 200 mm	2.37E-05
1	2040-2059	ssp26	mean	AB	-160 mm - 200 mm	0
2	2040-2059	ssp26	mean	AB	-160 mm - 200 mm	0
3	2040-2059	ssp26	mean	AB	-160 mm - 200 mm	0.006154196
4	2040-2059	ssp26	mean	AB	-160 mm - 200 mm	0.264996485
5	2040-2059	ssp26	mean	AB	-160 mm - 200 mm	0.63963081
6	2040-2059	ssp26	mean	AB	-160 mm - 200 mm	0.863891786
7	2040-2059	ssp26	mean	AB	-160 mm - 200 mm	0.719145203
8	2040-2059	ssp26	mean	AB	-160 mm - 200 mm	0.621498707
9	2040-2059	ssp26	mean	AB	-160 mm - 200 mm	0.400288611
10	2040-2059	ssp26	mean	AB	-160 mm - 200 mm	0.139424662
11	2040-2059	ssp26	mean	AB	-160 mm - 200 mm	0.009825512
12	2040-2059	ssp26	mean	AB	-160 mm - 200 mm	0
1	2080-2099	ssp26	mean	AB	-160 mm - 200 mm	0
2	2080-2099	ssp26	mean	AB	-160 mm - 200 mm	0
3	2080-2099	ssp26	mean	AB	-160 mm - 200 mm	0.007051964
4	2080-2099	ssp26	mean	AB	-160 mm - 200 mm	0.278312266
5	2080-2099	ssp26	mean	AB	-160 mm - 200 mm	0.651384968
6	2080-2099	ssp26	mean	AB	-160 mm - 200 mm	0.870248534
7	2080-2099	ssp26	mean	AB	-160 mm - 200 mm	0.718323321
8	2080-2099	ssp26	mean	AB	-160 mm - 200 mm	0.63670139
9	2080-2099	ssp26	mean	AB	-160 mm - 200 mm	0.398315483
10	2080-2099	ssp26	mean	AB	-160 mm - 200 mm	0.146719662
11	2080-2099	ssp26	mean	AB	-160 mm - 200 mm	0.010727073
12	2080-2099	ssp26	mean	AB	-160 mm - 200 mm	0
1	2040-2059	ssp45	mean	AB	-160 mm - 200 mm	0
2	2040-2059	ssp45	mean	AB	-160 mm - 200 mm	0
3	2040-2059	ssp45	mean	AB	-160 mm - 200 mm	0.008753577
4	2040-2059	ssp45	mean	AB	-160 mm - 200 mm	0.274704918
5	2040-2059	ssp45	mean	AB	-160 mm - 200 mm	0.642157991
6	2040-2059	ssp45	mean	AB	-160 mm - 200 mm	0.863027286
7	2040-2059	ssp45	mean	AB	-160 mm - 200 mm	0.677650073
8	2040-2059	ssp45	mean	AB	-160 mm - 200 mm	0.604965119
9	2040-2059	ssp45	mean	AB	-160 mm - 200 mm	0.410306391
10	2040-2059	ssp45	mean	AB	-160 mm - 200 mm	0.150664203
11	2040-2059	ssp45	mean	AB	-160 mm - 200 mm	0.012441942
12	2040-2059	ssp45	mean	AB	-160 mm - 200 mm	0
1	2080-2099	ssp45	mean	AB	-160 mm - 200 mm	0
2	2080-2099	ssp45	mean	AB	-160 mm - 200 mm	0
3	2080-2099	ssp45	mean	AB	-160 mm - 200 mm	0.022750768
4	2080-2099	ssp45	mean	AB	-160 mm - 200 mm	0.305674008
5	2080-2099	ssp45	mean	AB	-160 mm - 200 mm	0.682781561
6	2080-2099	ssp45	mean	AB	-160 mm - 200 mm	0.834628105
7	2080-2099	ssp45	mean	AB	-160 mm - 200 mm	0.520470913
8	2080-2099	ssp45	mean	AB	-160 mm - 200 mm	0.446449961
9	2080-2099	ssp45	mean	AB	-160 mm - 200 mm	0.438100447
10	2080-2099	ssp45	mean	AB	-160 mm - 200 mm	0.166240204
11	2080-2099	ssp45	mean	AB	-160 mm - 200 mm	0.021820389
12	2080-2099	ssp45	mean	AB	-160 mm - 200 mm	0
1	2040-2059	ssp70	mean	AB	-160 mm - 200 mm	0
2	2040-2059	ssp70	mean	AB	-160 mm - 200 mm	0
3	2040-2059	ssp70	mean	AB	-160 mm - 200 mm	0.012442603
4	2040-2059	ssp70	mean	AB	-160 mm - 200 mm	0.278779608
5	2040-2059	ssp70	mean	AB	-160 mm - 200 mm	0.639692199
6	2040-2059	ssp70	mean	AB	-160 mm - 200 mm	0.855737207
7	2040-2059	ssp70	mean	AB	-160 mm - 200 mm	0.663330959
8	2040-2059	ssp70	mean	AB	-160 mm - 200 mm	0.584331253
9	2040-2059	ssp70	mean	AB	-160 mm - 200 mm	0.416055755
10	2040-2059	ssp70	mean	AB	-160 mm - 200 mm	0.150696243
11	2040-2059	ssp70	mean	AB	-160 mm - 200 mm	0.014657676
12	2040-2059	ssp70	mean	AB	-160 mm - 200 mm	0
1	2080-2099	ssp70	mean	AB	-160 mm - 200 mm	0
2	2080-2099	ssp70	mean	AB	-160 mm - 200 mm	0
3	2080-2099	ssp70	mean	AB	-160 mm - 200 mm	0.05215882
4	2080-2099	ssp70	mean	AB	-160 mm - 200 mm	0.342669598
5	2080-2099	ssp70	mean	AB	-160 mm - 200 mm	0.720261312
6	2080-2099	ssp70	mean	AB	-160 mm - 200 mm	0.692315709
7	2080-2099	ssp70	mean	AB	-160 mm - 200 mm	0.366142851
8	2080-2099	ssp70	mean	AB	-160 mm - 200 mm	0.272018456
9	2080-2099	ssp70	mean	AB	-160 mm - 200 mm	0.419296323
10	2080-2099	ssp70	mean	AB	-160 mm - 200 mm	0.180753139
11	2080-2099	ssp70	mean	AB	-160 mm - 200 mm	0.034189661
12	2080-2099	ssp70	mean	AB	-160 mm - 200 mm	0
1	2040-2059	ssp85	mean	AB	-160 mm - 200 mm	0
2	2040-2059	ssp85	mean	AB	-160 mm - 200 mm	0
3	2040-2059	ssp85	mean	AB	-160 mm - 200 mm	0.015810438
4	2040-2059	ssp85	mean	AB	-160 mm - 200 mm	0.289254102
5	2040-2059	ssp85	mean	AB	-160 mm - 200 mm	0.652904635
6	2040-2059	ssp85	mean	AB	-160 mm - 200 mm	0.834751305
7	2040-2059	ssp85	mean	AB	-160 mm - 200 mm	0.523963122
8	2040-2059	ssp85	mean	AB	-160 mm - 200 mm	0.459189026
9	2040-2059	ssp85	mean	AB	-160 mm - 200 mm	0.424447919
10	2040-2059	ssp85	mean	AB	-160 mm - 200 mm	0.158991359
11	2040-2059	ssp85	mean	AB	-160 mm - 200 mm	0.019948203
12	2040-2059	ssp85	mean	AB	-160 mm - 200 mm	0
1	2080-2099	ssp85	mean	AB	-160 mm - 200 mm	4.29E-05
2	2080-2099	ssp85	mean	AB	-160 mm - 200 mm	0.004941079
3	2080-2099	ssp85	mean	AB	-160 mm - 200 mm	0.075051729
4	2080-2099	ssp85	mean	AB	-160 mm - 200 mm	0.361088933
5	2080-2099	ssp85	mean	AB	-160 mm - 200 mm	0.744132124
6	2080-2099	ssp85	mean	AB	-160 mm - 200 mm	0.468429964
7	2080-2099	ssp85	mean	AB	-160 mm - 200 mm	0.250774656
8	2080-2099	ssp85	mean	AB	-160 mm - 200 mm	0.165365659
9	2080-2099	ssp85	mean	AB	-160 mm - 200 mm	0.324890882
10	2080-2099	ssp85	mean	AB	-160 mm - 200 mm	0.199471451
11	2080-2099	ssp85	mean	AB	-160 mm - 200 mm	0.053781648
12	2080-2099	ssp85	mean	AB	-160 mm - 200 mm	0.00150054
1	2080-2099	ssp26	cool	Other conifers	-160 mm - 200 mm	0
2	2080-2099	ssp26	cool	Other conifers	-160 mm - 200 mm	0
3	2080-2099	ssp26	cool	Other conifers	-160 mm - 200 mm	0
4	2080-2099	ssp26	cool	Other conifers	-160 mm - 200 mm	0.109046712
5	2080-2099	ssp26	cool	Other conifers	-160 mm - 200 mm	0.694035141
6	2080-2099	ssp26	cool	Other conifers	-160 mm - 200 mm	0.902072818
7	2080-2099	ssp26	cool	Other conifers	-160 mm - 200 mm	0.810911466
8	2080-2099	ssp26	cool	Other conifers	-160 mm - 200 mm	0.672280426
9	2080-2099	ssp26	cool	Other conifers	-160 mm - 200 mm	0.412083222
10	2080-2099	ssp26	cool	Other conifers	-160 mm - 200 mm	0.052324176
11	2080-2099	ssp26	cool	Other conifers	-160 mm - 200 mm	0
12	2080-2099	ssp26	cool	Other conifers	-160 mm - 200 mm	0
1	2080-2099	ssp45	cool	Other conifers	-160 mm - 200 mm	0
2	2080-2099	ssp45	cool	Other conifers	-160 mm - 200 mm	0
3	2080-2099	ssp45	cool	Other conifers	-160 mm - 200 mm	0
4	2080-2099	ssp45	cool	Other conifers	-160 mm - 200 mm	0.130336871
5	2080-2099	ssp45	cool	Other conifers	-160 mm - 200 mm	0.73863586
6	2080-2099	ssp45	cool	Other conifers	-160 mm - 200 mm	0.879764833
7	2080-2099	ssp45	cool	Other conifers	-160 mm - 200 mm	0.706214749
8	2080-2099	ssp45	cool	Other conifers	-160 mm - 200 mm	0.589966534
9	2080-2099	ssp45	cool	Other conifers	-160 mm - 200 mm	0.483156953
10	2080-2099	ssp45	cool	Other conifers	-160 mm - 200 mm	0.075472528
11	2080-2099	ssp45	cool	Other conifers	-160 mm - 200 mm	0.001662462
12	2080-2099	ssp45	cool	Other conifers	-160 mm - 200 mm	0
1	2080-2099	ssp70	cool	Other conifers	-160 mm - 200 mm	0
2	2080-2099	ssp70	cool	Other conifers	-160 mm - 200 mm	0
3	2080-2099	ssp70	cool	Other conifers	-160 mm - 200 mm	0.003335498
4	2080-2099	ssp70	cool	Other conifers	-160 mm - 200 mm	0.196167369
5	2080-2099	ssp70	cool	Other conifers	-160 mm - 200 mm	0.800221978
6	2080-2099	ssp70	cool	Other conifers	-160 mm - 200 mm	0.81441387
7	2080-2099	ssp70	cool	Other conifers	-160 mm - 200 mm	0.469065719
8	2080-2099	ssp70	cool	Other conifers	-160 mm - 200 mm	0.34529997
9	2080-2099	ssp70	cool	Other conifers	-160 mm - 200 mm	0.503760396
10	2080-2099	ssp70	cool	Other conifers	-160 mm - 200 mm	0.126364825
11	2080-2099	ssp70	cool	Other conifers	-160 mm - 200 mm	0.00681045
12	2080-2099	ssp70	cool	Other conifers	-160 mm - 200 mm	0
1	2080-2099	ssp85	cool	Other conifers	-160 mm - 200 mm	0
2	2080-2099	ssp85	cool	Other conifers	-160 mm - 200 mm	0
3	2080-2099	ssp85	cool	Other conifers	-160 mm - 200 mm	0.01027611
4	2080-2099	ssp85	cool	Other conifers	-160 mm - 200 mm	0.251492784
5	2080-2099	ssp85	cool	Other conifers	-160 mm - 200 mm	0.81973566
6	2080-2099	ssp85	cool	Other conifers	-160 mm - 200 mm	0.66363314
7	2080-2099	ssp85	cool	Other conifers	-160 mm - 200 mm	0.323295915
8	2080-2099	ssp85	cool	Other conifers	-160 mm - 200 mm	0.228634752
9	2080-2099	ssp85	cool	Other conifers	-160 mm - 200 mm	0.448497448
10	2080-2099	ssp85	cool	Other conifers	-160 mm - 200 mm	0.222184548
11	2080-2099	ssp85	cool	Other conifers	-160 mm - 200 mm	0.016239693
12	2080-2099	ssp85	cool	Other conifers	-160 mm - 200 mm	0
1	2080-2099	ssp26	dry	Other conifers	-160 mm - 200 mm	0
2	2080-2099	ssp26	dry	Other conifers	-160 mm - 200 mm	0.001754811
3	2080-2099	ssp26	dry	Other conifers	-160 mm - 200 mm	0.016557487
4	2080-2099	ssp26	dry	Other conifers	-160 mm - 200 mm	0.218319231
5	2080-2099	ssp26	dry	Other conifers	-160 mm - 200 mm	0.5163598
6	2080-2099	ssp26	dry	Other conifers	-160 mm - 200 mm	0.535641647
7	2080-2099	ssp26	dry	Other conifers	-160 mm - 200 mm	0.361239328
8	2080-2099	ssp26	dry	Other conifers	-160 mm - 200 mm	0.335488917
9	2080-2099	ssp26	dry	Other conifers	-160 mm - 200 mm	0.276531431
10	2080-2099	ssp26	dry	Other conifers	-160 mm - 200 mm	0.123518019
11	2080-2099	ssp26	dry	Other conifers	-160 mm - 200 mm	0.010342473
12	2080-2099	ssp26	dry	Other conifers	-160 mm - 200 mm	0
1	2080-2099	ssp45	dry	Other conifers	-160 mm - 200 mm	0
2	2080-2099	ssp45	dry	Other conifers	-160 mm - 200 mm	0.005033691
3	2080-2099	ssp45	dry	Other conifers	-160 mm - 200 mm	0.02667396
4	2080-2099	ssp45	dry	Other conifers	-160 mm - 200 mm	0.259895905
5	2080-2099	ssp45	dry	Other conifers	-160 mm - 200 mm	0.533952981
6	2080-2099	ssp45	dry	Other conifers	-160 mm - 200 mm	0.470884384
7	2080-2099	ssp45	dry	Other conifers	-160 mm - 200 mm	0.211243254
8	2080-2099	ssp45	dry	Other conifers	-160 mm - 200 mm	0.190986991
9	2080-2099	ssp45	dry	Other conifers	-160 mm - 200 mm	0.216819085
10	2080-2099	ssp45	dry	Other conifers	-160 mm - 200 mm	0.116909447
11	2080-2099	ssp45	dry	Other conifers	-160 mm - 200 mm	0.013533342
12	2080-2099	ssp45	dry	Other conifers	-160 mm - 200 mm	0
1	2080-2099	ssp70	dry	Other conifers	-160 mm - 200 mm	2.17E-06
2	2080-2099	ssp70	dry	Other conifers	-160 mm - 200 mm	0.010512843
3	2080-2099	ssp70	dry	Other conifers	-160 mm - 200 mm	0.035584348
4	2080-2099	ssp70	dry	Other conifers	-160 mm - 200 mm	0.277731982
5	2080-2099	ssp70	dry	Other conifers	-160 mm - 200 mm	0.445541895
6	2080-2099	ssp70	dry	Other conifers	-160 mm - 200 mm	0.354789909
7	2080-2099	ssp70	dry	Other conifers	-160 mm - 200 mm	0.111069785
8	2080-2099	ssp70	dry	Other conifers	-160 mm - 200 mm	0.089235595
9	2080-2099	ssp70	dry	Other conifers	-160 mm - 200 mm	0.172091776
10	2080-2099	ssp70	dry	Other conifers	-160 mm - 200 mm	0.11100671
11	2080-2099	ssp70	dry	Other conifers	-160 mm - 200 mm	0.014827112
12	2080-2099	ssp70	dry	Other conifers	-160 mm - 200 mm	0.001425786
1	2080-2099	ssp85	dry	Other conifers	-160 mm - 200 mm	0.001732651
2	2080-2099	ssp85	dry	Other conifers	-160 mm - 200 mm	0.016123034
3	2080-2099	ssp85	dry	Other conifers	-160 mm - 200 mm	0.038714981
4	2080-2099	ssp85	dry	Other conifers	-160 mm - 200 mm	0.267898052
5	2080-2099	ssp85	dry	Other conifers	-160 mm - 200 mm	0.399880413
6	2080-2099	ssp85	dry	Other conifers	-160 mm - 200 mm	0.178872848
7	2080-2099	ssp85	dry	Other conifers	-160 mm - 200 mm	0.078643405
8	2080-2099	ssp85	dry	Other conifers	-160 mm - 200 mm	0.05288806
9	2080-2099	ssp85	dry	Other conifers	-160 mm - 200 mm	0.089847831
10	2080-2099	ssp85	dry	Other conifers	-160 mm - 200 mm	0.090331864
11	2080-2099	ssp85	dry	Other conifers	-160 mm - 200 mm	0.029124195
12	2080-2099	ssp85	dry	Other conifers	-160 mm - 200 mm	0.003678745
1	1961-2020	baseline	mean	Other conifers	-160 mm - 200 mm	1.20E-05
2	1961-2020	baseline	mean	Other conifers	-160 mm - 200 mm	0.000452823
3	1961-2020	baseline	mean	Other conifers	-160 mm - 200 mm	0.008329038
4	1961-2020	baseline	mean	Other conifers	-160 mm - 200 mm	0.114745027
5	1961-2020	baseline	mean	Other conifers	-160 mm - 200 mm	0.57292842
6	1961-2020	baseline	mean	Other conifers	-160 mm - 200 mm	0.772280068
7	1961-2020	baseline	mean	Other conifers	-160 mm - 200 mm	0.678287328
8	1961-2020	baseline	mean	Other conifers	-160 mm - 200 mm	0.568540935
9	1961-2020	baseline	mean	Other conifers	-160 mm - 200 mm	0.363389782
10	1961-2020	baseline	mean	Other conifers	-160 mm - 200 mm	0.064703095
11	1961-2020	baseline	mean	Other conifers	-160 mm - 200 mm	0.004065343
12	1961-2020	baseline	mean	Other conifers	-160 mm - 200 mm	2.93E-05
1	2040-2059	ssp26	mean	Other conifers	-160 mm - 200 mm	0
2	2040-2059	ssp26	mean	Other conifers	-160 mm - 200 mm	0
3	2040-2059	ssp26	mean	Other conifers	-160 mm - 200 mm	0.007817671
4	2040-2059	ssp26	mean	Other conifers	-160 mm - 200 mm	0.208142802
5	2040-2059	ssp26	mean	Other conifers	-160 mm - 200 mm	0.767523343
6	2040-2059	ssp26	mean	Other conifers	-160 mm - 200 mm	0.805010657
7	2040-2059	ssp26	mean	Other conifers	-160 mm - 200 mm	0.583579799
8	2040-2059	ssp26	mean	Other conifers	-160 mm - 200 mm	0.510627142
9	2040-2059	ssp26	mean	Other conifers	-160 mm - 200 mm	0.468850924
10	2040-2059	ssp26	mean	Other conifers	-160 mm - 200 mm	0.099843881
11	2040-2059	ssp26	mean	Other conifers	-160 mm - 200 mm	0.008063823
12	2040-2059	ssp26	mean	Other conifers	-160 mm - 200 mm	0
1	2080-2099	ssp26	mean	Other conifers	-160 mm - 200 mm	0
2	2080-2099	ssp26	mean	Other conifers	-160 mm - 200 mm	0
3	2080-2099	ssp26	mean	Other conifers	-160 mm - 200 mm	0.010956379
4	2080-2099	ssp26	mean	Other conifers	-160 mm - 200 mm	0.223173496
5	2080-2099	ssp26	mean	Other conifers	-160 mm - 200 mm	0.772788351
6	2080-2099	ssp26	mean	Other conifers	-160 mm - 200 mm	0.797743071
7	2080-2099	ssp26	mean	Other conifers	-160 mm - 200 mm	0.586691608
8	2080-2099	ssp26	mean	Other conifers	-160 mm - 200 mm	0.528954933
9	2080-2099	ssp26	mean	Other conifers	-160 mm - 200 mm	0.469048166
10	2080-2099	ssp26	mean	Other conifers	-160 mm - 200 mm	0.116901687
11	2080-2099	ssp26	mean	Other conifers	-160 mm - 200 mm	0.008530245
12	2080-2099	ssp26	mean	Other conifers	-160 mm - 200 mm	0
1	2040-2059	ssp45	mean	Other conifers	-160 mm - 200 mm	0
2	2040-2059	ssp45	mean	Other conifers	-160 mm - 200 mm	0
3	2040-2059	ssp45	mean	Other conifers	-160 mm - 200 mm	0.01217258
4	2040-2059	ssp45	mean	Other conifers	-160 mm - 200 mm	0.220143606
5	2040-2059	ssp45	mean	Other conifers	-160 mm - 200 mm	0.770635675
6	2040-2059	ssp45	mean	Other conifers	-160 mm - 200 mm	0.781953438
7	2040-2059	ssp45	mean	Other conifers	-160 mm - 200 mm	0.523233414
8	2040-2059	ssp45	mean	Other conifers	-160 mm - 200 mm	0.489451755
9	2040-2059	ssp45	mean	Other conifers	-160 mm - 200 mm	0.464199973
10	2040-2059	ssp45	mean	Other conifers	-160 mm - 200 mm	0.124442208
11	2040-2059	ssp45	mean	Other conifers	-160 mm - 200 mm	0.011372512
12	2040-2059	ssp45	mean	Other conifers	-160 mm - 200 mm	0
1	2080-2099	ssp45	mean	Other conifers	-160 mm - 200 mm	0
2	2080-2099	ssp45	mean	Other conifers	-160 mm - 200 mm	0
3	2080-2099	ssp45	mean	Other conifers	-160 mm - 200 mm	0.022173241
4	2080-2099	ssp45	mean	Other conifers	-160 mm - 200 mm	0.278032232
5	2080-2099	ssp45	mean	Other conifers	-160 mm - 200 mm	0.789188816
6	2080-2099	ssp45	mean	Other conifers	-160 mm - 200 mm	0.720427735
7	2080-2099	ssp45	mean	Other conifers	-160 mm - 200 mm	0.364066511
8	2080-2099	ssp45	mean	Other conifers	-160 mm - 200 mm	0.34093312
9	2080-2099	ssp45	mean	Other conifers	-160 mm - 200 mm	0.441940421
10	2080-2099	ssp45	mean	Other conifers	-160 mm - 200 mm	0.162574684
11	2080-2099	ssp45	mean	Other conifers	-160 mm - 200 mm	0.015422312
12	2080-2099	ssp45	mean	Other conifers	-160 mm - 200 mm	0
1	2040-2059	ssp70	mean	Other conifers	-160 mm - 200 mm	0
2	2040-2059	ssp70	mean	Other conifers	-160 mm - 200 mm	5.31E-06
3	2040-2059	ssp70	mean	Other conifers	-160 mm - 200 mm	0.015121213
4	2040-2059	ssp70	mean	Other conifers	-160 mm - 200 mm	0.233155629
5	2040-2059	ssp70	mean	Other conifers	-160 mm - 200 mm	0.764278196
6	2040-2059	ssp70	mean	Other conifers	-160 mm - 200 mm	0.753597324
7	2040-2059	ssp70	mean	Other conifers	-160 mm - 200 mm	0.515254209
8	2040-2059	ssp70	mean	Other conifers	-160 mm - 200 mm	0.464466786
9	2040-2059	ssp70	mean	Other conifers	-160 mm - 200 mm	0.455100671
10	2040-2059	ssp70	mean	Other conifers	-160 mm - 200 mm	0.124880187
11	2040-2059	ssp70	mean	Other conifers	-160 mm - 200 mm	0.011970433
12	2040-2059	ssp70	mean	Other conifers	-160 mm - 200 mm	0
1	2080-2099	ssp70	mean	Other conifers	-160 mm - 200 mm	0
2	2080-2099	ssp70	mean	Other conifers	-160 mm - 200 mm	0.000826545
3	2080-2099	ssp70	mean	Other conifers	-160 mm - 200 mm	0.039871322
4	2080-2099	ssp70	mean	Other conifers	-160 mm - 200 mm	0.371082077
5	2080-2099	ssp70	mean	Other conifers	-160 mm - 200 mm	0.758162293
6	2080-2099	ssp70	mean	Other conifers	-160 mm - 200 mm	0.543951383
7	2080-2099	ssp70	mean	Other conifers	-160 mm - 200 mm	0.213485475
8	2080-2099	ssp70	mean	Other conifers	-160 mm - 200 mm	0.179464084
9	2080-2099	ssp70	mean	Other conifers	-160 mm - 200 mm	0.376184238
10	2080-2099	ssp70	mean	Other conifers	-160 mm - 200 mm	0.200139428
11	2080-2099	ssp70	mean	Other conifers	-160 mm - 200 mm	0.02200956
12	2080-2099	ssp70	mean	Other conifers	-160 mm - 200 mm	0.000220583
1	2040-2059	ssp85	mean	Other conifers	-160 mm - 200 mm	0
2	2040-2059	ssp85	mean	Other conifers	-160 mm - 200 mm	1.69E-05
3	2040-2059	ssp85	mean	Other conifers	-160 mm - 200 mm	0.016793177
4	2040-2059	ssp85	mean	Other conifers	-160 mm - 200 mm	0.247584302
5	2040-2059	ssp85	mean	Other conifers	-160 mm - 200 mm	0.774117963
6	2040-2059	ssp85	mean	Other conifers	-160 mm - 200 mm	0.726393694
7	2040-2059	ssp85	mean	Other conifers	-160 mm - 200 mm	0.356172383
8	2040-2059	ssp85	mean	Other conifers	-160 mm - 200 mm	0.36522775
9	2040-2059	ssp85	mean	Other conifers	-160 mm - 200 mm	0.43029259
10	2040-2059	ssp85	mean	Other conifers	-160 mm - 200 mm	0.142297692
11	2040-2059	ssp85	mean	Other conifers	-160 mm - 200 mm	0.014654021
12	2040-2059	ssp85	mean	Other conifers	-160 mm - 200 mm	3.64E-07
1	2080-2099	ssp85	mean	Other conifers	-160 mm - 200 mm	0.000232978
2	2080-2099	ssp85	mean	Other conifers	-160 mm - 200 mm	0.006230436
3	2080-2099	ssp85	mean	Other conifers	-160 mm - 200 mm	0.051642028
4	2080-2099	ssp85	mean	Other conifers	-160 mm - 200 mm	0.421650847
5	2080-2099	ssp85	mean	Other conifers	-160 mm - 200 mm	0.701872295
6	2080-2099	ssp85	mean	Other conifers	-160 mm - 200 mm	0.296535159
7	2080-2099	ssp85	mean	Other conifers	-160 mm - 200 mm	0.130221128
8	2080-2099	ssp85	mean	Other conifers	-160 mm - 200 mm	0.09414263
9	2080-2099	ssp85	mean	Other conifers	-160 mm - 200 mm	0.279739698
10	2080-2099	ssp85	mean	Other conifers	-160 mm - 200 mm	0.225172584
11	2080-2099	ssp85	mean	Other conifers	-160 mm - 200 mm	0.025054903
12	2080-2099	ssp85	mean	Other conifers	-160 mm - 200 mm	0.001571463
1	2080-2099	ssp26	cool	PC	-160 mm - 200 mm	0
2	2080-2099	ssp26	cool	PC	-160 mm - 200 mm	0
3	2080-2099	ssp26	cool	PC	-160 mm - 200 mm	0.000244164
4	2080-2099	ssp26	cool	PC	-160 mm - 200 mm	0.161488154
5	2080-2099	ssp26	cool	PC	-160 mm - 200 mm	0.665043346
6	2080-2099	ssp26	cool	PC	-160 mm - 200 mm	0.908128239
7	2080-2099	ssp26	cool	PC	-160 mm - 200 mm	0.852969223
8	2080-2099	ssp26	cool	PC	-160 mm - 200 mm	0.711753593
9	2080-2099	ssp26	cool	PC	-160 mm - 200 mm	0.435431567
10	2080-2099	ssp26	cool	PC	-160 mm - 200 mm	0.08152008
11	2080-2099	ssp26	cool	PC	-160 mm - 200 mm	0.000563267
12	2080-2099	ssp26	cool	PC	-160 mm - 200 mm	0
1	2080-2099	ssp45	cool	PC	-160 mm - 200 mm	0
2	2080-2099	ssp45	cool	PC	-160 mm - 200 mm	0
3	2080-2099	ssp45	cool	PC	-160 mm - 200 mm	0.002617753
4	2080-2099	ssp45	cool	PC	-160 mm - 200 mm	0.200233222
5	2080-2099	ssp45	cool	PC	-160 mm - 200 mm	0.725485213
6	2080-2099	ssp45	cool	PC	-160 mm - 200 mm	0.910514821
7	2080-2099	ssp45	cool	PC	-160 mm - 200 mm	0.767002722
8	2080-2099	ssp45	cool	PC	-160 mm - 200 mm	0.645081635
9	2080-2099	ssp45	cool	PC	-160 mm - 200 mm	0.476482783
10	2080-2099	ssp45	cool	PC	-160 mm - 200 mm	0.117475281
11	2080-2099	ssp45	cool	PC	-160 mm - 200 mm	0.002867496
12	2080-2099	ssp45	cool	PC	-160 mm - 200 mm	0
1	2080-2099	ssp70	cool	PC	-160 mm - 200 mm	0
2	2080-2099	ssp70	cool	PC	-160 mm - 200 mm	0
3	2080-2099	ssp70	cool	PC	-160 mm - 200 mm	0.010688027
4	2080-2099	ssp70	cool	PC	-160 mm - 200 mm	0.278168137
5	2080-2099	ssp70	cool	PC	-160 mm - 200 mm	0.781470459
6	2080-2099	ssp70	cool	PC	-160 mm - 200 mm	0.862930227
7	2080-2099	ssp70	cool	PC	-160 mm - 200 mm	0.473286987
8	2080-2099	ssp70	cool	PC	-160 mm - 200 mm	0.390079611
9	2080-2099	ssp70	cool	PC	-160 mm - 200 mm	0.476357591
10	2080-2099	ssp70	cool	PC	-160 mm - 200 mm	0.158443796
11	2080-2099	ssp70	cool	PC	-160 mm - 200 mm	0.009331519
12	2080-2099	ssp70	cool	PC	-160 mm - 200 mm	0
1	2080-2099	ssp85	cool	PC	-160 mm - 200 mm	0
2	2080-2099	ssp85	cool	PC	-160 mm - 200 mm	0
3	2080-2099	ssp85	cool	PC	-160 mm - 200 mm	0.019191938
4	2080-2099	ssp85	cool	PC	-160 mm - 200 mm	0.332163066
5	2080-2099	ssp85	cool	PC	-160 mm - 200 mm	0.799411027
6	2080-2099	ssp85	cool	PC	-160 mm - 200 mm	0.716482318
7	2080-2099	ssp85	cool	PC	-160 mm - 200 mm	0.345955712
8	2080-2099	ssp85	cool	PC	-160 mm - 200 mm	0.260089269
9	2080-2099	ssp85	cool	PC	-160 mm - 200 mm	0.438733221
10	2080-2099	ssp85	cool	PC	-160 mm - 200 mm	0.21495941
11	2080-2099	ssp85	cool	PC	-160 mm - 200 mm	0.019965465
12	2080-2099	ssp85	cool	PC	-160 mm - 200 mm	2.82E-05
1	2080-2099	ssp26	dry	PC	-160 mm - 200 mm	0
2	2080-2099	ssp26	dry	PC	-160 mm - 200 mm	0.006213733
3	2080-2099	ssp26	dry	PC	-160 mm - 200 mm	0.034508304
4	2080-2099	ssp26	dry	PC	-160 mm - 200 mm	0.225544777
5	2080-2099	ssp26	dry	PC	-160 mm - 200 mm	0.436890258
6	2080-2099	ssp26	dry	PC	-160 mm - 200 mm	0.473158385
7	2080-2099	ssp26	dry	PC	-160 mm - 200 mm	0.347654833
8	2080-2099	ssp26	dry	PC	-160 mm - 200 mm	0.321785002
9	2080-2099	ssp26	dry	PC	-160 mm - 200 mm	0.239495435
10	2080-2099	ssp26	dry	PC	-160 mm - 200 mm	0.113418108
11	2080-2099	ssp26	dry	PC	-160 mm - 200 mm	0.016941266
12	2080-2099	ssp26	dry	PC	-160 mm - 200 mm	8.28E-05
1	2080-2099	ssp45	dry	PC	-160 mm - 200 mm	0.000120367
2	2080-2099	ssp45	dry	PC	-160 mm - 200 mm	0.010710691
3	2080-2099	ssp45	dry	PC	-160 mm - 200 mm	0.048093533
4	2080-2099	ssp45	dry	PC	-160 mm - 200 mm	0.24679774
5	2080-2099	ssp45	dry	PC	-160 mm - 200 mm	0.442827638
6	2080-2099	ssp45	dry	PC	-160 mm - 200 mm	0.431493774
7	2080-2099	ssp45	dry	PC	-160 mm - 200 mm	0.224585591
8	2080-2099	ssp45	dry	PC	-160 mm - 200 mm	0.206377821
9	2080-2099	ssp45	dry	PC	-160 mm - 200 mm	0.19979037
10	2080-2099	ssp45	dry	PC	-160 mm - 200 mm	0.109319727
11	2080-2099	ssp45	dry	PC	-160 mm - 200 mm	0.024921453
12	2080-2099	ssp45	dry	PC	-160 mm - 200 mm	0.00094285
1	2080-2099	ssp70	dry	PC	-160 mm - 200 mm	0.001592345
2	2080-2099	ssp70	dry	PC	-160 mm - 200 mm	0.02041611
3	2080-2099	ssp70	dry	PC	-160 mm - 200 mm	0.067186142
4	2080-2099	ssp70	dry	PC	-160 mm - 200 mm	0.255987887
5	2080-2099	ssp70	dry	PC	-160 mm - 200 mm	0.388722497
6	2080-2099	ssp70	dry	PC	-160 mm - 200 mm	0.283213065
7	2080-2099	ssp70	dry	PC	-160 mm - 200 mm	0.143226577
8	2080-2099	ssp70	dry	PC	-160 mm - 200 mm	0.110143808
9	2080-2099	ssp70	dry	PC	-160 mm - 200 mm	0.153824718
10	2080-2099	ssp70	dry	PC	-160 mm - 200 mm	0.093697222
11	2080-2099	ssp70	dry	PC	-160 mm - 200 mm	0.031911257
12	2080-2099	ssp70	dry	PC	-160 mm - 200 mm	0.003545494
1	2080-2099	ssp85	dry	PC	-160 mm - 200 mm	0.005409173
2	2080-2099	ssp85	dry	PC	-160 mm - 200 mm	0.029792794
3	2080-2099	ssp85	dry	PC	-160 mm - 200 mm	0.08003651
4	2080-2099	ssp85	dry	PC	-160 mm - 200 mm	0.253843759
5	2080-2099	ssp85	dry	PC	-160 mm - 200 mm	0.366340353
6	2080-2099	ssp85	dry	PC	-160 mm - 200 mm	0.171493715
7	2080-2099	ssp85	dry	PC	-160 mm - 200 mm	0.095260131
8	2080-2099	ssp85	dry	PC	-160 mm - 200 mm	0.057543773
9	2080-2099	ssp85	dry	PC	-160 mm - 200 mm	0.069395204
10	2080-2099	ssp85	dry	PC	-160 mm - 200 mm	0.060346703
11	2080-2099	ssp85	dry	PC	-160 mm - 200 mm	0.03207638
12	2080-2099	ssp85	dry	PC	-160 mm - 200 mm	0.007380418
1	1961-2020	baseline	mean	PC	-160 mm - 200 mm	5.52E-05
2	1961-2020	baseline	mean	PC	-160 mm - 200 mm	0.000677086
3	1961-2020	baseline	mean	PC	-160 mm - 200 mm	0.012735889
4	1961-2020	baseline	mean	PC	-160 mm - 200 mm	0.1535975
5	1961-2020	baseline	mean	PC	-160 mm - 200 mm	0.564557056
6	1961-2020	baseline	mean	PC	-160 mm - 200 mm	0.767760679
7	1961-2020	baseline	mean	PC	-160 mm - 200 mm	0.706507171
8	1961-2020	baseline	mean	PC	-160 mm - 200 mm	0.585949218
9	1961-2020	baseline	mean	PC	-160 mm - 200 mm	0.35549827
10	1961-2020	baseline	mean	PC	-160 mm - 200 mm	0.089650016
11	1961-2020	baseline	mean	PC	-160 mm - 200 mm	0.005261824
12	1961-2020	baseline	mean	PC	-160 mm - 200 mm	0.000130252
1	2040-2059	ssp26	mean	PC	-160 mm - 200 mm	0
2	2040-2059	ssp26	mean	PC	-160 mm - 200 mm	0
3	2040-2059	ssp26	mean	PC	-160 mm - 200 mm	0.015148124
4	2040-2059	ssp26	mean	PC	-160 mm - 200 mm	0.255159669
5	2040-2059	ssp26	mean	PC	-160 mm - 200 mm	0.719892708
6	2040-2059	ssp26	mean	PC	-160 mm - 200 mm	0.804981956
7	2040-2059	ssp26	mean	PC	-160 mm - 200 mm	0.611210822
8	2040-2059	ssp26	mean	PC	-160 mm - 200 mm	0.536517521
9	2040-2059	ssp26	mean	PC	-160 mm - 200 mm	0.439898093
10	2040-2059	ssp26	mean	PC	-160 mm - 200 mm	0.135021816
11	2040-2059	ssp26	mean	PC	-160 mm - 200 mm	0.009753583
12	2040-2059	ssp26	mean	PC	-160 mm - 200 mm	0
1	2080-2099	ssp26	mean	PC	-160 mm - 200 mm	0
2	2080-2099	ssp26	mean	PC	-160 mm - 200 mm	0
3	2080-2099	ssp26	mean	PC	-160 mm - 200 mm	0.018792628
4	2080-2099	ssp26	mean	PC	-160 mm - 200 mm	0.272320075
5	2080-2099	ssp26	mean	PC	-160 mm - 200 mm	0.726921863
6	2080-2099	ssp26	mean	PC	-160 mm - 200 mm	0.806430361
7	2080-2099	ssp26	mean	PC	-160 mm - 200 mm	0.608693996
8	2080-2099	ssp26	mean	PC	-160 mm - 200 mm	0.560273222
9	2080-2099	ssp26	mean	PC	-160 mm - 200 mm	0.443899839
10	2080-2099	ssp26	mean	PC	-160 mm - 200 mm	0.145962902
11	2080-2099	ssp26	mean	PC	-160 mm - 200 mm	0.010261448
12	2080-2099	ssp26	mean	PC	-160 mm - 200 mm	0
1	2040-2059	ssp45	mean	PC	-160 mm - 200 mm	0
2	2040-2059	ssp45	mean	PC	-160 mm - 200 mm	7.17E-07
3	2040-2059	ssp45	mean	PC	-160 mm - 200 mm	0.019867648
4	2040-2059	ssp45	mean	PC	-160 mm - 200 mm	0.264565641
5	2040-2059	ssp45	mean	PC	-160 mm - 200 mm	0.717374543
6	2040-2059	ssp45	mean	PC	-160 mm - 200 mm	0.788478984
7	2040-2059	ssp45	mean	PC	-160 mm - 200 mm	0.549088828
8	2040-2059	ssp45	mean	PC	-160 mm - 200 mm	0.516752781
9	2040-2059	ssp45	mean	PC	-160 mm - 200 mm	0.435029821
10	2040-2059	ssp45	mean	PC	-160 mm - 200 mm	0.150924898
11	2040-2059	ssp45	mean	PC	-160 mm - 200 mm	0.012946611
12	2040-2059	ssp45	mean	PC	-160 mm - 200 mm	0
1	2080-2099	ssp45	mean	PC	-160 mm - 200 mm	0
2	2080-2099	ssp45	mean	PC	-160 mm - 200 mm	4.72E-05
3	2080-2099	ssp45	mean	PC	-160 mm - 200 mm	0.032402063
4	2080-2099	ssp45	mean	PC	-160 mm - 200 mm	0.311971535
5	2080-2099	ssp45	mean	PC	-160 mm - 200 mm	0.733812725
6	2080-2099	ssp45	mean	PC	-160 mm - 200 mm	0.750853135
7	2080-2099	ssp45	mean	PC	-160 mm - 200 mm	0.413347529
8	2080-2099	ssp45	mean	PC	-160 mm - 200 mm	0.375342644
9	2080-2099	ssp45	mean	PC	-160 mm - 200 mm	0.417604916
10	2080-2099	ssp45	mean	PC	-160 mm - 200 mm	0.173844352
11	2080-2099	ssp45	mean	PC	-160 mm - 200 mm	0.017335581
12	2080-2099	ssp45	mean	PC	-160 mm - 200 mm	9.19E-06
1	2040-2059	ssp70	mean	PC	-160 mm - 200 mm	0
2	2040-2059	ssp70	mean	PC	-160 mm - 200 mm	2.72E-05
3	2040-2059	ssp70	mean	PC	-160 mm - 200 mm	0.023623206
4	2040-2059	ssp70	mean	PC	-160 mm - 200 mm	0.272033956
5	2040-2059	ssp70	mean	PC	-160 mm - 200 mm	0.705431525
6	2040-2059	ssp70	mean	PC	-160 mm - 200 mm	0.767124682
7	2040-2059	ssp70	mean	PC	-160 mm - 200 mm	0.546938282
8	2040-2059	ssp70	mean	PC	-160 mm - 200 mm	0.491123213
9	2040-2059	ssp70	mean	PC	-160 mm - 200 mm	0.424234089
10	2040-2059	ssp70	mean	PC	-160 mm - 200 mm	0.149357457
11	2040-2059	ssp70	mean	PC	-160 mm - 200 mm	0.013525561
12	2040-2059	ssp70	mean	PC	-160 mm - 200 mm	2.10E-06
1	2080-2099	ssp70	mean	PC	-160 mm - 200 mm	4.31E-05
2	2080-2099	ssp70	mean	PC	-160 mm - 200 mm	0.001761221
3	2080-2099	ssp70	mean	PC	-160 mm - 200 mm	0.050918259
4	2080-2099	ssp70	mean	PC	-160 mm - 200 mm	0.3704673
5	2080-2099	ssp70	mean	PC	-160 mm - 200 mm	0.703316246
6	2080-2099	ssp70	mean	PC	-160 mm - 200 mm	0.548770882
7	2080-2099	ssp70	mean	PC	-160 mm - 200 mm	0.278849605
8	2080-2099	ssp70	mean	PC	-160 mm - 200 mm	0.224024112
9	2080-2099	ssp70	mean	PC	-160 mm - 200 mm	0.369935511
10	2080-2099	ssp70	mean	PC	-160 mm - 200 mm	0.194640676
11	2080-2099	ssp70	mean	PC	-160 mm - 200 mm	0.029553443
12	2080-2099	ssp70	mean	PC	-160 mm - 200 mm	0.000522169
1	2040-2059	ssp85	mean	PC	-160 mm - 200 mm	0
2	2040-2059	ssp85	mean	PC	-160 mm - 200 mm	6.78E-05
3	2040-2059	ssp85	mean	PC	-160 mm - 200 mm	0.025647438
4	2040-2059	ssp85	mean	PC	-160 mm - 200 mm	0.286784758
5	2040-2059	ssp85	mean	PC	-160 mm - 200 mm	0.709810015
6	2040-2059	ssp85	mean	PC	-160 mm - 200 mm	0.745266631
7	2040-2059	ssp85	mean	PC	-160 mm - 200 mm	0.413992985
8	2040-2059	ssp85	mean	PC	-160 mm - 200 mm	0.372670713
9	2040-2059	ssp85	mean	PC	-160 mm - 200 mm	0.405353279
10	2040-2059	ssp85	mean	PC	-160 mm - 200 mm	0.162281142
11	2040-2059	ssp85	mean	PC	-160 mm - 200 mm	0.016723055
12	2040-2059	ssp85	mean	PC	-160 mm - 200 mm	1.78E-05
1	2080-2099	ssp85	mean	PC	-160 mm - 200 mm	0.001224936
2	2080-2099	ssp85	mean	PC	-160 mm - 200 mm	0.009709972
3	2080-2099	ssp85	mean	PC	-160 mm - 200 mm	0.065416153
4	2080-2099	ssp85	mean	PC	-160 mm - 200 mm	0.399946363
5	2080-2099	ssp85	mean	PC	-160 mm - 200 mm	0.679618837
6	2080-2099	ssp85	mean	PC	-160 mm - 200 mm	0.354807404
7	2080-2099	ssp85	mean	PC	-160 mm - 200 mm	0.205221399
8	2080-2099	ssp85	mean	PC	-160 mm - 200 mm	0.152112463
9	2080-2099	ssp85	mean	PC	-160 mm - 200 mm	0.274788365
10	2080-2099	ssp85	mean	PC	-160 mm - 200 mm	0.185006695
11	2080-2099	ssp85	mean	PC	-160 mm - 200 mm	0.046768024
12	2080-2099	ssp85	mean	PC	-160 mm - 200 mm	0.003451934
1	2080-2099	ssp26	cool	PI	-160 mm - 200 mm	0
2	2080-2099	ssp26	cool	PI	-160 mm - 200 mm	0
3	2080-2099	ssp26	cool	PI	-160 mm - 200 mm	0.004001316
4	2080-2099	ssp26	cool	PI	-160 mm - 200 mm	0.203171205
5	2080-2099	ssp26	cool	PI	-160 mm - 200 mm	0.627142364
6	2080-2099	ssp26	cool	PI	-160 mm - 200 mm	0.83446912
7	2080-2099	ssp26	cool	PI	-160 mm - 200 mm	0.830110313
8	2080-2099	ssp26	cool	PI	-160 mm - 200 mm	0.678114102
9	2080-2099	ssp26	cool	PI	-160 mm - 200 mm	0.382875496
10	2080-2099	ssp26	cool	PI	-160 mm - 200 mm	0.095312028
11	2080-2099	ssp26	cool	PI	-160 mm - 200 mm	0.004175257
12	2080-2099	ssp26	cool	PI	-160 mm - 200 mm	0
1	2080-2099	ssp45	cool	PI	-160 mm - 200 mm	0
2	2080-2099	ssp45	cool	PI	-160 mm - 200 mm	0
3	2080-2099	ssp45	cool	PI	-160 mm - 200 mm	0.013922929
4	2080-2099	ssp45	cool	PI	-160 mm - 200 mm	0.244179438
5	2080-2099	ssp45	cool	PI	-160 mm - 200 mm	0.656089291
6	2080-2099	ssp45	cool	PI	-160 mm - 200 mm	0.861378879
7	2080-2099	ssp45	cool	PI	-160 mm - 200 mm	0.790909739
8	2080-2099	ssp45	cool	PI	-160 mm - 200 mm	0.657208419
9	2080-2099	ssp45	cool	PI	-160 mm - 200 mm	0.420817292
10	2080-2099	ssp45	cool	PI	-160 mm - 200 mm	0.124912943
11	2080-2099	ssp45	cool	PI	-160 mm - 200 mm	0.011124315
12	2080-2099	ssp45	cool	PI	-160 mm - 200 mm	0
1	2080-2099	ssp70	cool	PI	-160 mm - 200 mm	0
2	2080-2099	ssp70	cool	PI	-160 mm - 200 mm	0
3	2080-2099	ssp70	cool	PI	-160 mm - 200 mm	0.031853919
4	2080-2099	ssp70	cool	PI	-160 mm - 200 mm	0.32462351
5	2080-2099	ssp70	cool	PI	-160 mm - 200 mm	0.705288746
6	2080-2099	ssp70	cool	PI	-160 mm - 200 mm	0.851012097
7	2080-2099	ssp70	cool	PI	-160 mm - 200 mm	0.428195475
8	2080-2099	ssp70	cool	PI	-160 mm - 200 mm	0.47222507
9	2080-2099	ssp70	cool	PI	-160 mm - 200 mm	0.441989755
10	2080-2099	ssp70	cool	PI	-160 mm - 200 mm	0.169590147
11	2080-2099	ssp70	cool	PI	-160 mm - 200 mm	0.021782524
12	2080-2099	ssp70	cool	PI	-160 mm - 200 mm	0
1	2080-2099	ssp85	cool	PI	-160 mm - 200 mm	0
2	2080-2099	ssp85	cool	PI	-160 mm - 200 mm	0
3	2080-2099	ssp85	cool	PI	-160 mm - 200 mm	0.045754154
4	2080-2099	ssp85	cool	PI	-160 mm - 200 mm	0.35973541
5	2080-2099	ssp85	cool	PI	-160 mm - 200 mm	0.736464476
6	2080-2099	ssp85	cool	PI	-160 mm - 200 mm	0.779254833
7	2080-2099	ssp85	cool	PI	-160 mm - 200 mm	0.273725618
8	2080-2099	ssp85	cool	PI	-160 mm - 200 mm	0.198483698
9	2080-2099	ssp85	cool	PI	-160 mm - 200 mm	0.437725066
10	2080-2099	ssp85	cool	PI	-160 mm - 200 mm	0.204945812
11	2080-2099	ssp85	cool	PI	-160 mm - 200 mm	0.034676561
12	2080-2099	ssp85	cool	PI	-160 mm - 200 mm	0.000230144
1	2080-2099	ssp26	dry	PI	-160 mm - 200 mm	0
2	2080-2099	ssp26	dry	PI	-160 mm - 200 mm	0.016031568
3	2080-2099	ssp26	dry	PI	-160 mm - 200 mm	0.050606683
4	2080-2099	ssp26	dry	PI	-160 mm - 200 mm	0.18657467
5	2080-2099	ssp26	dry	PI	-160 mm - 200 mm	0.308340505
6	2080-2099	ssp26	dry	PI	-160 mm - 200 mm	0.326307096
7	2080-2099	ssp26	dry	PI	-160 mm - 200 mm	0.252700177
8	2080-2099	ssp26	dry	PI	-160 mm - 200 mm	0.207133264
9	2080-2099	ssp26	dry	PI	-160 mm - 200 mm	0.136174514
10	2080-2099	ssp26	dry	PI	-160 mm - 200 mm	0.075448261
11	2080-2099	ssp26	dry	PI	-160 mm - 200 mm	0.020383734
12	2080-2099	ssp26	dry	PI	-160 mm - 200 mm	0.000468941
1	2080-2099	ssp45	dry	PI	-160 mm - 200 mm	0.000542195
2	2080-2099	ssp45	dry	PI	-160 mm - 200 mm	0.021252671
3	2080-2099	ssp45	dry	PI	-160 mm - 200 mm	0.063301337
4	2080-2099	ssp45	dry	PI	-160 mm - 200 mm	0.202741728
5	2080-2099	ssp45	dry	PI	-160 mm - 200 mm	0.32965078
6	2080-2099	ssp45	dry	PI	-160 mm - 200 mm	0.294472963
7	2080-2099	ssp45	dry	PI	-160 mm - 200 mm	0.09363933
8	2080-2099	ssp45	dry	PI	-160 mm - 200 mm	0.106289672
9	2080-2099	ssp45	dry	PI	-160 mm - 200 mm	0.107132236
10	2080-2099	ssp45	dry	PI	-160 mm - 200 mm	0.065712003
11	2080-2099	ssp45	dry	PI	-160 mm - 200 mm	0.022835137
12	2080-2099	ssp45	dry	PI	-160 mm - 200 mm	0.003995932
1	2080-2099	ssp70	dry	PI	-160 mm - 200 mm	0.005548151
2	2080-2099	ssp70	dry	PI	-160 mm - 200 mm	0.028096663
3	2080-2099	ssp70	dry	PI	-160 mm - 200 mm	0.067787877
4	2080-2099	ssp70	dry	PI	-160 mm - 200 mm	0.186792041
5	2080-2099	ssp70	dry	PI	-160 mm - 200 mm	0.255824937
6	2080-2099	ssp70	dry	PI	-160 mm - 200 mm	0.14787149
7	2080-2099	ssp70	dry	PI	-160 mm - 200 mm	0.025097402
8	2080-2099	ssp70	dry	PI	-160 mm - 200 mm	0.021508094
9	2080-2099	ssp70	dry	PI	-160 mm - 200 mm	0.08731232
10	2080-2099	ssp70	dry	PI	-160 mm - 200 mm	0.056262392
11	2080-2099	ssp70	dry	PI	-160 mm - 200 mm	0.023962058
12	2080-2099	ssp70	dry	PI	-160 mm - 200 mm	0.008059032
1	2080-2099	ssp85	dry	PI	-160 mm - 200 mm	0.009452168
2	2080-2099	ssp85	dry	PI	-160 mm - 200 mm	0.033944317
3	2080-2099	ssp85	dry	PI	-160 mm - 200 mm	0.072731371
4	2080-2099	ssp85	dry	PI	-160 mm - 200 mm	0.176129372
5	2080-2099	ssp85	dry	PI	-160 mm - 200 mm	0.239893162
6	2080-2099	ssp85	dry	PI	-160 mm - 200 mm	0.044450572
7	2080-2099	ssp85	dry	PI	-160 mm - 200 mm	0.013420954
8	2080-2099	ssp85	dry	PI	-160 mm - 200 mm	0.009566336
9	2080-2099	ssp85	dry	PI	-160 mm - 200 mm	0.043859874
10	2080-2099	ssp85	dry	PI	-160 mm - 200 mm	0.035713309
11	2080-2099	ssp85	dry	PI	-160 mm - 200 mm	0.023488478
12	2080-2099	ssp85	dry	PI	-160 mm - 200 mm	0.010191507
1	1961-2020	baseline	mean	PI	-160 mm - 200 mm	0.000294391
2	1961-2020	baseline	mean	PI	-160 mm - 200 mm	0.002106359
3	1961-2020	baseline	mean	PI	-160 mm - 200 mm	0.025773803
4	1961-2020	baseline	mean	PI	-160 mm - 200 mm	0.184638259
5	1961-2020	baseline	mean	PI	-160 mm - 200 mm	0.528078929
6	1961-2020	baseline	mean	PI	-160 mm - 200 mm	0.683212354
7	1961-2020	baseline	mean	PI	-160 mm - 200 mm	0.626525904
8	1961-2020	baseline	mean	PI	-160 mm - 200 mm	0.520241447
9	1961-2020	baseline	mean	PI	-160 mm - 200 mm	0.307935792
10	1961-2020	baseline	mean	PI	-160 mm - 200 mm	0.094535097
11	1961-2020	baseline	mean	PI	-160 mm - 200 mm	0.009872739
12	1961-2020	baseline	mean	PI	-160 mm - 200 mm	0.000544538
1	2040-2059	ssp26	mean	PI	-160 mm - 200 mm	0
2	2040-2059	ssp26	mean	PI	-160 mm - 200 mm	8.29E-06
3	2040-2059	ssp26	mean	PI	-160 mm - 200 mm	0.035452479
4	2040-2059	ssp26	mean	PI	-160 mm - 200 mm	0.319077047
5	2040-2059	ssp26	mean	PI	-160 mm - 200 mm	0.648742726
6	2040-2059	ssp26	mean	PI	-160 mm - 200 mm	0.772235101
7	2040-2059	ssp26	mean	PI	-160 mm - 200 mm	0.646574188
8	2040-2059	ssp26	mean	PI	-160 mm - 200 mm	0.561673693
9	2040-2059	ssp26	mean	PI	-160 mm - 200 mm	0.391428248
10	2040-2059	ssp26	mean	PI	-160 mm - 200 mm	0.140716238
11	2040-2059	ssp26	mean	PI	-160 mm - 200 mm	0.019392857
12	2040-2059	ssp26	mean	PI	-160 mm - 200 mm	0
1	2080-2099	ssp26	mean	PI	-160 mm - 200 mm	0
2	2080-2099	ssp26	mean	PI	-160 mm - 200 mm	0.000185222
3	2080-2099	ssp26	mean	PI	-160 mm - 200 mm	0.041369087
4	2080-2099	ssp26	mean	PI	-160 mm - 200 mm	0.326657549
5	2080-2099	ssp26	mean	PI	-160 mm - 200 mm	0.6582679
6	2080-2099	ssp26	mean	PI	-160 mm - 200 mm	0.775653915
7	2080-2099	ssp26	mean	PI	-160 mm - 200 mm	0.645230801
8	2080-2099	ssp26	mean	PI	-160 mm - 200 mm	0.576166197
9	2080-2099	ssp26	mean	PI	-160 mm - 200 mm	0.393449091
10	2080-2099	ssp26	mean	PI	-160 mm - 200 mm	0.153679737
11	2080-2099	ssp26	mean	PI	-160 mm - 200 mm	0.019925389
12	2080-2099	ssp26	mean	PI	-160 mm - 200 mm	0
1	2040-2059	ssp45	mean	PI	-160 mm - 200 mm	0
2	2040-2059	ssp45	mean	PI	-160 mm - 200 mm	0.00011116
3	2040-2059	ssp45	mean	PI	-160 mm - 200 mm	0.04392829
4	2040-2059	ssp45	mean	PI	-160 mm - 200 mm	0.320650844
5	2040-2059	ssp45	mean	PI	-160 mm - 200 mm	0.648230713
6	2040-2059	ssp45	mean	PI	-160 mm - 200 mm	0.759610835
7	2040-2059	ssp45	mean	PI	-160 mm - 200 mm	0.585928786
8	2040-2059	ssp45	mean	PI	-160 mm - 200 mm	0.540070394
9	2040-2059	ssp45	mean	PI	-160 mm - 200 mm	0.387374047
10	2040-2059	ssp45	mean	PI	-160 mm - 200 mm	0.155632066
11	2040-2059	ssp45	mean	PI	-160 mm - 200 mm	0.023634371
12	2040-2059	ssp45	mean	PI	-160 mm - 200 mm	1.08E-05
1	2080-2099	ssp45	mean	PI	-160 mm - 200 mm	0
2	2080-2099	ssp45	mean	PI	-160 mm - 200 mm	0.001142216
3	2080-2099	ssp45	mean	PI	-160 mm - 200 mm	0.062044702
4	2080-2099	ssp45	mean	PI	-160 mm - 200 mm	0.359302257
5	2080-2099	ssp45	mean	PI	-160 mm - 200 mm	0.679709397
6	2080-2099	ssp45	mean	PI	-160 mm - 200 mm	0.748618368
7	2080-2099	ssp45	mean	PI	-160 mm - 200 mm	0.444897056
8	2080-2099	ssp45	mean	PI	-160 mm - 200 mm	0.437242923
9	2080-2099	ssp45	mean	PI	-160 mm - 200 mm	0.392793643
10	2080-2099	ssp45	mean	PI	-160 mm - 200 mm	0.169877863
11	2080-2099	ssp45	mean	PI	-160 mm - 200 mm	0.027780681
12	2080-2099	ssp45	mean	PI	-160 mm - 200 mm	0.000332197
1	2040-2059	ssp70	mean	PI	-160 mm - 200 mm	6.17E-09
2	2040-2059	ssp70	mean	PI	-160 mm - 200 mm	0.000808428
3	2040-2059	ssp70	mean	PI	-160 mm - 200 mm	0.049292298
4	2040-2059	ssp70	mean	PI	-160 mm - 200 mm	0.331083692
5	2040-2059	ssp70	mean	PI	-160 mm - 200 mm	0.64707412
6	2040-2059	ssp70	mean	PI	-160 mm - 200 mm	0.749606894
7	2040-2059	ssp70	mean	PI	-160 mm - 200 mm	0.581964004
8	2040-2059	ssp70	mean	PI	-160 mm - 200 mm	0.523203369
9	2040-2059	ssp70	mean	PI	-160 mm - 200 mm	0.390319254
10	2040-2059	ssp70	mean	PI	-160 mm - 200 mm	0.155283659
11	2040-2059	ssp70	mean	PI	-160 mm - 200 mm	0.023747872
12	2040-2059	ssp70	mean	PI	-160 mm - 200 mm	8.09E-05
1	2080-2099	ssp70	mean	PI	-160 mm - 200 mm	0.000575674
2	2080-2099	ssp70	mean	PI	-160 mm - 200 mm	0.007914988
3	2080-2099	ssp70	mean	PI	-160 mm - 200 mm	0.079299432
4	2080-2099	ssp70	mean	PI	-160 mm - 200 mm	0.392876867
5	2080-2099	ssp70	mean	PI	-160 mm - 200 mm	0.676456962
6	2080-2099	ssp70	mean	PI	-160 mm - 200 mm	0.600736108
7	2080-2099	ssp70	mean	PI	-160 mm - 200 mm	0.191049938
8	2080-2099	ssp70	mean	PI	-160 mm - 200 mm	0.156299926
9	2080-2099	ssp70	mean	PI	-160 mm - 200 mm	0.360710031
10	2080-2099	ssp70	mean	PI	-160 mm - 200 mm	0.182018744
11	2080-2099	ssp70	mean	PI	-160 mm - 200 mm	0.03749428
12	2080-2099	ssp70	mean	PI	-160 mm - 200 mm	0.003085929
1	2040-2059	ssp85	mean	PI	-160 mm - 200 mm	1.10E-05
2	2040-2059	ssp85	mean	PI	-160 mm - 200 mm	0.000745147
3	2040-2059	ssp85	mean	PI	-160 mm - 200 mm	0.051778185
4	2040-2059	ssp85	mean	PI	-160 mm - 200 mm	0.336293956
5	2040-2059	ssp85	mean	PI	-160 mm - 200 mm	0.657243684
6	2040-2059	ssp85	mean	PI	-160 mm - 200 mm	0.745154039
7	2040-2059	ssp85	mean	PI	-160 mm - 200 mm	0.480457007
8	2040-2059	ssp85	mean	PI	-160 mm - 200 mm	0.419998653
9	2040-2059	ssp85	mean	PI	-160 mm - 200 mm	0.382451843
10	2040-2059	ssp85	mean	PI	-160 mm - 200 mm	0.162653614
11	2040-2059	ssp85	mean	PI	-160 mm - 200 mm	0.027332794
12	2040-2059	ssp85	mean	PI	-160 mm - 200 mm	0.00012955
1	2080-2099	ssp85	mean	PI	-160 mm - 200 mm	0.005188561
2	2080-2099	ssp85	mean	PI	-160 mm - 200 mm	0.022726938
3	2080-2099	ssp85	mean	PI	-160 mm - 200 mm	0.091691987
4	2080-2099	ssp85	mean	PI	-160 mm - 200 mm	0.409101266
5	2080-2099	ssp85	mean	PI	-160 mm - 200 mm	0.676864156
6	2080-2099	ssp85	mean	PI	-160 mm - 200 mm	0.380591814
7	2080-2099	ssp85	mean	PI	-160 mm - 200 mm	0.126518325
8	2080-2099	ssp85	mean	PI	-160 mm - 200 mm	0.070011654
9	2080-2099	ssp85	mean	PI	-160 mm - 200 mm	0.236253445
10	2080-2099	ssp85	mean	PI	-160 mm - 200 mm	0.158543211
11	2080-2099	ssp85	mean	PI	-160 mm - 200 mm	0.050489804
12	2080-2099	ssp85	mean	PI	-160 mm - 200 mm	0.009695821
1	2080-2099	ssp26	cool	FA	200 mm - 700 mm	0
2	2080-2099	ssp26	cool	FA	200 mm - 700 mm	0
3	2080-2099	ssp26	cool	FA	200 mm - 700 mm	0.001029309
4	2080-2099	ssp26	cool	FA	200 mm - 700 mm	0.085777691
5	2080-2099	ssp26	cool	FA	200 mm - 700 mm	0.646987599
6	2080-2099	ssp26	cool	FA	200 mm - 700 mm	0.922696231
7	2080-2099	ssp26	cool	FA	200 mm - 700 mm	0.811162885
8	2080-2099	ssp26	cool	FA	200 mm - 700 mm	0.699420327
9	2080-2099	ssp26	cool	FA	200 mm - 700 mm	0.43337859
10	2080-2099	ssp26	cool	FA	200 mm - 700 mm	0.055023178
11	2080-2099	ssp26	cool	FA	200 mm - 700 mm	0.001020268
12	2080-2099	ssp26	cool	FA	200 mm - 700 mm	3.50E-06
1	2080-2099	ssp45	cool	FA	200 mm - 700 mm	0
2	2080-2099	ssp45	cool	FA	200 mm - 700 mm	1.57E-05
3	2080-2099	ssp45	cool	FA	200 mm - 700 mm	0.001893041
4	2080-2099	ssp45	cool	FA	200 mm - 700 mm	0.112419717
5	2080-2099	ssp45	cool	FA	200 mm - 700 mm	0.714872063
6	2080-2099	ssp45	cool	FA	200 mm - 700 mm	0.909439653
7	2080-2099	ssp45	cool	FA	200 mm - 700 mm	0.720629932
8	2080-2099	ssp45	cool	FA	200 mm - 700 mm	0.608830428
9	2080-2099	ssp45	cool	FA	200 mm - 700 mm	0.499641591
10	2080-2099	ssp45	cool	FA	200 mm - 700 mm	0.09061049
11	2080-2099	ssp45	cool	FA	200 mm - 700 mm	0.001927437
12	2080-2099	ssp45	cool	FA	200 mm - 700 mm	0.000140909
1	2080-2099	ssp70	cool	FA	200 mm - 700 mm	5.01E-05
2	2080-2099	ssp70	cool	FA	200 mm - 700 mm	0.000244458
3	2080-2099	ssp70	cool	FA	200 mm - 700 mm	0.004626695
4	2080-2099	ssp70	cool	FA	200 mm - 700 mm	0.178283296
5	2080-2099	ssp70	cool	FA	200 mm - 700 mm	0.788328594
6	2080-2099	ssp70	cool	FA	200 mm - 700 mm	0.833693711
7	2080-2099	ssp70	cool	FA	200 mm - 700 mm	0.569213572
8	2080-2099	ssp70	cool	FA	200 mm - 700 mm	0.463093278
9	2080-2099	ssp70	cool	FA	200 mm - 700 mm	0.520613795
10	2080-2099	ssp70	cool	FA	200 mm - 700 mm	0.133097929
11	2080-2099	ssp70	cool	FA	200 mm - 700 mm	0.004421623
12	2080-2099	ssp70	cool	FA	200 mm - 700 mm	0.000439597
1	2080-2099	ssp85	cool	FA	200 mm - 700 mm	0.000189743
2	2080-2099	ssp85	cool	FA	200 mm - 700 mm	0.000592431
3	2080-2099	ssp85	cool	FA	200 mm - 700 mm	0.006719173
4	2080-2099	ssp85	cool	FA	200 mm - 700 mm	0.241002756
5	2080-2099	ssp85	cool	FA	200 mm - 700 mm	0.834100472
6	2080-2099	ssp85	cool	FA	200 mm - 700 mm	0.727434221
7	2080-2099	ssp85	cool	FA	200 mm - 700 mm	0.457471538
8	2080-2099	ssp85	cool	FA	200 mm - 700 mm	0.356730696
9	2080-2099	ssp85	cool	FA	200 mm - 700 mm	0.493262853
10	2080-2099	ssp85	cool	FA	200 mm - 700 mm	0.234604621
11	2080-2099	ssp85	cool	FA	200 mm - 700 mm	0.011542701
12	2080-2099	ssp85	cool	FA	200 mm - 700 mm	0.000789634
1	2080-2099	ssp26	dry	FA	200 mm - 700 mm	0.000554282
2	2080-2099	ssp26	dry	FA	200 mm - 700 mm	0.003023571
3	2080-2099	ssp26	dry	FA	200 mm - 700 mm	0.017198316
4	2080-2099	ssp26	dry	FA	200 mm - 700 mm	0.224487518
5	2080-2099	ssp26	dry	FA	200 mm - 700 mm	0.764929751
6	2080-2099	ssp26	dry	FA	200 mm - 700 mm	0.76806679
7	2080-2099	ssp26	dry	FA	200 mm - 700 mm	0.55505267
8	2080-2099	ssp26	dry	FA	200 mm - 700 mm	0.490776771
9	2080-2099	ssp26	dry	FA	200 mm - 700 mm	0.431567678
10	2080-2099	ssp26	dry	FA	200 mm - 700 mm	0.176220388
11	2080-2099	ssp26	dry	FA	200 mm - 700 mm	0.019016026
12	2080-2099	ssp26	dry	FA	200 mm - 700 mm	0.000659242
1	2080-2099	ssp45	dry	FA	200 mm - 700 mm	0.001168687
2	2080-2099	ssp45	dry	FA	200 mm - 700 mm	0.005171039
3	2080-2099	ssp45	dry	FA	200 mm - 700 mm	0.027920944
4	2080-2099	ssp45	dry	FA	200 mm - 700 mm	0.279304881
5	2080-2099	ssp45	dry	FA	200 mm - 700 mm	0.771087746
6	2080-2099	ssp45	dry	FA	200 mm - 700 mm	0.690864484
7	2080-2099	ssp45	dry	FA	200 mm - 700 mm	0.44550297
8	2080-2099	ssp45	dry	FA	200 mm - 700 mm	0.381686747
9	2080-2099	ssp45	dry	FA	200 mm - 700 mm	0.385197989
10	2080-2099	ssp45	dry	FA	200 mm - 700 mm	0.201517925
11	2080-2099	ssp45	dry	FA	200 mm - 700 mm	0.02882626
12	2080-2099	ssp45	dry	FA	200 mm - 700 mm	0.001424301
1	2080-2099	ssp70	dry	FA	200 mm - 700 mm	0.002651061
2	2080-2099	ssp70	dry	FA	200 mm - 700 mm	0.013872896
3	2080-2099	ssp70	dry	FA	200 mm - 700 mm	0.051059365
4	2080-2099	ssp70	dry	FA	200 mm - 700 mm	0.368571073
5	2080-2099	ssp70	dry	FA	200 mm - 700 mm	0.728751101
6	2080-2099	ssp70	dry	FA	200 mm - 700 mm	0.542882495
7	2080-2099	ssp70	dry	FA	200 mm - 700 mm	0.307770018
8	2080-2099	ssp70	dry	FA	200 mm - 700 mm	0.254988588
9	2080-2099	ssp70	dry	FA	200 mm - 700 mm	0.312884087
10	2080-2099	ssp70	dry	FA	200 mm - 700 mm	0.19871258
11	2080-2099	ssp70	dry	FA	200 mm - 700 mm	0.044583157
12	2080-2099	ssp70	dry	FA	200 mm - 700 mm	0.004084315
1	2080-2099	ssp85	dry	FA	200 mm - 700 mm	0.004925774
2	2080-2099	ssp85	dry	FA	200 mm - 700 mm	0.026309383
3	2080-2099	ssp85	dry	FA	200 mm - 700 mm	0.066307283
4	2080-2099	ssp85	dry	FA	200 mm - 700 mm	0.410885175
5	2080-2099	ssp85	dry	FA	200 mm - 700 mm	0.685782519
6	2080-2099	ssp85	dry	FA	200 mm - 700 mm	0.424147007
7	2080-2099	ssp85	dry	FA	200 mm - 700 mm	0.219315163
8	2080-2099	ssp85	dry	FA	200 mm - 700 mm	0.163031323
9	2080-2099	ssp85	dry	FA	200 mm - 700 mm	0.216901647
10	2080-2099	ssp85	dry	FA	200 mm - 700 mm	0.169551811
11	2080-2099	ssp85	dry	FA	200 mm - 700 mm	0.061624811
12	2080-2099	ssp85	dry	FA	200 mm - 700 mm	0.007531004
1	1961-2020	baseline	mean	FA	200 mm - 700 mm	0.000112641
2	1961-2020	baseline	mean	FA	200 mm - 700 mm	0.000500066
3	1961-2020	baseline	mean	FA	200 mm - 700 mm	0.004830467
4	1961-2020	baseline	mean	FA	200 mm - 700 mm	0.095456886
5	1961-2020	baseline	mean	FA	200 mm - 700 mm	0.567399249
6	1961-2020	baseline	mean	FA	200 mm - 700 mm	0.863196242
7	1961-2020	baseline	mean	FA	200 mm - 700 mm	0.810065459
8	1961-2020	baseline	mean	FA	200 mm - 700 mm	0.673456378
9	1961-2020	baseline	mean	FA	200 mm - 700 mm	0.392705053
10	1961-2020	baseline	mean	FA	200 mm - 700 mm	0.078676879
11	1961-2020	baseline	mean	FA	200 mm - 700 mm	0.005420076
12	1961-2020	baseline	mean	FA	200 mm - 700 mm	0.000168104
1	2040-2059	ssp26	mean	FA	200 mm - 700 mm	0.000134252
2	2040-2059	ssp26	mean	FA	200 mm - 700 mm	0.00049343
3	2040-2059	ssp26	mean	FA	200 mm - 700 mm	0.004589685
4	2040-2059	ssp26	mean	FA	200 mm - 700 mm	0.144030884
5	2040-2059	ssp26	mean	FA	200 mm - 700 mm	0.772282659
6	2040-2059	ssp26	mean	FA	200 mm - 700 mm	0.860887516
7	2040-2059	ssp26	mean	FA	200 mm - 700 mm	0.658669995
8	2040-2059	ssp26	mean	FA	200 mm - 700 mm	0.563330139
9	2040-2059	ssp26	mean	FA	200 mm - 700 mm	0.495342875
10	2040-2059	ssp26	mean	FA	200 mm - 700 mm	0.118305845
11	2040-2059	ssp26	mean	FA	200 mm - 700 mm	0.007565421
12	2040-2059	ssp26	mean	FA	200 mm - 700 mm	0.000376196
1	2080-2099	ssp26	mean	FA	200 mm - 700 mm	0.000153978
2	2080-2099	ssp26	mean	FA	200 mm - 700 mm	0.000580357
3	2080-2099	ssp26	mean	FA	200 mm - 700 mm	0.0048397
4	2080-2099	ssp26	mean	FA	200 mm - 700 mm	0.162072317
5	2080-2099	ssp26	mean	FA	200 mm - 700 mm	0.789158168
6	2080-2099	ssp26	mean	FA	200 mm - 700 mm	0.852328957
7	2080-2099	ssp26	mean	FA	200 mm - 700 mm	0.654336082
8	2080-2099	ssp26	mean	FA	200 mm - 700 mm	0.576146759
9	2080-2099	ssp26	mean	FA	200 mm - 700 mm	0.493205171
10	2080-2099	ssp26	mean	FA	200 mm - 700 mm	0.12897044
11	2080-2099	ssp26	mean	FA	200 mm - 700 mm	0.007716387
12	2080-2099	ssp26	mean	FA	200 mm - 700 mm	0.000310686
1	2040-2059	ssp45	mean	FA	200 mm - 700 mm	0.000183429
2	2040-2059	ssp45	mean	FA	200 mm - 700 mm	0.000428499
3	2040-2059	ssp45	mean	FA	200 mm - 700 mm	0.005488046
4	2040-2059	ssp45	mean	FA	200 mm - 700 mm	0.163285637
5	2040-2059	ssp45	mean	FA	200 mm - 700 mm	0.781895003
6	2040-2059	ssp45	mean	FA	200 mm - 700 mm	0.845170509
7	2040-2059	ssp45	mean	FA	200 mm - 700 mm	0.638411777
8	2040-2059	ssp45	mean	FA	200 mm - 700 mm	0.556163301
9	2040-2059	ssp45	mean	FA	200 mm - 700 mm	0.502110223
10	2040-2059	ssp45	mean	FA	200 mm - 700 mm	0.138421092
11	2040-2059	ssp45	mean	FA	200 mm - 700 mm	0.009380346
12	2040-2059	ssp45	mean	FA	200 mm - 700 mm	0.000380726
1	2080-2099	ssp45	mean	FA	200 mm - 700 mm	0.000393218
2	2080-2099	ssp45	mean	FA	200 mm - 700 mm	0.000934523
3	2080-2099	ssp45	mean	FA	200 mm - 700 mm	0.009830322
4	2080-2099	ssp45	mean	FA	200 mm - 700 mm	0.208975379
5	2080-2099	ssp45	mean	FA	200 mm - 700 mm	0.817151419
6	2080-2099	ssp45	mean	FA	200 mm - 700 mm	0.787757814
7	2080-2099	ssp45	mean	FA	200 mm - 700 mm	0.547397205
8	2080-2099	ssp45	mean	FA	200 mm - 700 mm	0.466074572
9	2080-2099	ssp45	mean	FA	200 mm - 700 mm	0.503073687
10	2080-2099	ssp45	mean	FA	200 mm - 700 mm	0.18490463
11	2080-2099	ssp45	mean	FA	200 mm - 700 mm	0.014432785
12	2080-2099	ssp45	mean	FA	200 mm - 700 mm	0.000607017
1	2040-2059	ssp70	mean	FA	200 mm - 700 mm	0.000310892
2	2040-2059	ssp70	mean	FA	200 mm - 700 mm	0.000673172
3	2040-2059	ssp70	mean	FA	200 mm - 700 mm	0.00670177
4	2040-2059	ssp70	mean	FA	200 mm - 700 mm	0.172831616
5	2040-2059	ssp70	mean	FA	200 mm - 700 mm	0.782006652
6	2040-2059	ssp70	mean	FA	200 mm - 700 mm	0.830382463
7	2040-2059	ssp70	mean	FA	200 mm - 700 mm	0.619801934
8	2040-2059	ssp70	mean	FA	200 mm - 700 mm	0.541819325
9	2040-2059	ssp70	mean	FA	200 mm - 700 mm	0.505022037
10	2040-2059	ssp70	mean	FA	200 mm - 700 mm	0.140768781
11	2040-2059	ssp70	mean	FA	200 mm - 700 mm	0.010523391
12	2040-2059	ssp70	mean	FA	200 mm - 700 mm	0.000519094
1	2080-2099	ssp70	mean	FA	200 mm - 700 mm	0.000923805
2	2080-2099	ssp70	mean	FA	200 mm - 700 mm	0.001666359
3	2080-2099	ssp70	mean	FA	200 mm - 700 mm	0.022674009
4	2080-2099	ssp70	mean	FA	200 mm - 700 mm	0.309813486
5	2080-2099	ssp70	mean	FA	200 mm - 700 mm	0.832557045
6	2080-2099	ssp70	mean	FA	200 mm - 700 mm	0.659995723
7	2080-2099	ssp70	mean	FA	200 mm - 700 mm	0.40689262
8	2080-2099	ssp70	mean	FA	200 mm - 700 mm	0.339384381
9	2080-2099	ssp70	mean	FA	200 mm - 700 mm	0.471319168
10	2080-2099	ssp70	mean	FA	200 mm - 700 mm	0.23186608
11	2080-2099	ssp70	mean	FA	200 mm - 700 mm	0.026565963
12	2080-2099	ssp70	mean	FA	200 mm - 700 mm	0.001287986
1	2040-2059	ssp85	mean	FA	200 mm - 700 mm	0.000337707
2	2040-2059	ssp85	mean	FA	200 mm - 700 mm	0.000688956
3	2040-2059	ssp85	mean	FA	200 mm - 700 mm	0.007658071
4	2040-2059	ssp85	mean	FA	200 mm - 700 mm	0.193896579
5	2040-2059	ssp85	mean	FA	200 mm - 700 mm	0.798890117
6	2040-2059	ssp85	mean	FA	200 mm - 700 mm	0.796117869
7	2040-2059	ssp85	mean	FA	200 mm - 700 mm	0.550473264
8	2040-2059	ssp85	mean	FA	200 mm - 700 mm	0.471975859
9	2040-2059	ssp85	mean	FA	200 mm - 700 mm	0.502501128
10	2040-2059	ssp85	mean	FA	200 mm - 700 mm	0.163398464
11	2040-2059	ssp85	mean	FA	200 mm - 700 mm	0.013221452
12	2040-2059	ssp85	mean	FA	200 mm - 700 mm	0.000550916
1	2080-2099	ssp85	mean	FA	200 mm - 700 mm	0.001428257
2	2080-2099	ssp85	mean	FA	200 mm - 700 mm	0.003474024
3	2080-2099	ssp85	mean	FA	200 mm - 700 mm	0.032227484
4	2080-2099	ssp85	mean	FA	200 mm - 700 mm	0.377324636
5	2080-2099	ssp85	mean	FA	200 mm - 700 mm	0.809036184
6	2080-2099	ssp85	mean	FA	200 mm - 700 mm	0.54484817
7	2080-2099	ssp85	mean	FA	200 mm - 700 mm	0.318746246
8	2080-2099	ssp85	mean	FA	200 mm - 700 mm	0.255008058
9	2080-2099	ssp85	mean	FA	200 mm - 700 mm	0.404158481
10	2080-2099	ssp85	mean	FA	200 mm - 700 mm	0.281645604
11	2080-2099	ssp85	mean	FA	200 mm - 700 mm	0.044359871
12	2080-2099	ssp85	mean	FA	200 mm - 700 mm	0.002480043
1	2080-2099	ssp26	cool	Other broadleaves	200 mm - 700 mm	0
2	2080-2099	ssp26	cool	Other broadleaves	200 mm - 700 mm	0
3	2080-2099	ssp26	cool	Other broadleaves	200 mm - 700 mm	0.001047073
4	2080-2099	ssp26	cool	Other broadleaves	200 mm - 700 mm	0.113247538
5	2080-2099	ssp26	cool	Other broadleaves	200 mm - 700 mm	0.701890695
6	2080-2099	ssp26	cool	Other broadleaves	200 mm - 700 mm	0.90504868
7	2080-2099	ssp26	cool	Other broadleaves	200 mm - 700 mm	0.769760192
8	2080-2099	ssp26	cool	Other broadleaves	200 mm - 700 mm	0.690722057
9	2080-2099	ssp26	cool	Other broadleaves	200 mm - 700 mm	0.465910608
10	2080-2099	ssp26	cool	Other broadleaves	200 mm - 700 mm	0.067062067
11	2080-2099	ssp26	cool	Other broadleaves	200 mm - 700 mm	0.001604509
12	2080-2099	ssp26	cool	Other broadleaves	200 mm - 700 mm	0
1	2080-2099	ssp45	cool	Other broadleaves	200 mm - 700 mm	0
2	2080-2099	ssp45	cool	Other broadleaves	200 mm - 700 mm	0
3	2080-2099	ssp45	cool	Other broadleaves	200 mm - 700 mm	0.006673363
4	2080-2099	ssp45	cool	Other broadleaves	200 mm - 700 mm	0.15294758
5	2080-2099	ssp45	cool	Other broadleaves	200 mm - 700 mm	0.757094033
6	2080-2099	ssp45	cool	Other broadleaves	200 mm - 700 mm	0.877579622
7	2080-2099	ssp45	cool	Other broadleaves	200 mm - 700 mm	0.659126877
8	2080-2099	ssp45	cool	Other broadleaves	200 mm - 700 mm	0.5754087
9	2080-2099	ssp45	cool	Other broadleaves	200 mm - 700 mm	0.533449111
10	2080-2099	ssp45	cool	Other broadleaves	200 mm - 700 mm	0.108197332
11	2080-2099	ssp45	cool	Other broadleaves	200 mm - 700 mm	0.004151137
12	2080-2099	ssp45	cool	Other broadleaves	200 mm - 700 mm	0
1	2080-2099	ssp70	cool	Other broadleaves	200 mm - 700 mm	0
2	2080-2099	ssp70	cool	Other broadleaves	200 mm - 700 mm	0
3	2080-2099	ssp70	cool	Other broadleaves	200 mm - 700 mm	0.014425369
4	2080-2099	ssp70	cool	Other broadleaves	200 mm - 700 mm	0.227522841
5	2080-2099	ssp70	cool	Other broadleaves	200 mm - 700 mm	0.814325911
6	2080-2099	ssp70	cool	Other broadleaves	200 mm - 700 mm	0.777200328
7	2080-2099	ssp70	cool	Other broadleaves	200 mm - 700 mm	0.507289765
8	2080-2099	ssp70	cool	Other broadleaves	200 mm - 700 mm	0.421738242
9	2080-2099	ssp70	cool	Other broadleaves	200 mm - 700 mm	0.539621752
10	2080-2099	ssp70	cool	Other broadleaves	200 mm - 700 mm	0.157785277
11	2080-2099	ssp70	cool	Other broadleaves	200 mm - 700 mm	0.00934474
12	2080-2099	ssp70	cool	Other broadleaves	200 mm - 700 mm	0
1	2080-2099	ssp85	cool	Other broadleaves	200 mm - 700 mm	0
2	2080-2099	ssp85	cool	Other broadleaves	200 mm - 700 mm	0
3	2080-2099	ssp85	cool	Other broadleaves	200 mm - 700 mm	0.019892573
4	2080-2099	ssp85	cool	Other broadleaves	200 mm - 700 mm	0.291600985
5	2080-2099	ssp85	cool	Other broadleaves	200 mm - 700 mm	0.844768902
6	2080-2099	ssp85	cool	Other broadleaves	200 mm - 700 mm	0.668716971
7	2080-2099	ssp85	cool	Other broadleaves	200 mm - 700 mm	0.401782406
8	2080-2099	ssp85	cool	Other broadleaves	200 mm - 700 mm	0.310763749
9	2080-2099	ssp85	cool	Other broadleaves	200 mm - 700 mm	0.492842393
10	2080-2099	ssp85	cool	Other broadleaves	200 mm - 700 mm	0.27747105
11	2080-2099	ssp85	cool	Other broadleaves	200 mm - 700 mm	0.015805011
12	2080-2099	ssp85	cool	Other broadleaves	200 mm - 700 mm	0
1	2080-2099	ssp26	dry	Other broadleaves	200 mm - 700 mm	0
2	2080-2099	ssp26	dry	Other broadleaves	200 mm - 700 mm	0.014182714
3	2080-2099	ssp26	dry	Other broadleaves	200 mm - 700 mm	0.042639952
4	2080-2099	ssp26	dry	Other broadleaves	200 mm - 700 mm	0.244211496
5	2080-2099	ssp26	dry	Other broadleaves	200 mm - 700 mm	0.72919549
6	2080-2099	ssp26	dry	Other broadleaves	200 mm - 700 mm	0.694280388
7	2080-2099	ssp26	dry	Other broadleaves	200 mm - 700 mm	0.483265551
8	2080-2099	ssp26	dry	Other broadleaves	200 mm - 700 mm	0.399791826
9	2080-2099	ssp26	dry	Other broadleaves	200 mm - 700 mm	0.383194333
10	2080-2099	ssp26	dry	Other broadleaves	200 mm - 700 mm	0.154945371
11	2080-2099	ssp26	dry	Other broadleaves	200 mm - 700 mm	0.025353789
12	2080-2099	ssp26	dry	Other broadleaves	200 mm - 700 mm	0
1	2080-2099	ssp45	dry	Other broadleaves	200 mm - 700 mm	0.001646858
2	2080-2099	ssp45	dry	Other broadleaves	200 mm - 700 mm	0.020783807
3	2080-2099	ssp45	dry	Other broadleaves	200 mm - 700 mm	0.052384247
4	2080-2099	ssp45	dry	Other broadleaves	200 mm - 700 mm	0.2859694
5	2080-2099	ssp45	dry	Other broadleaves	200 mm - 700 mm	0.721181086
6	2080-2099	ssp45	dry	Other broadleaves	200 mm - 700 mm	0.615373952
7	2080-2099	ssp45	dry	Other broadleaves	200 mm - 700 mm	0.373924313
8	2080-2099	ssp45	dry	Other broadleaves	200 mm - 700 mm	0.304779808
9	2080-2099	ssp45	dry	Other broadleaves	200 mm - 700 mm	0.316582872
10	2080-2099	ssp45	dry	Other broadleaves	200 mm - 700 mm	0.180777412
11	2080-2099	ssp45	dry	Other broadleaves	200 mm - 700 mm	0.029574064
12	2080-2099	ssp45	dry	Other broadleaves	200 mm - 700 mm	0.00273621
1	2080-2099	ssp70	dry	Other broadleaves	200 mm - 700 mm	0.00727081
2	2080-2099	ssp70	dry	Other broadleaves	200 mm - 700 mm	0.029583312
3	2080-2099	ssp70	dry	Other broadleaves	200 mm - 700 mm	0.066429861
4	2080-2099	ssp70	dry	Other broadleaves	200 mm - 700 mm	0.385807123
5	2080-2099	ssp70	dry	Other broadleaves	200 mm - 700 mm	0.660163069
6	2080-2099	ssp70	dry	Other broadleaves	200 mm - 700 mm	0.45575272
7	2080-2099	ssp70	dry	Other broadleaves	200 mm - 700 mm	0.26439045
8	2080-2099	ssp70	dry	Other broadleaves	200 mm - 700 mm	0.198342155
9	2080-2099	ssp70	dry	Other broadleaves	200 mm - 700 mm	0.23877132
10	2080-2099	ssp70	dry	Other broadleaves	200 mm - 700 mm	0.161077518
11	2080-2099	ssp70	dry	Other broadleaves	200 mm - 700 mm	0.039942226
12	2080-2099	ssp70	dry	Other broadleaves	200 mm - 700 mm	0.006064742
1	2080-2099	ssp85	dry	Other broadleaves	200 mm - 700 mm	0.009464882
2	2080-2099	ssp85	dry	Other broadleaves	200 mm - 700 mm	0.03977135
3	2080-2099	ssp85	dry	Other broadleaves	200 mm - 700 mm	0.080735776
4	2080-2099	ssp85	dry	Other broadleaves	200 mm - 700 mm	0.42383151
5	2080-2099	ssp85	dry	Other broadleaves	200 mm - 700 mm	0.594990557
6	2080-2099	ssp85	dry	Other broadleaves	200 mm - 700 mm	0.360811148
7	2080-2099	ssp85	dry	Other broadleaves	200 mm - 700 mm	0.191117338
8	2080-2099	ssp85	dry	Other broadleaves	200 mm - 700 mm	0.125359933
9	2080-2099	ssp85	dry	Other broadleaves	200 mm - 700 mm	0.162488716
10	2080-2099	ssp85	dry	Other broadleaves	200 mm - 700 mm	0.126819733
11	2080-2099	ssp85	dry	Other broadleaves	200 mm - 700 mm	0.047543502
12	2080-2099	ssp85	dry	Other broadleaves	200 mm - 700 mm	0.010247908
1	1961-2020	baseline	mean	Other broadleaves	200 mm - 700 mm	0.000172448
2	1961-2020	baseline	mean	Other broadleaves	200 mm - 700 mm	0.001783385
3	1961-2020	baseline	mean	Other broadleaves	200 mm - 700 mm	0.014263717
4	1961-2020	baseline	mean	Other broadleaves	200 mm - 700 mm	0.122807299
5	1961-2020	baseline	mean	Other broadleaves	200 mm - 700 mm	0.614879823
6	1961-2020	baseline	mean	Other broadleaves	200 mm - 700 mm	0.855796258
7	1961-2020	baseline	mean	Other broadleaves	200 mm - 700 mm	0.778628342
8	1961-2020	baseline	mean	Other broadleaves	200 mm - 700 mm	0.649631754
9	1961-2020	baseline	mean	Other broadleaves	200 mm - 700 mm	0.418089471
10	1961-2020	baseline	mean	Other broadleaves	200 mm - 700 mm	0.093275071
11	1961-2020	baseline	mean	Other broadleaves	200 mm - 700 mm	0.00862584
12	1961-2020	baseline	mean	Other broadleaves	200 mm - 700 mm	0.000142654
1	2040-2059	ssp26	mean	Other broadleaves	200 mm - 700 mm	0
2	2040-2059	ssp26	mean	Other broadleaves	200 mm - 700 mm	0
3	2040-2059	ssp26	mean	Other broadleaves	200 mm - 700 mm	0.021856963
4	2040-2059	ssp26	mean	Other broadleaves	200 mm - 700 mm	0.191947012
5	2040-2059	ssp26	mean	Other broadleaves	200 mm - 700 mm	0.810430189
6	2040-2059	ssp26	mean	Other broadleaves	200 mm - 700 mm	0.819408184
7	2040-2059	ssp26	mean	Other broadleaves	200 mm - 700 mm	0.605084539
8	2040-2059	ssp26	mean	Other broadleaves	200 mm - 700 mm	0.513077161
9	2040-2059	ssp26	mean	Other broadleaves	200 mm - 700 mm	0.528399562
10	2040-2059	ssp26	mean	Other broadleaves	200 mm - 700 mm	0.146324773
11	2040-2059	ssp26	mean	Other broadleaves	200 mm - 700 mm	0.014169214
12	2040-2059	ssp26	mean	Other broadleaves	200 mm - 700 mm	0
1	2080-2099	ssp26	mean	Other broadleaves	200 mm - 700 mm	0
2	2080-2099	ssp26	mean	Other broadleaves	200 mm - 700 mm	0
3	2080-2099	ssp26	mean	Other broadleaves	200 mm - 700 mm	0.021021534
4	2080-2099	ssp26	mean	Other broadleaves	200 mm - 700 mm	0.212563345
5	2080-2099	ssp26	mean	Other broadleaves	200 mm - 700 mm	0.817478675
6	2080-2099	ssp26	mean	Other broadleaves	200 mm - 700 mm	0.806778132
7	2080-2099	ssp26	mean	Other broadleaves	200 mm - 700 mm	0.598340329
8	2080-2099	ssp26	mean	Other broadleaves	200 mm - 700 mm	0.529490144
9	2080-2099	ssp26	mean	Other broadleaves	200 mm - 700 mm	0.524261594
10	2080-2099	ssp26	mean	Other broadleaves	200 mm - 700 mm	0.157830223
11	2080-2099	ssp26	mean	Other broadleaves	200 mm - 700 mm	0.014905526
12	2080-2099	ssp26	mean	Other broadleaves	200 mm - 700 mm	0
1	2040-2059	ssp45	mean	Other broadleaves	200 mm - 700 mm	0
2	2040-2059	ssp45	mean	Other broadleaves	200 mm - 700 mm	2.32E-05
3	2040-2059	ssp45	mean	Other broadleaves	200 mm - 700 mm	0.023460777
4	2040-2059	ssp45	mean	Other broadleaves	200 mm - 700 mm	0.214572066
5	2040-2059	ssp45	mean	Other broadleaves	200 mm - 700 mm	0.815281159
6	2040-2059	ssp45	mean	Other broadleaves	200 mm - 700 mm	0.802561291
7	2040-2059	ssp45	mean	Other broadleaves	200 mm - 700 mm	0.587395799
8	2040-2059	ssp45	mean	Other broadleaves	200 mm - 700 mm	0.5105797
9	2040-2059	ssp45	mean	Other broadleaves	200 mm - 700 mm	0.529578933
10	2040-2059	ssp45	mean	Other broadleaves	200 mm - 700 mm	0.169677703
11	2040-2059	ssp45	mean	Other broadleaves	200 mm - 700 mm	0.016140369
12	2040-2059	ssp45	mean	Other broadleaves	200 mm - 700 mm	0
1	2080-2099	ssp45	mean	Other broadleaves	200 mm - 700 mm	0
2	2080-2099	ssp45	mean	Other broadleaves	200 mm - 700 mm	0.002555031
3	2080-2099	ssp45	mean	Other broadleaves	200 mm - 700 mm	0.029154133
4	2080-2099	ssp45	mean	Other broadleaves	200 mm - 700 mm	0.261034572
5	2080-2099	ssp45	mean	Other broadleaves	200 mm - 700 mm	0.834182835
6	2080-2099	ssp45	mean	Other broadleaves	200 mm - 700 mm	0.736595935
7	2080-2099	ssp45	mean	Other broadleaves	200 mm - 700 mm	0.472702246
8	2080-2099	ssp45	mean	Other broadleaves	200 mm - 700 mm	0.394039612
9	2080-2099	ssp45	mean	Other broadleaves	200 mm - 700 mm	0.503978692
10	2080-2099	ssp45	mean	Other broadleaves	200 mm - 700 mm	0.235231861
11	2080-2099	ssp45	mean	Other broadleaves	200 mm - 700 mm	0.021692304
12	2080-2099	ssp45	mean	Other broadleaves	200 mm - 700 mm	1.03E-05
1	2040-2059	ssp70	mean	Other broadleaves	200 mm - 700 mm	0
2	2040-2059	ssp70	mean	Other broadleaves	200 mm - 700 mm	0.000128152
3	2040-2059	ssp70	mean	Other broadleaves	200 mm - 700 mm	0.025490198
4	2040-2059	ssp70	mean	Other broadleaves	200 mm - 700 mm	0.222988799
5	2040-2059	ssp70	mean	Other broadleaves	200 mm - 700 mm	0.813013787
6	2040-2059	ssp70	mean	Other broadleaves	200 mm - 700 mm	0.781685316
7	2040-2059	ssp70	mean	Other broadleaves	200 mm - 700 mm	0.5614819
8	2040-2059	ssp70	mean	Other broadleaves	200 mm - 700 mm	0.490692573
9	2040-2059	ssp70	mean	Other broadleaves	200 mm - 700 mm	0.521737422
10	2040-2059	ssp70	mean	Other broadleaves	200 mm - 700 mm	0.174030979
11	2040-2059	ssp70	mean	Other broadleaves	200 mm - 700 mm	0.017231613
12	2040-2059	ssp70	mean	Other broadleaves	200 mm - 700 mm	3.70E-05
1	2080-2099	ssp70	mean	Other broadleaves	200 mm - 700 mm	0.001713381
2	2080-2099	ssp70	mean	Other broadleaves	200 mm - 700 mm	0.007827137
3	2080-2099	ssp70	mean	Other broadleaves	200 mm - 700 mm	0.042913887
4	2080-2099	ssp70	mean	Other broadleaves	200 mm - 700 mm	0.399447746
5	2080-2099	ssp70	mean	Other broadleaves	200 mm - 700 mm	0.829095008
6	2080-2099	ssp70	mean	Other broadleaves	200 mm - 700 mm	0.576992409
7	2080-2099	ssp70	mean	Other broadleaves	200 mm - 700 mm	0.35226871
8	2080-2099	ssp70	mean	Other broadleaves	200 mm - 700 mm	0.267807939
9	2080-2099	ssp70	mean	Other broadleaves	200 mm - 700 mm	0.439074038
10	2080-2099	ssp70	mean	Other broadleaves	200 mm - 700 mm	0.274855996
11	2080-2099	ssp70	mean	Other broadleaves	200 mm - 700 mm	0.034465445
12	2080-2099	ssp70	mean	Other broadleaves	200 mm - 700 mm	0.002313166
1	2040-2059	ssp85	mean	Other broadleaves	200 mm - 700 mm	5.74E-06
2	2040-2059	ssp85	mean	Other broadleaves	200 mm - 700 mm	0.000385202
3	2040-2059	ssp85	mean	Other broadleaves	200 mm - 700 mm	0.027014686
4	2040-2059	ssp85	mean	Other broadleaves	200 mm - 700 mm	0.245602569
5	2040-2059	ssp85	mean	Other broadleaves	200 mm - 700 mm	0.823157218
6	2040-2059	ssp85	mean	Other broadleaves	200 mm - 700 mm	0.74495944
7	2040-2059	ssp85	mean	Other broadleaves	200 mm - 700 mm	0.48375291
8	2040-2059	ssp85	mean	Other broadleaves	200 mm - 700 mm	0.403597529
9	2040-2059	ssp85	mean	Other broadleaves	200 mm - 700 mm	0.50562287
10	2040-2059	ssp85	mean	Other broadleaves	200 mm - 700 mm	0.203738806
11	2040-2059	ssp85	mean	Other broadleaves	200 mm - 700 mm	0.020406974
12	2040-2059	ssp85	mean	Other broadleaves	200 mm - 700 mm	6.22E-05
1	2080-2099	ssp85	mean	Other broadleaves	200 mm - 700 mm	0.003911387
2	2080-2099	ssp85	mean	Other broadleaves	200 mm - 700 mm	0.013102675
3	2080-2099	ssp85	mean	Other broadleaves	200 mm - 700 mm	0.052842878
4	2080-2099	ssp85	mean	Other broadleaves	200 mm - 700 mm	0.486495216
5	2080-2099	ssp85	mean	Other broadleaves	200 mm - 700 mm	0.790110923
6	2080-2099	ssp85	mean	Other broadleaves	200 mm - 700 mm	0.466393519
7	2080-2099	ssp85	mean	Other broadleaves	200 mm - 700 mm	0.262776331
8	2080-2099	ssp85	mean	Other broadleaves	200 mm - 700 mm	0.188653066
9	2080-2099	ssp85	mean	Other broadleaves	200 mm - 700 mm	0.344863221
10	2080-2099	ssp85	mean	Other broadleaves	200 mm - 700 mm	0.290413597
11	2080-2099	ssp85	mean	Other broadleaves	200 mm - 700 mm	0.056825159
12	2080-2099	ssp85	mean	Other broadleaves	200 mm - 700 mm	0.00611256
1	2080-2099	ssp26	cool	QU	200 mm - 700 mm	0
2	2080-2099	ssp26	cool	QU	200 mm - 700 mm	0
3	2080-2099	ssp26	cool	QU	200 mm - 700 mm	0.003929155
4	2080-2099	ssp26	cool	QU	200 mm - 700 mm	0.258888479
5	2080-2099	ssp26	cool	QU	200 mm - 700 mm	0.837369175
6	2080-2099	ssp26	cool	QU	200 mm - 700 mm	0.951972167
7	2080-2099	ssp26	cool	QU	200 mm - 700 mm	0.903287431
8	2080-2099	ssp26	cool	QU	200 mm - 700 mm	0.775176682
9	2080-2099	ssp26	cool	QU	200 mm - 700 mm	0.557202241
10	2080-2099	ssp26	cool	QU	200 mm - 700 mm	0.150667393
11	2080-2099	ssp26	cool	QU	200 mm - 700 mm	0.00406402
12	2080-2099	ssp26	cool	QU	200 mm - 700 mm	0
1	2080-2099	ssp45	cool	QU	200 mm - 700 mm	0
2	2080-2099	ssp45	cool	QU	200 mm - 700 mm	0
3	2080-2099	ssp45	cool	QU	200 mm - 700 mm	0.016559102
4	2080-2099	ssp45	cool	QU	200 mm - 700 mm	0.384448439
5	2080-2099	ssp45	cool	QU	200 mm - 700 mm	0.85921531
6	2080-2099	ssp45	cool	QU	200 mm - 700 mm	0.954020657
7	2080-2099	ssp45	cool	QU	200 mm - 700 mm	0.851198463
8	2080-2099	ssp45	cool	QU	200 mm - 700 mm	0.679608059
9	2080-2099	ssp45	cool	QU	200 mm - 700 mm	0.58395194
10	2080-2099	ssp45	cool	QU	200 mm - 700 mm	0.264357045
11	2080-2099	ssp45	cool	QU	200 mm - 700 mm	0.010889816
12	2080-2099	ssp45	cool	QU	200 mm - 700 mm	0
1	2080-2099	ssp70	cool	QU	200 mm - 700 mm	0
2	2080-2099	ssp70	cool	QU	200 mm - 700 mm	0
3	2080-2099	ssp70	cool	QU	200 mm - 700 mm	0.039589824
4	2080-2099	ssp70	cool	QU	200 mm - 700 mm	0.619984062
5	2080-2099	ssp70	cool	QU	200 mm - 700 mm	0.879928691
6	2080-2099	ssp70	cool	QU	200 mm - 700 mm	0.941613629
7	2080-2099	ssp70	cool	QU	200 mm - 700 mm	0.74214939
8	2080-2099	ssp70	cool	QU	200 mm - 700 mm	0.599954287
9	2080-2099	ssp70	cool	QU	200 mm - 700 mm	0.587360395
10	2080-2099	ssp70	cool	QU	200 mm - 700 mm	0.341526748
11	2080-2099	ssp70	cool	QU	200 mm - 700 mm	0.024303029
12	2080-2099	ssp70	cool	QU	200 mm - 700 mm	0
1	2080-2099	ssp85	cool	QU	200 mm - 700 mm	0
2	2080-2099	ssp85	cool	QU	200 mm - 700 mm	0
3	2080-2099	ssp85	cool	QU	200 mm - 700 mm	0.052669909
4	2080-2099	ssp85	cool	QU	200 mm - 700 mm	0.640363707
5	2080-2099	ssp85	cool	QU	200 mm - 700 mm	0.883958729
6	2080-2099	ssp85	cool	QU	200 mm - 700 mm	0.908858584
7	2080-2099	ssp85	cool	QU	200 mm - 700 mm	0.55126912
8	2080-2099	ssp85	cool	QU	200 mm - 700 mm	0.441417202
9	2080-2099	ssp85	cool	QU	200 mm - 700 mm	0.530921978
10	2080-2099	ssp85	cool	QU	200 mm - 700 mm	0.364973394
11	2080-2099	ssp85	cool	QU	200 mm - 700 mm	0.040113661
12	2080-2099	ssp85	cool	QU	200 mm - 700 mm	0
1	2080-2099	ssp26	dry	QU	200 mm - 700 mm	0
2	2080-2099	ssp26	dry	QU	200 mm - 700 mm	0.040031749
3	2080-2099	ssp26	dry	QU	200 mm - 700 mm	0.120266063
4	2080-2099	ssp26	dry	QU	200 mm - 700 mm	0.446306024
5	2080-2099	ssp26	dry	QU	200 mm - 700 mm	0.591222788
6	2080-2099	ssp26	dry	QU	200 mm - 700 mm	0.542571644
7	2080-2099	ssp26	dry	QU	200 mm - 700 mm	0.367562613
8	2080-2099	ssp26	dry	QU	200 mm - 700 mm	0.197620768
9	2080-2099	ssp26	dry	QU	200 mm - 700 mm	0.143395246
10	2080-2099	ssp26	dry	QU	200 mm - 700 mm	0.108263616
11	2080-2099	ssp26	dry	QU	200 mm - 700 mm	0.056369351
12	2080-2099	ssp26	dry	QU	200 mm - 700 mm	0
1	2080-2099	ssp45	dry	QU	200 mm - 700 mm	0.004086719
2	2080-2099	ssp45	dry	QU	200 mm - 700 mm	0.060054731
3	2080-2099	ssp45	dry	QU	200 mm - 700 mm	0.143454581
4	2080-2099	ssp45	dry	QU	200 mm - 700 mm	0.436031186
5	2080-2099	ssp45	dry	QU	200 mm - 700 mm	0.525012245
6	2080-2099	ssp45	dry	QU	200 mm - 700 mm	0.482181956
7	2080-2099	ssp45	dry	QU	200 mm - 700 mm	0.25532956
8	2080-2099	ssp45	dry	QU	200 mm - 700 mm	0.088678623
9	2080-2099	ssp45	dry	QU	200 mm - 700 mm	0.06218456
10	2080-2099	ssp45	dry	QU	200 mm - 700 mm	0.053624608
11	2080-2099	ssp45	dry	QU	200 mm - 700 mm	0.05231007
12	2080-2099	ssp45	dry	QU	200 mm - 700 mm	0.006850968
1	2080-2099	ssp70	dry	QU	200 mm - 700 mm	0.01962997
2	2080-2099	ssp70	dry	QU	200 mm - 700 mm	0.063792737
3	2080-2099	ssp70	dry	QU	200 mm - 700 mm	0.169499504
4	2080-2099	ssp70	dry	QU	200 mm - 700 mm	0.369745098
5	2080-2099	ssp70	dry	QU	200 mm - 700 mm	0.443026562
6	2080-2099	ssp70	dry	QU	200 mm - 700 mm	0.338805841
7	2080-2099	ssp70	dry	QU	200 mm - 700 mm	0.11575799
8	2080-2099	ssp70	dry	QU	200 mm - 700 mm	0.067499291
9	2080-2099	ssp70	dry	QU	200 mm - 700 mm	0.042673945
10	2080-2099	ssp70	dry	QU	200 mm - 700 mm	0.035854595
11	2080-2099	ssp70	dry	QU	200 mm - 700 mm	0.047977085
12	2080-2099	ssp70	dry	QU	200 mm - 700 mm	0.016863921
1	2080-2099	ssp85	dry	QU	200 mm - 700 mm	0.023811011
2	2080-2099	ssp85	dry	QU	200 mm - 700 mm	0.077814982
3	2080-2099	ssp85	dry	QU	200 mm - 700 mm	0.207484985
4	2080-2099	ssp85	dry	QU	200 mm - 700 mm	0.316264866
5	2080-2099	ssp85	dry	QU	200 mm - 700 mm	0.355306522
6	2080-2099	ssp85	dry	QU	200 mm - 700 mm	0.188619072
7	2080-2099	ssp85	dry	QU	200 mm - 700 mm	0.075386256
8	2080-2099	ssp85	dry	QU	200 mm - 700 mm	0.035802153
9	2080-2099	ssp85	dry	QU	200 mm - 700 mm	0.022040414
10	2080-2099	ssp85	dry	QU	200 mm - 700 mm	0.022603333
11	2080-2099	ssp85	dry	QU	200 mm - 700 mm	0.029969171
12	2080-2099	ssp85	dry	QU	200 mm - 700 mm	0.023488953
1	1961-2020	baseline	mean	QU	200 mm - 700 mm	0.000438094
2	1961-2020	baseline	mean	QU	200 mm - 700 mm	0.004979954
3	1961-2020	baseline	mean	QU	200 mm - 700 mm	0.040454093
4	1961-2020	baseline	mean	QU	200 mm - 700 mm	0.286145978
5	1961-2020	baseline	mean	QU	200 mm - 700 mm	0.780080984
6	1961-2020	baseline	mean	QU	200 mm - 700 mm	0.900188585
7	1961-2020	baseline	mean	QU	200 mm - 700 mm	0.793424905
8	1961-2020	baseline	mean	QU	200 mm - 700 mm	0.642592611
9	1961-2020	baseline	mean	QU	200 mm - 700 mm	0.494922938
10	1961-2020	baseline	mean	QU	200 mm - 700 mm	0.204441247
11	1961-2020	baseline	mean	QU	200 mm - 700 mm	0.022285632
12	1961-2020	baseline	mean	QU	200 mm - 700 mm	0.000366888
1	2040-2059	ssp26	mean	QU	200 mm - 700 mm	0
2	2040-2059	ssp26	mean	QU	200 mm - 700 mm	0
3	2040-2059	ssp26	mean	QU	200 mm - 700 mm	0.062260507
4	2040-2059	ssp26	mean	QU	200 mm - 700 mm	0.571900655
5	2040-2059	ssp26	mean	QU	200 mm - 700 mm	0.871623564
6	2040-2059	ssp26	mean	QU	200 mm - 700 mm	0.92974254
7	2040-2059	ssp26	mean	QU	200 mm - 700 mm	0.709989405
8	2040-2059	ssp26	mean	QU	200 mm - 700 mm	0.56260133
9	2040-2059	ssp26	mean	QU	200 mm - 700 mm	0.573190503
10	2040-2059	ssp26	mean	QU	200 mm - 700 mm	0.342839779
11	2040-2059	ssp26	mean	QU	200 mm - 700 mm	0.037511563
12	2040-2059	ssp26	mean	QU	200 mm - 700 mm	0
1	2080-2099	ssp26	mean	QU	200 mm - 700 mm	0
2	2080-2099	ssp26	mean	QU	200 mm - 700 mm	0
3	2080-2099	ssp26	mean	QU	200 mm - 700 mm	0.05940672
4	2080-2099	ssp26	mean	QU	200 mm - 700 mm	0.594101085
5	2080-2099	ssp26	mean	QU	200 mm - 700 mm	0.878268741
6	2080-2099	ssp26	mean	QU	200 mm - 700 mm	0.911010093
7	2080-2099	ssp26	mean	QU	200 mm - 700 mm	0.688007981
8	2080-2099	ssp26	mean	QU	200 mm - 700 mm	0.556727615
9	2080-2099	ssp26	mean	QU	200 mm - 700 mm	0.567013788
10	2080-2099	ssp26	mean	QU	200 mm - 700 mm	0.347327819
11	2080-2099	ssp26	mean	QU	200 mm - 700 mm	0.039956856
12	2080-2099	ssp26	mean	QU	200 mm - 700 mm	0
1	2040-2059	ssp45	mean	QU	200 mm - 700 mm	0
2	2040-2059	ssp45	mean	QU	200 mm - 700 mm	0.000102547
3	2040-2059	ssp45	mean	QU	200 mm - 700 mm	0.067739068
4	2040-2059	ssp45	mean	QU	200 mm - 700 mm	0.615905814
5	2040-2059	ssp45	mean	QU	200 mm - 700 mm	0.871817139
6	2040-2059	ssp45	mean	QU	200 mm - 700 mm	0.922759259
7	2040-2059	ssp45	mean	QU	200 mm - 700 mm	0.701851644
8	2040-2059	ssp45	mean	QU	200 mm - 700 mm	0.555728842
9	2040-2059	ssp45	mean	QU	200 mm - 700 mm	0.566768962
10	2040-2059	ssp45	mean	QU	200 mm - 700 mm	0.348896702
11	2040-2059	ssp45	mean	QU	200 mm - 700 mm	0.042160962
12	2040-2059	ssp45	mean	QU	200 mm - 700 mm	0
1	2080-2099	ssp45	mean	QU	200 mm - 700 mm	0
2	2080-2099	ssp45	mean	QU	200 mm - 700 mm	0.006255427
3	2080-2099	ssp45	mean	QU	200 mm - 700 mm	0.086011212
4	2080-2099	ssp45	mean	QU	200 mm - 700 mm	0.636069465
5	2080-2099	ssp45	mean	QU	200 mm - 700 mm	0.882620211
6	2080-2099	ssp45	mean	QU	200 mm - 700 mm	0.877646289
7	2080-2099	ssp45	mean	QU	200 mm - 700 mm	0.593848414
8	2080-2099	ssp45	mean	QU	200 mm - 700 mm	0.429870182
9	2080-2099	ssp45	mean	QU	200 mm - 700 mm	0.471346909
10	2080-2099	ssp45	mean	QU	200 mm - 700 mm	0.352058
11	2080-2099	ssp45	mean	QU	200 mm - 700 mm	0.050669328
12	2080-2099	ssp45	mean	QU	200 mm - 700 mm	0.000291554
1	2040-2059	ssp70	mean	QU	200 mm - 700 mm	0
2	2040-2059	ssp70	mean	QU	200 mm - 700 mm	0.000563351
3	2040-2059	ssp70	mean	QU	200 mm - 700 mm	0.074560843
4	2040-2059	ssp70	mean	QU	200 mm - 700 mm	0.619897227
5	2040-2059	ssp70	mean	QU	200 mm - 700 mm	0.875730235
6	2040-2059	ssp70	mean	QU	200 mm - 700 mm	0.882498191
7	2040-2059	ssp70	mean	QU	200 mm - 700 mm	0.633870982
[truncated: 1,673 more rows]
