# Supplementary material for: Longer growing seasons will not offset growth loss in drought-prone temperate forests of Central-Southeast Europe
Source: Nat Commun. 2025 Oct 29;16:9535. doi: 10.1038/s41467-025-64568-8 (PMC12572185; doi:10.1038/s41467-025-64568-8)
Supplement: Supplementary file 4 — Source Data [file 41467_2025_64568_MOESM4_ESM.zip › SourceData/Supplementary_Fig01.csv]

Month	Genus	obs	mod
1	AB	0.018725551	0
2	AB	0.008933119	0
3	AB	1.18E-05	0.000221633
4	AB	0.016241267	0.059360243
5	AB	0.210912581	0.157078224
6	AB	0.260886208	0.225987705
7	AB	0.181635981	0.219946151
8	AB	0.128564273	0.181634912
9	AB	0.062669083	0.118769586
10	AB	0.052299971	0.037001547
11	AB	0.029236655	0
12	AB	0.029883454	0
1	FA	0.008179614	0
2	FA	0.005042275	0.001202777
3	FA	0.00063829	0.001768137
4	FA	0.010371603	0.023136608
5	FA	0.14017494	0.076660485
6	FA	0.338138213	0.283649709
7	FA	0.273104999	0.268615957
8	FA	0.157719229	0.215077161
9	FA	0.030347885	0.118680676
10	FA	0.016976507	0.010361749
11	FA	0.010087261	0.000819011
12	FA	0.009219182	2.77E-05
1	FR	4.66E-06	0
2	FR	0.009959855	0.020647135
3	FR	0	0.036622351
4	FR	0.080289782	0.031779796
5	FR	0.266094316	0.065294864
6	FR	0.409617258	0.269210524
7	FR	0.079250206	0.152902195
8	FR	0.036727922	0.101060301
9	FR	0.038823712	0.159998166
10	FR	0.069469304	0.150753211
11	FR	0.008459874	0.011089054
12	FR	0.001303117	0.000642403
1	PC	0.007382313	0
2	PC	0.004142509	0.000138224
3	PC	0.001673616	0.00039705
4	PC	0.034186586	0.038094737
5	PC	0.127480387	0.115739236
6	PC	0.359980791	0.26455913
7	PC	0.22298097	0.241291004
8	PC	0.130070462	0.199180049
9	PC	0.037229266	0.119378424
10	PC	0.047803792	0.021013614
11	PC	0.017279207	0.000208531
12	PC	0.009790103	0
1	PI	0.007135107	0
2	PI	0	0.008471325
3	PI	0	0.017365647
4	PI	0.038795022	0.101584719
5	PI	0.271352265	0.154334029
6	PI	0.302781936	0.213948659
7	PI	0.067746879	0.179930527
8	PI	0.146798434	0.160500367
9	PI	0.045151308	0.110749995
10	PI	0.021987608	0.047234894
11	PI	0.072660736	0.005861263
12	PI	0.025590706	1.86E-05
1	QU	0.009861417	0
2	QU	0.003031709	0.001756528
3	QU	0.000185086	0.011744138
4	QU	0.149745035	0.065858502
5	QU	0.172757638	0.128293164
6	QU	0.337946078	0.220800577
7	QU	0.149062488	0.209422977
8	QU	0.092689725	0.172099963
9	QU	0.037882231	0.13703057
10	QU	0.032303143	0.046520174
11	QU	0.007301636	0.006335981
12	QU	0.007233814	0.000137425
