# Supplementary material for: Longer growing seasons will not offset growth loss in drought-prone temperate forests of Central-Southeast Europe
Source: Nat Commun. 2025 Oct 29;16:9535. doi: 10.1038/s41467-025-64568-8 (PMC12572185; doi:10.1038/s41467-025-64568-8)
Supplement: Supplementary file 4 — Source Data [file 41467_2025_64568_MOESM4_ESM.zip › SourceData/Supplementary_Fig02.csv]

Month	Site	obs	mod	Genus
1	C004001FASY	0	0	FA
2	C004001FASY	0	0.014339101	FA
3	C004001FASY	0	0.022045918	FA
4	C004001FASY	0.007394172	0.103218077	FA
5	C004001FASY	0.307190785	0.156371651	FA
6	C004001FASY	0.386055618	0.20403026	FA
7	C004001FASY	0.215020244	0.174929758	FA
8	C004001FASY	0.056454219	0.127807745	FA
9	C004001FASY	0.017107339	0.129332518	FA
10	C004001FASY	0.0079264	0.056724192	FA
11	C004001FASY	0.001558669	0.010701651	FA
12	C004001FASY	0.001292555	0.000499128	FA
1	C004002QUPE	0	0	QU
2	C004002QUPE	0	0	QU
3	C004002QUPE	0	0	QU
4	C004002QUPE	0.174613773	0.020005408	QU
5	C004002QUPE	0.199031446	0.125828628	QU
6	C004002QUPE	0.366728988	0.250111048	QU
7	C004002QUPE	0.151777556	0.237721895	QU
8	C004002QUPE	0.08366251	0.197801922	QU
9	C004002QUPE	0.023257939	0.144676541	QU
10	C004002QUPE	0.000442808	0.023854558	QU
11	C004002QUPE	0.00048498	0	QU
12	C004002QUPE	0	0	QU
1	C004003FASY	0	0	FA
2	C004003FASY	0	0	FA
3	C004003FASY	0	0	FA
4	C004003FASY	0.029116231	0	FA
5	C004003FASY	0.25192784	0.0891565	FA
6	C004003FASY	0.423400477	0.28166481	FA
7	C004003FASY	0.181427303	0.264194431	FA
8	C004003FASY	0.087839417	0.202632685	FA
9	C004003FASY	0.011894191	0.161992437	FA
10	C004003FASY	0.007547787	0.000359137	FA
11	C004003FASY	0.004136094	0	FA
12	C004003FASY	0.00271066	0	FA
1	C004007FASY	0	0	FA
2	C004007FASY	0	0.005581741	FA
3	C004007FASY	0	0.007538111	FA
4	C004007FASY	0.002292572	0.084253229	FA
5	C004007FASY	0.102902461	0.124654034	FA
6	C004007FASY	0.296718003	0.228289327	FA
7	C004007FASY	0.361096485	0.216658908	FA
8	C004007FASY	0.222895002	0.179338702	FA
9	C004007FASY	0.010585319	0.111128007	FA
10	C004007FASY	0.000855601	0.039847301	FA
11	C004007FASY	0.00159054	0.00271064	FA
12	C004007FASY	0.001064017	0	FA
1	C004010QUPE	0	0	QU
2	C004010QUPE	0	0	QU
3	C004010QUPE	0	0	QU
4	C004010QUPE	0.177849487	0.038672922	QU
5	C004010QUPE	0.102294799	0.084060574	QU
6	C004010QUPE	0.27544781	0.252047733	QU
7	C004010QUPE	0.237485484	0.267051316	QU
8	C004010QUPE	0.173790169	0.240032929	QU
9	C004010QUPE	0.025116384	0.103140324	QU
10	C004010QUPE	0.001603174	0.014994203	QU
11	C004010QUPE	0.006412694	0	QU
12	C004010QUPE	0	0	QU
1	C004012QUPE	0	0	QU
2	C004012QUPE	0	0.011403785	QU
3	C004012QUPE	0	0.021658298	QU
4	C004012QUPE	0.150948546	0.095693862	QU
5	C004012QUPE	0.216819485	0.143423509	QU
6	C004012QUPE	0.350546546	0.226988907	QU
7	C004012QUPE	0.15189151	0.215472614	QU
8	C004012QUPE	0.110860206	0.108209132	QU
9	C004012QUPE	0.011700187	0.119358162	QU
10	C004012QUPE	0.000446667	0.046558615	QU
11	C004012QUPE	0.002469074	0.009023929	QU
12	C004012QUPE	0.004317779	0.002209185	QU
1	C004013PISY	0	0	PI
2	C004013PISY	0	0.034362935	PI
3	C004013PISY	0	0.047069279	PI
4	C004013PISY	0.02173913	0.101711228	PI
5	C004013PISY	0.23176867	0.139208526	PI
6	C004013PISY	0.329871688	0.172230858	PI
7	C004013PISY	0.092056679	0.15046922	PI
8	C004013PISY	0.08921813	0.144541519	PI
9	C004013PISY	0.107010985	0.113616886	PI
10	C004013PISY	0.037847318	0.080137841	PI
11	C004013PISY	0.000253854	0.016651709	PI
12	C004013PISY	0.090233546	0	PI
1	C004014FASY	0	0	FA
2	C004014FASY	0	0	FA
3	C004014FASY	0	0	FA
4	C004014FASY	0.003726817	0	FA
5	C004014FASY	0.093771517	0.107458102	FA
6	C004014FASY	0.254582017	0.276765291	FA
7	C004014FASY	0.325828697	0.262796078	FA
8	C004014FASY	0.283598728	0.182534256	FA
9	C004014FASY	0.031202527	0.158439583	FA
10	C004014FASY	0.001617504	0.012006689	FA
11	C004014FASY	0.001125695	0	FA
12	C004014FASY	0.004546498	0	FA
1	C004017PISY	0	0	PI
2	C004017PISY	0	0.00775266	PI
3	C004017PISY	0	0.013304507	PI
4	C004017PISY	0.020239842	0.081516279	PI
5	C004017PISY	0.173151849	0.137253885	PI
6	C004017PISY	0.402772858	0.214410149	PI
7	C004017PISY	0.104386986	0.203640493	PI
8	C004017PISY	0.232302788	0.169009844	PI
9	C004017PISY	0.066740879	0.119657699	PI
10	C004017PISY	0.000404797	0.047142568	PI
11	C004017PISY	0	0.006311916	PI
12	C004017PISY	0	0	PI
1	C004018FASY	0	0	FA
2	C004018FASY	0	0	FA
3	C004018FASY	0	0	FA
4	C004018FASY	0.010968682	0	FA
5	C004018FASY	0.07041673	0.074728894	FA
6	C004018FASY	0.258120947	0.288712915	FA
7	C004018FASY	0.281596542	0.260883329	FA
8	C004018FASY	0.325431056	0.175436572	FA
9	C004018FASY	0.049896949	0.20023829	FA
10	C004018FASY	0.001417584	0	FA
11	C004018FASY	0.000985271	0	FA
12	C004018FASY	0.001166239	0	FA
1	C004020FASY	0	0	FA
2	C004020FASY	0	0	FA
3	C004020FASY	0	0	FA
4	C004020FASY	0.045995483	0.02179736	FA
5	C004020FASY	0.194416696	0.088477346	FA
6	C004020FASY	0.424632992	0.277079997	FA
7	C004020FASY	0.191104934	0.239241766	FA
8	C004020FASY	0.08980846	0.248798248	FA
9	C004020FASY	0.050946838	0.12261557	FA
10	C004020FASY	0.000390896	0.001989713	FA
11	C004020FASY	0.000803509	0	FA
12	C004020FASY	0.001900191	0	FA
1	C004022PISY	0	0	PI
2	C004022PISY	0	0	PI
3	C004022PISY	0	0	PI
4	C004022PISY	0.036039763	0.073927599	PI
5	C004022PISY	0.103706258	0.141455482	PI
6	C004022PISY	0.264850888	0.282762652	PI
7	C004022PISY	0.041958283	0.164847742	PI
8	C004022PISY	0.214893984	0.166023902	PI
9	C004022PISY	0.063540769	0.154637088	PI
10	C004022PISY	0.004884215	0.016345534	PI
11	C004022PISY	0.239786244	0	PI
12	C004022PISY	0.030339596	0	PI
1	C004024QURO	0	0	QU
2	C004024QURO	0	0	QU
3	C004024QURO	0	0	QU
4	C004024QURO	0.089806322	0.020730317	QU
5	C004024QURO	0.157961375	0.115700852	QU
6	C004024QURO	0.354149734	0.258629713	QU
7	C004024QURO	0.223628412	0.245760044	QU
8	C004024QURO	0.163307845	0.204319531	QU
9	C004024QURO	0.007646503	0.149230201	QU
10	C004024QURO	0.001338	0.005629341	QU
11	C004024QURO	0.001072611	0	QU
12	C004024QURO	0.001089198	0	QU
1	C004025PISY	0	0	PI
2	C004025PISY	0	0.015735666	PI
3	C004025PISY	0	0.022859432	PI
4	C004025PISY	0.087488091	0.097873468	PI
5	C004025PISY	0.403898063	0.158365584	PI
6	C004025PISY	0.345069864	0.193666438	PI
7	C004025PISY	0.023697999	0.184053915	PI
8	C004025PISY	0.049142585	0.153089873	PI
9	C004025PISY	0.016552874	0.111902671	PI
10	C004025PISY	0.002381708	0.055272569	PI
11	C004025PISY	0.024610988	0.007180384	PI
12	C004025PISY	0.047157828	0	PI
1	C004028FASY	0	0	FA
2	C004028FASY	0	0	FA
3	C004028FASY	0	0	FA
4	C004028FASY	0.004938936	0	FA
5	C004028FASY	0.06302033	0	FA
6	C004028FASY	0.255455446	0.301133461	FA
7	C004028FASY	0.331397694	0.28624438	FA
8	C004028FASY	0.307350946	0.238256243	FA
9	C004028FASY	0.028961234	0.174365916	FA
10	C004028FASY	0.007249477	0	FA
11	C004028FASY	0.000819081	0	FA
12	C004028FASY	0.000806856	0	FA
1	C004031PCAB	0	0	PC
2	C004031PCAB	0	0.000874844	PC
3	C004031PCAB	0	0.005022617	PC
4	C004031PCAB	0.013691456	0.103234739	PC
5	C004031PCAB	0.173200658	0.152299081	PC
6	C004031PCAB	0.485186294	0.217456711	PC
7	C004031PCAB	0.165531947	0.206741123	PC
8	C004031PCAB	0.145443663	0.139328931	PC
9	C004031PCAB	0.001458926	0.126146223	PC
10	C004031PCAB	0.008080203	0.046050709	PC
11	C004031PCAB	0.007406853	0.002845022	PC
12	C004031PCAB	0	0	PC
1	C004033PISY	0	0	PI
2	C004033PISY	0	0.014706676	PI
3	C004033PISY	0	0.027630794	PI
4	C004033PISY	0.038143584	0.14140617	PI
5	C004033PISY	0.432566745	0.173944523	PI
6	C004033PISY	0.35090674	0.18840131	PI
7	C004033PISY	0.082229312	0.153418322	PI
8	C004033PISY	0.077069965	0.127014579	PI
9	C004033PISY	0	0.10961075	PI
10	C004033PISY	0.00167234	0.060297706	PI
11	C004033PISY	0	0.00356917	PI
12	C004033PISY	0.017411313	0	PI
1	C004034PISY	0	0	PI
2	C004034PISY	0	0.003851237	PI
3	C004034PISY	0	0.001650253	PI
4	C004034PISY	0.09720294	0.080086721	PI
5	C004034PISY	0.280054139	0.128126399	PI
6	C004034PISY	0.17362051	0.233235937	PI
7	C004034PISY	0.114489266	0.228167354	PI
8	C004034PISY	0.263446733	0.190212394	PI
9	C004034PISY	0.015667364	0.101768035	PI
10	C004034PISY	0.000900873	0.032901671	PI
11	C004034PISY	0.054618173	0	PI
12	C004034PISY	0	0	PI
1	C004035QURO	0	0	QU
2	C004035QURO	0	0	QU
3	C004035QURO	0	0	QU
4	C004035QURO	0.080146455	0.020509849	QU
5	C004035QURO	0.200707026	0.097892013	QU
6	C004035QURO	0.264465627	0.274245095	QU
7	C004035QURO	0.229846601	0.252125353	QU
8	C004035QURO	0.143766176	0.224449203	QU
9	C004035QURO	0.042017549	0.1239001	QU
10	C004035QURO	0.021438041	0.006878387	QU
11	C004035QURO	0.013496623	0	QU
12	C004035QURO	0.004115902	0	QU
1	C004038FASY	0	0	FA
2	C004038FASY	0	0.001729148	FA
3	C004038FASY	0	0.002242428	FA
4	C004038FASY	0.018445323	0.06629383	FA
5	C004038FASY	0.25783527	0.119878353	FA
6	C004038FASY	0.429911766	0.24063123	FA
7	C004038FASY	0.242597251	0.246857916	FA
8	C004038FASY	0.038061777	0.17155101	FA
9	C004038FASY	0.007705514	0.110110477	FA
10	C004038FASY	0.0054431	0.039375695	FA
11	C004038FASY	0	0.001329912	FA
12	C004038FASY	0	0	FA
1	C004043PISY	0	0	PI
2	C004043PISY	0	0.009360713	PI
3	C004043PISY	0	0.016763402	PI
4	C004043PISY	0.028640944	0.103026838	PI
5	C004043PISY	0.369669717	0.152747515	PI
6	C004043PISY	0.23145027	0.200512852	PI
7	C004043PISY	0.093026921	0.190752532	PI
8	C004043PISY	0.119173751	0.159222586	PI
9	C004043PISY	0.080804578	0.11708914	PI
10	C004043PISY	0.004196259	0.044868796	PI
11	C004043PISY	0.040035855	0.005655626	PI
12	C004043PISY	0.033001704	0	PI
1	C004044PISY	0	0	PI
2	C004044PISY	0	0.006263005	PI
3	C004044PISY	0	0.017135434	PI
4	C004044PISY	0.030905347	0.130948743	PI
5	C004044PISY	0.222098167	0.169871197	PI
6	C004044PISY	0.318754779	0.183886842	PI
7	C004044PISY	0.165466512	0.174935896	PI
8	C004044PISY	0.132027941	0.146020535	PI
9	C004044PISY	0.05665042	0.107380883	PI
10	C004044PISY	0.013548063	0.057462255	PI
11	C004044PISY	0.057039786	0.00609521	PI
12	C004044PISY	0.003508986	0	PI
1	C004046QURO	0	0	QU
2	C004046QURO	0	0	QU
3	C004046QURO	0	0	QU
4	C004046QURO	0.082199492	0.091222773	QU
5	C004046QURO	0.164055742	0.145500199	QU
6	C004046QURO	0.348781492	0.205809641	QU
7	C004046QURO	0.234598751	0.195795155	QU
8	C004046QURO	0.05520011	0.163442418	QU
9	C004046QURO	0.037605547	0.120205752	QU
10	C004046QURO	0.03400151	0.078024062	QU
11	C004046QURO	0.007290451	0	QU
12	C004046QURO	0.036266905	0	QU
1	C004048FASY	0	0	FA
2	C004048FASY	0	0	FA
3	C004048FASY	0	0	FA
4	C004048FASY	0.003605857	0.027186557	FA
5	C004048FASY	0.082288573	0.108654546	FA
6	C004048FASY	0.261445469	0.253344324	FA
7	C004048FASY	0.323443281	0.241027575	FA
8	C004048FASY	0.224209265	0.201232105	FA
9	C004048FASY	0.102548069	0.148037962	FA
10	C004048FASY	0.0012089	0.020516931	FA
11	C004048FASY	0.000760773	0	FA
12	C004048FASY	0.000489813	0	FA
1	C004049PISY	0	0	PI
2	C004049PISY	0	0	PI
3	C004049PISY	0	0.000881363	PI
4	C004049PISY	0.03118625	0.071425999	PI
5	C004049PISY	0.283865219	0.123280645	PI
6	C004049PISY	0.256946561	0.223345022	PI
7	C004049PISY	0.094871855	0.241316818	PI
8	C004049PISY	0.139517434	0.201607871	PI
9	C004049PISY	0.056322836	0.106394215	PI
10	C004049PISY	0.009613806	0.031748067	PI
11	C004049PISY	0.064787676	0	PI
12	C004049PISY	0.062888363	0	PI
1	C004050QUPE	0	0	QU
2	C004050QUPE	0	0	QU
3	C004050QUPE	0	0	QU
4	C004050QUPE	0.273304898	0	QU
5	C004050QUPE	0.246138726	0.049301583	QU
6	C004050QUPE	0.335960625	0.23885859	QU
7	C004050QUPE	0.083295261	0.176717347	QU
8	C004050QUPE	0.01620142	0.155979177	QU
9	C004050QUPE	0.005313451	0.190449837	QU
10	C004050QUPE	0.017890667	0.188693467	QU
11	C004050QUPE	0.002318876	0	QU
12	C004050QUPE	0.019576076	0	QU
1	C004052PCAB	0	0	PC
2	C004052PCAB	0	0	PC
3	C004052PCAB	0	0	PC
4	C004052PCAB	0.041051214	0.078786926	PC
5	C004052PCAB	0.262433853	0.151825406	PC
6	C004052PCAB	0.323167391	0.239096946	PC
7	C004052PCAB	0.210878668	0.206951277	PC
8	C004052PCAB	0.126013282	0.136784138	PC
9	C004052PCAB	0.020135656	0.140724849	PC
10	C004052PCAB	0.016319936	0.045830458	PC
11	C004052PCAB	0	0	PC
12	C004052PCAB	0	0	PC
1	C004057PCAB	0	0	PC
2	C004057PCAB	0	0	PC
3	C004057PCAB	0	0	PC
4	C004057PCAB	0.147137452	0.060846401	PC
5	C004057PCAB	0.109360862	0.112778208	PC
6	C004057PCAB	0.270728798	0.256739154	PC
7	C004057PCAB	0.226998848	0.24365693	PC
8	C004057PCAB	0.121010529	0.170090649	PC
9	C004057PCAB	0.050783499	0.146190293	PC
10	C004057PCAB	0.061795673	0.009698364	PC
11	C004057PCAB	0.012184338	0	PC
12	C004057PCAB	0	0	PC
1	C004058PCAB	0	0	PC
2	C004058PCAB	0	0	PC
3	C004058PCAB	0	0	PC
4	C004058PCAB	0.036129245	0.05022576	PC
5	C004058PCAB	0.108016015	0.108993153	PC
6	C004058PCAB	0.465105954	0.295180471	PC
7	C004058PCAB	0.198808943	0.203963817	PC
8	C004058PCAB	0.097349679	0.213595102	PC
9	C004058PCAB	0.007341496	0.120300564	PC
10	C004058PCAB	0.030481147	0.007741133	PC
11	C004058PCAB	0.025545514	0	PC
12	C004058PCAB	0.031222008	0	PC
1	C004061PISY	0	0	PI
2	C004061PISY	0	0.005145943	PI
3	C004061PISY	0	0.006589027	PI
4	C004061PISY	0.062591181	0.084360208	PI
5	C004061PISY	0.256668164	0.131095765	PI
6	C004061PISY	0.298329958	0.230121793	PI
7	C004061PISY	0.024918283	0.218557325	PI
8	C004061PISY	0.283864057	0.181373569	PI
9	C004061PISY	0.045035119	0.106832718	PI
10	C004061PISY	0.003176342	0.034710735	PI
11	C004061PISY	0.02406264	0.001212918	PI
12	C004061PISY	0.001354255	0	PI
1	C004062PCAB	0	0	PC
2	C004062PCAB	0	0.002718989	PC
3	C004062PCAB	0	0.005300673	PC
4	C004062PCAB	0.033216444	0.116028355	PC
5	C004062PCAB	0.171747747	0.181715573	PC
6	C004062PCAB	0.341370921	0.209900626	PC
7	C004062PCAB	0.214753218	0.199409667	PC
8	C004062PCAB	0.181742378	0.11166653	PC
9	C004062PCAB	0.021222886	0.120819365	PC
10	C004062PCAB	0.009583424	0.049863444	PC
11	C004062PCAB	0.013021577	0.00257678	PC
12	C004062PCAB	0.013341405	0	PC
1	C004065FASY	0	0	FA
2	C004065FASY	0	0	FA
3	C004065FASY	0	0	FA
4	C004065FASY	0.003365434	0	FA
5	C004065FASY	0.021875324	0	FA
6	C004065FASY	0.185992026	0.300782176	FA
7	C004065FASY	0.413158848	0.286015034	FA
8	C004065FASY	0.329022989	0.238370673	FA
9	C004065FASY	0.031971627	0.174832118	FA
10	C004065FASY	0.006795589	0	FA
11	C004065FASY	0.001928653	0	FA
12	C004065FASY	0.00588951	0	FA
1	C004066PCAB	0	0	PC
2	C004066PCAB	0	0	PC
3	C004066PCAB	0	0	PC
4	C004066PCAB	0.049377169	0	PC
5	C004066PCAB	0.261150861	0.079607803	PC
6	C004066PCAB	0.299205877	0.283516704	PC
7	C004066PCAB	0.168607982	0.26968486	PC
8	C004066PCAB	0.196273125	0.225016891	PC
9	C004066PCAB	0.000673938	0.142173743	PC
10	C004066PCAB	0.017398825	0	PC
11	C004066PCAB	0.002291388	0	PC
12	C004066PCAB	0.005020836	0	PC
1	C004067PCAB	0	0	PC
2	C004067PCAB	0	0	PC
3	C004067PCAB	0	0	PC
4	C004067PCAB	0.019395165	0.09994726	PC
5	C004067PCAB	0.231962243	0.167883535	PC
6	C004067PCAB	0.340402737	0.223649316	PC
7	C004067PCAB	0.198775876	0.200738218	PC
8	C004067PCAB	0.17159919	0.131706615	PC
9	C004067PCAB	0.028127585	0.131469474	PC
10	C004067PCAB	0.009737203	0.044605582	PC
11	C004067PCAB	0	0	PC
12	C004067PCAB	0	0	PC
1	C004068PISY	0	0	PI
2	C004068PISY	0	0	PI
3	C004068PISY	0	0	PI
4	C004068PISY	0.048157101	0.081067417	PI
5	C004068PISY	0.331703112	0.132301799	PI
6	C004068PISY	0.381659078	0.241707373	PI
7	C004068PISY	0.029456406	0.177822615	PI
8	C004068PISY	0.171604175	0.227110018	PI
9	C004068PISY	0.018625742	0.109316481	PI
10	C004068PISY	0.004347256	0.030674298	PI
11	C004068PISY	0.01444713	0	PI
12	C004068PISY	0	0	PI
1	C004069FASY	0	0	FA
2	C004069FASY	0	0	FA
3	C004069FASY	0	0	FA
4	C004069FASY	0.044673653	0.071237276	FA
5	C004069FASY	0.274973468	0.120970766	FA
6	C004069FASY	0.434166888	0.288940994	FA
7	C004069FASY	0.150570443	0.226953639	FA
8	C004069FASY	0.045270629	0.152700526	FA
9	C004069FASY	0.02630008	0.123504969	FA
10	C004069FASY	0.004676307	0.015691829	FA
11	C004069FASY	0.010214911	0	FA
12	C004069FASY	0.009153622	0	FA
1	C004072PCAB	0	0	PC
2	C004072PCAB	0	0	PC
3	C004072PCAB	0	0	PC
4	C004072PCAB	0.151753847	0	PC
5	C004072PCAB	0.142269231	0.050302733	PC
6	C004072PCAB	0.238207855	0.275614865	PC
7	C004072PCAB	0.165502815	0.274829709	PC
8	C004072PCAB	0.237475404	0.271539696	PC
9	C004072PCAB	0.039794417	0.113526041	PC
10	C004072PCAB	0.019937555	0.014186955	PC
11	C004072PCAB	0.005058875	0	PC
12	C004072PCAB	0	0	PC
1	C004073PCAB	0	0	PC
2	C004073PCAB	0	0	PC
3	C004073PCAB	0	0	PC
4	C004073PCAB	0.049871343	0.058831705	PC
5	C004073PCAB	0.076923077	0.112064263	PC
6	C004073PCAB	0.431812026	0.237716571	PC
7	C004073PCAB	0.230633803	0.225980309	PC
8	C004073PCAB	0.150426598	0.188145681	PC
9	C004073PCAB	0.060197725	0.137755977	PC
10	C004073PCAB	0.000135428	0.039505494	PC
11	C004073PCAB	0	0	PC
12	C004073PCAB	0	0	PC
1	C004074PCAB	0	0	PC
2	C004074PCAB	0	0	PC
3	C004074PCAB	0	0	PC
4	C004074PCAB	0.067631164	0.009310292	PC
5	C004074PCAB	0.115170791	0.170186999	PC
6	C004074PCAB	0.378506969	0.273891324	PC
7	C004074PCAB	0.225842319	0.207242158	PC
8	C004074PCAB	0.157448349	0.14152852	PC
9	C004074PCAB	0.004201898	0.197840707	PC
10	C004074PCAB	0.039704704	0	PC
11	C004074PCAB	0.011493807	0	PC
12	C004074PCAB	0	0	PC
1	C004077QUPE	0	0	QU
2	C004077QUPE	0	0	QU
3	C004077QUPE	0	0	QU
4	C004077QUPE	0.208545018	0.029794734	QU
5	C004077QUPE	0.201718177	0.135324957	QU
6	C004077QUPE	0.37330652	0.263886482	QU
7	C004077QUPE	0.052303839	0.20579787	QU
8	C004077QUPE	0.085467824	0.21535844	QU
9	C004077QUPE	0.032370166	0.149837517	QU
10	C004077QUPE	0.008608524	0	QU
11	C004077QUPE	0.037679932	0	QU
12	C004077QUPE	0	0	QU
1	M003801QURO	0	0	QU
2	M003801QURO	0	0	QU
3	M003801QURO	0	0	QU
4	M003801QURO	0.152647875	0.048398963	QU
5	M003801QURO	0.249532677	0.122486781	QU
6	M003801QURO	0.293754328	0.256206541	QU
7	M003801QURO	0.145830442	0.243878734	QU
8	M003801QURO	0.062189963	0.200112534	QU
9	M003801QURO	0.042806963	0.109155507	QU
10	M003801QURO	0.039090068	0.01976094	QU
11	M003801QURO	0.007210927	0	QU
12	M003801QURO	0.006936758	0	QU
1	M003802QURO	0	0	QU
2	M003802QURO	0	0	QU
3	M003802QURO	0	0	QU
4	M003802QURO	0.147077607	0.058678477	QU
5	M003802QURO	0.203644016	0.134505187	QU
6	M003802QURO	0.267774669	0.268910663	QU
7	M003802QURO	0.129299323	0.221160933	QU
8	M003802QURO	0.079717811	0.174399617	QU
9	M003802QURO	0.059816373	0.117086411	QU
10	M003802QURO	0.07339688	0.025258711	QU
11	M003802QURO	0.010109776	0	QU
12	M003802QURO	0.029163545	0	QU
1	M003805FRSP	0	0	FR
2	M003805FRSP	0	0.04129427	FR
3	M003805FRSP	0	0.073244703	FR
4	M003805FRSP	0.138511137	0.063559592	FR
5	M003805FRSP	0.2810483	0.130589727	FR
6	M003805FRSP	0.359552881	0.188723909	FR
7	M003805FRSP	0.098784733	0.128460346	FR
8	M003805FRSP	0.023273449	0.079872527	FR
9	M003805FRSP	0.02831514	0.144499599	FR
10	M003805FRSP	0.060074206	0.126292413	FR
11	M003805FRSP	0.00783392	0.022178109	FR
12	M003805FRSP	0.002606235	0.001284806	FR
1	M003809QUPE	0.062455642	0	QU
2	M003809QUPE	0	0.000403817	QU
3	M003809QUPE	0.001130437	0.050386415	QU
4	M003809QUPE	0.436005394	0.132736219	QU
5	M003809QUPE	0.214260114	0.182756678	QU
6	M003809QUPE	0.141507847	0.130827143	QU
7	M003809QUPE	0.052682447	0.148952008	QU
8	M003809QUPE	0.007979214	0.067442948	QU
9	M003809QUPE	0.079332417	0.173077087	QU
10	M003809QUPE	0	0.087790826	QU
11	M003809QUPE	0.00157971	0.025626859	QU
12	M003809QUPE	0.003066778	0	QU
1	P000110PISY	0.046378193	0	PI
2	P000110PISY	0	0.006474194	PI
3	P000110PISY	0	0.035934962	PI
4	P000110PISY	0.001000554	0.13662534	PI
5	P000110PISY	0.21921467	0.209345527	PI
6	P000110PISY	0.290965988	0.208525668	PI
7	P000110PISY	0.00707546	0.125557311	PI
8	P000110PISY	0.068059049	0.110639042	PI
9	P000110PISY	0.030007718	0.090771687	PI
10	P000110PISY	0.101432964	0.061245792	PI
11	P000110PISY	0.212473608	0.014759743	PI
12	P000110PISY	0.023391797	0.000120734	PI
1	P000153PCAB	0.00308642	0	PC
2	P000153PCAB	0	0	PC
3	P000153PCAB	0.002920228	0	PC
4	P000153PCAB	0.000925926	0	PC
5	P000153PCAB	0.019973273	0.045705106	PC
6	P000153PCAB	0.366664536	0.325159047	PC
7	P000153PCAB	0.301311478	0.303377002	PC
8	P000153PCAB	0.161240643	0.247115173	PC
9	P000153PCAB	0.061896895	0.078643671	PC
10	P000153PCAB	0.069799936	0	PC
11	P000153PCAB	0.011712501	0	PC
12	P000153PCAB	0.000468165	0	PC
1	P000243PCAB	0	0	PC
2	P000243PCAB	0.000445829	0	PC
3	P000243PCAB	3.25E-05	0	PC
4	P000243PCAB	0.052863513	0.025047097	PC
5	P000243PCAB	0.156420213	0.104476704	PC
6	P000243PCAB	0.394440862	0.274541847	PC
7	P000243PCAB	0.239013268	0.25516824	PC
8	P000243PCAB	0.059907065	0.24625632	PC
9	P000243PCAB	0.029612375	0.076446261	PC
10	P000243PCAB	0.063160933	0.01806353	PC
11	P000243PCAB	0.004103476	0	PC
12	P000243PCAB	0	0	PC
1	P810003ABAL	0.018725551	0	AB
2	P810003ABAL	0.008933119	0	AB
3	P810003ABAL	1.18E-05	0.000221633	AB
4	P810003ABAL	0.016241267	0.059360243	AB
5	P810003ABAL	0.210912581	0.157078224	AB
6	P810003ABAL	0.260886208	0.225987705	AB
7	P810003ABAL	0.181635981	0.219946151	AB
8	P810003ABAL	0.128564273	0.181634912	AB
9	P810003ABAL	0.062669083	0.118769586	AB
10	P810003ABAL	0.052299971	0.037001547	AB
11	P810003ABAL	0.029236655	0	AB
12	P810003ABAL	0.029883454	0	AB
1	P810003FASY	0.029426892	0	FA
2	P810003FASY	0.014753027	0	FA
3	P810003FASY	0.001134001	0	FA
4	P810003FASY	0.001632458	0.008494523	FA
5	P810003FASY	0.148427522	0.077907709	FA
6	P810003FASY	0.366139893	0.295020501	FA
7	P810003FASY	0.24648725	0.294709586	FA
8	P810003FASY	0.08201687	0.241036673	FA
9	P810003FASY	0.025653669	0.082831008	FA
10	P810003FASY	0.038725023	0	FA
11	P810003FASY	0.02237743	0	FA
12	P810003FASY	0.023225964	0	FA
1	P810003PCAB	0.034655873	0	PC
2	P810003PCAB	0.019529549	0	PC
3	P810003PCAB	0.004354696	0	PC
4	P810003PCAB	0.009198101	0.04225387	PC
5	P810003PCAB	0.157794765	0.174494377	PC
6	P810003PCAB	0.317868825	0.229105502	PC
7	P810003PCAB	0.184321055	0.204978486	PC
8	P810003PCAB	0.071502072	0.176467332	PC
9	P810003PCAB	0.044693338	0.143221998	PC
10	P810003PCAB	0.065655996	0.029478435	PC
11	P810003PCAB	0.051538965	0	PC
12	P810003PCAB	0.038886768	0	PC
1	P810103FASY	4.93E-05	0	FA
2	P810103FASY	0.008497909	0	FA
3	P810103FASY	0.002909609	0	FA
4	P810103FASY	0.002001705	0	FA
5	P810103FASY	0.030196161	0	FA
6	P810103FASY	0.322653363	0.344608739	FA
7	P810103FASY	0.333106008	0.327868239	FA
8	P810103FASY	0.209459644	0.273773381	FA
9	P810103FASY	0.024436947	0.05374964	FA
10	P810103FASY	0.033411436	0	FA
11	P810103FASY	0.022880173	0	FA
12	P810103FASY	0.01039775	0	FA
1	P810103PCAB	7.11E-05	0	PC
2	P810103PCAB	0.004359995	0	PC
3	P810103PCAB	0.002060891	0	PC
4	P810103PCAB	0.034730067	0.063420539	PC
5	P810103PCAB	0.14209031	0.13071538	PC
6	P810103PCAB	0.406575907	0.222833681	PC
7	P810103PCAB	0.172328421	0.21185444	PC
8	P810103PCAB	0.146187196	0.172740933	PC
9	P810103PCAB	0.025168856	0.154790499	PC
10	P810103PCAB	0.046581049	0.043644528	PC
11	P810103PCAB	0.01598838	0	PC
12	P810103PCAB	0.003857798	0	PC
1	P811104FREX	9.31E-06	0	FR
2	P811104FREX	0.019919709	0	FR
3	P811104FREX	0	0	FR
4	P811104FREX	0.022068427	0	FR
5	P811104FREX	0.251140333	0	FR
6	P811104FREX	0.459681636	0.349697138	FR
7	P811104FREX	0.059715678	0.177344044	FR
8	P811104FREX	0.050182396	0.122248074	FR
9	P811104FREX	0.049332284	0.175496734	FR
10	P811104FREX	0.078864402	0.175214009	FR
11	P811104FREX	0.009085828	0	FR
12	P811104FREX	0	0	FR
1	T005035QUPE	0	0	QU
2	T005035QUPE	0	0.011466966	QU
3	T005035QUPE	0	0.014532725	QU
4	T005035QUPE	0	0.080119384	QU
5	T005035QUPE	0	0.118139279	QU
6	T005035QUPE	0.418197785	0.212460042	QU
7	T005035QUPE	0.238170174	0.223580327	QU
8	T005035QUPE	0.258362829	0.188604085	QU
9	T005035QUPE	0.024627321	0.104854434	QU
10	T005035QUPE	0.060641891	0.03895731	QU
11	T005035QUPE	0	0.006883564	QU
12	T005035QUPE	0	0.000401884	QU
1	T005037QURO	0	0	QU
2	T005037QURO	0.019200824	0.003097275	QU
3	T005037QURO	4.18E-05	0.011929453	QU
4	T005037QURO	0	0.082979747	QU
5	T005037QURO	0.151524373	0.142945744	QU
6	T005037QURO	0.464299543	0.226344447	QU
7	T005037QURO	0.126578042	0.212149415	QU
8	T005037QURO	0.10519194	0.163365623	QU
9	T005037QURO	0.035201043	0.105202452	QU
10	T005037QURO	0.089381104	0.04278732	QU
11	T005037QURO	0.000280614	0.009198524	QU
12	T005037QURO	0.008300741	0	QU
1	T005038QURO	0	0	QU
2	T005038QURO	0	0	QU
3	T005038QURO	0	0	QU
4	T005038QURO	0	0.056410319	QU
5	T005038QURO	0.131717589	0.112474738	QU
6	T005038QURO	0.454459836	0.212144451	QU
7	T005038QURO	0.192879057	0.211076586	QU
8	T005038QURO	0.072668217	0.244754818	QU
9	T005038QURO	0.046987066	0.14220792	QU
10	T005038QURO	0.055649152	0.020931167	QU
11	T005038QURO	0.044279534	0	QU
12	T005038QURO	0.00135955	0	QU
1	T005039QURO	0	0	QU
2	T005039QURO	0	0	QU
3	T005039QURO	0	0	QU
4	T005039QURO	0	0.043926634	QU
5	T005039QURO	0.1114206	0.075824555	QU
6	T005039QURO	0.499979357	0.20339729	QU
7	T005039QURO	0.223399399	0.19959412	QU
8	T005039QURO	0.116396225	0.260009787	QU
9	T005039QURO	0.01689656	0.19463951	QU
10	T005039QURO	0.031069019	0.022608104	QU
11	T005039QURO	0.000324644	0	QU
12	T005039QURO	0.000514196	0	QU
