# Supplementary material for: Longer growing seasons will not offset growth loss in drought-prone temperate forests of Central-Southeast Europe
Source: Nat Commun. 2025 Oct 29;16:9535. doi: 10.1038/s41467-025-64568-8 (PMC12572185; doi:10.1038/s41467-025-64568-8)
Supplement: Supplementary file 4 — Source Data [file 41467_2025_64568_MOESM4_ESM.zip › SourceData/Supplementary_Fig03.csv]

Month	Genus_group	Variable	Value
1	AB	model	0.000117875
2	AB	model	0.001106788
3	AB	model	0.012716392
4	AB	model	0.206545941
5	AB	model	0.579301012
6	AB	model	0.816449341
7	AB	model	0.777160487
8	AB	model	0.628574672
9	AB	model	0.376498281
10	AB	model	0.140248198
11	AB	model	0.017302475
12	AB	model	0.00011261
1	AC	model	0
2	AC	model	0.000116993
3	AC	model	0.002885629
4	AC	model	0.128086149
5	AC	model	0.64264127
6	AC	model	0.852070022
7	AC	model	0.761908641
8	AC	model	0.626574324
9	AC	model	0.419155943
10	AC	model	0.088451991
11	AC	model	0.004429953
12	AC	model	0
1	AL	model	0
2	AL	model	0
3	AL	model	0.007250686
4	AL	model	0.178753411
5	AL	model	0.632206385
6	AL	model	0.871346479
7	AL	model	0.837654623
8	AL	model	0.666732932
9	AL	model	0.366600316
10	AL	model	0.087959752
11	AL	model	0.006416073
12	AL	model	0.000216834
1	BE	model	0.000362393
2	BE	model	0.000802397
3	BE	model	0.031067592
4	BE	model	0.301334878
5	BE	model	0.708419141
6	BE	model	0.813713195
7	BE	model	0.691071206
8	BE	model	0.579823373
9	BE	model	0.426799813
10	BE	model	0.142765036
11	BE	model	0.015045575
12	BE	model	0.000547397
1	CA	model	0
2	CA	model	0
3	CA	model	0
4	CA	model	0.097421683
5	CA	model	0.430348014
6	CA	model	0.589289268
7	CA	model	0.517922131
8	CA	model	0.425689252
9	CA	model	0.274533171
10	CA	model	0.051794025
11	CA	model	0
12	CA	model	0
1	FA	model	0.000185474
2	FA	model	0.000746457
3	FA	model	0.006836321
4	FA	model	0.140641134
5	FA	model	0.638343177
6	FA	model	0.858783076
7	FA	model	0.744164351
8	FA	model	0.61802812
9	FA	model	0.414566727
10	FA	model	0.093136928
11	FA	model	0.008331092
12	FA	model	0.000252952
1	FR	model	0.001409276
2	FR	model	0.007910476
3	FR	model	0.07231079
4	FR	model	0.38614123
5	FR	model	0.6354333
6	FR	model	0.623636931
7	FR	model	0.509875247
8	FR	model	0.415706813
9	FR	model	0.366087299
10	FR	model	0.183377254
11	FR	model	0.043721878
12	FR	model	0.001066071
1	LA	model	1.63E-05
2	LA	model	0.00026295
3	LA	model	0.005521947
4	LA	model	0.167835455
5	LA	model	0.714486928
6	LA	model	0.866528279
7	LA	model	0.67731159
8	LA	model	0.579795397
9	LA	model	0.439472786
10	LA	model	0.086009601
11	LA	model	0.006152514
12	LA	model	0.000144005
1	PC	model	4.60E-05
2	PC	model	0.000340172
3	PC	model	0.006201413
4	PC	model	0.141089123
5	PC	model	0.564749719
6	PC	model	0.791246358
7	PC	model	0.74770258
8	PC	model	0.616703428
9	PC	model	0.356597654
10	PC	model	0.088663143
11	PC	model	0.005809221
12	PC	model	0.000112025
1	PI	model	0.000541567
2	PI	model	0.002808749
3	PI	model	0.027724962
4	PI	model	0.233240591
5	PI	model	0.577214211
6	PI	model	0.702810857
7	PI	model	0.63457732
8	PI	model	0.529767888
9	PI	model	0.327278171
10	PI	model	0.109589841
11	PI	model	0.014659171
12	PI	model	0.000812637
1	PO	model	0
2	PO	model	0
3	PO	model	0
4	PO	model	0.071042753
5	PO	model	0.535848253
6	PO	model	0.835719659
7	PO	model	0.793878053
8	PO	model	0.628409437
9	PO	model	0.378731098
10	PO	model	0.101361649
11	PO	model	0.002194
12	PO	model	0
1	PS	model	4.69E-05
2	PS	model	0.000844567
3	PS	model	0.012905868
4	PS	model	0.174857984
5	PS	model	0.557233868
6	PS	model	0.653503013
7	PS	model	0.626600061
8	PS	model	0.509606557
9	PS	model	0.32601625
10	PS	model	0.076724297
11	PS	model	0.008612866
12	PS	model	0
1	QU	model	0.000357228
2	QU	model	0.003002828
3	QU	model	0.029191192
4	QU	model	0.241600472
5	QU	model	0.545715643
6	QU	model	0.655047584
7	QU	model	0.603955437
8	QU	model	0.498026827
9	QU	model	0.322131953
10	QU	model	0.110188078
11	QU	model	0.015737403
12	QU	model	0.000355878
1	SO	model	0.001014373
2	SO	model	0.004609014
3	SO	model	0.044411697
4	SO	model	0.314914146
5	SO	model	0.787902834
6	SO	model	0.805470617
7	SO	model	0.572984838
8	SO	model	0.490166385
9	SO	model	0.503208828
10	SO	model	0.189863784
11	SO	model	0.030599568
12	SO	model	0.000715716
1	TI	model	0.000336356
2	TI	model	0.002450698
3	TI	model	0.024996761
4	TI	model	0.346158482
5	TI	model	0.618423598
6	TI	model	0.58230732
7	TI	model	0.389493932
8	TI	model	0.364834792
9	TI	model	0.407536139
10	TI	model	0.192966929
11	TI	model	0.010383249
12	TI	model	0.00023478
0.033333333	AB	ndvi_stan	0.362905491
0.566666667	AB	ndvi_stan	0.307597443
1.066666667	AB	ndvi_stan	0.358361356
1.6	AB	ndvi_stan	0.355389617
2.166666667	AB	ndvi_stan	0.430838385
2.2	AB	ndvi_stan	0.423960628
2.7	AB	ndvi_stan	0.459307126
2.733333333	AB	ndvi_stan	0.51472988
3.2	AB	ndvi_stan	0.535835092
3.233333333	AB	ndvi_stan	0.577507549
3.733333333	AB	ndvi_stan	0.652436534
3.766666667	AB	ndvi_stan	0.688894911
4.266666667	AB	ndvi_stan	0.751149172
4.3	AB	ndvi_stan	0.799995698
4.8	AB	ndvi_stan	0.81903203
4.833333333	AB	ndvi_stan	0.871538491
5.3	AB	ndvi_stan	0.888805723
5.333333333	AB	ndvi_stan	0.902095784
5.833333333	AB	ndvi_stan	0.915042349
5.866666667	AB	ndvi_stan	0.898350261
6.366666667	AB	ndvi_stan	0.897523388
6.4	AB	ndvi_stan	0.910194184
6.9	AB	ndvi_stan	0.909618057
6.933333333	AB	ndvi_stan	0.91532529
7.4	AB	ndvi_stan	0.933997398
7.433333333	AB	ndvi_stan	0.923208887
7.933333333	AB	ndvi_stan	0.93363332
7.966666667	AB	ndvi_stan	0.907188102
8.433333333	AB	ndvi_stan	0.870896582
8.466666667	AB	ndvi_stan	0.880379308
8.966666667	AB	ndvi_stan	0.784372597
9	AB	ndvi_stan	0.824255336
9.5	AB	ndvi_stan	0.694737727
9.533333333	AB	ndvi_stan	0.71987955
10.03333333	AB	ndvi_stan	0.659783017
10.53333333	AB	ndvi_stan	0.565668109
10.56666667	AB	ndvi_stan	0.542796123
11.06666667	AB	ndvi_stan	0.475341619
11.1	AB	ndvi_stan	0.451763122
11.6	AB	ndvi_stan	0.420056583
11.63333333	AB	ndvi_stan	0.357891739
0.033333333	AC	ndvi_stan	0.333871502
0.566666667	AC	ndvi_stan	0.265341036
1.066666667	AC	ndvi_stan	0.271527998
1.6	AC	ndvi_stan	0.270739763
2.166666667	AC	ndvi_stan	0.364362385
2.2	AC	ndvi_stan	0.343774152
2.7	AC	ndvi_stan	0.363098111
2.733333333	AC	ndvi_stan	0.439493703
3.2	AC	ndvi_stan	0.48986519
3.233333333	AC	ndvi_stan	0.512922137
3.733333333	AC	ndvi_stan	0.599535908
3.766666667	AC	ndvi_stan	0.644209924
4.266666667	AC	ndvi_stan	0.747689914
4.3	AC	ndvi_stan	0.778436231
4.8	AC	ndvi_stan	0.853158986
4.833333333	AC	ndvi_stan	0.850282515
5.3	AC	ndvi_stan	0.922767762
5.333333333	AC	ndvi_stan	0.918721795
5.833333333	AC	ndvi_stan	0.93086908
5.866666667	AC	ndvi_stan	0.913235711
6.366666667	AC	ndvi_stan	0.888800889
6.4	AC	ndvi_stan	0.915215432
6.9	AC	ndvi_stan	0.919772008
6.933333333	AC	ndvi_stan	0.918260807
7.4	AC	ndvi_stan	0.943043703
7.433333333	AC	ndvi_stan	0.938646404
7.933333333	AC	ndvi_stan	0.94055356
7.966666667	AC	ndvi_stan	0.904418168
8.433333333	AC	ndvi_stan	0.874931936
8.466666667	AC	ndvi_stan	0.873724079
8.966666667	AC	ndvi_stan	0.701659105
9	AC	ndvi_stan	0.812687304
9.5	AC	ndvi_stan	0.655785067
9.533333333	AC	ndvi_stan	0.668023247
10.03333333	AC	ndvi_stan	0.601372862
10.53333333	AC	ndvi_stan	0.493819684
10.56666667	AC	ndvi_stan	0.503920209
11.06666667	AC	ndvi_stan	0.451732039
11.1	AC	ndvi_stan	0.416760798
11.6	AC	ndvi_stan	0.430577795
11.63333333	AC	ndvi_stan	0.345278603
0.033333333	AL	ndvi_stan	0.331205997
0.566666667	AL	ndvi_stan	0.335910553
1.066666667	AL	ndvi_stan	0.491026026
1.6	AL	ndvi_stan	0.534440332
2.166666667	AL	ndvi_stan	0.5486097
2.2	AL	ndvi_stan	0.601474778
2.7	AL	ndvi_stan	0.741067698
2.733333333	AL	ndvi_stan	0.684331307
3.2	AL	ndvi_stan	0.776985116
3.233333333	AL	ndvi_stan	0.772586768
3.733333333	AL	ndvi_stan	0.831885033
3.766666667	AL	ndvi_stan	0.760360852
4.266666667	AL	ndvi_stan	0.841035176
4.3	AL	ndvi_stan	0.833656369
4.8	AL	ndvi_stan	0.858258726
4.833333333	AL	ndvi_stan	0.805883818
5.3	AL	ndvi_stan	0.942191969
5.333333333	AL	ndvi_stan	0.89650378
5.833333333	AL	ndvi_stan	0.912594889
5.866666667	AL	ndvi_stan	0.880186794
6.366666667	AL	ndvi_stan	0.822343986
6.4	AL	ndvi_stan	0.918427003
6.9	AL	ndvi_stan	0.917291312
6.933333333	AL	ndvi_stan	0.796302075
7.4	AL	ndvi_stan	0.915115225
7.433333333	AL	ndvi_stan	0.913752328
7.933333333	AL	ndvi_stan	0.923905815
7.966666667	AL	ndvi_stan	0.881974173
8.433333333	AL	ndvi_stan	0.900055293
8.466666667	AL	ndvi_stan	0.8599389
8.966666667	AL	ndvi_stan	0.903961765
9	AL	ndvi_stan	0.840739422
9.5	AL	ndvi_stan	0.707122207
9.533333333	AL	ndvi_stan	0.81046033
10.03333333	AL	ndvi_stan	0.813131703
10.53333333	AL	ndvi_stan	0.53397726
10.56666667	AL	ndvi_stan	0.570465086
11.06666667	AL	ndvi_stan	0.504129125
11.1	AL	ndvi_stan	0.630904351
11.6	AL	ndvi_stan	0.506744598
11.63333333	AL	ndvi_stan	0.435312531
0.033333333	BE	ndvi_stan	0.347417418
0.566666667	BE	ndvi_stan	0.29761099
1.066666667	BE	ndvi_stan	0.39620666
1.6	BE	ndvi_stan	0.439534245
2.166666667	BE	ndvi_stan	0.448174455
2.2	BE	ndvi_stan	0.470310171
2.7	BE	ndvi_stan	0.517442189
2.733333333	BE	ndvi_stan	0.528568389
3.2	BE	ndvi_stan	0.576712362
3.233333333	BE	ndvi_stan	0.606422385
3.733333333	BE	ndvi_stan	0.745623048
3.766666667	BE	ndvi_stan	0.778557641
4.266666667	BE	ndvi_stan	0.83869864
4.3	BE	ndvi_stan	0.895171668
4.8	BE	ndvi_stan	0.893992622
4.833333333	BE	ndvi_stan	0.945208034
5.3	BE	ndvi_stan	0.917427027
5.333333333	BE	ndvi_stan	0.925578158
5.833333333	BE	ndvi_stan	0.851941649
5.866666667	BE	ndvi_stan	0.92463202
6.366666667	BE	ndvi_stan	0.847042415
6.4	BE	ndvi_stan	0.956834764
6.9	BE	ndvi_stan	0.92848829
6.933333333	BE	ndvi_stan	0.922819947
7.4	BE	ndvi_stan	0.894729371
7.433333333	BE	ndvi_stan	0.939763119
7.933333333	BE	ndvi_stan	0.930082991
7.966666667	BE	ndvi_stan	0.91066692
8.433333333	BE	ndvi_stan	0.885450424
8.466666667	BE	ndvi_stan	0.873500127
8.966666667	BE	ndvi_stan	0.869587656
9	BE	ndvi_stan	0.828627967
9.5	BE	ndvi_stan	0.59799459
9.533333333	BE	ndvi_stan	0.683450347
10.03333333	BE	ndvi_stan	0.556156361
10.53333333	BE	ndvi_stan	0.475789694
10.56666667	BE	ndvi_stan	0.463992945
11.06666667	BE	ndvi_stan	0.357353227
11.1	BE	ndvi_stan	0.521721582
11.6	BE	ndvi_stan	0.306973454
11.63333333	BE	ndvi_stan	0.274385032
0.033333333	CA	ndvi_stan	0.28412113
0.566666667	CA	ndvi_stan	0.267146569
1.066666667	CA	ndvi_stan	0.324120948
1.6	CA	ndvi_stan	0.320437422
2.166666667	CA	ndvi_stan	0.326294442
2.2	CA	ndvi_stan	0.356952651
2.7	CA	ndvi_stan	0.358537088
2.733333333	CA	ndvi_stan	0.381348248
3.2	CA	ndvi_stan	0.463552159
3.233333333	CA	ndvi_stan	0.499023763
3.733333333	CA	ndvi_stan	0.778312799
3.766666667	CA	ndvi_stan	0.804794982
4.266666667	CA	ndvi_stan	0.92883939
4.3	CA	ndvi_stan	0.937969885
4.8	CA	ndvi_stan	0.904945707
4.833333333	CA	ndvi_stan	0.912868211
5.3	CA	ndvi_stan	0.958740394
5.333333333	CA	ndvi_stan	0.976207035
5.833333333	CA	ndvi_stan	0.952558126
5.866666667	CA	ndvi_stan	0.948915274
6.366666667	CA	ndvi_stan	0.939320824
6.4	CA	ndvi_stan	0.944797685
6.9	CA	ndvi_stan	0.934556414
6.933333333	CA	ndvi_stan	0.930926741
7.4	CA	ndvi_stan	0.94700707
7.433333333	CA	ndvi_stan	0.925504411
7.933333333	CA	ndvi_stan	0.934723911
7.966666667	CA	ndvi_stan	0.885575501
8.433333333	CA	ndvi_stan	0.887068546
8.466666667	CA	ndvi_stan	0.897562882
8.966666667	CA	ndvi_stan	0.767062029
9	CA	ndvi_stan	0.824632958
9.5	CA	ndvi_stan	0.639643884
9.533333333	CA	ndvi_stan	0.641739546
10.03333333	CA	ndvi_stan	0.494351612
10.53333333	CA	ndvi_stan	0.452095374
10.56666667	CA	ndvi_stan	0.432875092
11.06666667	CA	ndvi_stan	0.274681161
11.1	CA	ndvi_stan	0.471481041
11.6	CA	ndvi_stan	0.369557816
11.63333333	CA	ndvi_stan	0.334633623
0.033333333	FA	ndvi_stan	0.295316607
0.566666667	FA	ndvi_stan	0.25658556
1.066666667	FA	ndvi_stan	0.297348441
1.6	FA	ndvi_stan	0.299440383
2.166666667	FA	ndvi_stan	0.364935788
2.2	FA	ndvi_stan	0.363402954
2.7	FA	ndvi_stan	0.404168462
2.733333333	FA	ndvi_stan	0.46065042
3.2	FA	ndvi_stan	0.507374443
3.233333333	FA	ndvi_stan	0.534830831
3.733333333	FA	ndvi_stan	0.657193624
3.766666667	FA	ndvi_stan	0.68044423
4.266666667	FA	ndvi_stan	0.788580014
4.3	FA	ndvi_stan	0.815622328
4.8	FA	ndvi_stan	0.857730352
4.833333333	FA	ndvi_stan	0.878506448
5.3	FA	ndvi_stan	0.90834645
5.333333333	FA	ndvi_stan	0.915934147
5.833333333	FA	ndvi_stan	0.924899516
5.866666667	FA	ndvi_stan	0.915993688
6.366666667	FA	ndvi_stan	0.890631607
6.4	FA	ndvi_stan	0.931249791
6.9	FA	ndvi_stan	0.920181703
6.933333333	FA	ndvi_stan	0.923065607
7.4	FA	ndvi_stan	0.943531792
7.433333333	FA	ndvi_stan	0.933554688
7.933333333	FA	ndvi_stan	0.938943861
7.966666667	FA	ndvi_stan	0.907255516
8.433333333	FA	ndvi_stan	0.881897493
8.466666667	FA	ndvi_stan	0.88492775
8.966666667	FA	ndvi_stan	0.774703929
9	FA	ndvi_stan	0.821046132
9.5	FA	ndvi_stan	0.667862106
9.533333333	FA	ndvi_stan	0.688328044
10.03333333	FA	ndvi_stan	0.619724106
10.53333333	FA	ndvi_stan	0.516863254
10.56666667	FA	ndvi_stan	0.493996137
11.06666667	FA	ndvi_stan	0.411869277
11.1	FA	ndvi_stan	0.404199095
11.6	FA	ndvi_stan	0.351865892
11.63333333	FA	ndvi_stan	0.311589406
0.033333333	FR	ndvi_stan	0.322742891
0.566666667	FR	ndvi_stan	0.262539894
1.066666667	FR	ndvi_stan	0.271554059
1.6	FR	ndvi_stan	0.266853057
2.166666667	FR	ndvi_stan	0.307055034
2.2	FR	ndvi_stan	0.377143865
2.7	FR	ndvi_stan	0.334656803
2.733333333	FR	ndvi_stan	0.419443781
3.2	FR	ndvi_stan	0.45863306
3.233333333	FR	ndvi_stan	0.576051317
3.733333333	FR	ndvi_stan	0.7327733
3.766666667	FR	ndvi_stan	0.791021766
4.266666667	FR	ndvi_stan	0.912777504
4.3	FR	ndvi_stan	0.922875458
4.8	FR	ndvi_stan	0.963934758
4.833333333	FR	ndvi_stan	0.947627953
5.3	FR	ndvi_stan	0.977497999
5.333333333	FR	ndvi_stan	0.947609216
5.833333333	FR	ndvi_stan	0.946469225
5.866666667	FR	ndvi_stan	0.961087925
6.366666667	FR	ndvi_stan	0.931963367
6.4	FR	ndvi_stan	0.955363392
6.9	FR	ndvi_stan	0.955179547
6.933333333	FR	ndvi_stan	0.94130813
7.4	FR	ndvi_stan	0.937503295
7.433333333	FR	ndvi_stan	0.940071338
7.933333333	FR	ndvi_stan	0.919652931
7.966666667	FR	ndvi_stan	0.934406702
8.433333333	FR	ndvi_stan	0.888982993
8.466666667	FR	ndvi_stan	0.911121463
8.966666667	FR	ndvi_stan	0.809770085
9	FR	ndvi_stan	0.842738376
9.5	FR	ndvi_stan	0.606612544
9.533333333	FR	ndvi_stan	0.687430046
10.03333333	FR	ndvi_stan	0.492934017
10.53333333	FR	ndvi_stan	0.376385013
10.56666667	FR	ndvi_stan	0.454327425
11.06666667	FR	ndvi_stan	0.291149921
11.1	FR	ndvi_stan	0.411360804
11.6	FR	ndvi_stan	0.293717976
11.63333333	FR	ndvi_stan	0.312703509
0.033333333	LA	ndvi_stan	0.352416665
0.566666667	LA	ndvi_stan	0.387728918
1.066666667	LA	ndvi_stan	0.300737886
1.6	LA	ndvi_stan	0.338530982
2.166666667	LA	ndvi_stan	0.501882076
2.2	LA	ndvi_stan	0.441599431
2.7	LA	ndvi_stan	0.583563334
2.733333333	LA	ndvi_stan	0.539427456
3.2	LA	ndvi_stan	0.619123586
3.233333333	LA	ndvi_stan	0.61651283
3.733333333	LA	ndvi_stan	0.784465703
3.766666667	LA	ndvi_stan	0.727189814
4.266666667	LA	ndvi_stan	0.859357961
4.3	LA	ndvi_stan	0.843228476
4.8	LA	ndvi_stan	0.890186389
4.833333333	LA	ndvi_stan	0.904843325
5.3	LA	ndvi_stan	0.956765848
5.333333333	LA	ndvi_stan	0.868564002
5.833333333	LA	ndvi_stan	0.865335552
5.866666667	LA	ndvi_stan	0.908395403
6.366666667	LA	ndvi_stan	0.877774787
6.4	LA	ndvi_stan	0.903420311
6.9	LA	ndvi_stan	0.934756247
6.933333333	LA	ndvi_stan	0.900560183
7.4	LA	ndvi_stan	0.944021486
7.433333333	LA	ndvi_stan	0.897069078
7.933333333	LA	ndvi_stan	0.935928283
7.966666667	LA	ndvi_stan	0.884881981
8.433333333	LA	ndvi_stan	0.882500878
8.466666667	LA	ndvi_stan	0.875610539
8.966666667	LA	ndvi_stan	0.851017257
9	LA	ndvi_stan	0.83324923
9.5	LA	ndvi_stan	0.692392082
9.533333333	LA	ndvi_stan	0.760983376
10.03333333	LA	ndvi_stan	0.623206082
10.53333333	LA	ndvi_stan	0.513372404
10.56666667	LA	ndvi_stan	0.525851606
11.06666667	LA	ndvi_stan	0.393836389
11.1	LA	ndvi_stan	0.499261874
11.6	LA	ndvi_stan	0.491157039
11.63333333	LA	ndvi_stan	0.423896871
0.033333333	PC	ndvi_stan	0.307013639
0.566666667	PC	ndvi_stan	0.266830162
1.066666667	PC	ndvi_stan	0.333662671
1.6	PC	ndvi_stan	0.327581519
2.166666667	PC	ndvi_stan	0.367408808
2.2	PC	ndvi_stan	0.38034556
2.7	PC	ndvi_stan	0.420643269
2.733333333	PC	ndvi_stan	0.465705929
3.2	PC	ndvi_stan	0.51651039
3.233333333	PC	ndvi_stan	0.525692933
3.733333333	PC	ndvi_stan	0.644143227
3.766666667	PC	ndvi_stan	0.655289344
4.266666667	PC	ndvi_stan	0.715364523
4.3	PC	ndvi_stan	0.734439334
4.8	PC	ndvi_stan	0.765219976
4.833333333	PC	ndvi_stan	0.791873032
5.3	PC	ndvi_stan	0.834847658
5.333333333	PC	ndvi_stan	0.829259223
5.833333333	PC	ndvi_stan	0.869654787
5.866666667	PC	ndvi_stan	0.850247231
6.366666667	PC	ndvi_stan	0.809096936
6.4	PC	ndvi_stan	0.865063387
6.9	PC	ndvi_stan	0.865003576
6.933333333	PC	ndvi_stan	0.864306851
7.4	PC	ndvi_stan	0.909192073
7.433333333	PC	ndvi_stan	0.885780564
7.933333333	PC	ndvi_stan	0.912097278
7.966666667	PC	ndvi_stan	0.863046763
8.433333333	PC	ndvi_stan	0.862448481
8.466666667	PC	ndvi_stan	0.859663688
8.966666667	PC	ndvi_stan	0.808002393
9	PC	ndvi_stan	0.836923285
9.5	PC	ndvi_stan	0.771476771
9.533333333	PC	ndvi_stan	0.771014329
10.03333333	PC	ndvi_stan	0.702124283
10.53333333	PC	ndvi_stan	0.596691537
10.56666667	PC	ndvi_stan	0.533689486
11.06666667	PC	ndvi_stan	0.435247545
11.1	PC	ndvi_stan	0.426799974
11.6	PC	ndvi_stan	0.394144985
11.63333333	PC	ndvi_stan	0.325126402
0.033333333	PI	ndvi_stan	0.364755474
0.566666667	PI	ndvi_stan	0.368274107
1.066666667	PI	ndvi_stan	0.461755841
1.6	PI	ndvi_stan	0.481684427
2.166666667	PI	ndvi_stan	0.545546707
2.2	PI	ndvi_stan	0.550167685
2.7	PI	ndvi_stan	0.574337829
2.733333333	PI	ndvi_stan	0.609594571
3.2	PI	ndvi_stan	0.637008656
3.233333333	PI	ndvi_stan	0.672860416
3.733333333	PI	ndvi_stan	0.744492271
3.766666667	PI	ndvi_stan	0.755128524
4.266666667	PI	ndvi_stan	0.84165268
4.3	PI	ndvi_stan	0.848958939
4.8	PI	ndvi_stan	0.882906046
4.833333333	PI	ndvi_stan	0.883494368
5.3	PI	ndvi_stan	0.904578909
5.333333333	PI	ndvi_stan	0.887434213
5.833333333	PI	ndvi_stan	0.87115089
5.866666667	PI	ndvi_stan	0.891960695
6.366666667	PI	ndvi_stan	0.826044952
6.4	PI	ndvi_stan	0.893881071
6.9	PI	ndvi_stan	0.873537293
6.933333333	PI	ndvi_stan	0.86592079
7.4	PI	ndvi_stan	0.874279832
7.433333333	PI	ndvi_stan	0.876217796
7.933333333	PI	ndvi_stan	0.886660159
7.966666667	PI	ndvi_stan	0.872452923
8.433333333	PI	ndvi_stan	0.847184971
8.466666667	PI	ndvi_stan	0.841026106
8.966666667	PI	ndvi_stan	0.792171499
9	PI	ndvi_stan	0.802861045
9.5	PI	ndvi_stan	0.680215226
9.533333333	PI	ndvi_stan	0.746624524
10.03333333	PI	ndvi_stan	0.688421773
10.53333333	PI	ndvi_stan	0.55944559
10.56666667	PI	ndvi_stan	0.577085551
11.06666667	PI	ndvi_stan	0.360232515
11.1	PI	ndvi_stan	0.567078703
11.6	PI	ndvi_stan	0.507835299
11.63333333	PI	ndvi_stan	0.395133906
0.033333333	PO	ndvi_stan	0.445533054
0.566666667	PO	ndvi_stan	0.287599614
1.066666667	PO	ndvi_stan	0.378146199
1.6	PO	ndvi_stan	0.422642855
2.166666667	PO	ndvi_stan	0.439093205
2.2	PO	ndvi_stan	0.40320571
2.7	PO	ndvi_stan	0.479549819
2.733333333	PO	ndvi_stan	0.467350157
3.2	PO	ndvi_stan	0.540162979
3.233333333	PO	ndvi_stan	0.513093067
3.733333333	PO	ndvi_stan	0.62207045
3.766666667	PO	ndvi_stan	0.703344339
4.266666667	PO	ndvi_stan	0.579417077
4.3	PO	ndvi_stan	0.82963177
4.8	PO	ndvi_stan	0.759153403
4.833333333	PO	ndvi_stan	0.927088684
5.3	PO	ndvi_stan	0.808387992
5.333333333	PO	ndvi_stan	0.90145104
5.833333333	PO	ndvi_stan	0.949785455
5.866666667	PO	ndvi_stan	0.955055541
6.366666667	PO	ndvi_stan	0.94770549
6.4	PO	ndvi_stan	0.957254717
6.9	PO	ndvi_stan	0.980358945
6.933333333	PO	ndvi_stan	0.892666194
7.4	PO	ndvi_stan	0.95624535
7.433333333	PO	ndvi_stan	0.917084264
7.933333333	PO	ndvi_stan	0.910575172
7.966666667	PO	ndvi_stan	0.943340707
8.433333333	PO	ndvi_stan	0.793680417
8.466666667	PO	ndvi_stan	0.914898524
8.966666667	PO	ndvi_stan	0.840861057
9	PO	ndvi_stan	0.84091303
9.5	PO	ndvi_stan	0.586156237
9.533333333	PO	ndvi_stan	0.667355188
10.03333333	PO	ndvi_stan	0.603119268
10.53333333	PO	ndvi_stan	0.708088199
10.56666667	PO	ndvi_stan	0.542585547
11.06666667	PO	ndvi_stan	0.490893421
11.1	PO	ndvi_stan	0.47366666
11.6	PO	ndvi_stan	0.243250222
11.63333333	PO	ndvi_stan	0.259909052
0.033333333	PS	ndvi_stan	0.336137544
0.566666667	PS	ndvi_stan	0.38359106
1.066666667	PS	ndvi_stan	0.437109767
1.6	PS	ndvi_stan	0.458226051
2.166666667	PS	ndvi_stan	0.49816145
2.2	PS	ndvi_stan	0.564541646
2.7	PS	ndvi_stan	0.603902182
2.733333333	PS	ndvi_stan	0.600997854
3.2	PS	ndvi_stan	0.62526462
3.233333333	PS	ndvi_stan	0.673172924
3.733333333	PS	ndvi_stan	0.768753146
3.766666667	PS	ndvi_stan	0.779717927
4.266666667	PS	ndvi_stan	0.875155835
4.3	PS	ndvi_stan	0.858766982
4.8	PS	ndvi_stan	0.849254367
4.833333333	PS	ndvi_stan	0.885798963
5.3	PS	ndvi_stan	0.895240136
5.333333333	PS	ndvi_stan	0.900948277
5.833333333	PS	ndvi_stan	0.870081274
5.866666667	PS	ndvi_stan	0.901449707
6.366666667	PS	ndvi_stan	0.821420256
6.4	PS	ndvi_stan	0.907846781
6.9	PS	ndvi_stan	0.877024468
6.933333333	PS	ndvi_stan	0.870308065
7.4	PS	ndvi_stan	0.899095638
7.433333333	PS	ndvi_stan	0.889699168
7.933333333	PS	ndvi_stan	0.903997659
7.966666667	PS	ndvi_stan	0.882094616
8.433333333	PS	ndvi_stan	0.855126296
8.466666667	PS	ndvi_stan	0.875959934
8.966666667	PS	ndvi_stan	0.845530633
9	PS	ndvi_stan	0.846309195
9.5	PS	ndvi_stan	0.699839952
9.533333333	PS	ndvi_stan	0.762895167
10.03333333	PS	ndvi_stan	0.626428095
10.53333333	PS	ndvi_stan	0.470853618
10.56666667	PS	ndvi_stan	0.488616747
11.06666667	PS	ndvi_stan	0.400144077
11.1	PS	ndvi_stan	0.527819386
11.6	PS	ndvi_stan	0.548766402
11.63333333	PS	ndvi_stan	0.432714948
0.033333333	QU	ndvi_stan	0.280891259
0.566666667	QU	ndvi_stan	0.273106264
1.066666667	QU	ndvi_stan	0.308721912
1.6	QU	ndvi_stan	0.300615114
2.166666667	QU	ndvi_stan	0.352227637
2.2	QU	ndvi_stan	0.379660749
2.7	QU	ndvi_stan	0.392843279
2.733333333	QU	ndvi_stan	0.432287218
3.2	QU	ndvi_stan	0.509309624
3.233333333	QU	ndvi_stan	0.576850474
3.733333333	QU	ndvi_stan	0.768872104
3.766666667	QU	ndvi_stan	0.774942869
4.266666667	QU	ndvi_stan	0.901837296
4.3	QU	ndvi_stan	0.903284889
4.8	QU	ndvi_stan	0.933321151
4.833333333	QU	ndvi_stan	0.932586304
5.3	QU	ndvi_stan	0.942421709
5.333333333	QU	ndvi_stan	0.924346051
5.833333333	QU	ndvi_stan	0.904179775
5.866666667	QU	ndvi_stan	0.910157914
6.366666667	QU	ndvi_stan	0.857933059
6.4	QU	ndvi_stan	0.896819662
6.9	QU	ndvi_stan	0.895251495
6.933333333	QU	ndvi_stan	0.873102169
7.4	QU	ndvi_stan	0.870189682
7.433333333	QU	ndvi_stan	0.871793153
7.933333333	QU	ndvi_stan	0.873253668
7.966666667	QU	ndvi_stan	0.857924499
8.433333333	QU	ndvi_stan	0.831371239
8.466666667	QU	ndvi_stan	0.854717806
8.966666667	QU	ndvi_stan	0.772274573
9	QU	ndvi_stan	0.800702669
9.5	QU	ndvi_stan	0.618723177
9.533333333	QU	ndvi_stan	0.666615725
10.03333333	QU	ndvi_stan	0.525990304
10.53333333	QU	ndvi_stan	0.422086605
10.56666667	QU	ndvi_stan	0.444305122
11.06666667	QU	ndvi_stan	0.292793948
11.1	QU	ndvi_stan	0.441094789
11.6	QU	ndvi_stan	0.37620518
11.63333333	QU	ndvi_stan	0.32892284
0.033333333	SO	ndvi_stan	0.392973748
0.566666667	SO	ndvi_stan	0.243713127
1.066666667	SO	ndvi_stan	0.274000857
1.6	SO	ndvi_stan	0.280011556
2.166666667	SO	ndvi_stan	0.254711572
2.2	SO	ndvi_stan	0.369602758
2.7	SO	ndvi_stan	0.363962847
2.733333333	SO	ndvi_stan	0.426889762
3.2	SO	ndvi_stan	0.400873637
3.233333333	SO	ndvi_stan	0.558058683
3.733333333	SO	ndvi_stan	0.666914952
3.766666667	SO	ndvi_stan	0.804083457
4.266666667	SO	ndvi_stan	0.91277871
4.3	SO	ndvi_stan	0.92106735
4.8	SO	ndvi_stan	0.940340022
4.833333333	SO	ndvi_stan	0.933727839
5.3	SO	ndvi_stan	0.96877412
5.333333333	SO	ndvi_stan	0.948760908
5.833333333	SO	ndvi_stan	0.968819513
5.866666667	SO	ndvi_stan	0.97401303
6.366666667	SO	ndvi_stan	0.965812758
6.4	SO	ndvi_stan	0.958724455
6.9	SO	ndvi_stan	0.931526585
6.933333333	SO	ndvi_stan	0.939537302
7.4	SO	ndvi_stan	0.927727145
7.433333333	SO	ndvi_stan	0.952764738
7.933333333	SO	ndvi_stan	0.914556131
7.966666667	SO	ndvi_stan	0.930098788
8.433333333	SO	ndvi_stan	0.882167096
8.466666667	SO	ndvi_stan	0.904451868
8.966666667	SO	ndvi_stan	0.827605123
9	SO	ndvi_stan	0.840098843
9.5	SO	ndvi_stan	0.591908092
9.533333333	SO	ndvi_stan	0.709460344
10.03333333	SO	ndvi_stan	0.515250659
10.53333333	SO	ndvi_stan	0.402652585
10.56666667	SO	ndvi_stan	0.514738728
11.06666667	SO	ndvi_stan	0.328300703
11.1	SO	ndvi_stan	0.436901508
11.6	SO	ndvi_stan	0.231614978
11.63333333	SO	ndvi_stan	0.331991641
0.033333333	TI	ndvi_stan	0.265279021
0.566666667	TI	ndvi_stan	0.298592573
1.066666667	TI	ndvi_stan	0.313162579
1.6	TI	ndvi_stan	0.301664169
2.166666667	TI	ndvi_stan	0.307528975
2.2	TI	ndvi_stan	0.33753329
2.7	TI	ndvi_stan	0.311142308
2.733333333	TI	ndvi_stan	0.345797094
3.2	TI	ndvi_stan	0.442792915
3.233333333	TI	ndvi_stan	0.47389346
3.733333333	TI	ndvi_stan	0.78051088
3.766666667	TI	ndvi_stan	0.811576172
4.266666667	TI	ndvi_stan	0.953986253
4.3	TI	ndvi_stan	0.936444
4.8	TI	ndvi_stan	0.913145383
4.833333333	TI	ndvi_stan	0.91718286
5.3	TI	ndvi_stan	0.981275884
5.333333333	TI	ndvi_stan	0.97694008
5.833333333	TI	ndvi_stan	0.948162043
5.866666667	TI	ndvi_stan	0.955069307
6.366666667	TI	ndvi_stan	0.923021038
6.4	TI	ndvi_stan	0.94586425
6.9	TI	ndvi_stan	0.968282562
6.933333333	TI	ndvi_stan	0.920720241
7.4	TI	ndvi_stan	0.945147527
7.433333333	TI	ndvi_stan	0.915994523
7.933333333	TI	ndvi_stan	0.931286058
7.966666667	TI	ndvi_stan	0.876360117
8.433333333	TI	ndvi_stan	0.881639004
8.466666667	TI	ndvi_stan	0.897617176
8.966666667	TI	ndvi_stan	0.767201171
9	TI	ndvi_stan	0.82449624
9.5	TI	ndvi_stan	0.626904648
9.533333333	TI	ndvi_stan	0.620268191
10.03333333	TI	ndvi_stan	0.463366881
10.53333333	TI	ndvi_stan	0.448725328
10.56666667	TI	ndvi_stan	0.387975549
11.06666667	TI	ndvi_stan	0.206901458
11.1	TI	ndvi_stan	0.441764667
11.6	TI	ndvi_stan	0.347464661
11.63333333	TI	ndvi_stan	0.355621699
