# Supplementary material for: Longer growing seasons will not offset growth loss in drought-prone temperate forests of Central-Southeast Europe
Source: Nat Commun. 2025 Oct 29;16:9535. doi: 10.1038/s41467-025-64568-8 (PMC12572185; doi:10.1038/s41467-025-64568-8)
Supplement: Supplementary file 4 — Source Data [file 41467_2025_64568_MOESM4_ESM.zip › SourceData/Supplementary_Fig04.csv]

Significance	Variable	Number_of_sites
Non-significant	Int_p	1206
p<0.01	Int_p	570
p<0.05	Int_p	237
Non-significant	Slope_p	1699
p<0.01	Slope_p	132
p<0.05	Slope_p	182
Non-significant	R2_p	1192
p<0.01	R2_p	467
p<0.05	R2_p	354
