# Supplementary material for: Longer growing seasons will not offset growth loss in drought-prone temperate forests of Central-Southeast Europe
Source: Nat Commun. 2025 Oct 29;16:9535. doi: 10.1038/s41467-025-64568-8 (PMC12572185; doi:10.1038/s41467-025-64568-8)
Supplement: Supplementary file 4 — Source Data [file 41467_2025_64568_MOESM4_ESM.zip › SourceData/Supplementary_Fig07.csv]

Period	SSP	Extreme	Direction	Sig	CWB_step	Site_number
2020-2039	ssp26	cool	Dec	Nesig	-160 mm - 200 mm	41
2040-2059	ssp26	cool	Dec	Nesig	-160 mm - 200 mm	30
2060-2079	ssp26	cool	Dec	Nesig	-160 mm - 200 mm	23
2080-2099	ssp26	cool	Dec	Nesig	-160 mm - 200 mm	15
2020-2039	ssp85	cool	Dec	Nesig	-160 mm - 200 mm	34
2040-2059	ssp85	cool	Dec	Nesig	-160 mm - 200 mm	29
2060-2079	ssp85	cool	Dec	Nesig	-160 mm - 200 mm	26
2080-2099	ssp85	cool	Dec	Nesig	-160 mm - 200 mm	25
2020-2039	ssp26	dry	Dec	Nesig	-160 mm - 200 mm	12
2040-2059	ssp26	dry	Dec	Nesig	-160 mm - 200 mm	4
2060-2079	ssp26	dry	Dec	Nesig	-160 mm - 200 mm	7
2080-2099	ssp26	dry	Dec	Nesig	-160 mm - 200 mm	6
2020-2039	ssp85	dry	Dec	Nesig	-160 mm - 200 mm	6
2040-2059	ssp85	dry	Dec	Nesig	-160 mm - 200 mm	3
2060-2079	ssp85	dry	Dec	Nesig	-160 mm - 200 mm	5
2080-2099	ssp85	dry	Dec	Nesig	-160 mm - 200 mm	4
2020-2039	ssp26	mean	Dec	Nesig	-160 mm - 200 mm	41
2040-2059	ssp26	mean	Dec	Nesig	-160 mm - 200 mm	54
2060-2079	ssp26	mean	Dec	Nesig	-160 mm - 200 mm	44
2080-2099	ssp26	mean	Dec	Nesig	-160 mm - 200 mm	46
2020-2039	ssp85	mean	Dec	Nesig	-160 mm - 200 mm	48
2040-2059	ssp85	mean	Dec	Nesig	-160 mm - 200 mm	45
2060-2079	ssp85	mean	Dec	Nesig	-160 mm - 200 mm	28
2080-2099	ssp85	mean	Dec	Nesig	-160 mm - 200 mm	17
2020-2039	ssp26	cool	Inc	Nesig	-160 mm - 200 mm	63
2040-2059	ssp26	cool	Inc	Nesig	-160 mm - 200 mm	42
2060-2079	ssp26	cool	Inc	Nesig	-160 mm - 200 mm	30
2080-2099	ssp26	cool	Inc	Nesig	-160 mm - 200 mm	42
2020-2039	ssp85	cool	Inc	Nesig	-160 mm - 200 mm	61
2040-2059	ssp85	cool	Inc	Nesig	-160 mm - 200 mm	33
2060-2079	ssp85	cool	Inc	Nesig	-160 mm - 200 mm	30
2080-2099	ssp85	cool	Inc	Nesig	-160 mm - 200 mm	21
2020-2039	ssp26	dry	Inc	Nesig	-160 mm - 200 mm	6
2040-2059	ssp26	dry	Inc	Nesig	-160 mm - 200 mm	6
2060-2079	ssp26	dry	Inc	Nesig	-160 mm - 200 mm	7
2080-2099	ssp26	dry	Inc	Nesig	-160 mm - 200 mm	10
2020-2039	ssp85	dry	Inc	Nesig	-160 mm - 200 mm	10
2040-2059	ssp85	dry	Inc	Nesig	-160 mm - 200 mm	6
2020-2039	ssp26	mean	Inc	Nesig	-160 mm - 200 mm	56
2040-2059	ssp26	mean	Inc	Nesig	-160 mm - 200 mm	60
2060-2079	ssp26	mean	Inc	Nesig	-160 mm - 200 mm	53
2080-2099	ssp26	mean	Inc	Nesig	-160 mm - 200 mm	55
2020-2039	ssp85	mean	Inc	Nesig	-160 mm - 200 mm	59
2040-2059	ssp85	mean	Inc	Nesig	-160 mm - 200 mm	40
2060-2079	ssp85	mean	Inc	Nesig	-160 mm - 200 mm	34
2080-2099	ssp85	mean	Inc	Nesig	-160 mm - 200 mm	10
2020-2039	ssp26	cool	Dec	Sig	-160 mm - 200 mm	59
2040-2059	ssp26	cool	Dec	Sig	-160 mm - 200 mm	33
2060-2079	ssp26	cool	Dec	Sig	-160 mm - 200 mm	22
2080-2099	ssp26	cool	Dec	Sig	-160 mm - 200 mm	21
2020-2039	ssp85	cool	Dec	Sig	-160 mm - 200 mm	39
2040-2059	ssp85	cool	Dec	Sig	-160 mm - 200 mm	71
2060-2079	ssp85	cool	Dec	Sig	-160 mm - 200 mm	225
2080-2099	ssp85	cool	Dec	Sig	-160 mm - 200 mm	340
2020-2039	ssp26	dry	Dec	Sig	-160 mm - 200 mm	529
2040-2059	ssp26	dry	Dec	Sig	-160 mm - 200 mm	570
2060-2079	ssp26	dry	Dec	Sig	-160 mm - 200 mm	569
2080-2099	ssp26	dry	Dec	Sig	-160 mm - 200 mm	561
2020-2039	ssp85	dry	Dec	Sig	-160 mm - 200 mm	559
2040-2059	ssp85	dry	Dec	Sig	-160 mm - 200 mm	598
2060-2079	ssp85	dry	Dec	Sig	-160 mm - 200 mm	623
2080-2099	ssp85	dry	Dec	Sig	-160 mm - 200 mm	635
2020-2039	ssp26	mean	Dec	Sig	-160 mm - 200 mm	38
2040-2059	ssp26	mean	Dec	Sig	-160 mm - 200 mm	121
2060-2079	ssp26	mean	Dec	Sig	-160 mm - 200 mm	140
2080-2099	ssp26	mean	Dec	Sig	-160 mm - 200 mm	99
2020-2039	ssp85	mean	Dec	Sig	-160 mm - 200 mm	103
2040-2059	ssp85	mean	Dec	Sig	-160 mm - 200 mm	312
2060-2079	ssp85	mean	Dec	Sig	-160 mm - 200 mm	438
2080-2099	ssp85	mean	Dec	Sig	-160 mm - 200 mm	539
2020-2039	ssp26	cool	Inc	Sig	-160 mm - 200 mm	497
2040-2059	ssp26	cool	Inc	Sig	-160 mm - 200 mm	555
2060-2079	ssp26	cool	Inc	Sig	-160 mm - 200 mm	585
2080-2099	ssp26	cool	Inc	Sig	-160 mm - 200 mm	582
2020-2039	ssp85	cool	Inc	Sig	-160 mm - 200 mm	526
2040-2059	ssp85	cool	Inc	Sig	-160 mm - 200 mm	527
2060-2079	ssp85	cool	Inc	Sig	-160 mm - 200 mm	379
2080-2099	ssp85	cool	Inc	Sig	-160 mm - 200 mm	274
2020-2039	ssp26	dry	Inc	Sig	-160 mm - 200 mm	113
2040-2059	ssp26	dry	Inc	Sig	-160 mm - 200 mm	80
2060-2079	ssp26	dry	Inc	Sig	-160 mm - 200 mm	77
2080-2099	ssp26	dry	Inc	Sig	-160 mm - 200 mm	83
2020-2039	ssp85	dry	Inc	Sig	-160 mm - 200 mm	85
2040-2059	ssp85	dry	Inc	Sig	-160 mm - 200 mm	53
2060-2079	ssp85	dry	Inc	Sig	-160 mm - 200 mm	32
2080-2099	ssp85	dry	Inc	Sig	-160 mm - 200 mm	21
2020-2039	ssp26	mean	Inc	Sig	-160 mm - 200 mm	525
2040-2059	ssp26	mean	Inc	Sig	-160 mm - 200 mm	425
2060-2079	ssp26	mean	Inc	Sig	-160 mm - 200 mm	423
2080-2099	ssp26	mean	Inc	Sig	-160 mm - 200 mm	460
2020-2039	ssp85	mean	Inc	Sig	-160 mm - 200 mm	450
2040-2059	ssp85	mean	Inc	Sig	-160 mm - 200 mm	263
2060-2079	ssp85	mean	Inc	Sig	-160 mm - 200 mm	160
2080-2099	ssp85	mean	Inc	Sig	-160 mm - 200 mm	94
2020-2039	ssp26	cool	Dec	Nesig	200 mm - 700 mm	169
2040-2059	ssp26	cool	Dec	Nesig	200 mm - 700 mm	123
2060-2079	ssp26	cool	Dec	Nesig	200 mm - 700 mm	84
2080-2099	ssp26	cool	Dec	Nesig	200 mm - 700 mm	83
2020-2039	ssp85	cool	Dec	Nesig	200 mm - 700 mm	158
2040-2059	ssp85	cool	Dec	Nesig	200 mm - 700 mm	67
2060-2079	ssp85	cool	Dec	Nesig	200 mm - 700 mm	44
2080-2099	ssp85	cool	Dec	Nesig	200 mm - 700 mm	30
2020-2039	ssp26	dry	Dec	Nesig	200 mm - 700 mm	39
2040-2059	ssp26	dry	Dec	Nesig	200 mm - 700 mm	39
2060-2079	ssp26	dry	Dec	Nesig	200 mm - 700 mm	41
2080-2099	ssp26	dry	Dec	Nesig	200 mm - 700 mm	39
2020-2039	ssp85	dry	Dec	Nesig	200 mm - 700 mm	35
2040-2059	ssp85	dry	Dec	Nesig	200 mm - 700 mm	28
2060-2079	ssp85	dry	Dec	Nesig	200 mm - 700 mm	7
2080-2099	ssp85	dry	Dec	Nesig	200 mm - 700 mm	9
2020-2039	ssp26	mean	Dec	Nesig	200 mm - 700 mm	40
2040-2059	ssp26	mean	Dec	Nesig	200 mm - 700 mm	63
2060-2079	ssp26	mean	Dec	Nesig	200 mm - 700 mm	65
2080-2099	ssp26	mean	Dec	Nesig	200 mm - 700 mm	58
2020-2039	ssp85	mean	Dec	Nesig	200 mm - 700 mm	81
2040-2059	ssp85	mean	Dec	Nesig	200 mm - 700 mm	38
2060-2079	ssp85	mean	Dec	Nesig	200 mm - 700 mm	28
2080-2099	ssp85	mean	Dec	Nesig	200 mm - 700 mm	17
2020-2039	ssp26	cool	Inc	Nesig	200 mm - 700 mm	212
2040-2059	ssp26	cool	Inc	Nesig	200 mm - 700 mm	186
2060-2079	ssp26	cool	Inc	Nesig	200 mm - 700 mm	148
2080-2099	ssp26	cool	Inc	Nesig	200 mm - 700 mm	172
2020-2039	ssp85	cool	Inc	Nesig	200 mm - 700 mm	192
2040-2059	ssp85	cool	Inc	Nesig	200 mm - 700 mm	70
2060-2079	ssp85	cool	Inc	Nesig	200 mm - 700 mm	43
2080-2099	ssp85	cool	Inc	Nesig	200 mm - 700 mm	29
2020-2039	ssp26	dry	Inc	Nesig	200 mm - 700 mm	40
2040-2059	ssp26	dry	Inc	Nesig	200 mm - 700 mm	41
2060-2079	ssp26	dry	Inc	Nesig	200 mm - 700 mm	39
2080-2099	ssp26	dry	Inc	Nesig	200 mm - 700 mm	44
2020-2039	ssp85	dry	Inc	Nesig	200 mm - 700 mm	39
2040-2059	ssp85	dry	Inc	Nesig	200 mm - 700 mm	39
2060-2079	ssp85	dry	Inc	Nesig	200 mm - 700 mm	15
2080-2099	ssp85	dry	Inc	Nesig	200 mm - 700 mm	11
2020-2039	ssp26	mean	Inc	Nesig	200 mm - 700 mm	74
2040-2059	ssp26	mean	Inc	Nesig	200 mm - 700 mm	65
2060-2079	ssp26	mean	Inc	Nesig	200 mm - 700 mm	55
2080-2099	ssp26	mean	Inc	Nesig	200 mm - 700 mm	82
2020-2039	ssp85	mean	Inc	Nesig	200 mm - 700 mm	68
2040-2059	ssp85	mean	Inc	Nesig	200 mm - 700 mm	47
2060-2079	ssp85	mean	Inc	Nesig	200 mm - 700 mm	27
2080-2099	ssp85	mean	Inc	Nesig	200 mm - 700 mm	18
2020-2039	ssp26	cool	Dec	Sig	200 mm - 700 mm	266
2040-2059	ssp26	cool	Dec	Sig	200 mm - 700 mm	169
2060-2079	ssp26	cool	Dec	Sig	200 mm - 700 mm	107
2080-2099	ssp26	cool	Dec	Sig	200 mm - 700 mm	107
2020-2039	ssp85	cool	Dec	Sig	200 mm - 700 mm	220
2040-2059	ssp85	cool	Dec	Sig	200 mm - 700 mm	200
2060-2079	ssp85	cool	Dec	Sig	200 mm - 700 mm	343
2080-2099	ssp85	cool	Dec	Sig	200 mm - 700 mm	484
2020-2039	ssp26	dry	Dec	Sig	200 mm - 700 mm	415
2040-2059	ssp26	dry	Dec	Sig	200 mm - 700 mm	531
2060-2079	ssp26	dry	Dec	Sig	200 mm - 700 mm	509
2080-2099	ssp26	dry	Dec	Sig	200 mm - 700 mm	490
2020-2039	ssp85	dry	Dec	Sig	200 mm - 700 mm	505
2040-2059	ssp85	dry	Dec	Sig	200 mm - 700 mm	675
2060-2079	ssp85	dry	Dec	Sig	200 mm - 700 mm	795
2080-2099	ssp85	dry	Dec	Sig	200 mm - 700 mm	863
2020-2039	ssp26	mean	Dec	Sig	200 mm - 700 mm	114
2040-2059	ssp26	mean	Dec	Sig	200 mm - 700 mm	223
2060-2079	ssp26	mean	Dec	Sig	200 mm - 700 mm	226
2080-2099	ssp26	mean	Dec	Sig	200 mm - 700 mm	186
2020-2039	ssp85	mean	Dec	Sig	200 mm - 700 mm	175
2040-2059	ssp85	mean	Dec	Sig	200 mm - 700 mm	400
2060-2079	ssp85	mean	Dec	Sig	200 mm - 700 mm	545
2080-2099	ssp85	mean	Dec	Sig	200 mm - 700 mm	649
2020-2039	ssp26	cool	Inc	Sig	200 mm - 700 mm	425
2040-2059	ssp26	cool	Inc	Sig	200 mm - 700 mm	594
2060-2079	ssp26	cool	Inc	Sig	200 mm - 700 mm	733
2080-2099	ssp26	cool	Inc	Sig	200 mm - 700 mm	710
2020-2039	ssp85	cool	Inc	Sig	200 mm - 700 mm	502
2040-2059	ssp85	cool	Inc	Sig	200 mm - 700 mm	735
2060-2079	ssp85	cool	Inc	Sig	200 mm - 700 mm	642
2080-2099	ssp85	cool	Inc	Sig	200 mm - 700 mm	529
2020-2039	ssp26	dry	Inc	Sig	200 mm - 700 mm	578
2040-2059	ssp26	dry	Inc	Sig	200 mm - 700 mm	461
2060-2079	ssp26	dry	Inc	Sig	200 mm - 700 mm	483
2080-2099	ssp26	dry	Inc	Sig	200 mm - 700 mm	499
2020-2039	ssp85	dry	Inc	Sig	200 mm - 700 mm	493
2040-2059	ssp85	dry	Inc	Sig	200 mm - 700 mm	330
2060-2079	ssp85	dry	Inc	Sig	200 mm - 700 mm	255
2080-2099	ssp85	dry	Inc	Sig	200 mm - 700 mm	189
2020-2039	ssp26	mean	Inc	Sig	200 mm - 700 mm	844
2040-2059	ssp26	mean	Inc	Sig	200 mm - 700 mm	721
2060-2079	ssp26	mean	Inc	Sig	200 mm - 700 mm	726
2080-2099	ssp26	mean	Inc	Sig	200 mm - 700 mm	746
2020-2039	ssp85	mean	Inc	Sig	200 mm - 700 mm	748
2040-2059	ssp85	mean	Inc	Sig	200 mm - 700 mm	587
2060-2079	ssp85	mean	Inc	Sig	200 mm - 700 mm	472
2080-2099	ssp85	mean	Inc	Sig	200 mm - 700 mm	388
2020-2039	ssp26	cool	Dec	Nesig	700 mm - 1230 mm	114
2040-2059	ssp26	cool	Dec	Nesig	700 mm - 1230 mm	38
2060-2079	ssp26	cool	Dec	Nesig	700 mm - 1230 mm	31
2080-2099	ssp26	cool	Dec	Nesig	700 mm - 1230 mm	42
2020-2039	ssp85	cool	Dec	Nesig	700 mm - 1230 mm	104
2040-2059	ssp85	cool	Dec	Nesig	700 mm - 1230 mm	18
2060-2079	ssp85	cool	Dec	Nesig	700 mm - 1230 mm	3
2080-2099	ssp85	cool	Dec	Nesig	700 mm - 1230 mm	6
2020-2039	ssp26	dry	Dec	Nesig	700 mm - 1230 mm	10
2040-2059	ssp26	dry	Dec	Nesig	700 mm - 1230 mm	11
2060-2079	ssp26	dry	Dec	Nesig	700 mm - 1230 mm	8
2080-2099	ssp26	dry	Dec	Nesig	700 mm - 1230 mm	11
2020-2039	ssp85	dry	Dec	Nesig	700 mm - 1230 mm	10
2040-2059	ssp85	dry	Dec	Nesig	700 mm - 1230 mm	1
2060-2079	ssp85	dry	Dec	Nesig	700 mm - 1230 mm	4
2080-2099	ssp85	dry	Dec	Nesig	700 mm - 1230 mm	4
2020-2039	ssp26	mean	Dec	Nesig	700 mm - 1230 mm	10
2040-2059	ssp26	mean	Dec	Nesig	700 mm - 1230 mm	6
2060-2079	ssp26	mean	Dec	Nesig	700 mm - 1230 mm	7
2080-2099	ssp26	mean	Dec	Nesig	700 mm - 1230 mm	4
2020-2039	ssp85	mean	Dec	Nesig	700 mm - 1230 mm	5
2040-2059	ssp85	mean	Dec	Nesig	700 mm - 1230 mm	3
2060-2079	ssp85	mean	Dec	Nesig	700 mm - 1230 mm	6
2080-2099	ssp85	mean	Dec	Nesig	700 mm - 1230 mm	2
2020-2039	ssp26	cool	Inc	Nesig	700 mm - 1230 mm	40
2040-2059	ssp26	cool	Inc	Nesig	700 mm - 1230 mm	129
2060-2079	ssp26	cool	Inc	Nesig	700 mm - 1230 mm	126
2080-2099	ssp26	cool	Inc	Nesig	700 mm - 1230 mm	126
2020-2039	ssp85	cool	Inc	Nesig	700 mm - 1230 mm	70
2040-2059	ssp85	cool	Inc	Nesig	700 mm - 1230 mm	17
2060-2079	ssp85	cool	Inc	Nesig	700 mm - 1230 mm	3
2080-2099	ssp85	cool	Inc	Nesig	700 mm - 1230 mm	4
2020-2039	ssp26	dry	Inc	Nesig	700 mm - 1230 mm	5
2040-2059	ssp26	dry	Inc	Nesig	700 mm - 1230 mm	5
2060-2079	ssp26	dry	Inc	Nesig	700 mm - 1230 mm	11
2080-2099	ssp26	dry	Inc	Nesig	700 mm - 1230 mm	5
2020-2039	ssp85	dry	Inc	Nesig	700 mm - 1230 mm	7
2040-2059	ssp85	dry	Inc	Nesig	700 mm - 1230 mm	8
2060-2079	ssp85	dry	Inc	Nesig	700 mm - 1230 mm	3
2080-2099	ssp85	dry	Inc	Nesig	700 mm - 1230 mm	3
2020-2039	ssp26	mean	Inc	Nesig	700 mm - 1230 mm	11
2040-2059	ssp26	mean	Inc	Nesig	700 mm - 1230 mm	13
2060-2079	ssp26	mean	Inc	Nesig	700 mm - 1230 mm	12
2080-2099	ssp26	mean	Inc	Nesig	700 mm - 1230 mm	10
2020-2039	ssp85	mean	Inc	Nesig	700 mm - 1230 mm	16
2040-2059	ssp85	mean	Inc	Nesig	700 mm - 1230 mm	4
2060-2079	ssp85	mean	Inc	Nesig	700 mm - 1230 mm	4
2080-2099	ssp85	mean	Inc	Nesig	700 mm - 1230 mm	4
2020-2039	ssp26	cool	Dec	Sig	700 mm - 1230 mm	95
2040-2059	ssp26	cool	Dec	Sig	700 mm - 1230 mm	61
2060-2079	ssp26	cool	Dec	Sig	700 mm - 1230 mm	46
2080-2099	ssp26	cool	Dec	Sig	700 mm - 1230 mm	39
2020-2039	ssp85	cool	Dec	Sig	700 mm - 1230 mm	67
2040-2059	ssp85	cool	Dec	Sig	700 mm - 1230 mm	42
2060-2079	ssp85	cool	Dec	Sig	700 mm - 1230 mm	58
2080-2099	ssp85	cool	Dec	Sig	700 mm - 1230 mm	68
2020-2039	ssp26	dry	Dec	Sig	700 mm - 1230 mm	51
2040-2059	ssp26	dry	Dec	Sig	700 mm - 1230 mm	66
2060-2079	ssp26	dry	Dec	Sig	700 mm - 1230 mm	60
2080-2099	ssp26	dry	Dec	Sig	700 mm - 1230 mm	63
2020-2039	ssp85	dry	Dec	Sig	700 mm - 1230 mm	56
2040-2059	ssp85	dry	Dec	Sig	700 mm - 1230 mm	94
2060-2079	ssp85	dry	Dec	Sig	700 mm - 1230 mm	114
2080-2099	ssp85	dry	Dec	Sig	700 mm - 1230 mm	138
2020-2039	ssp26	mean	Dec	Sig	700 mm - 1230 mm	23
2040-2059	ssp26	mean	Dec	Sig	700 mm - 1230 mm	34
2060-2079	ssp26	mean	Dec	Sig	700 mm - 1230 mm	29
2080-2099	ssp26	mean	Dec	Sig	700 mm - 1230 mm	30
2020-2039	ssp85	mean	Dec	Sig	700 mm - 1230 mm	23
2040-2059	ssp85	mean	Dec	Sig	700 mm - 1230 mm	53
2060-2079	ssp85	mean	Dec	Sig	700 mm - 1230 mm	64
2080-2099	ssp85	mean	Dec	Sig	700 mm - 1230 mm	85
2020-2039	ssp26	cool	Inc	Sig	700 mm - 1230 mm	32
2040-2059	ssp26	cool	Inc	Sig	700 mm - 1230 mm	53
2060-2079	ssp26	cool	Inc	Sig	700 mm - 1230 mm	78
2080-2099	ssp26	cool	Inc	Sig	700 mm - 1230 mm	74
2020-2039	ssp85	cool	Inc	Sig	700 mm - 1230 mm	40
2040-2059	ssp85	cool	Inc	Sig	700 mm - 1230 mm	204
2060-2079	ssp85	cool	Inc	Sig	700 mm - 1230 mm	217
2080-2099	ssp85	cool	Inc	Sig	700 mm - 1230 mm	203
2020-2039	ssp26	dry	Inc	Sig	700 mm - 1230 mm	215
2040-2059	ssp26	dry	Inc	Sig	700 mm - 1230 mm	199
2060-2079	ssp26	dry	Inc	Sig	700 mm - 1230 mm	202
2080-2099	ssp26	dry	Inc	Sig	700 mm - 1230 mm	202
2020-2039	ssp85	dry	Inc	Sig	700 mm - 1230 mm	208
2040-2059	ssp85	dry	Inc	Sig	700 mm - 1230 mm	178
2060-2079	ssp85	dry	Inc	Sig	700 mm - 1230 mm	160
2080-2099	ssp85	dry	Inc	Sig	700 mm - 1230 mm	136
2020-2039	ssp26	mean	Inc	Sig	700 mm - 1230 mm	237
2040-2059	ssp26	mean	Inc	Sig	700 mm - 1230 mm	228
2060-2079	ssp26	mean	Inc	Sig	700 mm - 1230 mm	233
2080-2099	ssp26	mean	Inc	Sig	700 mm - 1230 mm	237
2020-2039	ssp85	mean	Inc	Sig	700 mm - 1230 mm	237
2040-2059	ssp85	mean	Inc	Sig	700 mm - 1230 mm	221
2060-2079	ssp85	mean	Inc	Sig	700 mm - 1230 mm	207
2080-2099	ssp85	mean	Inc	Sig	700 mm - 1230 mm	190
