# Supplementary material for: Longer growing seasons will not offset growth loss in drought-prone temperate forests of Central-Southeast Europe
Source: Nat Commun. 2025 Oct 29;16:9535. doi: 10.1038/s41467-025-64568-8 (PMC12572185; doi:10.1038/s41467-025-64568-8)
Supplement: Supplementary file 4 — Source Data [file 41467_2025_64568_MOESM4_ESM.zip › SourceData/Supplementary_Fig10.csv]

Month	Year	SSP	variant	genus_group	CWB_step	Limitation	Alpha
1	1961	baseline	mean	AB	-160 mm - 200 mm	Cold limitation	0.833333333
1	1961	baseline	mean	AB	200 mm - 700 mm	Cold limitation	0.69
1	1961	baseline	mean	AB	700 mm - 1715 mm	Cold limitation	0.884615385
1	1961	baseline	mean	FA	-160 mm - 200 mm	Cold limitation	0.813186813
1	1961	baseline	mean	FA	200 mm - 700 mm	Cold limitation	0.769470405
1	1961	baseline	mean	FA	700 mm - 1715 mm	Cold limitation	0.891304348
1	1961	baseline	mean	Other broadleaves	-160 mm - 200 mm	Cold limitation	0.56
1	1961	baseline	mean	Other broadleaves	200 mm - 700 mm	Cold limitation	0.653061224
1	1961	baseline	mean	Other broadleaves	700 mm - 1715 mm	Cold limitation	1
1	1961	baseline	mean	Other conifers	-160 mm - 200 mm	Cold limitation	0.705882353
1	1961	baseline	mean	PC	-160 mm - 200 mm	Cold limitation	0.768488746
1	1961	baseline	mean	PC	200 mm - 700 mm	Cold limitation	0.69296741
1	1961	baseline	mean	PC	700 mm - 1715 mm	Cold limitation	0.693069307
1	1961	baseline	mean	PI	-160 mm - 200 mm	Cold limitation	0.693333333
1	1961	baseline	mean	PI	200 mm - 700 mm	Cold limitation	0.666666667
1	1961	baseline	mean	PI	700 mm - 1715 mm	Cold limitation	1
1	1961	baseline	mean	QU	-160 mm - 200 mm	Cold limitation	0.626262626
1	1961	baseline	mean	QU	200 mm - 700 mm	Cold limitation	0.285714286
1	1962	baseline	mean	AB	-160 mm - 200 mm	Cold limitation	1
1	1962	baseline	mean	AB	200 mm - 700 mm	Cold limitation	1
1	1962	baseline	mean	AB	700 mm - 1715 mm	Cold limitation	1
1	1962	baseline	mean	FA	-160 mm - 200 mm	Cold limitation	0.989010989
1	1962	baseline	mean	FA	200 mm - 700 mm	Cold limitation	0.996884735
1	1962	baseline	mean	FA	700 mm - 1715 mm	Cold limitation	1
1	1962	baseline	mean	Other broadleaves	-160 mm - 200 mm	Cold limitation	1
1	1962	baseline	mean	Other broadleaves	200 mm - 700 mm	Cold limitation	0.979591837
1	1962	baseline	mean	Other broadleaves	700 mm - 1715 mm	Cold limitation	1
1	1962	baseline	mean	Other conifers	-160 mm - 200 mm	Cold limitation	1
1	1962	baseline	mean	PC	-160 mm - 200 mm	Cold limitation	0.964630225
1	1962	baseline	mean	PC	200 mm - 700 mm	Cold limitation	1
1	1962	baseline	mean	PC	700 mm - 1715 mm	Cold limitation	1
1	1962	baseline	mean	PI	-160 mm - 200 mm	Cold limitation	1
1	1962	baseline	mean	PI	200 mm - 700 mm	Cold limitation	1
1	1962	baseline	mean	PI	700 mm - 1715 mm	Cold limitation	1
1	1962	baseline	mean	QU	-160 mm - 200 mm	Cold limitation	1
1	1962	baseline	mean	QU	200 mm - 700 mm	Cold limitation	1
1	1963	baseline	mean	AB	-160 mm - 200 mm	Cold limitation	1
1	1963	baseline	mean	AB	200 mm - 700 mm	Cold limitation	1
1	1963	baseline	mean	AB	700 mm - 1715 mm	Cold limitation	1
1	1963	baseline	mean	FA	-160 mm - 200 mm	Cold limitation	0.989010989
1	1963	baseline	mean	FA	200 mm - 700 mm	Cold limitation	1
1	1963	baseline	mean	FA	700 mm - 1715 mm	Cold limitation	1
1	1963	baseline	mean	Other broadleaves	-160 mm - 200 mm	Cold limitation	0.96
1	1963	baseline	mean	Other broadleaves	200 mm - 700 mm	Cold limitation	1
1	1963	baseline	mean	Other broadleaves	700 mm - 1715 mm	Cold limitation	1
1	1963	baseline	mean	Other conifers	-160 mm - 200 mm	Cold limitation	0.941176471
1	1963	baseline	mean	PC	-160 mm - 200 mm	Cold limitation	0.971061093
1	1963	baseline	mean	PC	200 mm - 700 mm	Cold limitation	1
1	1963	baseline	mean	PC	700 mm - 1715 mm	Cold limitation	1
1	1963	baseline	mean	PI	-160 mm - 200 mm	Cold limitation	0.906666667
1	1963	baseline	mean	PI	200 mm - 700 mm	Cold limitation	1
1	1963	baseline	mean	PI	700 mm - 1715 mm	Cold limitation	1
1	1963	baseline	mean	QU	-160 mm - 200 mm	Cold limitation	0.95959596
1	1963	baseline	mean	QU	200 mm - 700 mm	Cold limitation	1
1	1964	baseline	mean	AB	-160 mm - 200 mm	Cold limitation	0.976190476
1	1964	baseline	mean	AB	200 mm - 700 mm	Cold limitation	1
1	1964	baseline	mean	AB	700 mm - 1715 mm	Cold limitation	1
1	1964	baseline	mean	FA	-160 mm - 200 mm	Cold limitation	0.967032967
1	1964	baseline	mean	FA	200 mm - 700 mm	Cold limitation	1
1	1964	baseline	mean	FA	700 mm - 1715 mm	Cold limitation	1
1	1964	baseline	mean	Other broadleaves	-160 mm - 200 mm	Cold limitation	0.84
1	1964	baseline	mean	Other broadleaves	200 mm - 700 mm	Cold limitation	1
1	1964	baseline	mean	Other broadleaves	700 mm - 1715 mm	Cold limitation	1
1	1964	baseline	mean	Other conifers	-160 mm - 200 mm	Cold limitation	0.882352941
1	1964	baseline	mean	PC	-160 mm - 200 mm	Cold limitation	0.919614148
1	1964	baseline	mean	PC	200 mm - 700 mm	Cold limitation	0.998284734
1	1964	baseline	mean	PC	700 mm - 1715 mm	Cold limitation	1
1	1964	baseline	mean	PI	-160 mm - 200 mm	Cold limitation	0.973333333
1	1964	baseline	mean	PI	200 mm - 700 mm	Cold limitation	1
1	1964	baseline	mean	PI	700 mm - 1715 mm	Cold limitation	1
1	1964	baseline	mean	QU	-160 mm - 200 mm	Cold limitation	0.848484848
1	1964	baseline	mean	QU	200 mm - 700 mm	Cold limitation	1
1	1965	baseline	mean	AB	-160 mm - 200 mm	Cold limitation	1
1	1965	baseline	mean	AB	200 mm - 700 mm	Cold limitation	1
1	1965	baseline	mean	AB	700 mm - 1715 mm	Cold limitation	1
1	1965	baseline	mean	FA	-160 mm - 200 mm	Cold limitation	1
1	1965	baseline	mean	FA	200 mm - 700 mm	Cold limitation	0.996884735
1	1965	baseline	mean	FA	700 mm - 1715 mm	Cold limitation	1
1	1965	baseline	mean	Other broadleaves	-160 mm - 200 mm	Cold limitation	1
1	1965	baseline	mean	Other broadleaves	200 mm - 700 mm	Cold limitation	1
1	1965	baseline	mean	Other broadleaves	700 mm - 1715 mm	Cold limitation	1
1	1965	baseline	mean	Other conifers	-160 mm - 200 mm	Cold limitation	1
1	1965	baseline	mean	PC	-160 mm - 200 mm	Cold limitation	1
1	1965	baseline	mean	PC	200 mm - 700 mm	Cold limitation	1
1	1965	baseline	mean	PC	700 mm - 1715 mm	Cold limitation	1
1	1965	baseline	mean	PI	-160 mm - 200 mm	Cold limitation	1
1	1965	baseline	mean	PI	200 mm - 700 mm	Cold limitation	1
1	1965	baseline	mean	PI	700 mm - 1715 mm	Cold limitation	1
1	1965	baseline	mean	QU	-160 mm - 200 mm	Cold limitation	1
1	1965	baseline	mean	QU	200 mm - 700 mm	Cold limitation	1
1	1966	baseline	mean	AB	-160 mm - 200 mm	Cold limitation	1
1	1966	baseline	mean	AB	200 mm - 700 mm	Cold limitation	1
1	1966	baseline	mean	AB	700 mm - 1715 mm	Cold limitation	1
1	1966	baseline	mean	FA	-160 mm - 200 mm	Cold limitation	1
1	1966	baseline	mean	FA	200 mm - 700 mm	Cold limitation	1
1	1966	baseline	mean	FA	700 mm - 1715 mm	Cold limitation	1
1	1966	baseline	mean	Other broadleaves	-160 mm - 200 mm	Cold limitation	1
1	1966	baseline	mean	Other broadleaves	200 mm - 700 mm	Cold limitation	1
1	1966	baseline	mean	Other broadleaves	700 mm - 1715 mm	Cold limitation	1
1	1966	baseline	mean	Other conifers	-160 mm - 200 mm	Cold limitation	1
1	1966	baseline	mean	PC	-160 mm - 200 mm	Cold limitation	1
1	1966	baseline	mean	PC	200 mm - 700 mm	Cold limitation	1
1	1966	baseline	mean	PC	700 mm - 1715 mm	Cold limitation	1
1	1966	baseline	mean	PI	-160 mm - 200 mm	Cold limitation	1
1	1966	baseline	mean	PI	200 mm - 700 mm	Cold limitation	1
1	1966	baseline	mean	PI	700 mm - 1715 mm	Cold limitation	1
1	1966	baseline	mean	QU	-160 mm - 200 mm	Cold limitation	1
1	1966	baseline	mean	QU	200 mm - 700 mm	Cold limitation	1
1	1967	baseline	mean	AB	-160 mm - 200 mm	Cold limitation	1
1	1967	baseline	mean	AB	200 mm - 700 mm	Cold limitation	1
1	1967	baseline	mean	AB	700 mm - 1715 mm	Cold limitation	1
1	1967	baseline	mean	FA	-160 mm - 200 mm	Cold limitation	1
1	1967	baseline	mean	FA	200 mm - 700 mm	Cold limitation	1
1	1967	baseline	mean	FA	700 mm - 1715 mm	Cold limitation	1
1	1967	baseline	mean	Other broadleaves	-160 mm - 200 mm	Cold limitation	1
1	1967	baseline	mean	Other broadleaves	200 mm - 700 mm	Cold limitation	1
1	1967	baseline	mean	Other broadleaves	700 mm - 1715 mm	Cold limitation	1
1	1967	baseline	mean	Other conifers	-160 mm - 200 mm	Cold limitation	1
1	1967	baseline	mean	PC	-160 mm - 200 mm	Cold limitation	1
1	1967	baseline	mean	PC	200 mm - 700 mm	Cold limitation	1
1	1967	baseline	mean	PC	700 mm - 1715 mm	Cold limitation	1
1	1967	baseline	mean	PI	-160 mm - 200 mm	Cold limitation	1
1	1967	baseline	mean	PI	200 mm - 700 mm	Cold limitation	1
1	1967	baseline	mean	PI	700 mm - 1715 mm	Cold limitation	1
1	1967	baseline	mean	QU	-160 mm - 200 mm	Cold limitation	1
1	1967	baseline	mean	QU	200 mm - 700 mm	Cold limitation	1
1	1968	baseline	mean	AB	-160 mm - 200 mm	Cold limitation	1
1	1968	baseline	mean	AB	200 mm - 700 mm	Cold limitation	1
1	1968	baseline	mean	AB	700 mm - 1715 mm	Cold limitation	1
1	1968	baseline	mean	FA	-160 mm - 200 mm	Cold limitation	1
1	1968	baseline	mean	FA	200 mm - 700 mm	Cold limitation	1
1	1968	baseline	mean	FA	700 mm - 1715 mm	Cold limitation	1
1	1968	baseline	mean	Other broadleaves	-160 mm - 200 mm	Cold limitation	1
1	1968	baseline	mean	Other broadleaves	200 mm - 700 mm	Cold limitation	1
1	1968	baseline	mean	Other broadleaves	700 mm - 1715 mm	Cold limitation	1
1	1968	baseline	mean	Other conifers	-160 mm - 200 mm	Cold limitation	1
1	1968	baseline	mean	PC	-160 mm - 200 mm	Cold limitation	1
1	1968	baseline	mean	PC	200 mm - 700 mm	Cold limitation	1
1	1968	baseline	mean	PC	700 mm - 1715 mm	Cold limitation	1
1	1968	baseline	mean	PI	-160 mm - 200 mm	Cold limitation	1
1	1968	baseline	mean	PI	200 mm - 700 mm	Cold limitation	1
1	1968	baseline	mean	PI	700 mm - 1715 mm	Cold limitation	1
1	1968	baseline	mean	QU	-160 mm - 200 mm	Cold limitation	1
1	1968	baseline	mean	QU	200 mm - 700 mm	Cold limitation	1
1	1969	baseline	mean	AB	-160 mm - 200 mm	Cold limitation	1
1	1969	baseline	mean	AB	200 mm - 700 mm	Cold limitation	1
1	1969	baseline	mean	AB	700 mm - 1715 mm	Cold limitation	1
1	1969	baseline	mean	FA	-160 mm - 200 mm	Cold limitation	1
1	1969	baseline	mean	FA	200 mm - 700 mm	Cold limitation	1
1	1969	baseline	mean	FA	700 mm - 1715 mm	Cold limitation	1
1	1969	baseline	mean	Other broadleaves	-160 mm - 200 mm	Cold limitation	1
1	1969	baseline	mean	Other broadleaves	200 mm - 700 mm	Cold limitation	1
1	1969	baseline	mean	Other broadleaves	700 mm - 1715 mm	Cold limitation	1
1	1969	baseline	mean	Other conifers	-160 mm - 200 mm	Cold limitation	0.882352941
1	1969	baseline	mean	PC	-160 mm - 200 mm	Cold limitation	0.993569132
1	1969	baseline	mean	PC	200 mm - 700 mm	Cold limitation	1
1	1969	baseline	mean	PC	700 mm - 1715 mm	Cold limitation	1
1	1969	baseline	mean	PI	-160 mm - 200 mm	Cold limitation	1
1	1969	baseline	mean	PI	200 mm - 700 mm	Cold limitation	1
1	1969	baseline	mean	PI	700 mm - 1715 mm	Cold limitation	1
1	1969	baseline	mean	QU	-160 mm - 200 mm	Cold limitation	0.96969697
1	1969	baseline	mean	QU	200 mm - 700 mm	Cold limitation	1
1	1970	baseline	mean	AB	-160 mm - 200 mm	Cold limitation	1
1	1970	baseline	mean	AB	200 mm - 700 mm	Cold limitation	1
1	1970	baseline	mean	AB	700 mm - 1715 mm	Cold limitation	1
1	1970	baseline	mean	FA	-160 mm - 200 mm	Cold limitation	0.978021978
1	1970	baseline	mean	FA	200 mm - 700 mm	Cold limitation	0.99376947
1	1970	baseline	mean	FA	700 mm - 1715 mm	Cold limitation	1
1	1970	baseline	mean	Other broadleaves	-160 mm - 200 mm	Cold limitation	0.88
1	1970	baseline	mean	Other broadleaves	200 mm - 700 mm	Cold limitation	1
1	1970	baseline	mean	Other broadleaves	700 mm - 1715 mm	Cold limitation	1
1	1970	baseline	mean	Other conifers	-160 mm - 200 mm	Cold limitation	0.882352941
1	1970	baseline	mean	PC	-160 mm - 200 mm	Cold limitation	0.958199357
1	1970	baseline	mean	PC	200 mm - 700 mm	Cold limitation	1
1	1970	baseline	mean	PC	700 mm - 1715 mm	Cold limitation	1
1	1970	baseline	mean	PI	-160 mm - 200 mm	Cold limitation	0.96
1	1970	baseline	mean	PI	200 mm - 700 mm	Cold limitation	1
1	1970	baseline	mean	PI	700 mm - 1715 mm	Cold limitation	1
1	1970	baseline	mean	QU	-160 mm - 200 mm	Cold limitation	0.909090909
1	1970	baseline	mean	QU	200 mm - 700 mm	Cold limitation	1
1	1971	baseline	mean	AB	-160 mm - 200 mm	Cold limitation	1
1	1971	baseline	mean	AB	200 mm - 700 mm	Cold limitation	1
1	1971	baseline	mean	AB	700 mm - 1715 mm	Cold limitation	1
1	1971	baseline	mean	FA	-160 mm - 200 mm	Cold limitation	1
1	1971	baseline	mean	FA	200 mm - 700 mm	Cold limitation	0.996884735
1	1971	baseline	mean	FA	700 mm - 1715 mm	Cold limitation	1
1	1971	baseline	mean	Other broadleaves	-160 mm - 200 mm	Cold limitation	0.92
1	1971	baseline	mean	Other broadleaves	200 mm - 700 mm	Cold limitation	1
1	1971	baseline	mean	Other broadleaves	700 mm - 1715 mm	Cold limitation	1
1	1971	baseline	mean	Other conifers	-160 mm - 200 mm	Cold limitation	0.882352941
1	1971	baseline	mean	PC	-160 mm - 200 mm	Cold limitation	0.993569132
1	1971	baseline	mean	PC	200 mm - 700 mm	Cold limitation	1
1	1971	baseline	mean	PC	700 mm - 1715 mm	Cold limitation	1
1	1971	baseline	mean	PI	-160 mm - 200 mm	Cold limitation	1
1	1971	baseline	mean	PI	200 mm - 700 mm	Cold limitation	1
1	1971	baseline	mean	PI	700 mm - 1715 mm	Cold limitation	1
1	1971	baseline	mean	QU	-160 mm - 200 mm	Cold limitation	0.96969697
1	1971	baseline	mean	QU	200 mm - 700 mm	Cold limitation	1
1	1972	baseline	mean	AB	-160 mm - 200 mm	Cold limitation	1
1	1972	baseline	mean	AB	200 mm - 700 mm	Cold limitation	1
1	1972	baseline	mean	AB	700 mm - 1715 mm	Cold limitation	1
1	1972	baseline	mean	FA	-160 mm - 200 mm	Cold limitation	0.978021978
1	1972	baseline	mean	FA	200 mm - 700 mm	Cold limitation	1
1	1972	baseline	mean	FA	700 mm - 1715 mm	Cold limitation	1
1	1972	baseline	mean	Other broadleaves	-160 mm - 200 mm	Cold limitation	1
1	1972	baseline	mean	Other broadleaves	200 mm - 700 mm	Cold limitation	1
1	1972	baseline	mean	Other broadleaves	700 mm - 1715 mm	Cold limitation	1
1	1972	baseline	mean	Other conifers	-160 mm - 200 mm	Cold limitation	0.882352941
1	1972	baseline	mean	PC	-160 mm - 200 mm	Cold limitation	0.971061093
1	1972	baseline	mean	PC	200 mm - 700 mm	Cold limitation	1
1	1972	baseline	mean	PC	700 mm - 1715 mm	Cold limitation	1
1	1972	baseline	mean	PI	-160 mm - 200 mm	Cold limitation	0.986666667
1	1972	baseline	mean	PI	200 mm - 700 mm	Cold limitation	1
1	1972	baseline	mean	PI	700 mm - 1715 mm	Cold limitation	1
1	1972	baseline	mean	QU	-160 mm - 200 mm	Cold limitation	0.96969697
1	1972	baseline	mean	QU	200 mm - 700 mm	Cold limitation	1
1	1973	baseline	mean	AB	-160 mm - 200 mm	Cold limitation	1
1	1973	baseline	mean	AB	200 mm - 700 mm	Cold limitation	1
1	1973	baseline	mean	AB	700 mm - 1715 mm	Cold limitation	1
1	1973	baseline	mean	FA	-160 mm - 200 mm	Cold limitation	0.978021978
1	1973	baseline	mean	FA	200 mm - 700 mm	Cold limitation	1
1	1973	baseline	mean	FA	700 mm - 1715 mm	Cold limitation	1
1	1973	baseline	mean	Other broadleaves	-160 mm - 200 mm	Cold limitation	0.92
1	1973	baseline	mean	Other broadleaves	200 mm - 700 mm	Cold limitation	1
1	1973	baseline	mean	Other broadleaves	700 mm - 1715 mm	Cold limitation	1
1	1973	baseline	mean	Other conifers	-160 mm - 200 mm	Cold limitation	0.882352941
1	1973	baseline	mean	PC	-160 mm - 200 mm	Cold limitation	0.961414791
1	1973	baseline	mean	PC	200 mm - 700 mm	Cold limitation	1
1	1973	baseline	mean	PC	700 mm - 1715 mm	Cold limitation	1
1	1973	baseline	mean	PI	-160 mm - 200 mm	Cold limitation	0.946666667
1	1973	baseline	mean	PI	200 mm - 700 mm	Cold limitation	1
1	1973	baseline	mean	PI	700 mm - 1715 mm	Cold limitation	1
1	1973	baseline	mean	QU	-160 mm - 200 mm	Cold limitation	0.858585859
1	1973	baseline	mean	QU	200 mm - 700 mm	Cold limitation	1
1	1974	baseline	mean	AB	-160 mm - 200 mm	Cold limitation	1
1	1974	baseline	mean	AB	200 mm - 700 mm	Cold limitation	1
1	1974	baseline	mean	AB	700 mm - 1715 mm	Cold limitation	1
1	1974	baseline	mean	FA	-160 mm - 200 mm	Cold limitation	0.967032967
1	1974	baseline	mean	FA	200 mm - 700 mm	Cold limitation	0.99376947
1	1974	baseline	mean	FA	700 mm - 1715 mm	Cold limitation	1
1	1974	baseline	mean	Other broadleaves	-160 mm - 200 mm	Cold limitation	0.96
1	1974	baseline	mean	Other broadleaves	200 mm - 700 mm	Cold limitation	1
1	1974	baseline	mean	Other broadleaves	700 mm - 1715 mm	Cold limitation	1
1	1974	baseline	mean	Other conifers	-160 mm - 200 mm	Cold limitation	0.882352941
1	1974	baseline	mean	PC	-160 mm - 200 mm	Cold limitation	0.948553055
1	1974	baseline	mean	PC	200 mm - 700 mm	Cold limitation	1
1	1974	baseline	mean	PC	700 mm - 1715 mm	Cold limitation	1
1	1974	baseline	mean	PI	-160 mm - 200 mm	Cold limitation	0.92
1	1974	baseline	mean	PI	-160 mm - 200 mm	Drought limitation	0.013333333
1	1974	baseline	mean	PI	200 mm - 700 mm	Cold limitation	1
1	1974	baseline	mean	PI	700 mm - 1715 mm	Cold limitation	1
1	1974	baseline	mean	QU	-160 mm - 200 mm	Cold limitation	0.858585859
1	1974	baseline	mean	QU	200 mm - 700 mm	Cold limitation	1
1	1975	baseline	mean	AB	-160 mm - 200 mm	Cold limitation	1
1	1975	baseline	mean	AB	200 mm - 700 mm	Cold limitation	1
1	1975	baseline	mean	AB	700 mm - 1715 mm	Cold limitation	0.961538462
1	1975	baseline	mean	FA	-160 mm - 200 mm	Cold limitation	0.978021978
1	1975	baseline	mean	FA	200 mm - 700 mm	Cold limitation	0.987538941
1	1975	baseline	mean	FA	700 mm - 1715 mm	Cold limitation	1
1	1975	baseline	mean	Other broadleaves	-160 mm - 200 mm	Cold limitation	0.96
1	1975	baseline	mean	Other broadleaves	200 mm - 700 mm	Cold limitation	0.897959184
1	1975	baseline	mean	Other broadleaves	700 mm - 1715 mm	Cold limitation	1
1	1975	baseline	mean	Other conifers	-160 mm - 200 mm	Cold limitation	1
1	1975	baseline	mean	PC	-160 mm - 200 mm	Cold limitation	0.967845659
1	1975	baseline	mean	PC	200 mm - 700 mm	Cold limitation	1
1	1975	baseline	mean	PC	700 mm - 1715 mm	Cold limitation	1
1	1975	baseline	mean	PI	-160 mm - 200 mm	Cold limitation	0.773333333
1	1975	baseline	mean	PI	200 mm - 700 mm	Cold limitation	1
1	1975	baseline	mean	PI	700 mm - 1715 mm	Cold limitation	1
1	1975	baseline	mean	QU	-160 mm - 200 mm	Cold limitation	0.888888889
1	1975	baseline	mean	QU	200 mm - 700 mm	Cold limitation	0.857142857
1	1976	baseline	mean	AB	-160 mm - 200 mm	Cold limitation	1
1	1976	baseline	mean	AB	200 mm - 700 mm	Cold limitation	1
1	1976	baseline	mean	AB	700 mm - 1715 mm	Cold limitation	1
1	1976	baseline	mean	FA	-160 mm - 200 mm	Cold limitation	1
1	1976	baseline	mean	FA	200 mm - 700 mm	Cold limitation	1
1	1976	baseline	mean	FA	700 mm - 1715 mm	Cold limitation	1
1	1976	baseline	mean	Other broadleaves	-160 mm - 200 mm	Cold limitation	1
1	1976	baseline	mean	Other broadleaves	200 mm - 700 mm	Cold limitation	1
1	1976	baseline	mean	Other broadleaves	700 mm - 1715 mm	Cold limitation	1
1	1976	baseline	mean	Other conifers	-160 mm - 200 mm	Cold limitation	1
1	1976	baseline	mean	PC	-160 mm - 200 mm	Cold limitation	1
1	1976	baseline	mean	PC	200 mm - 700 mm	Cold limitation	1
1	1976	baseline	mean	PC	700 mm - 1715 mm	Cold limitation	1
1	1976	baseline	mean	PI	-160 mm - 200 mm	Cold limitation	1
1	1976	baseline	mean	PI	200 mm - 700 mm	Cold limitation	1
1	1976	baseline	mean	PI	700 mm - 1715 mm	Cold limitation	1
1	1976	baseline	mean	QU	-160 mm - 200 mm	Cold limitation	1
1	1976	baseline	mean	QU	200 mm - 700 mm	Cold limitation	1
1	1977	baseline	mean	AB	-160 mm - 200 mm	Cold limitation	1
1	1977	baseline	mean	AB	200 mm - 700 mm	Cold limitation	1
1	1977	baseline	mean	AB	700 mm - 1715 mm	Cold limitation	1
1	1977	baseline	mean	FA	-160 mm - 200 mm	Cold limitation	1
1	1977	baseline	mean	FA	200 mm - 700 mm	Cold limitation	0.987538941
1	1977	baseline	mean	FA	700 mm - 1715 mm	Cold limitation	1
1	1977	baseline	mean	Other broadleaves	-160 mm - 200 mm	Cold limitation	1
1	1977	baseline	mean	Other broadleaves	200 mm - 700 mm	Cold limitation	1
1	1977	baseline	mean	Other broadleaves	700 mm - 1715 mm	Cold limitation	1
1	1977	baseline	mean	Other conifers	-160 mm - 200 mm	Cold limitation	1
1	1977	baseline	mean	PC	-160 mm - 200 mm	Cold limitation	0.993569132
1	1977	baseline	mean	PC	200 mm - 700 mm	Cold limitation	1
1	1977	baseline	mean	PC	700 mm - 1715 mm	Cold limitation	1
1	1977	baseline	mean	PI	-160 mm - 200 mm	Cold limitation	1
1	1977	baseline	mean	PI	200 mm - 700 mm	Cold limitation	1
1	1977	baseline	mean	PI	700 mm - 1715 mm	Cold limitation	1
1	1977	baseline	mean	QU	-160 mm - 200 mm	Cold limitation	0.98989899
1	1977	baseline	mean	QU	200 mm - 700 mm	Cold limitation	1
1	1978	baseline	mean	AB	-160 mm - 200 mm	Cold limitation	1
1	1978	baseline	mean	AB	200 mm - 700 mm	Cold limitation	1
1	1978	baseline	mean	AB	700 mm - 1715 mm	Cold limitation	1
1	1978	baseline	mean	FA	-160 mm - 200 mm	Cold limitation	1
1	1978	baseline	mean	FA	200 mm - 700 mm	Cold limitation	1
1	1978	baseline	mean	FA	700 mm - 1715 mm	Cold limitation	1
1	1978	baseline	mean	Other broadleaves	-160 mm - 200 mm	Cold limitation	0.96
1	1978	baseline	mean	Other broadleaves	200 mm - 700 mm	Cold limitation	1
1	1978	baseline	mean	Other broadleaves	700 mm - 1715 mm	Cold limitation	1
1	1978	baseline	mean	Other conifers	-160 mm - 200 mm	Cold limitation	1
1	1978	baseline	mean	PC	-160 mm - 200 mm	Cold limitation	1
1	1978	baseline	mean	PC	200 mm - 700 mm	Cold limitation	1
1	1978	baseline	mean	PC	700 mm - 1715 mm	Cold limitation	1
1	1978	baseline	mean	PI	-160 mm - 200 mm	Cold limitation	1
1	1978	baseline	mean	PI	200 mm - 700 mm	Cold limitation	1
1	1978	baseline	mean	PI	700 mm - 1715 mm	Cold limitation	1
1	1978	baseline	mean	QU	-160 mm - 200 mm	Cold limitation	0.919191919
1	1978	baseline	mean	QU	200 mm - 700 mm	Cold limitation	1
1	1979	baseline	mean	AB	-160 mm - 200 mm	Cold limitation	1
1	1979	baseline	mean	AB	200 mm - 700 mm	Cold limitation	1
1	1979	baseline	mean	AB	700 mm - 1715 mm	Cold limitation	1
1	1979	baseline	mean	FA	-160 mm - 200 mm	Cold limitation	1
1	1979	baseline	mean	FA	200 mm - 700 mm	Cold limitation	1
1	1979	baseline	mean	FA	700 mm - 1715 mm	Cold limitation	1
1	1979	baseline	mean	Other broadleaves	-160 mm - 200 mm	Cold limitation	0.84
1	1979	baseline	mean	Other broadleaves	200 mm - 700 mm	Cold limitation	1
1	1979	baseline	mean	Other broadleaves	700 mm - 1715 mm	Cold limitation	1
1	1979	baseline	mean	Other conifers	-160 mm - 200 mm	Cold limitation	1
1	1979	baseline	mean	PC	-160 mm - 200 mm	Cold limitation	0.996784566
1	1979	baseline	mean	PC	200 mm - 700 mm	Cold limitation	1
1	1979	baseline	mean	PC	700 mm - 1715 mm	Cold limitation	1
1	1979	baseline	mean	PI	-160 mm - 200 mm	Cold limitation	1
1	1979	baseline	mean	PI	200 mm - 700 mm	Cold limitation	1
1	1979	baseline	mean	PI	700 mm - 1715 mm	Cold limitation	1
1	1979	baseline	mean	QU	-160 mm - 200 mm	Cold limitation	0.868686869
1	1979	baseline	mean	QU	200 mm - 700 mm	Cold limitation	1
1	1980	baseline	mean	AB	-160 mm - 200 mm	Cold limitation	1
1	1980	baseline	mean	AB	200 mm - 700 mm	Cold limitation	1
1	1980	baseline	mean	AB	700 mm - 1715 mm	Cold limitation	1
1	1980	baseline	mean	FA	-160 mm - 200 mm	Cold limitation	1
1	1980	baseline	mean	FA	200 mm - 700 mm	Cold limitation	1
1	1980	baseline	mean	FA	700 mm - 1715 mm	Cold limitation	1
1	1980	baseline	mean	Other broadleaves	-160 mm - 200 mm	Cold limitation	1
1	1980	baseline	mean	Other broadleaves	200 mm - 700 mm	Cold limitation	1
1	1980	baseline	mean	Other broadleaves	700 mm - 1715 mm	Cold limitation	1
1	1980	baseline	mean	Other conifers	-160 mm - 200 mm	Cold limitation	1
1	1980	baseline	mean	PC	-160 mm - 200 mm	Cold limitation	1
1	1980	baseline	mean	PC	200 mm - 700 mm	Cold limitation	1
1	1980	baseline	mean	PC	700 mm - 1715 mm	Cold limitation	1
1	1980	baseline	mean	PI	-160 mm - 200 mm	Cold limitation	1
1	1980	baseline	mean	PI	200 mm - 700 mm	Cold limitation	1
1	1980	baseline	mean	PI	700 mm - 1715 mm	Cold limitation	1
1	1980	baseline	mean	QU	-160 mm - 200 mm	Cold limitation	1
1	1980	baseline	mean	QU	200 mm - 700 mm	Cold limitation	1
1	1981	baseline	mean	AB	-160 mm - 200 mm	Cold limitation	1
1	1981	baseline	mean	AB	200 mm - 700 mm	Cold limitation	1
1	1981	baseline	mean	AB	700 mm - 1715 mm	Cold limitation	1
1	1981	baseline	mean	FA	-160 mm - 200 mm	Cold limitation	1
1	1981	baseline	mean	FA	200 mm - 700 mm	Cold limitation	1
1	1981	baseline	mean	FA	700 mm - 1715 mm	Cold limitation	1
1	1981	baseline	mean	Other broadleaves	-160 mm - 200 mm	Cold limitation	0.92
1	1981	baseline	mean	Other broadleaves	200 mm - 700 mm	Cold limitation	1
1	1981	baseline	mean	Other broadleaves	700 mm - 1715 mm	Cold limitation	1
1	1981	baseline	mean	Other conifers	-160 mm - 200 mm	Cold limitation	1
1	1981	baseline	mean	PC	-160 mm - 200 mm	Cold limitation	1
1	1981	baseline	mean	PC	200 mm - 700 mm	Cold limitation	1
1	1981	baseline	mean	PC	700 mm - 1715 mm	Cold limitation	1
1	1981	baseline	mean	PI	-160 mm - 200 mm	Cold limitation	1
1	1981	baseline	mean	PI	200 mm - 700 mm	Cold limitation	1
1	1981	baseline	mean	PI	700 mm - 1715 mm	Cold limitation	1
1	1981	baseline	mean	QU	-160 mm - 200 mm	Cold limitation	0.96969697
1	1981	baseline	mean	QU	200 mm - 700 mm	Cold limitation	1
1	1982	baseline	mean	AB	-160 mm - 200 mm	Cold limitation	1
1	1982	baseline	mean	AB	200 mm - 700 mm	Cold limitation	1
1	1982	baseline	mean	AB	700 mm - 1715 mm	Cold limitation	1
1	1982	baseline	mean	FA	-160 mm - 200 mm	Cold limitation	1
1	1982	baseline	mean	FA	200 mm - 700 mm	Cold limitation	1
1	1982	baseline	mean	FA	700 mm - 1715 mm	Cold limitation	1
1	1982	baseline	mean	Other broadleaves	-160 mm - 200 mm	Cold limitation	1
1	1982	baseline	mean	Other broadleaves	200 mm - 700 mm	Cold limitation	1
1	1982	baseline	mean	Other broadleaves	700 mm - 1715 mm	Cold limitation	1
1	1982	baseline	mean	Other conifers	-160 mm - 200 mm	Cold limitation	1
1	1982	baseline	mean	PC	-160 mm - 200 mm	Cold limitation	1
1	1982	baseline	mean	PC	200 mm - 700 mm	Cold limitation	1
1	1982	baseline	mean	PC	700 mm - 1715 mm	Cold limitation	1
1	1982	baseline	mean	PI	-160 mm - 200 mm	Cold limitation	1
1	1982	baseline	mean	PI	200 mm - 700 mm	Cold limitation	1
1	1982	baseline	mean	PI	700 mm - 1715 mm	Cold limitation	1
1	1982	baseline	mean	QU	-160 mm - 200 mm	Cold limitation	1
1	1982	baseline	mean	QU	200 mm - 700 mm	Cold limitation	1
1	1983	baseline	mean	AB	-160 mm - 200 mm	Cold limitation	1
1	1983	baseline	mean	AB	200 mm - 700 mm	Cold limitation	1
1	1983	baseline	mean	AB	700 mm - 1715 mm	Cold limitation	1
1	1983	baseline	mean	FA	-160 mm - 200 mm	Cold limitation	0.956043956
1	1983	baseline	mean	FA	200 mm - 700 mm	Cold limitation	0.996884735
1	1983	baseline	mean	FA	700 mm - 1715 mm	Cold limitation	1
1	1983	baseline	mean	Other broadleaves	-160 mm - 200 mm	Cold limitation	0.92
1	1983	baseline	mean	Other broadleaves	200 mm - 700 mm	Cold limitation	1
1	1983	baseline	mean	Other broadleaves	700 mm - 1715 mm	Cold limitation	1
1	1983	baseline	mean	Other conifers	-160 mm - 200 mm	Cold limitation	0.941176471
1	1983	baseline	mean	PC	-160 mm - 200 mm	Cold limitation	0.938906752
1	1983	baseline	mean	PC	200 mm - 700 mm	Cold limitation	1
1	1983	baseline	mean	PC	700 mm - 1715 mm	Cold limitation	1
1	1983	baseline	mean	PI	-160 mm - 200 mm	Cold limitation	0.76
1	1983	baseline	mean	PI	200 mm - 700 mm	Cold limitation	1
1	1983	baseline	mean	PI	700 mm - 1715 mm	Cold limitation	1
1	1983	baseline	mean	QU	-160 mm - 200 mm	Drought limitation	0.02020202
1	1983	baseline	mean	QU	-160 mm - 200 mm	Cold limitation	0.777777778
1	1983	baseline	mean	QU	200 mm - 700 mm	Cold limitation	1
1	1984	baseline	mean	AB	-160 mm - 200 mm	Cold limitation	1
1	1984	baseline	mean	AB	200 mm - 700 mm	Cold limitation	1
1	1984	baseline	mean	AB	700 mm - 1715 mm	Cold limitation	1
1	1984	baseline	mean	FA	-160 mm - 200 mm	Cold limitation	0.989010989
1	1984	baseline	mean	FA	200 mm - 700 mm	Cold limitation	0.996884735
1	1984	baseline	mean	FA	700 mm - 1715 mm	Cold limitation	1
1	1984	baseline	mean	Other broadleaves	-160 mm - 200 mm	Cold limitation	0.84
1	1984	baseline	mean	Other broadleaves	200 mm - 700 mm	Cold limitation	1
1	1984	baseline	mean	Other broadleaves	700 mm - 1715 mm	Cold limitation	1
1	1984	baseline	mean	Other conifers	-160 mm - 200 mm	Cold limitation	0.941176471
1	1984	baseline	mean	PC	-160 mm - 200 mm	Cold limitation	0.980707395
1	1984	baseline	mean	PC	200 mm - 700 mm	Cold limitation	0.998284734
1	1984	baseline	mean	PC	700 mm - 1715 mm	Cold limitation	1
1	1984	baseline	mean	PI	-160 mm - 200 mm	Cold limitation	0.946666667
1	1984	baseline	mean	PI	200 mm - 700 mm	Cold limitation	1
1	1984	baseline	mean	PI	700 mm - 1715 mm	Cold limitation	1
1	1984	baseline	mean	QU	-160 mm - 200 mm	Cold limitation	0.838383838
1	1984	baseline	mean	QU	200 mm - 700 mm	Cold limitation	1
1	1985	baseline	mean	AB	-160 mm - 200 mm	Cold limitation	1
1	1985	baseline	mean	AB	200 mm - 700 mm	Cold limitation	1
1	1985	baseline	mean	AB	700 mm - 1715 mm	Cold limitation	1
1	1985	baseline	mean	FA	-160 mm - 200 mm	Cold limitation	1
1	1985	baseline	mean	FA	200 mm - 700 mm	Cold limitation	1
1	1985	baseline	mean	FA	700 mm - 1715 mm	Cold limitation	1
1	1985	baseline	mean	Other broadleaves	-160 mm - 200 mm	Cold limitation	1
1	1985	baseline	mean	Other broadleaves	200 mm - 700 mm	Cold limitation	1
1	1985	baseline	mean	Other broadleaves	700 mm - 1715 mm	Cold limitation	1
1	1985	baseline	mean	Other conifers	-160 mm - 200 mm	Cold limitation	0.941176471
1	1985	baseline	mean	PC	-160 mm - 200 mm	Cold limitation	0.996784566
1	1985	baseline	mean	PC	200 mm - 700 mm	Cold limitation	1
1	1985	baseline	mean	PC	700 mm - 1715 mm	Cold limitation	1
1	1985	baseline	mean	PI	-160 mm - 200 mm	Cold limitation	0.973333333
1	1985	baseline	mean	PI	200 mm - 700 mm	Cold limitation	1
1	1985	baseline	mean	PI	700 mm - 1715 mm	Cold limitation	1
1	1985	baseline	mean	QU	-160 mm - 200 mm	Cold limitation	1
1	1985	baseline	mean	QU	200 mm - 700 mm	Cold limitation	1
1	1986	baseline	mean	AB	-160 mm - 200 mm	Cold limitation	0.952380952
1	1986	baseline	mean	AB	200 mm - 700 mm	Cold limitation	0.99
1	1986	baseline	mean	AB	700 mm - 1715 mm	Cold limitation	1
1	1986	baseline	mean	FA	-160 mm - 200 mm	Cold limitation	1
1	1986	baseline	mean	FA	200 mm - 700 mm	Cold limitation	0.99376947
1	1986	baseline	mean	FA	700 mm - 1715 mm	Cold limitation	1
1	1986	baseline	mean	Other broadleaves	-160 mm - 200 mm	Cold limitation	1
1	1986	baseline	mean	Other broadleaves	200 mm - 700 mm	Cold limitation	1
1	1986	baseline	mean	Other broadleaves	700 mm - 1715 mm	Cold limitation	1
1	1986	baseline	mean	Other conifers	-160 mm - 200 mm	Cold limitation	1
1	1986	baseline	mean	PC	-160 mm - 200 mm	Cold limitation	0.967845659
1	1986	baseline	mean	PC	200 mm - 700 mm	Cold limitation	0.962264151
1	1986	baseline	mean	PC	700 mm - 1715 mm	Cold limitation	1
1	1986	baseline	mean	PI	-160 mm - 200 mm	Cold limitation	1
1	1986	baseline	mean	PI	200 mm - 700 mm	Cold limitation	1
1	1986	baseline	mean	PI	700 mm - 1715 mm	Cold limitation	1
1	1986	baseline	mean	QU	-160 mm - 200 mm	Cold limitation	1
1	1986	baseline	mean	QU	200 mm - 700 mm	Cold limitation	1
1	1987	baseline	mean	AB	-160 mm - 200 mm	Cold limitation	0.952380952
1	1987	baseline	mean	AB	200 mm - 700 mm	Cold limitation	0.98
1	1987	baseline	mean	AB	700 mm - 1715 mm	Cold limitation	1
1	1987	baseline	mean	FA	-160 mm - 200 mm	Cold limitation	0.989010989
1	1987	baseline	mean	FA	200 mm - 700 mm	Cold limitation	0.984423676
1	1987	baseline	mean	FA	700 mm - 1715 mm	Cold limitation	1
1	1987	baseline	mean	Other broadleaves	-160 mm - 200 mm	Cold limitation	1
1	1987	baseline	mean	Other broadleaves	200 mm - 700 mm	Cold limitation	1
1	1987	baseline	mean	Other broadleaves	700 mm - 1715 mm	Cold limitation	1
1	1987	baseline	mean	Other conifers	-160 mm - 200 mm	Cold limitation	1
1	1987	baseline	mean	PC	-160 mm - 200 mm	Cold limitation	0.922829582
1	1987	baseline	mean	PC	200 mm - 700 mm	Cold limitation	0.943396226
1	1987	baseline	mean	PC	700 mm - 1715 mm	Cold limitation	1
1	1987	baseline	mean	PI	-160 mm - 200 mm	Cold limitation	1
1	1987	baseline	mean	PI	200 mm - 700 mm	Cold limitation	1
1	1987	baseline	mean	PI	700 mm - 1715 mm	Cold limitation	1
1	1987	baseline	mean	QU	-160 mm - 200 mm	Cold limitation	1
1	1987	baseline	mean	QU	200 mm - 700 mm	Cold limitation	1
1	1988	baseline	mean	AB	-160 mm - 200 mm	Cold limitation	0.952380952
1	1988	baseline	mean	AB	200 mm - 700 mm	Cold limitation	0.99
1	1988	baseline	mean	AB	700 mm - 1715 mm	Cold limitation	0.807692308
1	1988	baseline	mean	FA	-160 mm - 200 mm	Cold limitation	0.989010989
1	1988	baseline	mean	FA	200 mm - 700 mm	Cold limitation	0.975077882
1	1988	baseline	mean	FA	700 mm - 1715 mm	Cold limitation	1
1	1988	baseline	mean	Other broadleaves	-160 mm - 200 mm	Cold limitation	1
1	1988	baseline	mean	Other broadleaves	200 mm - 700 mm	Cold limitation	0.918367347
1	1988	baseline	mean	Other broadleaves	700 mm - 1715 mm	Cold limitation	1
1	1988	baseline	mean	Other conifers	-160 mm - 200 mm	Cold limitation	1
1	1988	baseline	mean	PC	-160 mm - 200 mm	Cold limitation	0.958199357
1	1988	baseline	mean	PC	200 mm - 700 mm	Cold limitation	0.982847341
1	1988	baseline	mean	PC	700 mm - 1715 mm	Cold limitation	0.99009901
1	1988	baseline	mean	PI	-160 mm - 200 mm	Cold limitation	0.946666667
1	1988	baseline	mean	PI	200 mm - 700 mm	Cold limitation	1
1	1988	baseline	mean	PI	700 mm - 1715 mm	Cold limitation	1
1	1988	baseline	mean	QU	-160 mm - 200 mm	Cold limitation	1
1	1988	baseline	mean	QU	200 mm - 700 mm	Cold limitation	0.857142857
1	1989	baseline	mean	AB	-160 mm - 200 mm	Cold limitation	1
1	1989	baseline	mean	AB	200 mm - 700 mm	Cold limitation	1
1	1989	baseline	mean	AB	700 mm - 1715 mm	Cold limitation	1
1	1989	baseline	mean	FA	-160 mm - 200 mm	Cold limitation	1
1	1989	baseline	mean	FA	200 mm - 700 mm	Cold limitation	0.996884735
1	1989	baseline	mean	FA	700 mm - 1715 mm	Cold limitation	1
1	1989	baseline	mean	Other broadleaves	-160 mm - 200 mm	Cold limitation	1
1	1989	baseline	mean	Other broadleaves	200 mm - 700 mm	Cold limitation	1
1	1989	baseline	mean	Other broadleaves	700 mm - 1715 mm	Cold limitation	1
1	1989	baseline	mean	Other conifers	-160 mm - 200 mm	Cold limitation	1
1	1989	baseline	mean	PC	-160 mm - 200 mm	Cold limitation	0.990353698
1	1989	baseline	mean	PC	200 mm - 700 mm	Cold limitation	1
1	1989	baseline	mean	PC	700 mm - 1715 mm	Cold limitation	1
1	1989	baseline	mean	PI	-160 mm - 200 mm	Cold limitation	1
1	1989	baseline	mean	PI	200 mm - 700 mm	Cold limitation	1
1	1989	baseline	mean	PI	700 mm - 1715 mm	Cold limitation	1
1	1989	baseline	mean	QU	-160 mm - 200 mm	Cold limitation	0.98989899
1	1989	baseline	mean	QU	200 mm - 700 mm	Cold limitation	1
1	1990	baseline	mean	AB	-160 mm - 200 mm	Cold limitation	0.952380952
1	1990	baseline	mean	AB	200 mm - 700 mm	Cold limitation	0.99
1	1990	baseline	mean	AB	700 mm - 1715 mm	Cold limitation	1
1	1990	baseline	mean	FA	-160 mm - 200 mm	Cold limitation	0.945054945
1	1990	baseline	mean	FA	200 mm - 700 mm	Cold limitation	0.99376947
1	1990	baseline	mean	FA	700 mm - 1715 mm	Cold limitation	1
1	1990	baseline	mean	Other broadleaves	-160 mm - 200 mm	Cold limitation	0.8
1	1990	baseline	mean	Other broadleaves	200 mm - 700 mm	Cold limitation	1
1	1990	baseline	mean	Other broadleaves	700 mm - 1715 mm	Cold limitation	1
1	1990	baseline	mean	Other conifers	-160 mm - 200 mm	Cold limitation	1
1	1990	baseline	mean	PC	-160 mm - 200 mm	Cold limitation	0.932475884
1	1990	baseline	mean	PC	200 mm - 700 mm	Cold limitation	0.960548885
1	1990	baseline	mean	PC	700 mm - 1715 mm	Cold limitation	1
1	1990	baseline	mean	PI	-160 mm - 200 mm	Cold limitation	0.973333333
1	1990	baseline	mean	PI	200 mm - 700 mm	Cold limitation	1
1	1990	baseline	mean	PI	700 mm - 1715 mm	Cold limitation	1
1	1990	baseline	mean	QU	-160 mm - 200 mm	Cold limitation	0.777777778
1	1990	baseline	mean	QU	200 mm - 700 mm	Cold limitation	1
1	1991	baseline	mean	AB	-160 mm - 200 mm	Cold limitation	0.952380952
1	1991	baseline	mean	AB	200 mm - 700 mm	Cold limitation	1
1	1991	baseline	mean	AB	700 mm - 1715 mm	Cold limitation	1
1	1991	baseline	mean	FA	-160 mm - 200 mm	Cold limitation	0.989010989
1	1991	baseline	mean	FA	200 mm - 700 mm	Cold limitation	0.99376947
1	1991	baseline	mean	FA	700 mm - 1715 mm	Cold limitation	1
1	1991	baseline	mean	Other broadleaves	-160 mm - 200 mm	Cold limitation	1
1	1991	baseline	mean	Other broadleaves	200 mm - 700 mm	Cold limitation	1
1	1991	baseline	mean	Other broadleaves	700 mm - 1715 mm	Cold limitation	1
1	1991	baseline	mean	Other conifers	-160 mm - 200 mm	Cold limitation	0.941176471
1	1991	baseline	mean	PC	-160 mm - 200 mm	Cold limitation	0.906752412
1	1991	baseline	mean	PC	200 mm - 700 mm	Cold limitation	0.975986278
1	1991	baseline	mean	PC	700 mm - 1715 mm	Cold limitation	1
1	1991	baseline	mean	PI	-160 mm - 200 mm	Cold limitation	0.986666667
1	1991	baseline	mean	PI	200 mm - 700 mm	Cold limitation	1
1	1991	baseline	mean	PI	700 mm - 1715 mm	Cold limitation	1
1	1991	baseline	mean	QU	-160 mm - 200 mm	Cold limitation	0.909090909
1	1991	baseline	mean	QU	200 mm - 700 mm	Cold limitation	1
1	1992	baseline	mean	AB	-160 mm - 200 mm	Cold limitation	1
1	1992	baseline	mean	AB	200 mm - 700 mm	Cold limitation	1
1	1992	baseline	mean	AB	700 mm - 1715 mm	Cold limitation	1
1	1992	baseline	mean	FA	-160 mm - 200 mm	Cold limitation	1
1	1992	baseline	mean	FA	200 mm - 700 mm	Cold limitation	1
1	1992	baseline	mean	FA	700 mm - 1715 mm	Cold limitation	1
1	1992	baseline	mean	Other broadleaves	-160 mm - 200 mm	Cold limitation	1
1	1992	baseline	mean	Other broadleaves	200 mm - 700 mm	Cold limitation	1
1	1992	baseline	mean	Other broadleaves	700 mm - 1715 mm	Cold limitation	1
1	1992	baseline	mean	Other conifers	-160 mm - 200 mm	Cold limitation	1
1	1992	baseline	mean	PC	-160 mm - 200 mm	Cold limitation	0.993569132
1	1992	baseline	mean	PC	200 mm - 700 mm	Cold limitation	1
1	1992	baseline	mean	PC	700 mm - 1715 mm	Cold limitation	1
1	1992	baseline	mean	PI	-160 mm - 200 mm	Cold limitation	1
1	1992	baseline	mean	PI	200 mm - 700 mm	Cold limitation	1
1	1992	baseline	mean	PI	700 mm - 1715 mm	Cold limitation	1
1	1992	baseline	mean	QU	-160 mm - 200 mm	Cold limitation	0.97979798
1	1992	baseline	mean	QU	200 mm - 700 mm	Cold limitation	1
1	1993	baseline	mean	AB	-160 mm - 200 mm	Cold limitation	0.976190476
1	1993	baseline	mean	AB	200 mm - 700 mm	Cold limitation	1
1	1993	baseline	mean	AB	700 mm - 1715 mm	Cold limitation	1
1	1993	baseline	mean	FA	-160 mm - 200 mm	Cold limitation	1
1	1993	baseline	mean	FA	200 mm - 700 mm	Cold limitation	1
1	1993	baseline	mean	FA	700 mm - 1715 mm	Cold limitation	1
1	1993	baseline	mean	Other broadleaves	-160 mm - 200 mm	Cold limitation	1
1	1993	baseline	mean	Other broadleaves	200 mm - 700 mm	Cold limitation	1
1	1993	baseline	mean	Other broadleaves	700 mm - 1715 mm	Cold limitation	1
1	1993	baseline	mean	Other conifers	-160 mm - 200 mm	Cold limitation	1
1	1993	baseline	mean	PC	-160 mm - 200 mm	Cold limitation	0.977491961
1	1993	baseline	mean	PC	200 mm - 700 mm	Cold limitation	1
1	1993	baseline	mean	PC	700 mm - 1715 mm	Cold limitation	1
1	1993	baseline	mean	PI	-160 mm - 200 mm	Cold limitation	1
1	1993	baseline	mean	PI	200 mm - 700 mm	Cold limitation	1
1	1993	baseline	mean	PI	700 mm - 1715 mm	Cold limitation	1
1	1993	baseline	mean	QU	-160 mm - 200 mm	Cold limitation	1
1	1993	baseline	mean	QU	200 mm - 700 mm	Cold limitation	1
1	1994	baseline	mean	AB	-160 mm - 200 mm	Cold limitation	1
1	1994	baseline	mean	AB	200 mm - 700 mm	Cold limitation	1
1	1994	baseline	mean	AB	700 mm - 1715 mm	Cold limitation	1
1	1994	baseline	mean	FA	-160 mm - 200 mm	Cold limitation	0.978021978
1	1994	baseline	mean	FA	200 mm - 700 mm	Cold limitation	0.990654206
1	1994	baseline	mean	FA	700 mm - 1715 mm	Cold limitation	1
1	1994	baseline	mean	Other broadleaves	-160 mm - 200 mm	Cold limitation	1
1	1994	baseline	mean	Other broadleaves	200 mm - 700 mm	Cold limitation	1
1	1994	baseline	mean	Other broadleaves	700 mm - 1715 mm	Cold limitation	1
1	1994	baseline	mean	Other conifers	-160 mm - 200 mm	Cold limitation	1
1	1994	baseline	mean	PC	-160 mm - 200 mm	Cold limitation	0.980707395
1	1994	baseline	mean	PC	200 mm - 700 mm	Cold limitation	1
1	1994	baseline	mean	PC	700 mm - 1715 mm	Cold limitation	1
1	1994	baseline	mean	PI	-160 mm - 200 mm	Cold limitation	0.92
1	1994	baseline	mean	PI	200 mm - 700 mm	Cold limitation	1
1	1994	baseline	mean	PI	700 mm - 1715 mm	Cold limitation	1
1	1994	baseline	mean	QU	-160 mm - 200 mm	Cold limitation	0.919191919
1	1994	baseline	mean	QU	200 mm - 700 mm	Cold limitation	1
1	1995	baseline	mean	AB	-160 mm - 200 mm	Cold limitation	1
1	1995	baseline	mean	AB	200 mm - 700 mm	Cold limitation	1
1	1995	baseline	mean	AB	700 mm - 1715 mm	Cold limitation	1
1	1995	baseline	mean	FA	-160 mm - 200 mm	Cold limitation	1
1	1995	baseline	mean	FA	200 mm - 700 mm	Cold limitation	1
1	1995	baseline	mean	FA	700 mm - 1715 mm	Cold limitation	1
1	1995	baseline	mean	Other broadleaves	-160 mm - 200 mm	Cold limitation	0.92
1	1995	baseline	mean	Other broadleaves	200 mm - 700 mm	Cold limitation	1
1	1995	baseline	mean	Other broadleaves	700 mm - 1715 mm	Cold limitation	1
1	1995	baseline	mean	Other conifers	-160 mm - 200 mm	Cold limitation	1
1	1995	baseline	mean	PC	-160 mm - 200 mm	Cold limitation	1
1	1995	baseline	mean	PC	200 mm - 700 mm	Cold limitation	1
1	1995	baseline	mean	PC	700 mm - 1715 mm	Cold limitation	1
1	1995	baseline	mean	PI	-160 mm - 200 mm	Cold limitation	1
1	1995	baseline	mean	PI	200 mm - 700 mm	Cold limitation	1
1	1995	baseline	mean	PI	700 mm - 1715 mm	Cold limitation	1
1	1995	baseline	mean	QU	-160 mm - 200 mm	Cold limitation	0.929292929
1	1995	baseline	mean	QU	200 mm - 700 mm	Cold limitation	1
1	1996	baseline	mean	AB	-160 mm - 200 mm	Cold limitation	1
1	1996	baseline	mean	AB	200 mm - 700 mm	Cold limitation	1
1	1996	baseline	mean	AB	700 mm - 1715 mm	Cold limitation	1
1	1996	baseline	mean	FA	-160 mm - 200 mm	Cold limitation	1
1	1996	baseline	mean	FA	200 mm - 700 mm	Cold limitation	1
1	1996	baseline	mean	FA	700 mm - 1715 mm	Cold limitation	1
1	1996	baseline	mean	Other broadleaves	-160 mm - 200 mm	Cold limitation	1
1	1996	baseline	mean	Other broadleaves	200 mm - 700 mm	Cold limitation	1
1	1996	baseline	mean	Other broadleaves	700 mm - 1715 mm	Cold limitation	1
1	1996	baseline	mean	Other conifers	-160 mm - 200 mm	Cold limitation	1
1	1996	baseline	mean	PC	-160 mm - 200 mm	Cold limitation	1
1	1996	baseline	mean	PC	200 mm - 700 mm	Cold limitation	1
1	1996	baseline	mean	PC	700 mm - 1715 mm	Cold limitation	1
1	1996	baseline	mean	PI	-160 mm - 200 mm	Cold limitation	1
1	1996	baseline	mean	PI	200 mm - 700 mm	Cold limitation	1
1	1996	baseline	mean	PI	700 mm - 1715 mm	Cold limitation	1
1	1996	baseline	mean	QU	-160 mm - 200 mm	Cold limitation	1
1	1996	baseline	mean	QU	200 mm - 700 mm	Cold limitation	1
1	1997	baseline	mean	AB	-160 mm - 200 mm	Cold limitation	1
1	1997	baseline	mean	AB	200 mm - 700 mm	Cold limitation	1
1	1997	baseline	mean	AB	700 mm - 1715 mm	Cold limitation	1
1	1997	baseline	mean	FA	-160 mm - 200 mm	Cold limitation	1
1	1997	baseline	mean	FA	200 mm - 700 mm	Cold limitation	0.996884735
1	1997	baseline	mean	FA	700 mm - 1715 mm	Cold limitation	1
1	1997	baseline	mean	Other broadleaves	-160 mm - 200 mm	Cold limitation	1
1	1997	baseline	mean	Other broadleaves	200 mm - 700 mm	Cold limitation	1
1	1997	baseline	mean	Other broadleaves	700 mm - 1715 mm	Cold limitation	1
1	1997	baseline	mean	Other conifers	-160 mm - 200 mm	Cold limitation	1
1	1997	baseline	mean	PC	-160 mm - 200 mm	Cold limitation	1
1	1997	baseline	mean	PC	200 mm - 700 mm	Cold limitation	1
1	1997	baseline	mean	PC	700 mm - 1715 mm	Cold limitation	1
1	1997	baseline	mean	PI	-160 mm - 200 mm	Cold limitation	1
1	1997	baseline	mean	PI	200 mm - 700 mm	Cold limitation	1
1	1997	baseline	mean	PI	700 mm - 1715 mm	Cold limitation	1
1	1997	baseline	mean	QU	-160 mm - 200 mm	Cold limitation	1
1	1997	baseline	mean	QU	200 mm - 700 mm	Cold limitation	1
1	1998	baseline	mean	AB	-160 mm - 200 mm	Cold limitation	1
1	1998	baseline	mean	AB	200 mm - 700 mm	Cold limitation	1
1	1998	baseline	mean	AB	700 mm - 1715 mm	Cold limitation	1
1	1998	baseline	mean	FA	-160 mm - 200 mm	Cold limitation	1
1	1998	baseline	mean	FA	200 mm - 700 mm	Cold limitation	0.990654206
1	1998	baseline	mean	FA	700 mm - 1715 mm	Cold limitation	1
1	1998	baseline	mean	Other broadleaves	-160 mm - 200 mm	Cold limitation	1
1	1998	baseline	mean	Other broadleaves	200 mm - 700 mm	Cold limitation	1
1	1998	baseline	mean	Other broadleaves	700 mm - 1715 mm	Cold limitation	1
1	1998	baseline	mean	Other conifers	-160 mm - 200 mm	Cold limitation	1
1	1998	baseline	mean	PC	-160 mm - 200 mm	Cold limitation	0.996784566
1	1998	baseline	mean	PC	200 mm - 700 mm	Cold limitation	1
1	1998	baseline	mean	PC	700 mm - 1715 mm	Cold limitation	1
1	1998	baseline	mean	PI	-160 mm - 200 mm	Cold limitation	0.986666667
1	1998	baseline	mean	PI	200 mm - 700 mm	Cold limitation	1
1	1998	baseline	mean	PI	700 mm - 1715 mm	Cold limitation	1
1	1998	baseline	mean	QU	-160 mm - 200 mm	Cold limitation	0.98989899
1	1998	baseline	mean	QU	200 mm - 700 mm	Cold limitation	1
1	1999	baseline	mean	AB	-160 mm - 200 mm	Cold limitation	1
1	1999	baseline	mean	AB	200 mm - 700 mm	Cold limitation	1
1	1999	baseline	mean	AB	700 mm - 1715 mm	Cold limitation	1
1	1999	baseline	mean	FA	-160 mm - 200 mm	Cold limitation	1
1	1999	baseline	mean	FA	200 mm - 700 mm	Cold limitation	0.996884735
1	1999	baseline	mean	FA	700 mm - 1715 mm	Cold limitation	1
1	1999	baseline	mean	Other broadleaves	-160 mm - 200 mm	Cold limitation	1
1	1999	baseline	mean	Other broadleaves	200 mm - 700 mm	Cold limitation	1
1	1999	baseline	mean	Other broadleaves	700 mm - 1715 mm	Cold limitation	1
1	1999	baseline	mean	Other conifers	-160 mm - 200 mm	Cold limitation	1
1	1999	baseline	mean	PC	-160 mm - 200 mm	Cold limitation	1
1	1999	baseline	mean	PC	200 mm - 700 mm	Cold limitation	1
1	1999	baseline	mean	PC	700 mm - 1715 mm	Cold limitation	1
1	1999	baseline	mean	PI	-160 mm - 200 mm	Cold limitation	1
1	1999	baseline	mean	PI	200 mm - 700 mm	Cold limitation	1
1	1999	baseline	mean	PI	700 mm - 1715 mm	Cold limitation	1
1	1999	baseline	mean	QU	-160 mm - 200 mm	Cold limitation	0.98989899
1	1999	baseline	mean	QU	200 mm - 700 mm	Cold limitation	1
1	2000	baseline	mean	AB	-160 mm - 200 mm	Cold limitation	1
1	2000	baseline	mean	AB	200 mm - 700 mm	Cold limitation	1
1	2000	baseline	mean	AB	700 mm - 1715 mm	Cold limitation	1
1	2000	baseline	mean	FA	-160 mm - 200 mm	Cold limitation	1
1	2000	baseline	mean	FA	200 mm - 700 mm	Cold limitation	1
1	2000	baseline	mean	FA	700 mm - 1715 mm	Cold limitation	1
1	2000	baseline	mean	Other broadleaves	-160 mm - 200 mm	Cold limitation	1
1	2000	baseline	mean	Other broadleaves	200 mm - 700 mm	Cold limitation	1
1	2000	baseline	mean	Other broadleaves	700 mm - 1715 mm	Cold limitation	1
1	2000	baseline	mean	Other conifers	-160 mm - 200 mm	Cold limitation	0.882352941
1	2000	baseline	mean	PC	-160 mm - 200 mm	Cold limitation	0.987138264
1	2000	baseline	mean	PC	200 mm - 700 mm	Cold limitation	1
1	2000	baseline	mean	PC	700 mm - 1715 mm	Cold limitation	1
1	2000	baseline	mean	PI	-160 mm - 200 mm	Cold limitation	0.986666667
1	2000	baseline	mean	PI	200 mm - 700 mm	Cold limitation	1
1	2000	baseline	mean	PI	700 mm - 1715 mm	Cold limitation	1
1	2000	baseline	mean	QU	-160 mm - 200 mm	Cold limitation	0.98989899
1	2000	baseline	mean	QU	200 mm - 700 mm	Cold limitation	1
1	2001	baseline	mean	AB	-160 mm - 200 mm	Cold limitation	0.880952381
1	2001	baseline	mean	AB	200 mm - 700 mm	Cold limitation	0.86
1	2001	baseline	mean	AB	700 mm - 1715 mm	Cold limitation	1
1	2001	baseline	mean	FA	-160 mm - 200 mm	Cold limitation	0.89010989
1	2001	baseline	mean	FA	200 mm - 700 mm	Cold limitation	0.940809969
1	2001	baseline	mean	FA	700 mm - 1715 mm	Cold limitation	1
1	2001	baseline	mean	Other broadleaves	-160 mm - 200 mm	Cold limitation	0.96
1	2001	baseline	mean	Other broadleaves	200 mm - 700 mm	Cold limitation	0.93877551
1	2001	baseline	mean	Other broadleaves	700 mm - 1715 mm	Cold limitation	1
1	2001	baseline	mean	Other conifers	-160 mm - 200 mm	Cold limitation	0.941176471
1	2001	baseline	mean	PC	-160 mm - 200 mm	Cold limitation	0.903536977
1	2001	baseline	mean	PC	200 mm - 700 mm	Cold limitation	0.888507719
1	2001	baseline	mean	PC	700 mm - 1715 mm	Cold limitation	1
1	2001	baseline	mean	PI	-160 mm - 200 mm	Cold limitation	0.986666667
1	2001	baseline	mean	PI	200 mm - 700 mm	Cold limitation	1
1	2001	baseline	mean	PI	700 mm - 1715 mm	Cold limitation	1
1	2001	baseline	mean	QU	-160 mm - 200 mm	Cold limitation	1
1	2001	baseline	mean	QU	200 mm - 700 mm	Cold limitation	1
1	2002	baseline	mean	AB	-160 mm - 200 mm	Cold limitation	0.976190476
1	2002	baseline	mean	AB	200 mm - 700 mm	Cold limitation	1
1	2002	baseline	mean	AB	700 mm - 1715 mm	Cold limitation	1
1	2002	baseline	mean	FA	-160 mm - 200 mm	Cold limitation	0.989010989
1	2002	baseline	mean	FA	200 mm - 700 mm	Cold limitation	1
1	2002	baseline	mean	FA	700 mm - 1715 mm	Cold limitation	1
1	2002	baseline	mean	Other broadleaves	-160 mm - 200 mm	Cold limitation	1
1	2002	baseline	mean	Other broadleaves	200 mm - 700 mm	Cold limitation	1
1	2002	baseline	mean	Other broadleaves	700 mm - 1715 mm	Cold limitation	1
1	2002	baseline	mean	Other conifers	-160 mm - 200 mm	Cold limitation	1
1	2002	baseline	mean	PC	-160 mm - 200 mm	Cold limitation	1
1	2002	baseline	mean	PC	200 mm - 700 mm	Cold limitation	1
1	2002	baseline	mean	PC	700 mm - 1715 mm	Cold limitation	1
1	2002	baseline	mean	PI	-160 mm - 200 mm	Cold limitation	1
1	2002	baseline	mean	PI	200 mm - 700 mm	Cold limitation	1
1	2002	baseline	mean	PI	700 mm - 1715 mm	Cold limitation	1
1	2002	baseline	mean	QU	-160 mm - 200 mm	Cold limitation	1
1	2002	baseline	mean	QU	200 mm - 700 mm	Cold limitation	1
1	2003	baseline	mean	AB	-160 mm - 200 mm	Cold limitation	1
1	2003	baseline	mean	AB	200 mm - 700 mm	Cold limitation	1
1	2003	baseline	mean	AB	700 mm - 1715 mm	Cold limitation	1
1	2003	baseline	mean	FA	-160 mm - 200 mm	Cold limitation	1
1	2003	baseline	mean	FA	200 mm - 700 mm	Cold limitation	1
1	2003	baseline	mean	FA	700 mm - 1715 mm	Cold limitation	1
1	2003	baseline	mean	Other broadleaves	-160 mm - 200 mm	Cold limitation	1
1	2003	baseline	mean	Other broadleaves	200 mm - 700 mm	Cold limitation	1
1	2003	baseline	mean	Other broadleaves	700 mm - 1715 mm	Cold limitation	1
1	2003	baseline	mean	Other conifers	-160 mm - 200 mm	Cold limitation	1
1	2003	baseline	mean	PC	-160 mm - 200 mm	Cold limitation	1
1	2003	baseline	mean	PC	200 mm - 700 mm	Cold limitation	1
1	2003	baseline	mean	PC	700 mm - 1715 mm	Cold limitation	1
1	2003	baseline	mean	PI	-160 mm - 200 mm	Cold limitation	1
1	2003	baseline	mean	PI	200 mm - 700 mm	Cold limitation	1
1	2003	baseline	mean	PI	700 mm - 1715 mm	Cold limitation	1
1	2003	baseline	mean	QU	-160 mm - 200 mm	Cold limitation	1
1	2003	baseline	mean	QU	200 mm - 700 mm	Cold limitation	1
1	2004	baseline	mean	AB	-160 mm - 200 mm	Cold limitation	1
1	2004	baseline	mean	AB	200 mm - 700 mm	Cold limitation	1
1	2004	baseline	mean	AB	700 mm - 1715 mm	Cold limitation	1
1	2004	baseline	mean	FA	-160 mm - 200 mm	Cold limitation	0.978021978
1	2004	baseline	mean	FA	200 mm - 700 mm	Cold limitation	1
1	2004	baseline	mean	FA	700 mm - 1715 mm	Cold limitation	1
1	2004	baseline	mean	Other broadleaves	-160 mm - 200 mm	Cold limitation	0.96
1	2004	baseline	mean	Other broadleaves	200 mm - 700 mm	Cold limitation	1
1	2004	baseline	mean	Other broadleaves	700 mm - 1715 mm	Cold limitation	1
1	2004	baseline	mean	Other conifers	-160 mm - 200 mm	Cold limitation	1
1	2004	baseline	mean	PC	-160 mm - 200 mm	Cold limitation	0.961414791
1	2004	baseline	mean	PC	200 mm - 700 mm	Cold limitation	1
1	2004	baseline	mean	PC	700 mm - 1715 mm	Cold limitation	1
1	2004	baseline	mean	PI	-160 mm - 200 mm	Cold limitation	0.973333333
1	2004	baseline	mean	PI	200 mm - 700 mm	Cold limitation	1
1	2004	baseline	mean	PI	700 mm - 1715 mm	Cold limitation	1
1	2004	baseline	mean	QU	-160 mm - 200 mm	Cold limitation	0.949494949
1	2004	baseline	mean	QU	200 mm - 700 mm	Cold limitation	1
1	2005	baseline	mean	AB	-160 mm - 200 mm	Cold limitation	1
1	2005	baseline	mean	AB	200 mm - 700 mm	Cold limitation	1
1	2005	baseline	mean	AB	700 mm - 1715 mm	Cold limitation	1
1	2005	baseline	mean	FA	-160 mm - 200 mm	Cold limitation	1
1	2005	baseline	mean	FA	200 mm - 700 mm	Cold limitation	1
1	2005	baseline	mean	FA	700 mm - 1715 mm	Cold limitation	1
1	2005	baseline	mean	Other broadleaves	-160 mm - 200 mm	Cold limitation	0.96
1	2005	baseline	mean	Other broadleaves	200 mm - 700 mm	Cold limitation	1
1	2005	baseline	mean	Other broadleaves	700 mm - 1715 mm	Cold limitation	1
1	2005	baseline	mean	Other conifers	-160 mm - 200 mm	Cold limitation	1
1	2005	baseline	mean	PC	-160 mm - 200 mm	Cold limitation	0.980707395
1	2005	baseline	mean	PC	200 mm - 700 mm	Cold limitation	1
1	2005	baseline	mean	PC	700 mm - 1715 mm	Cold limitation	1
1	2005	baseline	mean	PI	-160 mm - 200 mm	Cold limitation	0.986666667
1	2005	baseline	mean	PI	200 mm - 700 mm	Cold limitation	1
1	2005	baseline	mean	PI	700 mm - 1715 mm	Cold limitation	1
1	2005	baseline	mean	QU	-160 mm - 200 mm	Cold limitation	0.96969697
1	2005	baseline	mean	QU	200 mm - 700 mm	Cold limitation	1
1	2006	baseline	mean	AB	-160 mm - 200 mm	Cold limitation	1
1	2006	baseline	mean	AB	200 mm - 700 mm	Cold limitation	1
1	2006	baseline	mean	AB	700 mm - 1715 mm	Cold limitation	1
1	2006	baseline	mean	FA	-160 mm - 200 mm	Cold limitation	1
1	2006	baseline	mean	FA	200 mm - 700 mm	Cold limitation	1
1	2006	baseline	mean	FA	700 mm - 1715 mm	Cold limitation	1
1	2006	baseline	mean	Other broadleaves	-160 mm - 200 mm	Cold limitation	1
1	2006	baseline	mean	Other broadleaves	200 mm - 700 mm	Cold limitation	1
1	2006	baseline	mean	Other broadleaves	700 mm - 1715 mm	Cold limitation	1
1	2006	baseline	mean	Other conifers	-160 mm - 200 mm	Cold limitation	1
1	2006	baseline	mean	PC	-160 mm - 200 mm	Cold limitation	1
1	2006	baseline	mean	PC	200 mm - 700 mm	Cold limitation	1
1	2006	baseline	mean	PC	700 mm - 1715 mm	Cold limitation	1
1	2006	baseline	mean	PI	-160 mm - 200 mm	Cold limitation	1
1	2006	baseline	mean	PI	200 mm - 700 mm	Cold limitation	1
1	2006	baseline	mean	PI	700 mm - 1715 mm	Cold limitation	1
1	2006	baseline	mean	QU	-160 mm - 200 mm	Cold limitation	1
1	2006	baseline	mean	QU	200 mm - 700 mm	Cold limitation	1
1	2007	baseline	mean	AB	-160 mm - 200 mm	Cold limitation	1
1	2007	baseline	mean	AB	200 mm - 700 mm	Cold limitation	0.99
1	2007	baseline	mean	AB	700 mm - 1715 mm	Cold limitation	0.692307692
1	2007	baseline	mean	FA	-160 mm - 200 mm	Cold limitation	0.879120879
1	2007	baseline	mean	FA	200 mm - 700 mm	Cold limitation	0.968847352
1	2007	baseline	mean	FA	700 mm - 1715 mm	Cold limitation	0.97826087
1	2007	baseline	mean	Other broadleaves	-160 mm - 200 mm	Cold limitation	0.76
1	2007	baseline	mean	Other broadleaves	200 mm - 700 mm	Cold limitation	0.87755102
1	2007	baseline	mean	Other broadleaves	700 mm - 1715 mm	Cold limitation	1
1	2007	baseline	mean	Other conifers	-160 mm - 200 mm	Cold limitation	0.823529412
1	2007	baseline	mean	PC	-160 mm - 200 mm	Cold limitation	0.790996785
1	2007	baseline	mean	PC	200 mm - 700 mm	Cold limitation	0.991423671
1	2007	baseline	mean	PC	700 mm - 1715 mm	Cold limitation	0.98019802
1	2007	baseline	mean	PI	-160 mm - 200 mm	Cold limitation	0.6
1	2007	baseline	mean	PI	200 mm - 700 mm	Cold limitation	0.833333333
1	2007	baseline	mean	PI	700 mm - 1715 mm	Cold limitation	1
1	2007	baseline	mean	QU	-160 mm - 200 mm	Cold limitation	0.686868687
1	2007	baseline	mean	QU	-160 mm - 200 mm	Drought limitation	0.01010101
1	2007	baseline	mean	QU	200 mm - 700 mm	Cold limitation	0.714285714
1	2008	baseline	mean	AB	-160 mm - 200 mm	Cold limitation	1
1	2008	baseline	mean	AB	200 mm - 700 mm	Cold limitation	1
1	2008	baseline	mean	AB	700 mm - 1715 mm	Cold limitation	1
1	2008	baseline	mean	FA	-160 mm - 200 mm	Cold limitation	1
1	2008	baseline	mean	FA	200 mm - 700 mm	Cold limitation	0.987538941
1	2008	baseline	mean	FA	700 mm - 1715 mm	Cold limitation	1
1	2008	baseline	mean	Other broadleaves	-160 mm - 200 mm	Cold limitation	1
1	2008	baseline	mean	Other broadleaves	200 mm - 700 mm	Cold limitation	1
1	2008	baseline	mean	Other broadleaves	700 mm - 1715 mm	Cold limitation	1
1	2008	baseline	mean	Other conifers	-160 mm - 200 mm	Cold limitation	1
1	2008	baseline	mean	PC	-160 mm - 200 mm	Cold limitation	0.993569132
1	2008	baseline	mean	PC	200 mm - 700 mm	Cold limitation	1
1	2008	baseline	mean	PC	700 mm - 1715 mm	Cold limitation	1
1	2008	baseline	mean	PI	-160 mm - 200 mm	Cold limitation	0.96
1	2008	baseline	mean	PI	200 mm - 700 mm	Cold limitation	1
1	2008	baseline	mean	PI	700 mm - 1715 mm	Cold limitation	1
1	2008	baseline	mean	QU	-160 mm - 200 mm	Cold limitation	1
1	2008	baseline	mean	QU	200 mm - 700 mm	Cold limitation	1
1	2009	baseline	mean	AB	-160 mm - 200 mm	Cold limitation	1
1	2009	baseline	mean	AB	200 mm - 700 mm	Cold limitation	1
1	2009	baseline	mean	AB	700 mm - 1715 mm	Cold limitation	1
1	2009	baseline	mean	FA	-160 mm - 200 mm	Cold limitation	0.989010989
1	2009	baseline	mean	FA	200 mm - 700 mm	Cold limitation	1
1	2009	baseline	mean	FA	700 mm - 1715 mm	Cold limitation	1
1	2009	baseline	mean	Other broadleaves	-160 mm - 200 mm	Cold limitation	1
1	2009	baseline	mean	Other broadleaves	200 mm - 700 mm	Cold limitation	1
1	2009	baseline	mean	Other broadleaves	700 mm - 1715 mm	Cold limitation	1
1	2009	baseline	mean	Other conifers	-160 mm - 200 mm	Cold limitation	0.882352941
1	2009	baseline	mean	PC	-160 mm - 200 mm	Cold limitation	0.987138264
1	2009	baseline	mean	PC	200 mm - 700 mm	Cold limitation	1
1	2009	baseline	mean	PC	700 mm - 1715 mm	Cold limitation	1
1	2009	baseline	mean	PI	-160 mm - 200 mm	Cold limitation	1
1	2009	baseline	mean	PI	200 mm - 700 mm	Cold limitation	1
1	2009	baseline	mean	PI	700 mm - 1715 mm	Cold limitation	1
1	2009	baseline	mean	QU	-160 mm - 200 mm	Cold limitation	0.97979798
1	2009	baseline	mean	QU	200 mm - 700 mm	Cold limitation	1
1	2010	baseline	mean	AB	-160 mm - 200 mm	Cold limitation	1
1	2010	baseline	mean	AB	200 mm - 700 mm	Cold limitation	1
1	2010	baseline	mean	AB	700 mm - 1715 mm	Cold limitation	1
1	2010	baseline	mean	FA	-160 mm - 200 mm	Cold limitation	1
1	2010	baseline	mean	FA	200 mm - 700 mm	Cold limitation	1
1	2010	baseline	mean	FA	700 mm - 1715 mm	Cold limitation	1
1	2010	baseline	mean	Other broadleaves	-160 mm - 200 mm	Cold limitation	1
1	2010	baseline	mean	Other broadleaves	200 mm - 700 mm	Cold limitation	1
1	2010	baseline	mean	Other broadleaves	700 mm - 1715 mm	Cold limitation	1
1	2010	baseline	mean	Other conifers	-160 mm - 200 mm	Cold limitation	1
1	2010	baseline	mean	PC	-160 mm - 200 mm	Cold limitation	1
1	2010	baseline	mean	PC	200 mm - 700 mm	Cold limitation	1
1	2010	baseline	mean	PC	700 mm - 1715 mm	Cold limitation	1
1	2010	baseline	mean	PI	-160 mm - 200 mm	Cold limitation	1
1	2010	baseline	mean	PI	200 mm - 700 mm	Cold limitation	1
1	2010	baseline	mean	PI	700 mm - 1715 mm	Cold limitation	1
1	2010	baseline	mean	QU	-160 mm - 200 mm	Cold limitation	1
1	2010	baseline	mean	QU	200 mm - 700 mm	Cold limitation	1
1	2011	baseline	mean	AB	-160 mm - 200 mm	Cold limitation	1
1	2011	baseline	mean	AB	200 mm - 700 mm	Cold limitation	1
1	2011	baseline	mean	AB	700 mm - 1715 mm	Cold limitation	1
1	2011	baseline	mean	FA	-160 mm - 200 mm	Cold limitation	1
1	2011	baseline	mean	FA	200 mm - 700 mm	Cold limitation	1
1	2011	baseline	mean	FA	700 mm - 1715 mm	Cold limitation	1
1	2011	baseline	mean	Other broadleaves	-160 mm - 200 mm	Cold limitation	1
1	2011	baseline	mean	Other broadleaves	200 mm - 700 mm	Cold limitation	1
1	2011	baseline	mean	Other broadleaves	700 mm - 1715 mm	Cold limitation	1
1	2011	baseline	mean	Other conifers	-160 mm - 200 mm	Cold limitation	1
1	2011	baseline	mean	PC	-160 mm - 200 mm	Cold limitation	1
1	2011	baseline	mean	PC	200 mm - 700 mm	Cold limitation	1
1	2011	baseline	mean	PC	700 mm - 1715 mm	Cold limitation	1
1	2011	baseline	mean	PI	-160 mm - 200 mm	Cold limitation	1
1	2011	baseline	mean	PI	200 mm - 700 mm	Cold limitation	1
1	2011	baseline	mean	PI	700 mm - 1715 mm	Cold limitation	1
1	2011	baseline	mean	QU	-160 mm - 200 mm	Cold limitation	1
1	2011	baseline	mean	QU	200 mm - 700 mm	Cold limitation	1
1	2012	baseline	mean	AB	-160 mm - 200 mm	Cold limitation	1
1	2012	baseline	mean	AB	200 mm - 700 mm	Cold limitation	1
1	2012	baseline	mean	AB	700 mm - 1715 mm	Cold limitation	1
1	2012	baseline	mean	FA	-160 mm - 200 mm	Cold limitation	0.989010989
1	2012	baseline	mean	FA	200 mm - 700 mm	Cold limitation	0.99376947
1	2012	baseline	mean	FA	700 mm - 1715 mm	Cold limitation	1
1	2012	baseline	mean	Other broadleaves	-160 mm - 200 mm	Cold limitation	0.88
1	2012	baseline	mean	Other broadleaves	200 mm - 700 mm	Cold limitation	1
1	2012	baseline	mean	Other broadleaves	700 mm - 1715 mm	Cold limitation	1
1	2012	baseline	mean	Other conifers	-160 mm - 200 mm	Cold limitation	1
1	2012	baseline	mean	PC	-160 mm - 200 mm	Cold limitation	0.942122186
1	2012	baseline	mean	PC	200 mm - 700 mm	Cold limitation	0.972555746
1	2012	baseline	mean	PC	700 mm - 1715 mm	Cold limitation	1
1	2012	baseline	mean	PI	-160 mm - 200 mm	Cold limitation	1
1	2012	baseline	mean	PI	200 mm - 700 mm	Cold limitation	1
1	2012	baseline	mean	PI	700 mm - 1715 mm	Cold limitation	1
1	2012	baseline	mean	QU	-160 mm - 200 mm	Cold limitation	0.888888889
1	2012	baseline	mean	QU	200 mm - 700 mm	Cold limitation	1
1	2013	baseline	mean	AB	-160 mm - 200 mm	Cold limitation	1
1	2013	baseline	mean	AB	200 mm - 700 mm	Cold limitation	1
1	2013	baseline	mean	AB	700 mm - 1715 mm	Cold limitation	1
1	2013	baseline	mean	FA	-160 mm - 200 mm	Cold limitation	0.989010989
1	2013	baseline	mean	FA	200 mm - 700 mm	Cold limitation	0.990654206
1	2013	baseline	mean	FA	700 mm - 1715 mm	Cold limitation	1
1	2013	baseline	mean	Other broadleaves	-160 mm - 200 mm	Cold limitation	1
1	2013	baseline	mean	Other broadleaves	200 mm - 700 mm	Cold limitation	1
1	2013	baseline	mean	Other broadleaves	700 mm - 1715 mm	Cold limitation	1
1	2013	baseline	mean	Other conifers	-160 mm - 200 mm	Cold limitation	1
1	2013	baseline	mean	PC	-160 mm - 200 mm	Cold limitation	0.945337621
1	2013	baseline	mean	PC	200 mm - 700 mm	Cold limitation	1
1	2013	baseline	mean	PC	700 mm - 1715 mm	Cold limitation	1
1	2013	baseline	mean	PI	-160 mm - 200 mm	Cold limitation	1
1	2013	baseline	mean	PI	200 mm - 700 mm	Cold limitation	1
1	2013	baseline	mean	PI	700 mm - 1715 mm	Cold limitation	1
1	2013	baseline	mean	QU	-160 mm - 200 mm	Cold limitation	1
1	2013	baseline	mean	QU	200 mm - 700 mm	Cold limitation	1
1	2014	baseline	mean	AB	-160 mm - 200 mm	Cold limitation	1
1	2014	baseline	mean	AB	200 mm - 700 mm	Cold limitation	0.98
1	2014	baseline	mean	AB	700 mm - 1715 mm	Cold limitation	0.769230769
1	2014	baseline	mean	FA	-160 mm - 200 mm	Cold limitation	0.989010989
1	2014	baseline	mean	FA	200 mm - 700 mm	Cold limitation	0.971962617
1	2014	baseline	mean	FA	700 mm - 1715 mm	Cold limitation	0.97826087
1	2014	baseline	mean	Other broadleaves	-160 mm - 200 mm	Cold limitation	1
1	2014	baseline	mean	Other broadleaves	200 mm - 700 mm	Cold limitation	0.87755102
1	2014	baseline	mean	Other broadleaves	700 mm - 1715 mm	Cold limitation	1
1	2014	baseline	mean	Other conifers	-160 mm - 200 mm	Cold limitation	1
1	2014	baseline	mean	PC	-160 mm - 200 mm	Cold limitation	0.954983923
1	2014	baseline	mean	PC	200 mm - 700 mm	Cold limitation	1
1	2014	baseline	mean	PC	700 mm - 1715 mm	Cold limitation	0.99009901
1	2014	baseline	mean	PI	-160 mm - 200 mm	Cold limitation	1
1	2014	baseline	mean	PI	200 mm - 700 mm	Cold limitation	1
1	2014	baseline	mean	PI	700 mm - 1715 mm	Cold limitation	1
1	2014	baseline	mean	QU	-160 mm - 200 mm	Cold limitation	0.98989899
1	2014	baseline	mean	QU	200 mm - 700 mm	Cold limitation	0.714285714
1	2015	baseline	mean	AB	-160 mm - 200 mm	Cold limitation	1
1	2015	baseline	mean	AB	200 mm - 700 mm	Cold limitation	1
1	2015	baseline	mean	AB	700 mm - 1715 mm	Cold limitation	1
1	2015	baseline	mean	FA	-160 mm - 200 mm	Cold limitation	1
1	2015	baseline	mean	FA	200 mm - 700 mm	Cold limitation	0.987538941
1	2015	baseline	mean	FA	700 mm - 1715 mm	Cold limitation	1
1	2015	baseline	mean	Other broadleaves	-160 mm - 200 mm	Cold limitation	1
1	2015	baseline	mean	Other broadleaves	200 mm - 700 mm	Cold limitation	1
1	2015	baseline	mean	Other broadleaves	700 mm - 1715 mm	Cold limitation	1
1	2015	baseline	mean	Other conifers	-160 mm - 200 mm	Cold limitation	1
1	2015	baseline	mean	PC	-160 mm - 200 mm	Cold limitation	1
1	2015	baseline	mean	PC	200 mm - 700 mm	Cold limitation	1
1	2015	baseline	mean	PC	700 mm - 1715 mm	Cold limitation	1
1	2015	baseline	mean	PI	-160 mm - 200 mm	Cold limitation	0.973333333
1	2015	baseline	mean	PI	200 mm - 700 mm	Cold limitation	1
1	2015	baseline	mean	PI	700 mm - 1715 mm	Cold limitation	1
1	2015	baseline	mean	QU	-160 mm - 200 mm	Cold limitation	0.98989899
1	2015	baseline	mean	QU	200 mm - 700 mm	Cold limitation	1
1	2016	baseline	mean	AB	-160 mm - 200 mm	Cold limitation	1
1	2016	baseline	mean	AB	200 mm - 700 mm	Cold limitation	1
1	2016	baseline	mean	AB	700 mm - 1715 mm	Cold limitation	1
1	2016	baseline	mean	FA	-160 mm - 200 mm	Cold limitation	0.989010989
1	2016	baseline	mean	FA	200 mm - 700 mm	Cold limitation	0.990654206
1	2016	baseline	mean	FA	700 mm - 1715 mm	Cold limitation	1
1	2016	baseline	mean	Other broadleaves	-160 mm - 200 mm	Cold limitation	1
1	2016	baseline	mean	Other broadleaves	200 mm - 700 mm	Cold limitation	1
1	2016	baseline	mean	Other broadleaves	700 mm - 1715 mm	Cold limitation	1
1	2016	baseline	mean	Other conifers	-160 mm - 200 mm	Cold limitation	0.941176471
1	2016	baseline	mean	PC	-160 mm - 200 mm	Cold limitation	0.977491961
1	2016	baseline	mean	PC	200 mm - 700 mm	Cold limitation	1
1	2016	baseline	mean	PC	700 mm - 1715 mm	Cold limitation	1
1	2016	baseline	mean	PI	-160 mm - 200 mm	Cold limitation	0.96
1	2016	baseline	mean	PI	200 mm - 700 mm	Cold limitation	1
1	2016	baseline	mean	PI	700 mm - 1715 mm	Cold limitation	1
1	2016	baseline	mean	QU	-160 mm - 200 mm	Cold limitation	1
1	2016	baseline	mean	QU	200 mm - 700 mm	Cold limitation	1
1	2017	baseline	mean	AB	-160 mm - 200 mm	Cold limitation	1
1	2017	baseline	mean	AB	200 mm - 700 mm	Cold limitation	1
1	2017	baseline	mean	AB	700 mm - 1715 mm	Cold limitation	1
1	2017	baseline	mean	FA	-160 mm - 200 mm	Cold limitation	1
1	2017	baseline	mean	FA	200 mm - 700 mm	Cold limitation	1
1	2017	baseline	mean	FA	700 mm - 1715 mm	Cold limitation	1
1	2017	baseline	mean	Other broadleaves	-160 mm - 200 mm	Cold limitation	0.96
1	2017	baseline	mean	Other broadleaves	200 mm - 700 mm	Cold limitation	1
1	2017	baseline	mean	Other broadleaves	700 mm - 1715 mm	Cold limitation	1
1	2017	baseline	mean	Other conifers	-160 mm - 200 mm	Cold limitation	0.941176471
1	2017	baseline	mean	PC	-160 mm - 200 mm	Cold limitation	0.980707395
1	2017	baseline	mean	PC	200 mm - 700 mm	Cold limitation	1
1	2017	baseline	mean	PC	700 mm - 1715 mm	Cold limitation	1
1	2017	baseline	mean	PI	-160 mm - 200 mm	Cold limitation	0.986666667
1	2017	baseline	mean	PI	200 mm - 700 mm	Cold limitation	1
1	2017	baseline	mean	PI	700 mm - 1715 mm	Cold limitation	1
1	2017	baseline	mean	QU	-160 mm - 200 mm	Cold limitation	0.949494949
1	2017	baseline	mean	QU	200 mm - 700 mm	Cold limitation	1
1	2018	baseline	mean	AB	-160 mm - 200 mm	Cold limitation	1
1	2018	baseline	mean	AB	200 mm - 700 mm	Cold limitation	0.99
1	2018	baseline	mean	AB	700 mm - 1715 mm	Cold limitation	0.807692308
1	2018	baseline	mean	FA	-160 mm - 200 mm	Cold limitation	0.978021978
1	2018	baseline	mean	FA	200 mm - 700 mm	Cold limitation	0.981308411
1	2018	baseline	mean	FA	700 mm - 1715 mm	Cold limitation	0.97826087
1	2018	baseline	mean	Other broadleaves	-160 mm - 200 mm	Cold limitation	0.96
1	2018	baseline	mean	Other broadleaves	200 mm - 700 mm	Cold limitation	0.87755102
1	2018	baseline	mean	Other broadleaves	700 mm - 1715 mm	Cold limitation	1
1	2018	baseline	mean	Other conifers	-160 mm - 200 mm	Cold limitation	1
1	2018	baseline	mean	PC	-160 mm - 200 mm	Cold limitation	0.954983923
1	2018	baseline	mean	PC	200 mm - 700 mm	Cold limitation	1
1	2018	baseline	mean	PC	700 mm - 1715 mm	Cold limitation	0.99009901
1	2018	baseline	mean	PI	-160 mm - 200 mm	Cold limitation	0.813333333
1	2018	baseline	mean	PI	200 mm - 700 mm	Cold limitation	1
1	2018	baseline	mean	PI	700 mm - 1715 mm	Cold limitation	1
1	2018	baseline	mean	QU	-160 mm - 200 mm	Cold limitation	0.888888889
1	2018	baseline	mean	QU	200 mm - 700 mm	Cold limitation	0.857142857
1	2019	baseline	mean	AB	-160 mm - 200 mm	Cold limitation	1
1	2019	baseline	mean	AB	200 mm - 700 mm	Cold limitation	1
1	2019	baseline	mean	AB	700 mm - 1715 mm	Cold limitation	1
1	2019	baseline	mean	FA	-160 mm - 200 mm	Cold limitation	1
1	2019	baseline	mean	FA	200 mm - 700 mm	Cold limitation	1
1	2019	baseline	mean	FA	700 mm - 1715 mm	Cold limitation	1
1	2019	baseline	mean	Other broadleaves	-160 mm - 200 mm	Cold limitation	0.96
1	2019	baseline	mean	Other broadleaves	200 mm - 700 mm	Cold limitation	1
1	2019	baseline	mean	Other broadleaves	700 mm - 1715 mm	Cold limitation	1
1	2019	baseline	mean	Other conifers	-160 mm - 200 mm	Cold limitation	1
1	2019	baseline	mean	PC	-160 mm - 200 mm	Cold limitation	0.987138264
1	2019	baseline	mean	PC	200 mm - 700 mm	Cold limitation	1
1	2019	baseline	mean	PC	700 mm - 1715 mm	Cold limitation	1
1	2019	baseline	mean	PI	-160 mm - 200 mm	Cold limitation	0.973333333
1	2019	baseline	mean	PI	200 mm - 700 mm	Cold limitation	1
1	2019	baseline	mean	PI	700 mm - 1715 mm	Cold limitation	1
1	2019	baseline	mean	QU	-160 mm - 200 mm	Cold limitation	0.96969697
1	2019	baseline	mean	QU	200 mm - 700 mm	Cold limitation	1
1	2020	baseline	mean	AB	-160 mm - 200 mm	Cold limitation	1
1	2020	baseline	mean	AB	200 mm - 700 mm	Cold limitation	1
1	2020	baseline	mean	AB	700 mm - 1715 mm	Cold limitation	1
1	2020	baseline	mean	FA	-160 mm - 200 mm	Cold limitation	0.978021978
1	2020	baseline	mean	FA	200 mm - 700 mm	Cold limitation	0.990654206
1	2020	baseline	mean	FA	700 mm - 1715 mm	Cold limitation	1
1	2020	baseline	mean	Other broadleaves	-160 mm - 200 mm	Cold limitation	0.96
1	2020	baseline	mean	Other broadleaves	200 mm - 700 mm	Cold limitation	1
1	2020	baseline	mean	Other broadleaves	700 mm - 1715 mm	Cold limitation	1
1	2020	baseline	mean	Other conifers	-160 mm - 200 mm	Cold limitation	0.882352941
1	2020	baseline	mean	PC	-160 mm - 200 mm	Cold limitation	0.967845659
1	2020	baseline	mean	PC	200 mm - 700 mm	Cold limitation	1
1	2020	baseline	mean	PC	700 mm - 1715 mm	Cold limitation	1
1	2020	baseline	mean	PI	-160 mm - 200 mm	Cold limitation	0.933333333
1	2020	baseline	mean	PI	200 mm - 700 mm	Cold limitation	1
1	2020	baseline	mean	PI	700 mm - 1715 mm	Cold limitation	1
1	2020	baseline	mean	QU	-160 mm - 200 mm	Cold limitation	0.97979798
1	2020	baseline	mean	QU	200 mm - 700 mm	Cold limitation	1
1	2021	ssp26	cool	AB	-160 mm - 200 mm	Cold limitation	0.928571429
1	2021	ssp26	cool	AB	200 mm - 700 mm	Cold limitation	0.83
1	2021	ssp26	cool	AB	700 mm - 1715 mm	Cold limitation	1
1	2021	ssp26	cool	FA	-160 mm - 200 mm	Cold limitation	0.923076923
1	2021	ssp26	cool	FA	200 mm - 700 mm	Cold limitation	0.894080997
1	2021	ssp26	cool	FA	700 mm - 1715 mm	Cold limitation	1
1	2021	ssp26	cool	Other broadleaves	-160 mm - 200 mm	Cold limitation	0.8
1	2021	ssp26	cool	Other broadleaves	200 mm - 700 mm	Cold limitation	0.816326531
1	2021	ssp26	cool	Other broadleaves	700 mm - 1715 mm	Cold limitation	1
1	2021	ssp26	cool	Other conifers	-160 mm - 200 mm	Cold limitation	0.823529412
1	2021	ssp26	cool	PC	-160 mm - 200 mm	Cold limitation	0.832797428
1	2021	ssp26	cool	PC	200 mm - 700 mm	Cold limitation	0.852487136
1	2021	ssp26	cool	PC	700 mm - 1715 mm	Cold limitation	0.97029703
1	2021	ssp26	cool	PI	-160 mm - 200 mm	Cold limitation	0.866666667
1	2021	ssp26	cool	PI	200 mm - 700 mm	Cold limitation	0.916666667
1	2021	ssp26	cool	PI	700 mm - 1715 mm	Cold limitation	1
1	2021	ssp26	cool	QU	-160 mm - 200 mm	Cold limitation	0.828282828
1	2021	ssp26	cool	QU	200 mm - 700 mm	Cold limitation	0.285714286
1	2021	ssp26	dry	AB	-160 mm - 200 mm	Cold limitation	0.833333333
1	2021	ssp26	dry	AB	200 mm - 700 mm	Cold limitation	0.72
1	2021	ssp26	dry	AB	700 mm - 1715 mm	Cold limitation	0.807692308
1	2021	ssp26	dry	FA	-160 mm - 200 mm	Cold limitation	0.824175824
1	2021	ssp26	dry	FA	200 mm - 700 mm	Cold limitation	0.781931464
1	2021	ssp26	dry	FA	700 mm - 1715 mm	Cold limitation	0.869565217
1	2021	ssp26	dry	Other broadleaves	-160 mm - 200 mm	Cold limitation	0.6
1	2021	ssp26	dry	Other broadleaves	200 mm - 700 mm	Cold limitation	0.693877551
1	2021	ssp26	dry	Other broadleaves	700 mm - 1715 mm	Cold limitation	1
1	2021	ssp26	dry	Other conifers	-160 mm - 200 mm	Cold limitation	0.823529412
1	2021	ssp26	dry	PC	-160 mm - 200 mm	Cold limitation	0.778135048
1	2021	ssp26	dry	PC	200 mm - 700 mm	Cold limitation	0.699828473
1	2021	ssp26	dry	PC	700 mm - 1715 mm	Cold limitation	0.688118812
1	2021	ssp26	dry	PI	-160 mm - 200 mm	Cold limitation	0.706666667
1	2021	ssp26	dry	PI	200 mm - 700 mm	Cold limitation	0.75
1	2021	ssp26	dry	PI	700 mm - 1715 mm	Cold limitation	1
1	2021	ssp26	dry	QU	-160 mm - 200 mm	Cold limitation	0.656565657
1	2021	ssp26	dry	QU	200 mm - 700 mm	Cold limitation	0.285714286
1	2021	ssp26	mean	AB	-160 mm - 200 mm	Cold limitation	0.880952381
1	2021	ssp26	mean	AB	200 mm - 700 mm	Cold limitation	0.77
1	2021	ssp26	mean	AB	700 mm - 1715 mm	Cold limitation	1
1	2021	ssp26	mean	FA	-160 mm - 200 mm	Cold limitation	0.857142857
1	2021	ssp26	mean	FA	200 mm - 700 mm	Cold limitation	0.84423676
1	2021	ssp26	mean	FA	700 mm - 1715 mm	Cold limitation	1
1	2021	ssp26	mean	Other broadleaves	-160 mm - 200 mm	Cold limitation	0.68
1	2021	ssp26	mean	Other broadleaves	200 mm - 700 mm	Cold limitation	0.755102041
1	2021	ssp26	mean	Other broadleaves	700 mm - 1715 mm	Cold limitation	1
1	2021	ssp26	mean	Other conifers	-160 mm - 200 mm	Cold limitation	0.823529412
1	2021	ssp26	mean	PC	-160 mm - 200 mm	Cold limitation	0.813504823
1	2021	ssp26	mean	PC	200 mm - 700 mm	Cold limitation	0.794168096
1	2021	ssp26	mean	PC	700 mm - 1715 mm	Cold limitation	0.891089109
1	2021	ssp26	mean	PI	-160 mm - 200 mm	Cold limitation	0.813333333
1	2021	ssp26	mean	PI	200 mm - 700 mm	Cold limitation	0.833333333
1	2021	ssp26	mean	PI	700 mm - 1715 mm	Cold limitation	1
1	2021	ssp26	mean	QU	-160 mm - 200 mm	Cold limitation	0.757575758
1	2021	ssp26	mean	QU	200 mm - 700 mm	Cold limitation	0.285714286
1	2021	ssp85	cool	AB	-160 mm - 200 mm	Cold limitation	0.904761905
1	2021	ssp85	cool	AB	200 mm - 700 mm	Cold limitation	0.82
1	2021	ssp85	cool	AB	700 mm - 1715 mm	Cold limitation	1
1	2021	ssp85	cool	FA	-160 mm - 200 mm	Cold limitation	0.923076923
1	2021	ssp85	cool	FA	200 mm - 700 mm	Cold limitation	0.894080997
1	2021	ssp85	cool	FA	700 mm - 1715 mm	Cold limitation	1
1	2021	ssp85	cool	Other broadleaves	-160 mm - 200 mm	Cold limitation	0.76
1	2021	ssp85	cool	Other broadleaves	200 mm - 700 mm	Cold limitation	0.795918367
1	2021	ssp85	cool	Other broadleaves	700 mm - 1715 mm	Cold limitation	1
1	2021	ssp85	cool	Other conifers	-160 mm - 200 mm	Cold limitation	0.823529412
1	2021	ssp85	cool	PC	-160 mm - 200 mm	Cold limitation	0.826366559
1	2021	ssp85	cool	PC	200 mm - 700 mm	Cold limitation	0.84219554
1	2021	ssp85	cool	PC	700 mm - 1715 mm	Cold limitation	0.96039604
1	2021	ssp85	cool	PI	-160 mm - 200 mm	Cold limitation	0.866666667
1	2021	ssp85	cool	PI	200 mm - 700 mm	Cold limitation	0.916666667
1	2021	ssp85	cool	PI	700 mm - 1715 mm	Cold limitation	1
1	2021	ssp85	cool	QU	-160 mm - 200 mm	Cold limitation	0.828282828
1	2021	ssp85	cool	QU	200 mm - 700 mm	Cold limitation	0.285714286
1	2021	ssp85	dry	AB	-160 mm - 200 mm	Cold limitation	0.833333333
1	2021	ssp85	dry	AB	200 mm - 700 mm	Cold limitation	0.71
1	2021	ssp85	dry	AB	700 mm - 1715 mm	Cold limitation	0.730769231
1	2021	ssp85	dry	FA	-160 mm - 200 mm	Cold limitation	0.824175824
1	2021	ssp85	dry	FA	200 mm - 700 mm	Cold limitation	0.769470405
1	2021	ssp85	dry	FA	700 mm - 1715 mm	Cold limitation	0.869565217
1	2021	ssp85	dry	Other broadleaves	-160 mm - 200 mm	Cold limitation	0.6
1	2021	ssp85	dry	Other broadleaves	200 mm - 700 mm	Cold limitation	0.673469388
1	2021	ssp85	dry	Other broadleaves	700 mm - 1715 mm	Cold limitation	0.833333333
1	2021	ssp85	dry	Other conifers	-160 mm - 200 mm	Cold limitation	0.823529412
1	2021	ssp85	dry	PC	-160 mm - 200 mm	Cold limitation	0.77170418
1	2021	ssp85	dry	PC	200 mm - 700 mm	Cold limitation	0.698113208
1	2021	ssp85	dry	PC	700 mm - 1715 mm	Cold limitation	0.673267327
1	2021	ssp85	dry	PI	-160 mm - 200 mm	Cold limitation	0.706666667
1	2021	ssp85	dry	PI	200 mm - 700 mm	Cold limitation	0.75
1	2021	ssp85	dry	PI	700 mm - 1715 mm	Cold limitation	1
1	2021	ssp85	dry	QU	-160 mm - 200 mm	Cold limitation	0.646464646
1	2021	ssp85	dry	QU	200 mm - 700 mm	Cold limitation	0.285714286
1	2021	ssp85	mean	AB	-160 mm - 200 mm	Cold limitation	0.880952381
1	2021	ssp85	mean	AB	200 mm - 700 mm	Cold limitation	0.75
1	2021	ssp85	mean	AB	700 mm - 1715 mm	Cold limitation	1
1	2021	ssp85	mean	FA	-160 mm - 200 mm	Cold limitation	0.857142857
1	2021	ssp85	mean	FA	200 mm - 700 mm	Cold limitation	0.838006231
1	2021	ssp85	mean	FA	700 mm - 1715 mm	Cold limitation	1
1	2021	ssp85	mean	Other broadleaves	-160 mm - 200 mm	Cold limitation	0.68
1	2021	ssp85	mean	Other broadleaves	200 mm - 700 mm	Cold limitation	0.755102041
1	2021	ssp85	mean	Other broadleaves	700 mm - 1715 mm	Cold limitation	1
1	2021	ssp85	mean	Other conifers	-160 mm - 200 mm	Cold limitation	0.823529412
1	2021	ssp85	mean	PC	-160 mm - 200 mm	Cold limitation	0.813504823
1	2021	ssp85	mean	PC	200 mm - 700 mm	Cold limitation	0.789022298
1	2021	ssp85	mean	PC	700 mm - 1715 mm	Cold limitation	0.881188119
1	2021	ssp85	mean	PI	-160 mm - 200 mm	Cold limitation	0.813333333
1	2021	ssp85	mean	PI	200 mm - 700 mm	Cold limitation	0.833333333
1	2021	ssp85	mean	PI	700 mm - 1715 mm	Cold limitation	1
1	2021	ssp85	mean	QU	-160 mm - 200 mm	Cold limitation	0.747474747
1	2021	ssp85	mean	QU	200 mm - 700 mm	Cold limitation	0.285714286
1	2022	ssp26	cool	AB	-160 mm - 200 mm	Cold limitation	1
1	2022	ssp26	cool	AB	200 mm - 700 mm	Cold limitation	1
1	2022	ssp26	cool	AB	700 mm - 1715 mm	Cold limitation	1
1	2022	ssp26	cool	FA	-160 mm - 200 mm	Cold limitation	1
1	2022	ssp26	cool	FA	200 mm - 700 mm	Cold limitation	1
1	2022	ssp26	cool	FA	700 mm - 1715 mm	Cold limitation	1
1	2022	ssp26	cool	Other broadleaves	-160 mm - 200 mm	Cold limitation	1
1	2022	ssp26	cool	Other broadleaves	200 mm - 700 mm	Cold limitation	1
1	2022	ssp26	cool	Other broadleaves	700 mm - 1715 mm	Cold limitation	1
1	2022	ssp26	cool	Other conifers	-160 mm - 200 mm	Cold limitation	1
1	2022	ssp26	cool	PC	-160 mm - 200 mm	Cold limitation	1
1	2022	ssp26	cool	PC	200 mm - 700 mm	Cold limitation	1
1	2022	ssp26	cool	PC	700 mm - 1715 mm	Cold limitation	1
1	2022	ssp26	cool	PI	-160 mm - 200 mm	Cold limitation	1
1	2022	ssp26	cool	PI	200 mm - 700 mm	Cold limitation	1
1	2022	ssp26	cool	PI	700 mm - 1715 mm	Cold limitation	1
1	2022	ssp26	cool	QU	-160 mm - 200 mm	Cold limitation	1
1	2022	ssp26	cool	QU	200 mm - 700 mm	Cold limitation	1
1	2022	ssp26	dry	AB	-160 mm - 200 mm	Cold limitation	0.880952381
1	2022	ssp26	dry	AB	200 mm - 700 mm	Cold limitation	0.97
1	2022	ssp26	dry	AB	700 mm - 1715 mm	Cold limitation	1
1	2022	ssp26	dry	FA	-160 mm - 200 mm	Cold limitation	0.846153846
1	2022	ssp26	dry	FA	200 mm - 700 mm	Cold limitation	0.959501558
1	2022	ssp26	dry	FA	700 mm - 1715 mm	Cold limitation	1
1	2022	ssp26	dry	Other broadleaves	-160 mm - 200 mm	Cold limitation	0.6
1	2022	ssp26	dry	Other broadleaves	200 mm - 700 mm	Cold limitation	0.979591837
1	2022	ssp26	dry	Other broadleaves	700 mm - 1715 mm	Cold limitation	1
1	2022	ssp26	dry	Other conifers	-160 mm - 200 mm	Cold limitation	0.882352941
1	2022	ssp26	dry	PC	-160 mm - 200 mm	Cold limitation	0.807073955
1	2022	ssp26	dry	PC	200 mm - 700 mm	Cold limitation	0.933104631
1	2022	ssp26	dry	PC	700 mm - 1715 mm	Cold limitation	1
1	2022	ssp26	dry	PI	-160 mm - 200 mm	Cold limitation	0.813333333
1	2022	ssp26	dry	PI	200 mm - 700 mm	Cold limitation	1
1	2022	ssp26	dry	PI	700 mm - 1715 mm	Cold limitation	1
1	2022	ssp26	dry	QU	-160 mm - 200 mm	Cold limitation	0.636363636
1	2022	ssp26	dry	QU	200 mm - 700 mm	Cold limitation	1
1	2022	ssp26	mean	AB	-160 mm - 200 mm	Cold limitation	1
1	2022	ssp26	mean	AB	200 mm - 700 mm	Cold limitation	1
1	2022	ssp26	mean	AB	700 mm - 1715 mm	Cold limitation	1
1	2022	ssp26	mean	FA	-160 mm - 200 mm	Cold limitation	1
1	2022	ssp26	mean	FA	200 mm - 700 mm	Cold limitation	0.99376947
1	2022	ssp26	mean	FA	700 mm - 1715 mm	Cold limitation	1
1	2022	ssp26	mean	Other broadleaves	-160 mm - 200 mm	Cold limitation	1
1	2022	ssp26	mean	Other broadleaves	200 mm - 700 mm	Cold limitation	1
1	2022	ssp26	mean	Other broadleaves	700 mm - 1715 mm	Cold limitation	1
1	2022	ssp26	mean	Other conifers	-160 mm - 200 mm	Cold limitation	1
1	2022	ssp26	mean	PC	-160 mm - 200 mm	Cold limitation	1
1	2022	ssp26	mean	PC	200 mm - 700 mm	Cold limitation	1
1	2022	ssp26	mean	PC	700 mm - 1715 mm	Cold limitation	1
1	2022	ssp26	mean	PI	-160 mm - 200 mm	Cold limitation	1
1	2022	ssp26	mean	PI	200 mm - 700 mm	Cold limitation	1
1	2022	ssp26	mean	PI	700 mm - 1715 mm	Cold limitation	1
1	2022	ssp26	mean	QU	-160 mm - 200 mm	Cold limitation	1
1	2022	ssp26	mean	QU	200 mm - 700 mm	Cold limitation	1
1	2022	ssp85	cool	AB	-160 mm - 200 mm	Cold limitation	1
1	2022	ssp85	cool	AB	200 mm - 700 mm	Cold limitation	1
1	2022	ssp85	cool	AB	700 mm - 1715 mm	Cold limitation	1
1	2022	ssp85	cool	FA	-160 mm - 200 mm	Cold limitation	1
1	2022	ssp85	cool	FA	200 mm - 700 mm	Cold limitation	1
1	2022	ssp85	cool	FA	700 mm - 1715 mm	Cold limitation	1
1	2022	ssp85	cool	Other broadleaves	-160 mm - 200 mm	Cold limitation	1
1	2022	ssp85	cool	Other broadleaves	200 mm - 700 mm	Cold limitation	1
1	2022	ssp85	cool	Other broadleaves	700 mm - 1715 mm	Cold limitation	1
1	2022	ssp85	cool	Other conifers	-160 mm - 200 mm	Cold limitation	1
1	2022	ssp85	cool	PC	-160 mm - 200 mm	Cold limitation	1
1	2022	ssp85	cool	PC	200 mm - 700 mm	Cold limitation	1
1	2022	ssp85	cool	PC	700 mm - 1715 mm	Cold limitation	1
1	2022	ssp85	cool	PI	-160 mm - 200 mm	Cold limitation	1
1	2022	ssp85	cool	PI	200 mm - 700 mm	Cold limitation	1
1	2022	ssp85	cool	PI	700 mm - 1715 mm	Cold limitation	1
1	2022	ssp85	cool	QU	-160 mm - 200 mm	Cold limitation	1
1	2022	ssp85	cool	QU	200 mm - 700 mm	Cold limitation	1
1	2022	ssp85	dry	AB	-160 mm - 200 mm	Cold limitation	0.833333333
1	2022	ssp85	dry	AB	200 mm - 700 mm	Cold limitation	0.93
1	2022	ssp85	dry	AB	700 mm - 1715 mm	Cold limitation	1
1	2022	ssp85	dry	FA	-160 mm - 200 mm	Cold limitation	0.824175824
1	2022	ssp85	dry	FA	200 mm - 700 mm	Cold limitation	0.937694704
1	2022	ssp85	dry	FA	700 mm - 1715 mm	Cold limitation	1
1	2022	ssp85	dry	Other broadleaves	-160 mm - 200 mm	Cold limitation	0.6
1	2022	ssp85	dry	Other broadleaves	200 mm - 700 mm	Cold limitation	0.979591837
1	2022	ssp85	dry	Other broadleaves	700 mm - 1715 mm	Cold limitation	1
1	2022	ssp85	dry	Other conifers	-160 mm - 200 mm	Cold limitation	0.823529412
1	2022	ssp85	dry	PC	-160 mm - 200 mm	Cold limitation	0.794212219
1	2022	ssp85	dry	PC	200 mm - 700 mm	Cold limitation	0.902229846
1	2022	ssp85	dry	PC	700 mm - 1715 mm	Cold limitation	1
1	2022	ssp85	dry	PI	-160 mm - 200 mm	Cold limitation	0.733333333
1	2022	ssp85	dry	PI	200 mm - 700 mm	Cold limitation	0.916666667
1	2022	ssp85	dry	PI	700 mm - 1715 mm	Cold limitation	1
1	2022	ssp85	dry	QU	-160 mm - 200 mm	Cold limitation	0.575757576
1	2022	ssp85	dry	QU	200 mm - 700 mm	Cold limitation	1
1	2022	ssp85	mean	AB	-160 mm - 200 mm	Cold limitation	1
1	2022	ssp85	mean	AB	200 mm - 700 mm	Cold limitation	1
1	2022	ssp85	mean	AB	700 mm - 1715 mm	Cold limitation	1
1	2022	ssp85	mean	FA	-160 mm - 200 mm	Cold limitation	1
1	2022	ssp85	mean	FA	200 mm - 700 mm	Cold limitation	0.990654206
1	2022	ssp85	mean	FA	700 mm - 1715 mm	Cold limitation	1
1	2022	ssp85	mean	Other broadleaves	-160 mm - 200 mm	Cold limitation	1
1	2022	ssp85	mean	Other broadleaves	200 mm - 700 mm	Cold limitation	1
1	2022	ssp85	mean	Other broadleaves	700 mm - 1715 mm	Cold limitation	1
1	2022	ssp85	mean	Other conifers	-160 mm - 200 mm	Cold limitation	1
1	2022	ssp85	mean	PC	-160 mm - 200 mm	Cold limitation	1
1	2022	ssp85	mean	PC	200 mm - 700 mm	Cold limitation	1
1	2022	ssp85	mean	PC	700 mm - 1715 mm	Cold limitation	1
1	2022	ssp85	mean	PI	-160 mm - 200 mm	Cold limitation	1
1	2022	ssp85	mean	PI	200 mm - 700 mm	Cold limitation	1
1	2022	ssp85	mean	PI	700 mm - 1715 mm	Cold limitation	1
1	2022	ssp85	mean	QU	-160 mm - 200 mm	Cold limitation	1
1	2022	ssp85	mean	QU	200 mm - 700 mm	Cold limitation	1
1	2023	ssp26	cool	AB	-160 mm - 200 mm	Cold limitation	1
1	2023	ssp26	cool	AB	200 mm - 700 mm	Cold limitation	1
1	2023	ssp26	cool	AB	700 mm - 1715 mm	Cold limitation	1
1	2023	ssp26	cool	FA	-160 mm - 200 mm	Cold limitation	1
1	2023	ssp26	cool	FA	200 mm - 700 mm	Cold limitation	1
1	2023	ssp26	cool	FA	700 mm - 1715 mm	Cold limitation	1
1	2023	ssp26	cool	Other broadleaves	-160 mm - 200 mm	Cold limitation	1
1	2023	ssp26	cool	Other broadleaves	200 mm - 700 mm	Cold limitation	1
1	2023	ssp26	cool	Other broadleaves	700 mm - 1715 mm	Cold limitation	1
1	2023	ssp26	cool	Other conifers	-160 mm - 200 mm	Cold limitation	1
1	2023	ssp26	cool	PC	-160 mm - 200 mm	Cold limitation	1
1	2023	ssp26	cool	PC	200 mm - 700 mm	Cold limitation	1
1	2023	ssp26	cool	PC	700 mm - 1715 mm	Cold limitation	1
1	2023	ssp26	cool	PI	-160 mm - 200 mm	Cold limitation	1
1	2023	ssp26	cool	PI	200 mm - 700 mm	Cold limitation	1
1	2023	ssp26	cool	PI	700 mm - 1715 mm	Cold limitation	1
1	2023	ssp26	cool	QU	-160 mm - 200 mm	Cold limitation	1
1	2023	ssp26	cool	QU	200 mm - 700 mm	Cold limitation	1
1	2023	ssp26	dry	AB	-160 mm - 200 mm	Cold limitation	0.880952381
1	2023	ssp26	dry	AB	200 mm - 700 mm	Cold limitation	0.97
1	2023	ssp26	dry	AB	700 mm - 1715 mm	Cold limitation	1
1	2023	ssp26	dry	FA	-160 mm - 200 mm	Cold limitation	0.857142857
1	2023	ssp26	dry	FA	200 mm - 700 mm	Cold limitation	0.965732087
1	2023	ssp26	dry	FA	700 mm - 1715 mm	Cold limitation	1
1	2023	ssp26	dry	Other broadleaves	-160 mm - 200 mm	Cold limitation	0.56
1	2023	ssp26	dry	Other broadleaves	200 mm - 700 mm	Cold limitation	0.979591837
1	2023	ssp26	dry	Other broadleaves	700 mm - 1715 mm	Cold limitation	1
1	2023	ssp26	dry	Other conifers	-160 mm - 200 mm	Cold limitation	0.882352941
1	2023	ssp26	dry	PC	-160 mm - 200 mm	Cold limitation	0.807073955
1	2023	ssp26	dry	PC	200 mm - 700 mm	Cold limitation	0.938250429
1	2023	ssp26	dry	PC	700 mm - 1715 mm	Cold limitation	1
1	2023	ssp26	dry	PI	-160 mm - 200 mm	Cold limitation	0.84
1	2023	ssp26	dry	PI	200 mm - 700 mm	Cold limitation	1
1	2023	ssp26	dry	PI	700 mm - 1715 mm	Cold limitation	1
1	2023	ssp26	dry	QU	-160 mm - 200 mm	Cold limitation	0.626262626
1	2023	ssp26	dry	QU	200 mm - 700 mm	Cold limitation	1
1	2023	ssp26	mean	AB	-160 mm - 200 mm	Cold limitation	1
1	2023	ssp26	mean	AB	200 mm - 700 mm	Cold limitation	1
1	2023	ssp26	mean	AB	700 mm - 1715 mm	Cold limitation	1
1	2023	ssp26	mean	FA	-160 mm - 200 mm	Cold limitation	1
1	2023	ssp26	mean	FA	200 mm - 700 mm	Cold limitation	0.99376947
1	2023	ssp26	mean	FA	700 mm - 1715 mm	Cold limitation	1
1	2023	ssp26	mean	Other broadleaves	-160 mm - 200 mm	Cold limitation	1
1	2023	ssp26	mean	Other broadleaves	200 mm - 700 mm	Cold limitation	1
1	2023	ssp26	mean	Other broadleaves	700 mm - 1715 mm	Cold limitation	1
1	2023	ssp26	mean	Other conifers	-160 mm - 200 mm	Cold limitation	1
1	2023	ssp26	mean	PC	-160 mm - 200 mm	Cold limitation	1
1	2023	ssp26	mean	PC	200 mm - 700 mm	Cold limitation	1
1	2023	ssp26	mean	PC	700 mm - 1715 mm	Cold limitation	1
1	2023	ssp26	mean	PI	-160 mm - 200 mm	Cold limitation	1
1	2023	ssp26	mean	PI	200 mm - 700 mm	Cold limitation	1
1	2023	ssp26	mean	PI	700 mm - 1715 mm	Cold limitation	1
1	2023	ssp26	mean	QU	-160 mm - 200 mm	Cold limitation	1
1	2023	ssp26	mean	QU	200 mm - 700 mm	Cold limitation	1
1	2023	ssp85	cool	AB	-160 mm - 200 mm	Cold limitation	1
1	2023	ssp85	cool	AB	200 mm - 700 mm	Cold limitation	1
1	2023	ssp85	cool	AB	700 mm - 1715 mm	Cold limitation	1
1	2023	ssp85	cool	FA	-160 mm - 200 mm	Cold limitation	1
1	2023	ssp85	cool	FA	200 mm - 700 mm	Cold limitation	1
1	2023	ssp85	cool	FA	700 mm - 1715 mm	Cold limitation	1
1	2023	ssp85	cool	Other broadleaves	-160 mm - 200 mm	Cold limitation	1
1	2023	ssp85	cool	Other broadleaves	200 mm - 700 mm	Cold limitation	1
1	2023	ssp85	cool	Other broadleaves	700 mm - 1715 mm	Cold limitation	1
1	2023	ssp85	cool	Other conifers	-160 mm - 200 mm	Cold limitation	1
1	2023	ssp85	cool	PC	-160 mm - 200 mm	Cold limitation	1
1	2023	ssp85	cool	PC	200 mm - 700 mm	Cold limitation	1
1	2023	ssp85	cool	PC	700 mm - 1715 mm	Cold limitation	1
1	2023	ssp85	cool	PI	-160 mm - 200 mm	Cold limitation	1
1	2023	ssp85	cool	PI	200 mm - 700 mm	Cold limitation	1
1	2023	ssp85	cool	PI	700 mm - 1715 mm	Cold limitation	1
1	2023	ssp85	cool	QU	-160 mm - 200 mm	Cold limitation	1
1	2023	ssp85	cool	QU	200 mm - 700 mm	Cold limitation	1
1	2023	ssp85	dry	AB	-160 mm - 200 mm	Cold limitation	0.833333333
1	2023	ssp85	dry	AB	200 mm - 700 mm	Cold limitation	0.94
1	2023	ssp85	dry	AB	700 mm - 1715 mm	Cold limitation	1
1	2023	ssp85	dry	FA	-160 mm - 200 mm	Cold limitation	0.813186813
1	2023	ssp85	dry	FA	200 mm - 700 mm	Cold limitation	0.940809969
1	2023	ssp85	dry	FA	700 mm - 1715 mm	Cold limitation	1
1	2023	ssp85	dry	Other broadleaves	-160 mm - 200 mm	Cold limitation	0.56
1	2023	ssp85	dry	Other broadleaves	200 mm - 700 mm	Cold limitation	0.979591837
1	2023	ssp85	dry	Other broadleaves	700 mm - 1715 mm	Cold limitation	1
1	2023	ssp85	dry	Other conifers	-160 mm - 200 mm	Cold limitation	0.823529412
1	2023	ssp85	dry	PC	-160 mm - 200 mm	Cold limitation	0.794212219
1	2023	ssp85	dry	PC	200 mm - 700 mm	Cold limitation	0.907375643
1	2023	ssp85	dry	PC	700 mm - 1715 mm	Cold limitation	1
1	2023	ssp85	dry	PI	-160 mm - 200 mm	Cold limitation	0.76
1	2023	ssp85	dry	PI	200 mm - 700 mm	Cold limitation	1
1	2023	ssp85	dry	PI	700 mm - 1715 mm	Cold limitation	1
1	2023	ssp85	dry	QU	-160 mm - 200 mm	Cold limitation	0.565656566
1	2023	ssp85	dry	QU	200 mm - 700 mm	Cold limitation	1
1	2023	ssp85	mean	AB	-160 mm - 200 mm	Cold limitation	1
1	2023	ssp85	mean	AB	200 mm - 700 mm	Cold limitation	1
1	2023	ssp85	mean	AB	700 mm - 1715 mm	Cold limitation	1
1	2023	ssp85	mean	FA	-160 mm - 200 mm	Cold limitation	1
1	2023	ssp85	mean	FA	200 mm - 700 mm	Cold limitation	0.990654206
1	2023	ssp85	mean	FA	700 mm - 1715 mm	Cold limitation	1
1	2023	ssp85	mean	Other broadleaves	-160 mm - 200 mm	Cold limitation	1
1	2023	ssp85	mean	Other broadleaves	200 mm - 700 mm	Cold limitation	1
1	2023	ssp85	mean	Other broadleaves	700 mm - 1715 mm	Cold limitation	1
1	2023	ssp85	mean	Other conifers	-160 mm - 200 mm	Cold limitation	1
1	2023	ssp85	mean	PC	-160 mm - 200 mm	Cold limitation	1
1	2023	ssp85	mean	PC	200 mm - 700 mm	Cold limitation	1
1	2023	ssp85	mean	PC	700 mm - 1715 mm	Cold limitation	1
1	2023	ssp85	mean	PI	-160 mm - 200 mm	Cold limitation	1
1	2023	ssp85	mean	PI	200 mm - 700 mm	Cold limitation	1
1	2023	ssp85	mean	PI	700 mm - 1715 mm	Cold limitation	1
1	2023	ssp85	mean	QU	-160 mm - 200 mm	Cold limitation	1
1	2023	ssp85	mean	QU	200 mm - 700 mm	Cold limitation	1
1	2024	ssp26	cool	AB	-160 mm - 200 mm	Cold limitation	1
1	2024	ssp26	cool	AB	200 mm - 700 mm	Cold limitation	1
1	2024	ssp26	cool	AB	700 mm - 1715 mm	Cold limitation	1
1	2024	ssp26	cool	FA	-160 mm - 200 mm	Cold limitation	1
1	2024	ssp26	cool	FA	200 mm - 700 mm	Cold limitation	1
1	2024	ssp26	cool	FA	700 mm - 1715 mm	Cold limitation	1
1	2024	ssp26	cool	Other broadleaves	-160 mm - 200 mm	Cold limitation	1
1	2024	ssp26	cool	Other broadleaves	200 mm - 700 mm	Cold limitation	1
1	2024	ssp26	cool	Other broadleaves	700 mm - 1715 mm	Cold limitation	1
1	2024	ssp26	cool	Other conifers	-160 mm - 200 mm	Cold limitation	1
1	2024	ssp26	cool	PC	-160 mm - 200 mm	Cold limitation	1
1	2024	ssp26	cool	PC	200 mm - 700 mm	Cold limitation	1
1	2024	ssp26	cool	PC	700 mm - 1715 mm	Cold limitation	1
1	2024	ssp26	cool	PI	-160 mm - 200 mm	Cold limitation	1
1	2024	ssp26	cool	PI	200 mm - 700 mm	Cold limitation	1
1	2024	ssp26	cool	PI	700 mm - 1715 mm	Cold limitation	1
1	2024	ssp26	cool	QU	-160 mm - 200 mm	Cold limitation	1
1	2024	ssp26	cool	QU	200 mm - 700 mm	Cold limitation	1
1	2024	ssp26	dry	AB	-160 mm - 200 mm	Cold limitation	0.880952381
1	2024	ssp26	dry	AB	200 mm - 700 mm	Cold limitation	0.97
1	2024	ssp26	dry	AB	700 mm - 1715 mm	Cold limitation	1
1	2024	ssp26	dry	FA	-160 mm - 200 mm	Cold limitation	0.868131868
1	2024	ssp26	dry	FA	200 mm - 700 mm	Cold limitation	0.968847352
1	2024	ssp26	dry	FA	700 mm - 1715 mm	Cold limitation	1
1	2024	ssp26	dry	Other broadleaves	-160 mm - 200 mm	Cold limitation	0.56
1	2024	ssp26	dry	Other broadleaves	200 mm - 700 mm	Cold limitation	0.979591837
1	2024	ssp26	dry	Other broadleaves	700 mm - 1715 mm	Cold limitation	1
1	2024	ssp26	dry	Other conifers	-160 mm - 200 mm	Cold limitation	0.882352941
1	2024	ssp26	dry	PC	-160 mm - 200 mm	Cold limitation	0.807073955
1	2024	ssp26	dry	PC	200 mm - 700 mm	Cold limitation	0.938250429
1	2024	ssp26	dry	PC	700 mm - 1715 mm	Cold limitation	1
1	2024	ssp26	dry	PI	-160 mm - 200 mm	Cold limitation	0.84
1	2024	ssp26	dry	PI	200 mm - 700 mm	Cold limitation	1
1	2024	ssp26	dry	PI	700 mm - 1715 mm	Cold limitation	1
1	2024	ssp26	dry	QU	-160 mm - 200 mm	Cold limitation	0.626262626
1	2024	ssp26	dry	QU	200 mm - 700 mm	Cold limitation	1
1	2024	ssp26	mean	AB	-160 mm - 200 mm	Cold limitation	1
1	2024	ssp26	mean	AB	200 mm - 700 mm	Cold limitation	1
1	2024	ssp26	mean	AB	700 mm - 1715 mm	Cold limitation	1
1	2024	ssp26	mean	FA	-160 mm - 200 mm	Cold limitation	1
1	2024	ssp26	mean	FA	200 mm - 700 mm	Cold limitation	0.99376947
1	2024	ssp26	mean	FA	700 mm - 1715 mm	Cold limitation	1
1	2024	ssp26	mean	Other broadleaves	-160 mm - 200 mm	Cold limitation	1
1	2024	ssp26	mean	Other broadleaves	200 mm - 700 mm	Cold limitation	1
1	2024	ssp26	mean	Other broadleaves	700 mm - 1715 mm	Cold limitation	1
1	2024	ssp26	mean	Other conifers	-160 mm - 200 mm	Cold limitation	1
1	2024	ssp26	mean	PC	-160 mm - 200 mm	Cold limitation	1
1	2024	ssp26	mean	PC	200 mm - 700 mm	Cold limitation	1
1	2024	ssp26	mean	PC	700 mm - 1715 mm	Cold limitation	1
1	2024	ssp26	mean	PI	-160 mm - 200 mm	Cold limitation	1
1	2024	ssp26	mean	PI	200 mm - 700 mm	Cold limitation	1
1	2024	ssp26	mean	PI	700 mm - 1715 mm	Cold limitation	1
1	2024	ssp26	mean	QU	-160 mm - 200 mm	Cold limitation	1
1	2024	ssp26	mean	QU	200 mm - 700 mm	Cold limitation	1
1	2024	ssp85	cool	AB	-160 mm - 200 mm	Cold limitation	1
1	2024	ssp85	cool	AB	200 mm - 700 mm	Cold limitation	1
1	2024	ssp85	cool	AB	700 mm - 1715 mm	Cold limitation	1
1	2024	ssp85	cool	FA	-160 mm - 200 mm	Cold limitation	1
1	2024	ssp85	cool	FA	200 mm - 700 mm	Cold limitation	1
1	2024	ssp85	cool	FA	700 mm - 1715 mm	Cold limitation	1
1	2024	ssp85	cool	Other broadleaves	-160 mm - 200 mm	Cold limitation	1
1	2024	ssp85	cool	Other broadleaves	200 mm - 700 mm	Cold limitation	1
1	2024	ssp85	cool	Other broadleaves	700 mm - 1715 mm	Cold limitation	1
1	2024	ssp85	cool	Other conifers	-160 mm - 200 mm	Cold limitation	1
1	2024	ssp85	cool	PC	-160 mm - 200 mm	Cold limitation	1
1	2024	ssp85	cool	PC	200 mm - 700 mm	Cold limitation	1
1	2024	ssp85	cool	PC	700 mm - 1715 mm	Cold limitation	1
1	2024	ssp85	cool	PI	-160 mm - 200 mm	Cold limitation	1
1	2024	ssp85	cool	PI	200 mm - 700 mm	Cold limitation	1
1	2024	ssp85	cool	PI	700 mm - 1715 mm	Cold limitation	1
1	2024	ssp85	cool	QU	-160 mm - 200 mm	Cold limitation	1
1	2024	ssp85	cool	QU	200 mm - 700 mm	Cold limitation	1
1	2024	ssp85	dry	AB	-160 mm - 200 mm	Cold limitation	0.833333333
1	2024	ssp85	dry	AB	200 mm - 700 mm	Cold limitation	0.94
1	2024	ssp85	dry	AB	700 mm - 1715 mm	Cold limitation	1
1	2024	ssp85	dry	FA	-160 mm - 200 mm	Cold limitation	0.813186813
1	2024	ssp85	dry	FA	200 mm - 700 mm	Cold limitation	0.940809969
1	2024	ssp85	dry	FA	700 mm - 1715 mm	Cold limitation	1
1	2024	ssp85	dry	Other broadleaves	-160 mm - 200 mm	Cold limitation	0.56
1	2024	ssp85	dry	Other broadleaves	200 mm - 700 mm	Cold limitation	0.979591837
1	2024	ssp85	dry	Other broadleaves	700 mm - 1715 mm	Cold limitation	1
1	2024	ssp85	dry	Other conifers	-160 mm - 200 mm	Cold limitation	0.823529412
1	2024	ssp85	dry	PC	-160 mm - 200 mm	Cold limitation	0.794212219
1	2024	ssp85	dry	PC	200 mm - 700 mm	Cold limitation	0.907375643
1	2024	ssp85	dry	PC	700 mm - 1715 mm	Cold limitation	1
1	2024	ssp85	dry	PI	-160 mm - 200 mm	Cold limitation	0.76
1	2024	ssp85	dry	PI	200 mm - 700 mm	Cold limitation	1
1	2024	ssp85	dry	PI	700 mm - 1715 mm	Cold limitation	1
1	2024	ssp85	dry	QU	-160 mm - 200 mm	Cold limitation	0.555555556
1	2024	ssp85	dry	QU	200 mm - 700 mm	Cold limitation	1
1	2024	ssp85	mean	AB	-160 mm - 200 mm	Cold limitation	1
1	2024	ssp85	mean	AB	200 mm - 700 mm	Cold limitation	1
1	2024	ssp85	mean	AB	700 mm - 1715 mm	Cold limitation	1
1	2024	ssp85	mean	FA	-160 mm - 200 mm	Cold limitation	1
1	2024	ssp85	mean	FA	200 mm - 700 mm	Cold limitation	0.990654206
1	2024	ssp85	mean	FA	700 mm - 1715 mm	Cold limitation	1
1	2024	ssp85	mean	Other broadleaves	-160 mm - 200 mm	Cold limitation	1
1	2024	ssp85	mean	Other broadleaves	200 mm - 700 mm	Cold limitation	1
1	2024	ssp85	mean	Other broadleaves	700 mm - 1715 mm	Cold limitation	1
1	2024	ssp85	mean	Other conifers	-160 mm - 200 mm	Cold limitation	1
1	2024	ssp85	mean	PC	-160 mm - 200 mm	Cold limitation	1
1	2024	ssp85	mean	PC	200 mm - 700 mm	Cold limitation	1
1	2024	ssp85	mean	PC	700 mm - 1715 mm	Cold limitation	1
1	2024	ssp85	mean	PI	-160 mm - 200 mm	Cold limitation	1
1	2024	ssp85	mean	PI	200 mm - 700 mm	Cold limitation	1
1	2024	ssp85	mean	PI	700 mm - 1715 mm	Cold limitation	1
1	2024	ssp85	mean	QU	-160 mm - 200 mm	Cold limitation	1
1	2024	ssp85	mean	QU	200 mm - 700 mm	Cold limitation	1
1	2025	ssp26	cool	AB	-160 mm - 200 mm	Cold limitation	1
1	2025	ssp26	cool	AB	200 mm - 700 mm	Cold limitation	1
1	2025	ssp26	cool	AB	700 mm - 1715 mm	Cold limitation	1
1	2025	ssp26	cool	FA	-160 mm - 200 mm	Cold limitation	1
1	2025	ssp26	cool	FA	200 mm - 700 mm	Cold limitation	1
1	2025	ssp26	cool	FA	700 mm - 1715 mm	Cold limitation	1
1	2025	ssp26	cool	Other broadleaves	-160 mm - 200 mm	Cold limitation	1
1	2025	ssp26	cool	Other broadleaves	200 mm - 700 mm	Cold limitation	1
1	2025	ssp26	cool	Other broadleaves	700 mm - 1715 mm	Cold limitation	1
1	2025	ssp26	cool	Other conifers	-160 mm - 200 mm	Cold limitation	1
1	2025	ssp26	cool	PC	-160 mm - 200 mm	Cold limitation	1
1	2025	ssp26	cool	PC	200 mm - 700 mm	Cold limitation	1
1	2025	ssp26	cool	PC	700 mm - 1715 mm	Cold limitation	1
1	2025	ssp26	cool	PI	-160 mm - 200 mm	Cold limitation	1
1	2025	ssp26	cool	PI	200 mm - 700 mm	Cold limitation	1
1	2025	ssp26	cool	PI	700 mm - 1715 mm	Cold limitation	1
1	2025	ssp26	cool	QU	-160 mm - 200 mm	Cold limitation	1
1	2025	ssp26	cool	QU	200 mm - 700 mm	Cold limitation	1
1	2025	ssp26	dry	AB	-160 mm - 200 mm	Cold limitation	0.880952381
1	2025	ssp26	dry	AB	200 mm - 700 mm	Cold limitation	0.97
1	2025	ssp26	dry	AB	700 mm - 1715 mm	Cold limitation	1
1	2025	ssp26	dry	FA	-160 mm - 200 mm	Cold limitation	0.868131868
1	2025	ssp26	dry	FA	200 mm - 700 mm	Cold limitation	0.968847352
1	2025	ssp26	dry	FA	700 mm - 1715 mm	Cold limitation	1
1	2025	ssp26	dry	Other broadleaves	-160 mm - 200 mm	Cold limitation	0.56
1	2025	ssp26	dry	Other broadleaves	200 mm - 700 mm	Cold limitation	0.979591837
1	2025	ssp26	dry	Other broadleaves	700 mm - 1715 mm	Cold limitation	1
1	2025	ssp26	dry	Other conifers	-160 mm - 200 mm	Cold limitation	0.882352941
1	2025	ssp26	dry	PC	-160 mm - 200 mm	Cold limitation	0.807073955
1	2025	ssp26	dry	PC	200 mm - 700 mm	Cold limitation	0.938250429
1	2025	ssp26	dry	PC	700 mm - 1715 mm	Cold limitation	1
1	2025	ssp26	dry	PI	-160 mm - 200 mm	Cold limitation	0.84
1	2025	ssp26	dry	PI	200 mm - 700 mm	Cold limitation	1
1	2025	ssp26	dry	PI	700 mm - 1715 mm	Cold limitation	1
1	2025	ssp26	dry	QU	-160 mm - 200 mm	Cold limitation	0.626262626
1	2025	ssp26	dry	QU	200 mm - 700 mm	Cold limitation	1
1	2025	ssp26	mean	AB	-160 mm - 200 mm	Cold limitation	1
1	2025	ssp26	mean	AB	200 mm - 700 mm	Cold limitation	1
1	2025	ssp26	mean	AB	700 mm - 1715 mm	Cold limitation	1
1	2025	ssp26	mean	FA	-160 mm - 200 mm	Cold limitation	1
1	2025	ssp26	mean	FA	200 mm - 700 mm	Cold limitation	0.99376947
1	2025	ssp26	mean	FA	700 mm - 1715 mm	Cold limitation	1
1	2025	ssp26	mean	Other broadleaves	-160 mm - 200 mm	Cold limitation	1
1	2025	ssp26	mean	Other broadleaves	200 mm - 700 mm	Cold limitation	1
1	2025	ssp26	mean	Other broadleaves	700 mm - 1715 mm	Cold limitation	1
1	2025	ssp26	mean	Other conifers	-160 mm - 200 mm	Cold limitation	1
1	2025	ssp26	mean	PC	-160 mm - 200 mm	Cold limitation	1
1	2025	ssp26	mean	PC	200 mm - 700 mm	Cold limitation	1
1	2025	ssp26	mean	PC	700 mm - 1715 mm	Cold limitation	1
1	2025	ssp26	mean	PI	-160 mm - 200 mm	Cold limitation	1
1	2025	ssp26	mean	PI	200 mm - 700 mm	Cold limitation	1
1	2025	ssp26	mean	PI	700 mm - 1715 mm	Cold limitation	1
1	2025	ssp26	mean	QU	-160 mm - 200 mm	Cold limitation	1
1	2025	ssp26	mean	QU	200 mm - 700 mm	Cold limitation	1
1	2025	ssp85	cool	AB	-160 mm - 200 mm	Cold limitation	1
1	2025	ssp85	cool	AB	200 mm - 700 mm	Cold limitation	1
1	2025	ssp85	cool	AB	700 mm - 1715 mm	Cold limitation	1
1	2025	ssp85	cool	FA	-160 mm - 200 mm	Cold limitation	1
1	2025	ssp85	cool	FA	200 mm - 700 mm	Cold limitation	1
1	2025	ssp85	cool	FA	700 mm - 1715 mm	Cold limitation	1
1	2025	ssp85	cool	Other broadleaves	-160 mm - 200 mm	Cold limitation	1
1	2025	ssp85	cool	Other broadleaves	200 mm - 700 mm	Cold limitation	1
1	2025	ssp85	cool	Other broadleaves	700 mm - 1715 mm	Cold limitation	1
1	2025	ssp85	cool	Other conifers	-160 mm - 200 mm	Cold limitation	1
1	2025	ssp85	cool	PC	-160 mm - 200 mm	Cold limitation	1
1	2025	ssp85	cool	PC	200 mm - 700 mm	Cold limitation	1
1	2025	ssp85	cool	PC	700 mm - 1715 mm	Cold limitation	1
1	2025	ssp85	cool	PI	-160 mm - 200 mm	Cold limitation	1
1	2025	ssp85	cool	PI	200 mm - 700 mm	Cold limitation	1
1	2025	ssp85	cool	PI	700 mm - 1715 mm	Cold limitation	1
1	2025	ssp85	cool	QU	-160 mm - 200 mm	Cold limitation	1
1	2025	ssp85	cool	QU	200 mm - 700 mm	Cold limitation	1
1	2025	ssp85	dry	AB	-160 mm - 200 mm	Cold limitation	0.833333333
1	2025	ssp85	dry	AB	200 mm - 700 mm	Cold limitation	0.94
1	2025	ssp85	dry	AB	700 mm - 1715 mm	Cold limitation	1
1	2025	ssp85	dry	FA	-160 mm - 200 mm	Cold limitation	0.813186813
1	2025	ssp85	dry	FA	200 mm - 700 mm	Cold limitation	0.940809969
1	2025	ssp85	dry	FA	700 mm - 1715 mm	Cold limitation	1
1	2025	ssp85	dry	Other broadleaves	-160 mm - 200 mm	Cold limitation	0.56
1	2025	ssp85	dry	Other broadleaves	200 mm - 700 mm	Cold limitation	0.979591837
1	2025	ssp85	dry	Other broadleaves	700 mm - 1715 mm	Cold limitation	1
1	2025	ssp85	dry	Other conifers	-160 mm - 200 mm	Cold limitation	0.823529412
1	2025	ssp85	dry	PC	-160 mm - 200 mm	Cold limitation	0.794212219
1	2025	ssp85	dry	PC	200 mm - 700 mm	Cold limitation	0.909090909
1	2025	ssp85	dry	PC	700 mm - 1715 mm	Cold limitation	1
1	2025	ssp85	dry	PI	-160 mm - 200 mm	Cold limitation	0.76
1	2025	ssp85	dry	PI	200 mm - 700 mm	Cold limitation	1
1	2025	ssp85	dry	PI	700 mm - 1715 mm	Cold limitation	1
1	2025	ssp85	dry	QU	-160 mm - 200 mm	Cold limitation	0.555555556
1	2025	ssp85	dry	QU	200 mm - 700 mm	Cold limitation	1
1	2025	ssp85	mean	AB	-160 mm - 200 mm	Cold limitation	1
1	2025	ssp85	mean	AB	200 mm - 700 mm	Cold limitation	1
1	2025	ssp85	mean	AB	700 mm - 1715 mm	Cold limitation	1
1	2025	ssp85	mean	FA	-160 mm - 200 mm	Cold limitation	1
1	2025	ssp85	mean	FA	200 mm - 700 mm	Cold limitation	0.990654206
1	2025	ssp85	mean	FA	700 mm - 1715 mm	Cold limitation	1
1	2025	ssp85	mean	Other broadleaves	-160 mm - 200 mm	Cold limitation	1
1	2025	ssp85	mean	Other broadleaves	200 mm - 700 mm	Cold limitation	1
1	2025	ssp85	mean	Other broadleaves	700 mm - 1715 mm	Cold limitation	1
1	2025	ssp85	mean	Other conifers	-160 mm - 200 mm	Cold limitation	1
1	2025	ssp85	mean	PC	-160 mm - 200 mm	Cold limitation	1
1	2025	ssp85	mean	PC	200 mm - 700 mm	Cold limitation	1
1	2025	ssp85	mean	PC	700 mm - 1715 mm	Cold limitation	1
1	2025	ssp85	mean	PI	-160 mm - 200 mm	Cold limitation	1
1	2025	ssp85	mean	PI	200 mm - 700 mm	Cold limitation	1
1	2025	ssp85	mean	PI	700 mm - 1715 mm	Cold limitation	1
1	2025	ssp85	mean	QU	-160 mm - 200 mm	Cold limitation	1
1	2025	ssp85	mean	QU	200 mm - 700 mm	Cold limitation	1
1	2026	ssp26	cool	AB	-160 mm - 200 mm	Cold limitation	1
1	2026	ssp26	cool	AB	200 mm - 700 mm	Cold limitation	1
1	2026	ssp26	cool	AB	700 mm - 1715 mm	Cold limitation	1
1	2026	ssp26	cool	FA	-160 mm - 200 mm	Cold limitation	1
1	2026	ssp26	cool	FA	200 mm - 700 mm	Cold limitation	1
1	2026	ssp26	cool	FA	700 mm - 1715 mm	Cold limitation	1
1	2026	ssp26	cool	Other broadleaves	-160 mm - 200 mm	Cold limitation	1
1	2026	ssp26	cool	Other broadleaves	200 mm - 700 mm	Cold limitation	1
1	2026	ssp26	cool	Other broadleaves	700 mm - 1715 mm	Cold limitation	1
1	2026	ssp26	cool	Other conifers	-160 mm - 200 mm	Cold limitation	1
1	2026	ssp26	cool	PC	-160 mm - 200 mm	Cold limitation	1
1	2026	ssp26	cool	PC	200 mm - 700 mm	Cold limitation	1
1	2026	ssp26	cool	PC	700 mm - 1715 mm	Cold limitation	1
1	2026	ssp26	cool	PI	-160 mm - 200 mm	Cold limitation	1
1	2026	ssp26	cool	PI	200 mm - 700 mm	Cold limitation	1
1	2026	ssp26	cool	PI	700 mm - 1715 mm	Cold limitation	1
1	2026	ssp26	cool	QU	-160 mm - 200 mm	Cold limitation	1
1	2026	ssp26	cool	QU	200 mm - 700 mm	Cold limitation	1
1	2026	ssp26	dry	AB	-160 mm - 200 mm	Cold limitation	0.880952381
1	2026	ssp26	dry	AB	200 mm - 700 mm	Cold limitation	0.97
1	2026	ssp26	dry	AB	700 mm - 1715 mm	Cold limitation	1
1	2026	ssp26	dry	FA	-160 mm - 200 mm	Cold limitation	0.868131868
1	2026	ssp26	dry	FA	200 mm - 700 mm	Cold limitation	0.968847352
1	2026	ssp26	dry	FA	700 mm - 1715 mm	Cold limitation	1
1	2026	ssp26	dry	Other broadleaves	-160 mm - 200 mm	Cold limitation	0.56
1	2026	ssp26	dry	Other broadleaves	200 mm - 700 mm	Cold limitation	0.979591837
1	2026	ssp26	dry	Other broadleaves	700 mm - 1715 mm	Cold limitation	1
1	2026	ssp26	dry	Other conifers	-160 mm - 200 mm	Cold limitation	0.882352941
1	2026	ssp26	dry	PC	-160 mm - 200 mm	Cold limitation	0.807073955
1	2026	ssp26	dry	PC	200 mm - 700 mm	Cold limitation	0.938250429
1	2026	ssp26	dry	PC	700 mm - 1715 mm	Cold limitation	1
1	2026	ssp26	dry	PI	-160 mm - 200 mm	Cold limitation	0.84
1	2026	ssp26	dry	PI	200 mm - 700 mm	Cold limitation	1
1	2026	ssp26	dry	PI	700 mm - 1715 mm	Cold limitation	1
1	2026	ssp26	dry	QU	-160 mm - 200 mm	Cold limitation	0.626262626
1	2026	ssp26	dry	QU	200 mm - 700 mm	Cold limitation	1
1	2026	ssp26	mean	AB	-160 mm - 200 mm	Cold limitation	1
1	2026	ssp26	mean	AB	200 mm - 700 mm	Cold limitation	1
1	2026	ssp26	mean	AB	700 mm - 1715 mm	Cold limitation	1
1	2026	ssp26	mean	FA	-160 mm - 200 mm	Cold limitation	1
1	2026	ssp26	mean	FA	200 mm - 700 mm	Cold limitation	0.99376947
1	2026	ssp26	mean	FA	700 mm - 1715 mm	Cold limitation	1
1	2026	ssp26	mean	Other broadleaves	-160 mm - 200 mm	Cold limitation	1
1	2026	ssp26	mean	Other broadleaves	200 mm - 700 mm	Cold limitation	1
1	2026	ssp26	mean	Other broadleaves	700 mm - 1715 mm	Cold limitation	1
1	2026	ssp26	mean	Other conifers	-160 mm - 200 mm	Cold limitation	1
1	2026	ssp26	mean	PC	-160 mm - 200 mm	Cold limitation	1
1	2026	ssp26	mean	PC	200 mm - 700 mm	Cold limitation	1
1	2026	ssp26	mean	PC	700 mm - 1715 mm	Cold limitation	1
1	2026	ssp26	mean	PI	-160 mm - 200 mm	Cold limitation	1
1	2026	ssp26	mean	PI	200 mm - 700 mm	Cold limitation	1
1	2026	ssp26	mean	PI	700 mm - 1715 mm	Cold limitation	1
1	2026	ssp26	mean	QU	-160 mm - 200 mm	Cold limitation	1
1	2026	ssp26	mean	QU	200 mm - 700 mm	Cold limitation	1
1	2026	ssp85	cool	AB	-160 mm - 200 mm	Cold limitation	1
1	2026	ssp85	cool	AB	200 mm - 700 mm	Cold limitation	1
1	2026	ssp85	cool	AB	700 mm - 1715 mm	Cold limitation	1
1	2026	ssp85	cool	FA	-160 mm - 200 mm	Cold limitation	1
1	2026	ssp85	cool	FA	200 mm - 700 mm	Cold limitation	1
1	2026	ssp85	cool	FA	700 mm - 1715 mm	Cold limitation	1
1	2026	ssp85	cool	Other broadleaves	-160 mm - 200 mm	Cold limitation	1
1	2026	ssp85	cool	Other broadleaves	200 mm - 700 mm	Cold limitation	1
1	2026	ssp85	cool	Other broadleaves	700 mm - 1715 mm	Cold limitation	1
1	2026	ssp85	cool	Other conifers	-160 mm - 200 mm	Cold limitation	1
1	2026	ssp85	cool	PC	-160 mm - 200 mm	Cold limitation	1
1	2026	ssp85	cool	PC	200 mm - 700 mm	Cold limitation	1
1	2026	ssp85	cool	PC	700 mm - 1715 mm	Cold limitation	1
1	2026	ssp85	cool	PI	-160 mm - 200 mm	Cold limitation	1
1	2026	ssp85	cool	PI	200 mm - 700 mm	Cold limitation	1
1	2026	ssp85	cool	PI	700 mm - 1715 mm	Cold limitation	1
1	2026	ssp85	cool	QU	-160 mm - 200 mm	Cold limitation	1
1	2026	ssp85	cool	QU	200 mm - 700 mm	Cold limitation	1
1	2026	ssp85	dry	AB	-160 mm - 200 mm	Cold limitation	0.833333333
1	2026	ssp85	dry	AB	200 mm - 700 mm	Cold limitation	0.94
1	2026	ssp85	dry	AB	700 mm - 1715 mm	Cold limitation	1
1	2026	ssp85	dry	FA	-160 mm - 200 mm	Cold limitation	0.813186813
1	2026	ssp85	dry	FA	200 mm - 700 mm	Cold limitation	0.940809969
1	2026	ssp85	dry	FA	700 mm - 1715 mm	Cold limitation	1
1	2026	ssp85	dry	Other broadleaves	-160 mm - 200 mm	Cold limitation	0.56
1	2026	ssp85	dry	Other broadleaves	200 mm - 700 mm	Cold limitation	0.979591837
1	2026	ssp85	dry	Other broadleaves	700 mm - 1715 mm	Cold limitation	1
1	2026	ssp85	dry	Other conifers	-160 mm - 200 mm	Cold limitation	0.823529412
1	2026	ssp85	dry	PC	-160 mm - 200 mm	Cold limitation	0.794212219
1	2026	ssp85	dry	PC	200 mm - 700 mm	Cold limitation	0.909090909
1	2026	ssp85	dry	PC	700 mm - 1715 mm	Cold limitation	1
1	2026	ssp85	dry	PI	-160 mm - 200 mm	Cold limitation	0.76
1	2026	ssp85	dry	PI	200 mm - 700 mm	Cold limitation	1
1	2026	ssp85	dry	PI	700 mm - 1715 mm	Cold limitation	1
1	2026	ssp85	dry	QU	-160 mm - 200 mm	Cold limitation	0.555555556
1	2026	ssp85	dry	QU	200 mm - 700 mm	Cold limitation	1
1	2026	ssp85	mean	AB	-160 mm - 200 mm	Cold limitation	1
1	2026	ssp85	mean	AB	200 mm - 700 mm	Cold limitation	1
1	2026	ssp85	mean	AB	700 mm - 1715 mm	Cold limitation	1
1	2026	ssp85	mean	FA	-160 mm - 200 mm	Cold limitation	1
1	2026	ssp85	mean	FA	200 mm - 700 mm	Cold limitation	0.990654206
1	2026	ssp85	mean	FA	700 mm - 1715 mm	Cold limitation	1
1	2026	ssp85	mean	Other broadleaves	-160 mm - 200 mm	Cold limitation	1
1	2026	ssp85	mean	Other broadleaves	200 mm - 700 mm	Cold limitation	1
1	2026	ssp85	mean	Other broadleaves	700 mm - 1715 mm	Cold limitation	1
1	2026	ssp85	mean	Other conifers	-160 mm - 200 mm	Cold limitation	1
1	2026	ssp85	mean	PC	-160 mm - 200 mm	Cold limitation	1
1	2026	ssp85	mean	PC	200 mm - 700 mm	Cold limitation	1
1	2026	ssp85	mean	PC	700 mm - 1715 mm	Cold limitation	1
1	2026	ssp85	mean	PI	-160 mm - 200 mm	Cold limitation	1
1	2026	ssp85	mean	PI	200 mm - 700 mm	Cold limitation	1
1	2026	ssp85	mean	PI	700 mm - 1715 mm	Cold limitation	1
1	2026	ssp85	mean	QU	-160 mm - 200 mm	Cold limitation	1
1	2026	ssp85	mean	QU	200 mm - 700 mm	Cold limitation	1
1	2027	ssp26	cool	AB	-160 mm - 200 mm	Cold limitation	1
1	2027	ssp26	cool	AB	200 mm - 700 mm	Cold limitation	1
1	2027	ssp26	cool	AB	700 mm - 1715 mm	Cold limitation	1
1	2027	ssp26	cool	FA	-160 mm - 200 mm	Cold limitation	1
1	2027	ssp26	cool	FA	200 mm - 700 mm	Cold limitation	1
1	2027	ssp26	cool	FA	700 mm - 1715 mm	Cold limitation	1
1	2027	ssp26	cool	Other broadleaves	-160 mm - 200 mm	Cold limitation	1
1	2027	ssp26	cool	Other broadleaves	200 mm - 700 mm	Cold limitation	1
1	2027	ssp26	cool	Other broadleaves	700 mm - 1715 mm	Cold limitation	1
1	2027	ssp26	cool	Other conifers	-160 mm - 200 mm	Cold limitation	1
1	2027	ssp26	cool	PC	-160 mm - 200 mm	Cold limitation	1
1	2027	ssp26	cool	PC	200 mm - 700 mm	Cold limitation	1
1	2027	ssp26	cool	PC	700 mm - 1715 mm	Cold limitation	1
1	2027	ssp26	cool	PI	-160 mm - 200 mm	Cold limitation	1
1	2027	ssp26	cool	PI	200 mm - 700 mm	Cold limitation	1
1	2027	ssp26	cool	PI	700 mm - 1715 mm	Cold limitation	1
1	2027	ssp26	cool	QU	-160 mm - 200 mm	Cold limitation	1
1	2027	ssp26	cool	QU	200 mm - 700 mm	Cold limitation	1
1	2027	ssp26	dry	AB	-160 mm - 200 mm	Cold limitation	0.880952381
1	2027	ssp26	dry	AB	200 mm - 700 mm	Cold limitation	0.97
1	2027	ssp26	dry	AB	700 mm - 1715 mm	Cold limitation	1
1	2027	ssp26	dry	FA	-160 mm - 200 mm	Cold limitation	0.868131868
1	2027	ssp26	dry	FA	200 mm - 700 mm	Cold limitation	0.968847352
1	2027	ssp26	dry	FA	700 mm - 1715 mm	Cold limitation	1
1	2027	ssp26	dry	Other broadleaves	-160 mm - 200 mm	Cold limitation	0.56
1	2027	ssp26	dry	Other broadleaves	200 mm - 700 mm	Cold limitation	0.979591837
1	2027	ssp26	dry	Other broadleaves	700 mm - 1715 mm	Cold limitation	1
1	2027	ssp26	dry	Other conifers	-160 mm - 200 mm	Cold limitation	0.882352941
1	2027	ssp26	dry	PC	-160 mm - 200 mm	Cold limitation	0.807073955
1	2027	ssp26	dry	PC	200 mm - 700 mm	Cold limitation	0.938250429
1	2027	ssp26	dry	PC	700 mm - 1715 mm	Cold limitation	1
1	2027	ssp26	dry	PI	-160 mm - 200 mm	Cold limitation	0.84
1	2027	ssp26	dry	PI	200 mm - 700 mm	Cold limitation	1
1	2027	ssp26	dry	PI	700 mm - 1715 mm	Cold limitation	1
1	2027	ssp26	dry	QU	-160 mm - 200 mm	Cold limitation	0.626262626
1	2027	ssp26	dry	QU	200 mm - 700 mm	Cold limitation	1
1	2027	ssp26	mean	AB	-160 mm - 200 mm	Cold limitation	1
1	2027	ssp26	mean	AB	200 mm - 700 mm	Cold limitation	1
1	2027	ssp26	mean	AB	700 mm - 1715 mm	Cold limitation	1
1	2027	ssp26	mean	FA	-160 mm - 200 mm	Cold limitation	1
1	2027	ssp26	mean	FA	200 mm - 700 mm	Cold limitation	0.99376947
1	2027	ssp26	mean	FA	700 mm - 1715 mm	Cold limitation	1
1	2027	ssp26	mean	Other broadleaves	-160 mm - 200 mm	Cold limitation	1
1	2027	ssp26	mean	Other broadleaves	200 mm - 700 mm	Cold limitation	1
1	2027	ssp26	mean	Other broadleaves	700 mm - 1715 mm	Cold limitation	1
1	2027	ssp26	mean	Other conifers	-160 mm - 200 mm	Cold limitation	1
1	2027	ssp26	mean	PC	-160 mm - 200 mm	Cold limitation	1
1	2027	ssp26	mean	PC	200 mm - 700 mm	Cold limitation	1
1	2027	ssp26	mean	PC	700 mm - 1715 mm	Cold limitation	1
1	2027	ssp26	mean	PI	-160 mm - 200 mm	Cold limitation	1
1	2027	ssp26	mean	PI	200 mm - 700 mm	Cold limitation	1
1	2027	ssp26	mean	PI	700 mm - 1715 mm	Cold limitation	1
1	2027	ssp26	mean	QU	-160 mm - 200 mm	Cold limitation	1
1	2027	ssp26	mean	QU	200 mm - 700 mm	Cold limitation	1
1	2027	ssp85	cool	AB	-160 mm - 200 mm	Cold limitation	1
1	2027	ssp85	cool	AB	200 mm - 700 mm	Cold limitation	1
1	2027	ssp85	cool	AB	700 mm - 1715 mm	Cold limitation	1
1	2027	ssp85	cool	FA	-160 mm - 200 mm	Cold limitation	1
1	2027	ssp85	cool	FA	200 mm - 700 mm	Cold limitation	1
1	2027	ssp85	cool	FA	700 mm - 1715 mm	Cold limitation	1
1	2027	ssp85	cool	Other broadleaves	-160 mm - 200 mm	Cold limitation	1
1	2027	ssp85	cool	Other broadleaves	200 mm - 700 mm	Cold limitation	1
1	2027	ssp85	cool	Other broadleaves	700 mm - 1715 mm	Cold limitation	1
1	2027	ssp85	cool	Other conifers	-160 mm - 200 mm	Cold limitation	1
1	2027	ssp85	cool	PC	-160 mm - 200 mm	Cold limitation	1
1	2027	ssp85	cool	PC	200 mm - 700 mm	Cold limitation	1
1	2027	ssp85	cool	PC	700 mm - 1715 mm	Cold limitation	1
1	2027	ssp85	cool	PI	-160 mm - 200 mm	Cold limitation	1
1	2027	ssp85	cool	PI	200 mm - 700 mm	Cold limitation	1
1	2027	ssp85	cool	PI	700 mm - 1715 mm	Cold limitation	1
1	2027	ssp85	cool	QU	-160 mm - 200 mm	Cold limitation	1
1	2027	ssp85	cool	QU	200 mm - 700 mm	Cold limitation	1
1	2027	ssp85	dry	AB	-160 mm - 200 mm	Cold limitation	0.833333333
1	2027	ssp85	dry	AB	200 mm - 700 mm	Cold limitation	0.94
1	2027	ssp85	dry	AB	700 mm - 1715 mm	Cold limitation	1
1	2027	ssp85	dry	FA	-160 mm - 200 mm	Cold limitation	0.813186813
1	2027	ssp85	dry	FA	200 mm - 700 mm	Cold limitation	0.940809969
1	2027	ssp85	dry	FA	700 mm - 1715 mm	Cold limitation	1
1	2027	ssp85	dry	Other broadleaves	-160 mm - 200 mm	Cold limitation	0.56
1	2027	ssp85	dry	Other broadleaves	200 mm - 700 mm	Cold limitation	0.979591837
1	2027	ssp85	dry	Other broadleaves	700 mm - 1715 mm	Cold limitation	1
1	2027	ssp85	dry	Other conifers	-160 mm - 200 mm	Cold limitation	0.823529412
1	2027	ssp85	dry	PC	-160 mm - 200 mm	Cold limitation	0.794212219
1	2027	ssp85	dry	PC	200 mm - 700 mm	Cold limitation	0.909090909
1	2027	ssp85	dry	PC	700 mm - 1715 mm	Cold limitation	1
1	2027	ssp85	dry	PI	-160 mm - 200 mm	Cold limitation	0.76
1	2027	ssp85	dry	PI	200 mm - 700 mm	Cold limitation	1
1	2027	ssp85	dry	PI	700 mm - 1715 mm	Cold limitation	1
1	2027	ssp85	dry	QU	-160 mm - 200 mm	Cold limitation	0.555555556
1	2027	ssp85	dry	QU	200 mm - 700 mm	Cold limitation	1
1	2027	ssp85	mean	AB	-160 mm - 200 mm	Cold limitation	1
1	2027	ssp85	mean	AB	200 mm - 700 mm	Cold limitation	1
1	2027	ssp85	mean	AB	700 mm - 1715 mm	Cold limitation	1
1	2027	ssp85	mean	FA	-160 mm - 200 mm	Cold limitation	1
1	2027	ssp85	mean	FA	200 mm - 700 mm	Cold limitation	0.990654206
1	2027	ssp85	mean	FA	700 mm - 1715 mm	Cold limitation	1
1	2027	ssp85	mean	Other broadleaves	-160 mm - 200 mm	Cold limitation	1
1	2027	ssp85	mean	Other broadleaves	200 mm - 700 mm	Cold limitation	1
1	2027	ssp85	mean	Other broadleaves	700 mm - 1715 mm	Cold limitation	1
1	2027	ssp85	mean	Other conifers	-160 mm - 200 mm	Cold limitation	1
1	2027	ssp85	mean	PC	-160 mm - 200 mm	Cold limitation	1
1	2027	ssp85	mean	PC	200 mm - 700 mm	Cold limitation	1
1	2027	ssp85	mean	PC	700 mm - 1715 mm	Cold limitation	1
1	2027	ssp85	mean	PI	-160 mm - 200 mm	Cold limitation	1
1	2027	ssp85	mean	PI	200 mm - 700 mm	Cold limitation	1
1	2027	ssp85	mean	PI	700 mm - 1715 mm	Cold limitation	1
1	2027	ssp85	mean	QU	-160 mm - 200 mm	Cold limitation	1
1	2027	ssp85	mean	QU	200 mm - 700 mm	Cold limitation	1
1	2028	ssp26	cool	AB	-160 mm - 200 mm	Cold limitation	1
1	2028	ssp26	cool	AB	200 mm - 700 mm	Cold limitation	1
1	2028	ssp26	cool	AB	700 mm - 1715 mm	Cold limitation	1
1	2028	ssp26	cool	FA	-160 mm - 200 mm	Cold limitation	1
1	2028	ssp26	cool	FA	200 mm - 700 mm	Cold limitation	1
1	2028	ssp26	cool	FA	700 mm - 1715 mm	Cold limitation	1
1	2028	ssp26	cool	Other broadleaves	-160 mm - 200 mm	Cold limitation	1
1	2028	ssp26	cool	Other broadleaves	200 mm - 700 mm	Cold limitation	1
1	2028	ssp26	cool	Other broadleaves	700 mm - 1715 mm	Cold limitation	1
1	2028	ssp26	cool	Other conifers	-160 mm - 200 mm	Cold limitation	1
1	2028	ssp26	cool	PC	-160 mm - 200 mm	Cold limitation	1
1	2028	ssp26	cool	PC	200 mm - 700 mm	Cold limitation	1
1	2028	ssp26	cool	PC	700 mm - 1715 mm	Cold limitation	1
1	2028	ssp26	cool	PI	-160 mm - 200 mm	Cold limitation	1
1	2028	ssp26	cool	PI	200 mm - 700 mm	Cold limitation	1
1	2028	ssp26	cool	PI	700 mm - 1715 mm	Cold limitation	1
1	2028	ssp26	cool	QU	-160 mm - 200 mm	Cold limitation	1
1	2028	ssp26	cool	QU	200 mm - 700 mm	Cold limitation	1
1	2028	ssp26	dry	AB	-160 mm - 200 mm	Cold limitation	0.880952381
1	2028	ssp26	dry	AB	200 mm - 700 mm	Cold limitation	0.97
1	2028	ssp26	dry	AB	700 mm - 1715 mm	Cold limitation	1
1	2028	ssp26	dry	FA	-160 mm - 200 mm	Cold limitation	0.868131868
1	2028	ssp26	dry	FA	200 mm - 700 mm	Cold limitation	0.968847352
1	2028	ssp26	dry	FA	700 mm - 1715 mm	Cold limitation	1
1	2028	ssp26	dry	Other broadleaves	-160 mm - 200 mm	Cold limitation	0.56
1	2028	ssp26	dry	Other broadleaves	200 mm - 700 mm	Cold limitation	0.979591837
1	2028	ssp26	dry	Other broadleaves	700 mm - 1715 mm	Cold limitation	1
1	2028	ssp26	dry	Other conifers	-160 mm - 200 mm	Cold limitation	0.882352941
1	2028	ssp26	dry	PC	-160 mm - 200 mm	Cold limitation	0.807073955
1	2028	ssp26	dry	PC	200 mm - 700 mm	Cold limitation	0.938250429
1	2028	ssp26	dry	PC	700 mm - 1715 mm	Cold limitation	1
1	2028	ssp26	dry	PI	-160 mm - 200 mm	Cold limitation	0.84
1	2028	ssp26	dry	PI	200 mm - 700 mm	Cold limitation	1
1	2028	ssp26	dry	PI	700 mm - 1715 mm	Cold limitation	1
1	2028	ssp26	dry	QU	-160 mm - 200 mm	Cold limitation	0.626262626
1	2028	ssp26	dry	QU	200 mm - 700 mm	Cold limitation	1
1	2028	ssp26	mean	AB	-160 mm - 200 mm	Cold limitation	1
1	2028	ssp26	mean	AB	200 mm - 700 mm	Cold limitation	1
1	2028	ssp26	mean	AB	700 mm - 1715 mm	Cold limitation	1
1	2028	ssp26	mean	FA	-160 mm - 200 mm	Cold limitation	1
1	2028	ssp26	mean	FA	200 mm - 700 mm	Cold limitation	0.99376947
1	2028	ssp26	mean	FA	700 mm - 1715 mm	Cold limitation	1
1	2028	ssp26	mean	Other broadleaves	-160 mm - 200 mm	Cold limitation	1
1	2028	ssp26	mean	Other broadleaves	200 mm - 700 mm	Cold limitation	1
1	2028	ssp26	mean	Other broadleaves	700 mm - 1715 mm	Cold limitation	1
1	2028	ssp26	mean	Other conifers	-160 mm - 200 mm	Cold limitation	1
1	2028	ssp26	mean	PC	-160 mm - 200 mm	Cold limitation	1
1	2028	ssp26	mean	PC	200 mm - 700 mm	Cold limitation	1
1	2028	ssp26	mean	PC	700 mm - 1715 mm	Cold limitation	1
1	2028	ssp26	mean	PI	-160 mm - 200 mm	Cold limitation	1
1	2028	ssp26	mean	PI	200 mm - 700 mm	Cold limitation	1
1	2028	ssp26	mean	PI	700 mm - 1715 mm	Cold limitation	1
1	2028	ssp26	mean	QU	-160 mm - 200 mm	Cold limitation	1
1	2028	ssp26	mean	QU	200 mm - 700 mm	Cold limitation	1
1	2028	ssp85	cool	AB	-160 mm - 200 mm	Cold limitation	1
1	2028	ssp85	cool	AB	200 mm - 700 mm	Cold limitation	1
1	2028	ssp85	cool	AB	700 mm - 1715 mm	Cold limitation	1
1	2028	ssp85	cool	FA	-160 mm - 200 mm	Cold limitation	1
1	2028	ssp85	cool	FA	200 mm - 700 mm	Cold limitation	1
1	2028	ssp85	cool	FA	700 mm - 1715 mm	Cold limitation	1
1	2028	ssp85	cool	Other broadleaves	-160 mm - 200 mm	Cold limitation	1
1	2028	ssp85	cool	Other broadleaves	200 mm - 700 mm	Cold limitation	1
1	2028	ssp85	cool	Other broadleaves	700 mm - 1715 mm	Cold limitation	1
1	2028	ssp85	cool	Other conifers	-160 mm - 200 mm	Cold limitation	1
1	2028	ssp85	cool	PC	-160 mm - 200 mm	Cold limitation	1
1	2028	ssp85	cool	PC	200 mm - 700 mm	Cold limitation	1
1	2028	ssp85	cool	PC	700 mm - 1715 mm	Cold limitation	1
1	2028	ssp85	cool	PI	-160 mm - 200 mm	Cold limitation	1
1	2028	ssp85	cool	PI	200 mm - 700 mm	Cold limitation	1
1	2028	ssp85	cool	PI	700 mm - 1715 mm	Cold limitation	1
1	2028	ssp85	cool	QU	-160 mm - 200 mm	Cold limitation	1
1	2028	ssp85	cool	QU	200 mm - 700 mm	Cold limitation	1
1	2028	ssp85	dry	AB	-160 mm - 200 mm	Cold limitation	0.833333333
1	2028	ssp85	dry	AB	200 mm - 700 mm	Cold limitation	0.94
1	2028	ssp85	dry	AB	700 mm - 1715 mm	Cold limitation	1
1	2028	ssp85	dry	FA	-160 mm - 200 mm	Cold limitation	0.813186813
1	2028	ssp85	dry	FA	200 mm - 700 mm	Cold limitation	0.940809969
1	2028	ssp85	dry	FA	700 mm - 1715 mm	Cold limitation	1
1	2028	ssp85	dry	Other broadleaves	-160 mm - 200 mm	Cold limitation	0.56
1	2028	ssp85	dry	Other broadleaves	200 mm - 700 mm	Cold limitation	0.979591837
1	2028	ssp85	dry	Other broadleaves	700 mm - 1715 mm	Cold limitation	1
1	2028	ssp85	dry	Other conifers	-160 mm - 200 mm	Cold limitation	0.823529412
1	2028	ssp85	dry	PC	-160 mm - 200 mm	Cold limitation	0.794212219
1	2028	ssp85	dry	PC	200 mm - 700 mm	Cold limitation	0.909090909
1	2028	ssp85	dry	PC	700 mm - 1715 mm	Cold limitation	1
1	2028	ssp85	dry	PI	-160 mm - 200 mm	Cold limitation	0.76
1	2028	ssp85	dry	PI	200 mm - 700 mm	Cold limitation	1
1	2028	ssp85	dry	PI	700 mm - 1715 mm	Cold limitation	1
1	2028	ssp85	dry	QU	-160 mm - 200 mm	Cold limitation	0.555555556
1	2028	ssp85	dry	QU	200 mm - 700 mm	Cold limitation	1
1	2028	ssp85	mean	AB	-160 mm - 200 mm	Cold limitation	1
1	2028	ssp85	mean	AB	200 mm - 700 mm	Cold limitation	1
1	2028	ssp85	mean	AB	700 mm - 1715 mm	Cold limitation	1
1	2028	ssp85	mean	FA	-160 mm - 200 mm	Cold limitation	1
1	2028	ssp85	mean	FA	200 mm - 700 mm	Cold limitation	0.990654206
1	2028	ssp85	mean	FA	700 mm - 1715 mm	Cold limitation	1
1	2028	ssp85	mean	Other broadleaves	-160 mm - 200 mm	Cold limitation	1
1	2028	ssp85	mean	Other broadleaves	200 mm - 700 mm	Cold limitation	1
1	2028	ssp85	mean	Other broadleaves	700 mm - 1715 mm	Cold limitation	1
1	2028	ssp85	mean	Other conifers	-160 mm - 200 mm	Cold limitation	1
1	2028	ssp85	mean	PC	-160 mm - 200 mm	Cold limitation	1
1	2028	ssp85	mean	PC	200 mm - 700 mm	Cold limitation	1
1	2028	ssp85	mean	PC	700 mm - 1715 mm	Cold limitation	1
1	2028	ssp85	mean	PI	-160 mm - 200 mm	Cold limitation	1
1	2028	ssp85	mean	PI	200 mm - 700 mm	Cold limitation	1
1	2028	ssp85	mean	PI	700 mm - 1715 mm	Cold limitation	1
1	2028	ssp85	mean	QU	-160 mm - 200 mm	Cold limitation	1
1	2028	ssp85	mean	QU	200 mm - 700 mm	Cold limitation	1
1	2029	ssp26	cool	AB	-160 mm - 200 mm	Cold limitation	1
1	2029	ssp26	cool	AB	200 mm - 700 mm	Cold limitation	1
1	2029	ssp26	cool	AB	700 mm - 1715 mm	Cold limitation	1
1	2029	ssp26	cool	FA	-160 mm - 200 mm	Cold limitation	1
1	2029	ssp26	cool	FA	200 mm - 700 mm	Cold limitation	1
1	2029	ssp26	cool	FA	700 mm - 1715 mm	Cold limitation	1
1	2029	ssp26	cool	Other broadleaves	-160 mm - 200 mm	Cold limitation	1
1	2029	ssp26	cool	Other broadleaves	200 mm - 700 mm	Cold limitation	1
1	2029	ssp26	cool	Other broadleaves	700 mm - 1715 mm	Cold limitation	1
1	2029	ssp26	cool	Other conifers	-160 mm - 200 mm	Cold limitation	1
1	2029	ssp26	cool	PC	-160 mm - 200 mm	Cold limitation	1
1	2029	ssp26	cool	PC	200 mm - 700 mm	Cold limitation	1
1	2029	ssp26	cool	PC	700 mm - 1715 mm	Cold limitation	1
1	2029	ssp26	cool	PI	-160 mm - 200 mm	Cold limitation	1
1	2029	ssp26	cool	PI	200 mm - 700 mm	Cold limitation	1
1	2029	ssp26	cool	PI	700 mm - 1715 mm	Cold limitation	1
1	2029	ssp26	cool	QU	-160 mm - 200 mm	Cold limitation	1
1	2029	ssp26	cool	QU	200 mm - 700 mm	Cold limitation	1
1	2029	ssp26	dry	AB	-160 mm - 200 mm	Cold limitation	0.880952381
1	2029	ssp26	dry	AB	200 mm - 700 mm	Cold limitation	0.97
1	2029	ssp26	dry	AB	700 mm - 1715 mm	Cold limitation	1
1	2029	ssp26	dry	FA	-160 mm - 200 mm	Cold limitation	0.868131868
1	2029	ssp26	dry	FA	200 mm - 700 mm	Cold limitation	0.968847352
1	2029	ssp26	dry	FA	700 mm - 1715 mm	Cold limitation	1
1	2029	ssp26	dry	Other broadleaves	-160 mm - 200 mm	Cold limitation	0.56
1	2029	ssp26	dry	Other broadleaves	200 mm - 700 mm	Cold limitation	0.979591837
1	2029	ssp26	dry	Other broadleaves	700 mm - 1715 mm	Cold limitation	1
1	2029	ssp26	dry	Other conifers	-160 mm - 200 mm	Cold limitation	0.882352941
1	2029	ssp26	dry	PC	-160 mm - 200 mm	Cold limitation	0.807073955
1	2029	ssp26	dry	PC	200 mm - 700 mm	Cold limitation	0.938250429
1	2029	ssp26	dry	PC	700 mm - 1715 mm	Cold limitation	1
1	2029	ssp26	dry	PI	-160 mm - 200 mm	Cold limitation	0.84
1	2029	ssp26	dry	PI	200 mm - 700 mm	Cold limitation	1
1	2029	ssp26	dry	PI	700 mm - 1715 mm	Cold limitation	1
1	2029	ssp26	dry	QU	-160 mm - 200 mm	Cold limitation	0.626262626
1	2029	ssp26	dry	QU	200 mm - 700 mm	Cold limitation	1
1	2029	ssp26	mean	AB	-160 mm - 200 mm	Cold limitation	1
1	2029	ssp26	mean	AB	200 mm - 700 mm	Cold limitation	1
1	2029	ssp26	mean	AB	700 mm - 1715 mm	Cold limitation	1
1	2029	ssp26	mean	FA	-160 mm - 200 mm	Cold limitation	1
1	2029	ssp26	mean	FA	200 mm - 700 mm	Cold limitation	0.99376947
1	2029	ssp26	mean	FA	700 mm - 1715 mm	Cold limitation	1
1	2029	ssp26	mean	Other broadleaves	-160 mm - 200 mm	Cold limitation	1
1	2029	ssp26	mean	Other broadleaves	200 mm - 700 mm	Cold limitation	1
1	2029	ssp26	mean	Other broadleaves	700 mm - 1715 mm	Cold limitation	1
1	2029	ssp26	mean	Other conifers	-160 mm - 200 mm	Cold limitation	1
1	2029	ssp26	mean	PC	-160 mm - 200 mm	Cold limitation	1
1	2029	ssp26	mean	PC	200 mm - 700 mm	Cold limitation	1
1	2029	ssp26	mean	PC	700 mm - 1715 mm	Cold limitation	1
1	2029	ssp26	mean	PI	-160 mm - 200 mm	Cold limitation	1
1	2029	ssp26	mean	PI	200 mm - 700 mm	Cold limitation	1
1	2029	ssp26	mean	PI	700 mm - 1715 mm	Cold limitation	1
[truncated: 91,511 more rows]
