# Supplementary material for: Longer growing seasons will not offset growth loss in drought-prone temperate forests of Central-Southeast Europe
Source: Nat Commun. 2025 Oct 29;16:9535. doi: 10.1038/s41467-025-64568-8 (PMC12572185; doi:10.1038/s41467-025-64568-8)
Supplement: Supplementary file 4 — Source Data [file 41467_2025_64568_MOESM4_ESM.zip › SourceData/Supplementary_Fig12.csv]

Period	SSP	Extreme	Genus_group	Month	Direction	Sig	CWB_step	Site_number
2080-2099	ssp85	cool	FA	1	Dec	Nesig	-160 mm - 200 mm	11
2080-2099	ssp85	dry	FA	1	Dec	Nesig	-160 mm - 200 mm	2
2080-2099	ssp85	mean	FA	1	Dec	Nesig	-160 mm - 200 mm	2
2080-2099	ssp85	cool	PC	1	Dec	Nesig	-160 mm - 200 mm	55
2080-2099	ssp85	dry	PC	1	Dec	Nesig	-160 mm - 200 mm	12
2080-2099	ssp85	mean	PC	1	Dec	Nesig	-160 mm - 200 mm	17
2080-2099	ssp85	cool	PI	1	Dec	Nesig	-160 mm - 200 mm	27
2080-2099	ssp85	dry	PI	1	Dec	Nesig	-160 mm - 200 mm	8
2080-2099	ssp85	cool	QU	1	Dec	Nesig	-160 mm - 200 mm	28
2080-2099	ssp85	dry	QU	1	Dec	Nesig	-160 mm - 200 mm	11
2080-2099	ssp85	mean	QU	1	Dec	Nesig	-160 mm - 200 mm	8
2080-2099	ssp85	cool	AB	2	Dec	Nesig	-160 mm - 200 mm	11
2080-2099	ssp85	mean	AB	2	Dec	Nesig	-160 mm - 200 mm	2
2080-2099	ssp85	cool	FA	2	Dec	Nesig	-160 mm - 200 mm	8
2080-2099	ssp85	dry	FA	2	Dec	Nesig	-160 mm - 200 mm	2
2080-2099	ssp85	mean	FA	2	Dec	Nesig	-160 mm - 200 mm	2
2080-2099	ssp85	cool	PC	2	Dec	Nesig	-160 mm - 200 mm	43
2080-2099	ssp85	dry	PC	2	Dec	Nesig	-160 mm - 200 mm	3
2080-2099	ssp85	mean	PC	2	Dec	Nesig	-160 mm - 200 mm	3
2080-2099	ssp85	cool	PI	2	Dec	Nesig	-160 mm - 200 mm	4
2080-2099	ssp85	dry	PI	2	Dec	Nesig	-160 mm - 200 mm	1
2080-2099	ssp85	mean	PI	2	Dec	Nesig	-160 mm - 200 mm	1
2080-2099	ssp85	cool	QU	2	Dec	Nesig	-160 mm - 200 mm	11
2080-2099	ssp85	dry	QU	2	Dec	Nesig	-160 mm - 200 mm	9
2080-2099	ssp85	cool	AB	3	Dec	Nesig	-160 mm - 200 mm	4
2080-2099	ssp85	dry	AB	3	Dec	Nesig	-160 mm - 200 mm	2
2080-2099	ssp85	cool	FA	3	Dec	Nesig	-160 mm - 200 mm	14
2080-2099	ssp85	dry	FA	3	Dec	Nesig	-160 mm - 200 mm	1
2080-2099	ssp85	mean	FA	3	Dec	Nesig	-160 mm - 200 mm	3
2080-2099	ssp85	cool	PC	3	Dec	Nesig	-160 mm - 200 mm	22
2080-2099	ssp85	dry	PC	3	Dec	Nesig	-160 mm - 200 mm	9
2080-2099	ssp85	mean	PC	3	Dec	Nesig	-160 mm - 200 mm	3
2080-2099	ssp85	cool	PI	3	Dec	Nesig	-160 mm - 200 mm	4
2080-2099	ssp85	mean	PI	3	Dec	Nesig	-160 mm - 200 mm	1
2080-2099	ssp85	cool	QU	3	Dec	Nesig	-160 mm - 200 mm	12
2080-2099	ssp85	dry	QU	3	Dec	Nesig	-160 mm - 200 mm	6
2080-2099	ssp85	cool	AB	4	Dec	Nesig	-160 mm - 200 mm	5
2080-2099	ssp85	dry	AB	4	Dec	Nesig	-160 mm - 200 mm	5
2080-2099	ssp85	mean	AB	4	Dec	Nesig	-160 mm - 200 mm	5
2080-2099	ssp85	cool	FA	4	Dec	Nesig	-160 mm - 200 mm	14
2080-2099	ssp85	dry	FA	4	Dec	Nesig	-160 mm - 200 mm	8
2080-2099	ssp85	mean	FA	4	Dec	Nesig	-160 mm - 200 mm	2
2080-2099	ssp85	cool	PC	4	Dec	Nesig	-160 mm - 200 mm	25
2080-2099	ssp85	dry	PC	4	Dec	Nesig	-160 mm - 200 mm	16
2080-2099	ssp85	mean	PC	4	Dec	Nesig	-160 mm - 200 mm	14
2080-2099	ssp85	cool	PI	4	Dec	Nesig	-160 mm - 200 mm	1
2080-2099	ssp85	dry	PI	4	Dec	Nesig	-160 mm - 200 mm	3
2080-2099	ssp85	mean	PI	4	Dec	Nesig	-160 mm - 200 mm	3
2080-2099	ssp85	dry	QU	4	Dec	Nesig	-160 mm - 200 mm	3
2080-2099	ssp85	mean	QU	4	Dec	Nesig	-160 mm - 200 mm	5
2080-2099	ssp85	cool	FA	5	Dec	Nesig	-160 mm - 200 mm	1
2080-2099	ssp85	dry	FA	5	Dec	Nesig	-160 mm - 200 mm	7
2080-2099	ssp85	mean	FA	5	Dec	Nesig	-160 mm - 200 mm	7
2080-2099	ssp85	cool	PC	5	Dec	Nesig	-160 mm - 200 mm	1
2080-2099	ssp85	dry	PC	5	Dec	Nesig	-160 mm - 200 mm	13
2080-2099	ssp85	mean	PC	5	Dec	Nesig	-160 mm - 200 mm	10
2080-2099	ssp85	cool	PI	5	Dec	Nesig	-160 mm - 200 mm	1
2080-2099	ssp85	dry	PI	5	Dec	Nesig	-160 mm - 200 mm	2
2080-2099	ssp85	mean	PI	5	Dec	Nesig	-160 mm - 200 mm	8
2080-2099	ssp85	dry	QU	5	Dec	Nesig	-160 mm - 200 mm	1
2080-2099	ssp85	mean	QU	5	Dec	Nesig	-160 mm - 200 mm	8
2080-2099	ssp85	cool	AB	6	Dec	Nesig	-160 mm - 200 mm	3
2080-2099	ssp85	cool	FA	6	Dec	Nesig	-160 mm - 200 mm	4
2080-2099	ssp85	cool	PC	6	Dec	Nesig	-160 mm - 200 mm	18
2080-2099	ssp85	mean	PC	6	Dec	Nesig	-160 mm - 200 mm	4
2080-2099	ssp85	cool	PI	6	Dec	Nesig	-160 mm - 200 mm	1
2080-2099	ssp85	mean	PI	6	Dec	Nesig	-160 mm - 200 mm	5
2080-2099	ssp85	cool	QU	6	Dec	Nesig	-160 mm - 200 mm	4
2080-2099	ssp85	mean	QU	6	Dec	Nesig	-160 mm - 200 mm	5
2080-2099	ssp85	mean	AB	7	Dec	Nesig	-160 mm - 200 mm	1
2080-2099	ssp85	mean	FA	7	Dec	Nesig	-160 mm - 200 mm	1
2080-2099	ssp85	cool	PC	7	Dec	Nesig	-160 mm - 200 mm	2
2080-2099	ssp85	mean	PC	7	Dec	Nesig	-160 mm - 200 mm	1
2080-2099	ssp85	cool	PI	7	Dec	Nesig	-160 mm - 200 mm	1
2080-2099	ssp85	cool	QU	7	Dec	Nesig	-160 mm - 200 mm	3
2080-2099	ssp85	cool	PC	8	Dec	Nesig	-160 mm - 200 mm	2
2080-2099	ssp85	mean	PC	8	Dec	Nesig	-160 mm - 200 mm	2
2080-2099	ssp85	cool	PI	8	Dec	Nesig	-160 mm - 200 mm	2
2080-2099	ssp85	mean	PI	8	Dec	Nesig	-160 mm - 200 mm	1
2080-2099	ssp85	cool	QU	8	Dec	Nesig	-160 mm - 200 mm	8
2080-2099	ssp85	mean	QU	8	Dec	Nesig	-160 mm - 200 mm	2
2080-2099	ssp85	cool	FA	9	Dec	Nesig	-160 mm - 200 mm	4
2080-2099	ssp85	dry	FA	9	Dec	Nesig	-160 mm - 200 mm	1
2080-2099	ssp85	mean	FA	9	Dec	Nesig	-160 mm - 200 mm	5
2080-2099	ssp85	cool	PC	9	Dec	Nesig	-160 mm - 200 mm	13
2080-2099	ssp85	dry	PC	9	Dec	Nesig	-160 mm - 200 mm	2
2080-2099	ssp85	mean	PC	9	Dec	Nesig	-160 mm - 200 mm	13
2080-2099	ssp85	cool	PI	9	Dec	Nesig	-160 mm - 200 mm	1
2080-2099	ssp85	mean	PI	9	Dec	Nesig	-160 mm - 200 mm	4
2080-2099	ssp85	cool	QU	9	Dec	Nesig	-160 mm - 200 mm	8
2080-2099	ssp85	mean	QU	9	Dec	Nesig	-160 mm - 200 mm	2
2080-2099	ssp85	cool	AB	10	Dec	Nesig	-160 mm - 200 mm	1
2080-2099	ssp85	dry	AB	10	Dec	Nesig	-160 mm - 200 mm	8
2080-2099	ssp85	mean	AB	10	Dec	Nesig	-160 mm - 200 mm	2
2080-2099	ssp85	dry	FA	10	Dec	Nesig	-160 mm - 200 mm	9
2080-2099	ssp85	mean	FA	10	Dec	Nesig	-160 mm - 200 mm	3
2080-2099	ssp85	cool	PC	10	Dec	Nesig	-160 mm - 200 mm	8
2080-2099	ssp85	dry	PC	10	Dec	Nesig	-160 mm - 200 mm	23
2080-2099	ssp85	mean	PC	10	Dec	Nesig	-160 mm - 200 mm	5
2080-2099	ssp85	mean	PI	10	Dec	Nesig	-160 mm - 200 mm	5
2080-2099	ssp85	cool	QU	10	Dec	Nesig	-160 mm - 200 mm	4
2080-2099	ssp85	mean	QU	10	Dec	Nesig	-160 mm - 200 mm	4
2080-2099	ssp85	cool	AB	11	Dec	Nesig	-160 mm - 200 mm	2
2080-2099	ssp85	dry	AB	11	Dec	Nesig	-160 mm - 200 mm	3
2080-2099	ssp85	mean	AB	11	Dec	Nesig	-160 mm - 200 mm	2
2080-2099	ssp85	cool	FA	11	Dec	Nesig	-160 mm - 200 mm	13
2080-2099	ssp85	dry	FA	11	Dec	Nesig	-160 mm - 200 mm	6
2080-2099	ssp85	mean	FA	11	Dec	Nesig	-160 mm - 200 mm	4
2080-2099	ssp85	cool	PC	11	Dec	Nesig	-160 mm - 200 mm	66
2080-2099	ssp85	dry	PC	11	Dec	Nesig	-160 mm - 200 mm	31
2080-2099	ssp85	mean	PC	11	Dec	Nesig	-160 mm - 200 mm	18
2080-2099	ssp85	dry	PI	11	Dec	Nesig	-160 mm - 200 mm	3
2080-2099	ssp85	cool	QU	11	Dec	Nesig	-160 mm - 200 mm	2
2080-2099	ssp85	dry	QU	11	Dec	Nesig	-160 mm - 200 mm	5
2080-2099	ssp85	cool	AB	12	Dec	Nesig	-160 mm - 200 mm	5
2080-2099	ssp85	mean	AB	12	Dec	Nesig	-160 mm - 200 mm	3
2080-2099	ssp85	cool	FA	12	Dec	Nesig	-160 mm - 200 mm	13
2080-2099	ssp85	dry	FA	12	Dec	Nesig	-160 mm - 200 mm	5
2080-2099	ssp85	mean	FA	12	Dec	Nesig	-160 mm - 200 mm	3
2080-2099	ssp85	cool	PC	12	Dec	Nesig	-160 mm - 200 mm	59
2080-2099	ssp85	dry	PC	12	Dec	Nesig	-160 mm - 200 mm	14
2080-2099	ssp85	mean	PC	12	Dec	Nesig	-160 mm - 200 mm	9
2080-2099	ssp85	cool	PI	12	Dec	Nesig	-160 mm - 200 mm	21
2080-2099	ssp85	dry	PI	12	Dec	Nesig	-160 mm - 200 mm	10
2080-2099	ssp85	mean	PI	12	Dec	Nesig	-160 mm - 200 mm	3
2080-2099	ssp85	cool	QU	12	Dec	Nesig	-160 mm - 200 mm	18
2080-2099	ssp85	dry	QU	12	Dec	Nesig	-160 mm - 200 mm	6
2080-2099	ssp85	mean	QU	12	Dec	Nesig	-160 mm - 200 mm	4
2080-2099	ssp85	mean	PI	1	Inc	Nesig	-160 mm - 200 mm	1
2080-2099	ssp85	mean	FA	2	Inc	Nesig	-160 mm - 200 mm	1
2080-2099	ssp85	dry	PC	2	Inc	Nesig	-160 mm - 200 mm	2
2080-2099	ssp85	cool	AB	3	Inc	Nesig	-160 mm - 200 mm	1
2080-2099	ssp85	cool	FA	3	Inc	Nesig	-160 mm - 200 mm	1
2080-2099	ssp85	cool	PC	3	Inc	Nesig	-160 mm - 200 mm	10
2080-2099	ssp85	dry	PC	3	Inc	Nesig	-160 mm - 200 mm	2
2080-2099	ssp85	cool	PI	3	Inc	Nesig	-160 mm - 200 mm	2
2080-2099	ssp85	dry	PI	3	Inc	Nesig	-160 mm - 200 mm	4
2080-2099	ssp85	cool	QU	3	Inc	Nesig	-160 mm - 200 mm	3
2080-2099	ssp85	dry	QU	3	Inc	Nesig	-160 mm - 200 mm	1
2080-2099	ssp85	cool	AB	4	Inc	Nesig	-160 mm - 200 mm	2
2080-2099	ssp85	mean	AB	4	Inc	Nesig	-160 mm - 200 mm	1
2080-2099	ssp85	cool	FA	4	Inc	Nesig	-160 mm - 200 mm	3
2080-2099	ssp85	dry	FA	4	Inc	Nesig	-160 mm - 200 mm	1
2080-2099	ssp85	cool	PC	4	Inc	Nesig	-160 mm - 200 mm	3
2080-2099	ssp85	dry	PC	4	Inc	Nesig	-160 mm - 200 mm	6
2080-2099	ssp85	mean	PC	4	Inc	Nesig	-160 mm - 200 mm	4
2080-2099	ssp85	dry	PI	4	Inc	Nesig	-160 mm - 200 mm	6
2080-2099	ssp85	mean	PI	4	Inc	Nesig	-160 mm - 200 mm	1
2080-2099	ssp85	dry	QU	4	Inc	Nesig	-160 mm - 200 mm	2
2080-2099	ssp85	mean	QU	4	Inc	Nesig	-160 mm - 200 mm	8
2080-2099	ssp85	cool	AB	5	Inc	Nesig	-160 mm - 200 mm	6
2080-2099	ssp85	dry	AB	5	Inc	Nesig	-160 mm - 200 mm	6
2080-2099	ssp85	mean	AB	5	Inc	Nesig	-160 mm - 200 mm	6
2080-2099	ssp85	cool	FA	5	Inc	Nesig	-160 mm - 200 mm	3
2080-2099	ssp85	dry	FA	5	Inc	Nesig	-160 mm - 200 mm	4
2080-2099	ssp85	mean	FA	5	Inc	Nesig	-160 mm - 200 mm	4
2080-2099	ssp85	cool	PC	5	Inc	Nesig	-160 mm - 200 mm	3
2080-2099	ssp85	dry	PC	5	Inc	Nesig	-160 mm - 200 mm	10
2080-2099	ssp85	mean	PC	5	Inc	Nesig	-160 mm - 200 mm	23
2080-2099	ssp85	cool	PI	5	Inc	Nesig	-160 mm - 200 mm	1
2080-2099	ssp85	dry	PI	5	Inc	Nesig	-160 mm - 200 mm	2
2080-2099	ssp85	mean	PI	5	Inc	Nesig	-160 mm - 200 mm	5
2080-2099	ssp85	cool	QU	5	Inc	Nesig	-160 mm - 200 mm	3
2080-2099	ssp85	dry	QU	5	Inc	Nesig	-160 mm - 200 mm	1
2080-2099	ssp85	mean	QU	5	Inc	Nesig	-160 mm - 200 mm	15
2080-2099	ssp85	cool	AB	6	Inc	Nesig	-160 mm - 200 mm	3
2080-2099	ssp85	mean	AB	6	Inc	Nesig	-160 mm - 200 mm	2
2080-2099	ssp85	cool	FA	6	Inc	Nesig	-160 mm - 200 mm	5
2080-2099	ssp85	mean	FA	6	Inc	Nesig	-160 mm - 200 mm	2
2080-2099	ssp85	cool	PC	6	Inc	Nesig	-160 mm - 200 mm	51
2080-2099	ssp85	dry	PC	6	Inc	Nesig	-160 mm - 200 mm	1
2080-2099	ssp85	mean	PC	6	Inc	Nesig	-160 mm - 200 mm	4
2080-2099	ssp85	cool	PI	6	Inc	Nesig	-160 mm - 200 mm	5
2080-2099	ssp85	mean	PI	6	Inc	Nesig	-160 mm - 200 mm	4
2080-2099	ssp85	cool	QU	6	Inc	Nesig	-160 mm - 200 mm	4
2080-2099	ssp85	mean	QU	6	Inc	Nesig	-160 mm - 200 mm	4
2080-2099	ssp85	cool	AB	7	Inc	Nesig	-160 mm - 200 mm	1
2080-2099	ssp85	mean	AB	7	Inc	Nesig	-160 mm - 200 mm	1
2080-2099	ssp85	cool	FA	7	Inc	Nesig	-160 mm - 200 mm	1
2080-2099	ssp85	cool	PC	7	Inc	Nesig	-160 mm - 200 mm	8
2080-2099	ssp85	dry	PC	7	Inc	Nesig	-160 mm - 200 mm	3
2080-2099	ssp85	mean	PC	7	Inc	Nesig	-160 mm - 200 mm	4
2080-2099	ssp85	cool	PI	7	Inc	Nesig	-160 mm - 200 mm	1
2080-2099	ssp85	cool	QU	7	Inc	Nesig	-160 mm - 200 mm	2
2080-2099	ssp85	cool	FA	8	Inc	Nesig	-160 mm - 200 mm	2
2080-2099	ssp85	cool	PC	8	Inc	Nesig	-160 mm - 200 mm	13
2080-2099	ssp85	dry	PC	8	Inc	Nesig	-160 mm - 200 mm	2
2080-2099	ssp85	mean	PC	8	Inc	Nesig	-160 mm - 200 mm	7
2080-2099	ssp85	cool	PI	8	Inc	Nesig	-160 mm - 200 mm	6
2080-2099	ssp85	cool	QU	8	Inc	Nesig	-160 mm - 200 mm	9
2080-2099	ssp85	cool	AB	9	Inc	Nesig	-160 mm - 200 mm	4
2080-2099	ssp85	dry	AB	9	Inc	Nesig	-160 mm - 200 mm	1
2080-2099	ssp85	mean	AB	9	Inc	Nesig	-160 mm - 200 mm	3
2080-2099	ssp85	cool	FA	9	Inc	Nesig	-160 mm - 200 mm	4
2080-2099	ssp85	dry	FA	9	Inc	Nesig	-160 mm - 200 mm	1
2080-2099	ssp85	cool	PC	9	Inc	Nesig	-160 mm - 200 mm	16
2080-2099	ssp85	dry	PC	9	Inc	Nesig	-160 mm - 200 mm	1
2080-2099	ssp85	mean	PC	9	Inc	Nesig	-160 mm - 200 mm	11
2080-2099	ssp85	cool	PI	9	Inc	Nesig	-160 mm - 200 mm	10
2080-2099	ssp85	mean	PI	9	Inc	Nesig	-160 mm - 200 mm	1
2080-2099	ssp85	cool	QU	9	Inc	Nesig	-160 mm - 200 mm	10
2080-2099	ssp85	mean	QU	9	Inc	Nesig	-160 mm - 200 mm	6
2080-2099	ssp85	cool	AB	10	Inc	Nesig	-160 mm - 200 mm	2
2080-2099	ssp85	dry	AB	10	Inc	Nesig	-160 mm - 200 mm	1
2080-2099	ssp85	mean	AB	10	Inc	Nesig	-160 mm - 200 mm	1
2080-2099	ssp85	dry	FA	10	Inc	Nesig	-160 mm - 200 mm	2
2080-2099	ssp85	mean	FA	10	Inc	Nesig	-160 mm - 200 mm	1
2080-2099	ssp85	cool	PC	10	Inc	Nesig	-160 mm - 200 mm	1
2080-2099	ssp85	dry	PC	10	Inc	Nesig	-160 mm - 200 mm	10
2080-2099	ssp85	mean	PC	10	Inc	Nesig	-160 mm - 200 mm	5
2080-2099	ssp85	cool	PI	10	Inc	Nesig	-160 mm - 200 mm	1
2080-2099	ssp85	dry	PI	10	Inc	Nesig	-160 mm - 200 mm	1
2080-2099	ssp85	mean	PI	10	Inc	Nesig	-160 mm - 200 mm	4
2080-2099	ssp85	cool	QU	10	Inc	Nesig	-160 mm - 200 mm	4
2080-2099	ssp85	dry	QU	10	Inc	Nesig	-160 mm - 200 mm	2
2080-2099	ssp85	mean	QU	10	Inc	Nesig	-160 mm - 200 mm	4
2080-2099	ssp85	cool	AB	11	Inc	Nesig	-160 mm - 200 mm	1
2080-2099	ssp85	dry	AB	11	Inc	Nesig	-160 mm - 200 mm	1
2080-2099	ssp85	cool	FA	11	Inc	Nesig	-160 mm - 200 mm	2
2080-2099	ssp85	mean	FA	11	Inc	Nesig	-160 mm - 200 mm	2
2080-2099	ssp85	cool	PC	11	Inc	Nesig	-160 mm - 200 mm	2
2080-2099	ssp85	dry	PC	11	Inc	Nesig	-160 mm - 200 mm	1
2080-2099	ssp85	mean	PC	11	Inc	Nesig	-160 mm - 200 mm	1
2080-2099	ssp85	dry	QU	11	Inc	Nesig	-160 mm - 200 mm	1
2080-2099	ssp85	mean	QU	11	Inc	Nesig	-160 mm - 200 mm	1
2080-2099	ssp85	dry	AB	12	Inc	Nesig	-160 mm - 200 mm	1
2080-2099	ssp85	cool	PC	12	Inc	Nesig	-160 mm - 200 mm	1
2080-2099	ssp85	cool	PI	12	Inc	Nesig	-160 mm - 200 mm	1
2080-2099	ssp85	cool	PC	1	Dec	Sig	-160 mm - 200 mm	2
2080-2099	ssp85	cool	PI	1	Dec	Sig	-160 mm - 200 mm	3
2080-2099	ssp85	dry	PI	1	Dec	Sig	-160 mm - 200 mm	1
2080-2099	ssp85	cool	QU	1	Dec	Sig	-160 mm - 200 mm	1
2080-2099	ssp85	cool	FA	2	Dec	Sig	-160 mm - 200 mm	10
2080-2099	ssp85	dry	FA	2	Dec	Sig	-160 mm - 200 mm	2
2080-2099	ssp85	cool	PC	2	Dec	Sig	-160 mm - 200 mm	47
2080-2099	ssp85	dry	PC	2	Dec	Sig	-160 mm - 200 mm	10
2080-2099	ssp85	cool	PI	2	Dec	Sig	-160 mm - 200 mm	29
2080-2099	ssp85	dry	PI	2	Dec	Sig	-160 mm - 200 mm	6
2080-2099	ssp85	cool	QU	2	Dec	Sig	-160 mm - 200 mm	27
2080-2099	ssp85	dry	QU	2	Dec	Sig	-160 mm - 200 mm	9
2080-2099	ssp85	cool	AB	3	Dec	Sig	-160 mm - 200 mm	9
2080-2099	ssp85	dry	AB	3	Dec	Sig	-160 mm - 200 mm	1
2080-2099	ssp85	cool	FA	3	Dec	Sig	-160 mm - 200 mm	7
2080-2099	ssp85	dry	FA	3	Dec	Sig	-160 mm - 200 mm	3
2080-2099	ssp85	cool	PC	3	Dec	Sig	-160 mm - 200 mm	29
2080-2099	ssp85	dry	PC	3	Dec	Sig	-160 mm - 200 mm	19
2080-2099	ssp85	cool	PI	3	Dec	Sig	-160 mm - 200 mm	3
2080-2099	ssp85	dry	PI	3	Dec	Sig	-160 mm - 200 mm	11
2080-2099	ssp85	cool	QU	3	Dec	Sig	-160 mm - 200 mm	6
2080-2099	ssp85	dry	QU	3	Dec	Sig	-160 mm - 200 mm	22
2080-2099	ssp85	dry	AB	4	Dec	Sig	-160 mm - 200 mm	5
2080-2099	ssp85	mean	AB	4	Dec	Sig	-160 mm - 200 mm	1
2080-2099	ssp85	dry	FA	4	Dec	Sig	-160 mm - 200 mm	23
2080-2099	ssp85	cool	PC	4	Dec	Sig	-160 mm - 200 mm	6
2080-2099	ssp85	dry	PC	4	Dec	Sig	-160 mm - 200 mm	107
2080-2099	ssp85	mean	PC	4	Dec	Sig	-160 mm - 200 mm	14
2080-2099	ssp85	dry	PI	4	Dec	Sig	-160 mm - 200 mm	39
2080-2099	ssp85	mean	PI	4	Dec	Sig	-160 mm - 200 mm	2
2080-2099	ssp85	cool	QU	4	Dec	Sig	-160 mm - 200 mm	3
2080-2099	ssp85	dry	QU	4	Dec	Sig	-160 mm - 200 mm	63
2080-2099	ssp85	mean	QU	4	Dec	Sig	-160 mm - 200 mm	3
2080-2099	ssp85	cool	AB	5	Dec	Sig	-160 mm - 200 mm	1
2080-2099	ssp85	dry	AB	5	Dec	Sig	-160 mm - 200 mm	19
2080-2099	ssp85	mean	AB	5	Dec	Sig	-160 mm - 200 mm	8
2080-2099	ssp85	cool	FA	5	Dec	Sig	-160 mm - 200 mm	2
2080-2099	ssp85	dry	FA	5	Dec	Sig	-160 mm - 200 mm	68
2080-2099	ssp85	mean	FA	5	Dec	Sig	-160 mm - 200 mm	12
2080-2099	ssp85	cool	PC	5	Dec	Sig	-160 mm - 200 mm	4
2080-2099	ssp85	dry	PC	5	Dec	Sig	-160 mm - 200 mm	233
2080-2099	ssp85	mean	PC	5	Dec	Sig	-160 mm - 200 mm	53
2080-2099	ssp85	cool	PI	5	Dec	Sig	-160 mm - 200 mm	2
2080-2099	ssp85	dry	PI	5	Dec	Sig	-160 mm - 200 mm	64
2080-2099	ssp85	mean	PI	5	Dec	Sig	-160 mm - 200 mm	10
2080-2099	ssp85	cool	QU	5	Dec	Sig	-160 mm - 200 mm	1
2080-2099	ssp85	dry	QU	5	Dec	Sig	-160 mm - 200 mm	90
2080-2099	ssp85	mean	QU	5	Dec	Sig	-160 mm - 200 mm	15
2080-2099	ssp85	cool	AB	6	Dec	Sig	-160 mm - 200 mm	14
2080-2099	ssp85	dry	AB	6	Dec	Sig	-160 mm - 200 mm	36
2080-2099	ssp85	mean	AB	6	Dec	Sig	-160 mm - 200 mm	24
2080-2099	ssp85	cool	FA	6	Dec	Sig	-160 mm - 200 mm	61
2080-2099	ssp85	dry	FA	6	Dec	Sig	-160 mm - 200 mm	88
2080-2099	ssp85	mean	FA	6	Dec	Sig	-160 mm - 200 mm	83
2080-2099	ssp85	cool	PC	6	Dec	Sig	-160 mm - 200 mm	133
2080-2099	ssp85	dry	PC	6	Dec	Sig	-160 mm - 200 mm	291
2080-2099	ssp85	mean	PC	6	Dec	Sig	-160 mm - 200 mm	265
2080-2099	ssp85	cool	PI	6	Dec	Sig	-160 mm - 200 mm	17
2080-2099	ssp85	dry	PI	6	Dec	Sig	-160 mm - 200 mm	74
2080-2099	ssp85	mean	PI	6	Dec	Sig	-160 mm - 200 mm	60
2080-2099	ssp85	cool	QU	6	Dec	Sig	-160 mm - 200 mm	23
2080-2099	ssp85	dry	QU	6	Dec	Sig	-160 mm - 200 mm	98
2080-2099	ssp85	mean	QU	6	Dec	Sig	-160 mm - 200 mm	80
2080-2099	ssp85	cool	AB	7	Dec	Sig	-160 mm - 200 mm	29
2080-2099	ssp85	dry	AB	7	Dec	Sig	-160 mm - 200 mm	40
2080-2099	ssp85	mean	AB	7	Dec	Sig	-160 mm - 200 mm	38
2080-2099	ssp85	cool	FA	7	Dec	Sig	-160 mm - 200 mm	79
2080-2099	ssp85	dry	FA	7	Dec	Sig	-160 mm - 200 mm	91
2080-2099	ssp85	mean	FA	7	Dec	Sig	-160 mm - 200 mm	88
2080-2099	ssp85	cool	PC	7	Dec	Sig	-160 mm - 200 mm	253
2080-2099	ssp85	dry	PC	7	Dec	Sig	-160 mm - 200 mm	297
2080-2099	ssp85	mean	PC	7	Dec	Sig	-160 mm - 200 mm	285
2080-2099	ssp85	cool	PI	7	Dec	Sig	-160 mm - 200 mm	50
2080-2099	ssp85	dry	PI	7	Dec	Sig	-160 mm - 200 mm	74
2080-2099	ssp85	mean	PI	7	Dec	Sig	-160 mm - 200 mm	72
2080-2099	ssp85	cool	QU	7	Dec	Sig	-160 mm - 200 mm	42
2080-2099	ssp85	dry	QU	7	Dec	Sig	-160 mm - 200 mm	98
2080-2099	ssp85	mean	QU	7	Dec	Sig	-160 mm - 200 mm	94
2080-2099	ssp85	cool	AB	8	Dec	Sig	-160 mm - 200 mm	29
2080-2099	ssp85	dry	AB	8	Dec	Sig	-160 mm - 200 mm	40
2080-2099	ssp85	mean	AB	8	Dec	Sig	-160 mm - 200 mm	40
2080-2099	ssp85	cool	FA	8	Dec	Sig	-160 mm - 200 mm	80
2080-2099	ssp85	dry	FA	8	Dec	Sig	-160 mm - 200 mm	91
2080-2099	ssp85	mean	FA	8	Dec	Sig	-160 mm - 200 mm	90
2080-2099	ssp85	cool	PC	8	Dec	Sig	-160 mm - 200 mm	254
2080-2099	ssp85	dry	PC	8	Dec	Sig	-160 mm - 200 mm	303
2080-2099	ssp85	mean	PC	8	Dec	Sig	-160 mm - 200 mm	284
2080-2099	ssp85	cool	PI	8	Dec	Sig	-160 mm - 200 mm	52
2080-2099	ssp85	dry	PI	8	Dec	Sig	-160 mm - 200 mm	74
2080-2099	ssp85	mean	PI	8	Dec	Sig	-160 mm - 200 mm	73
2080-2099	ssp85	cool	QU	8	Dec	Sig	-160 mm - 200 mm	47
2080-2099	ssp85	dry	QU	8	Dec	Sig	-160 mm - 200 mm	98
2080-2099	ssp85	mean	QU	8	Dec	Sig	-160 mm - 200 mm	95
2080-2099	ssp85	cool	AB	9	Dec	Sig	-160 mm - 200 mm	8
2080-2099	ssp85	dry	AB	9	Dec	Sig	-160 mm - 200 mm	37
2080-2099	ssp85	mean	AB	9	Dec	Sig	-160 mm - 200 mm	18
2080-2099	ssp85	cool	FA	9	Dec	Sig	-160 mm - 200 mm	29
2080-2099	ssp85	dry	FA	9	Dec	Sig	-160 mm - 200 mm	86
2080-2099	ssp85	mean	FA	9	Dec	Sig	-160 mm - 200 mm	72
2080-2099	ssp85	cool	PC	9	Dec	Sig	-160 mm - 200 mm	47
2080-2099	ssp85	dry	PC	9	Dec	Sig	-160 mm - 200 mm	300
2080-2099	ssp85	mean	PC	9	Dec	Sig	-160 mm - 200 mm	230
2080-2099	ssp85	cool	PI	9	Dec	Sig	-160 mm - 200 mm	5
2080-2099	ssp85	dry	PI	9	Dec	Sig	-160 mm - 200 mm	75
2080-2099	ssp85	mean	PI	9	Dec	Sig	-160 mm - 200 mm	52
2080-2099	ssp85	cool	QU	9	Dec	Sig	-160 mm - 200 mm	3
2080-2099	ssp85	dry	QU	9	Dec	Sig	-160 mm - 200 mm	96
2080-2099	ssp85	mean	QU	9	Dec	Sig	-160 mm - 200 mm	77
2080-2099	ssp85	cool	AB	10	Dec	Sig	-160 mm - 200 mm	1
2080-2099	ssp85	dry	AB	10	Dec	Sig	-160 mm - 200 mm	19
2080-2099	ssp85	mean	AB	10	Dec	Sig	-160 mm - 200 mm	6
2080-2099	ssp85	cool	FA	10	Dec	Sig	-160 mm - 200 mm	1
2080-2099	ssp85	dry	FA	10	Dec	Sig	-160 mm - 200 mm	52
2080-2099	ssp85	mean	FA	10	Dec	Sig	-160 mm - 200 mm	16
2080-2099	ssp85	cool	PC	10	Dec	Sig	-160 mm - 200 mm	9
2080-2099	ssp85	dry	PC	10	Dec	Sig	-160 mm - 200 mm	198
2080-2099	ssp85	mean	PC	10	Dec	Sig	-160 mm - 200 mm	62
2080-2099	ssp85	dry	PI	10	Dec	Sig	-160 mm - 200 mm	64
2080-2099	ssp85	mean	PI	10	Dec	Sig	-160 mm - 200 mm	15
2080-2099	ssp85	dry	QU	10	Dec	Sig	-160 mm - 200 mm	80
2080-2099	ssp85	mean	QU	10	Dec	Sig	-160 mm - 200 mm	41
2080-2099	ssp85	dry	AB	11	Dec	Sig	-160 mm - 200 mm	5
2080-2099	ssp85	mean	AB	11	Dec	Sig	-160 mm - 200 mm	2
2080-2099	ssp85	cool	FA	11	Dec	Sig	-160 mm - 200 mm	7
2080-2099	ssp85	dry	FA	11	Dec	Sig	-160 mm - 200 mm	17
2080-2099	ssp85	mean	FA	11	Dec	Sig	-160 mm - 200 mm	2
2080-2099	ssp85	cool	PC	11	Dec	Sig	-160 mm - 200 mm	3
2080-2099	ssp85	dry	PC	11	Dec	Sig	-160 mm - 200 mm	45
2080-2099	ssp85	mean	PC	11	Dec	Sig	-160 mm - 200 mm	7
2080-2099	ssp85	cool	PI	11	Dec	Sig	-160 mm - 200 mm	1
2080-2099	ssp85	dry	PI	11	Dec	Sig	-160 mm - 200 mm	21
2080-2099	ssp85	mean	PI	11	Dec	Sig	-160 mm - 200 mm	3
2080-2099	ssp85	cool	QU	11	Dec	Sig	-160 mm - 200 mm	2
2080-2099	ssp85	dry	QU	11	Dec	Sig	-160 mm - 200 mm	30
2080-2099	ssp85	mean	QU	11	Dec	Sig	-160 mm - 200 mm	10
2080-2099	ssp85	cool	FA	12	Dec	Sig	-160 mm - 200 mm	1
2080-2099	ssp85	cool	PC	12	Dec	Sig	-160 mm - 200 mm	8
2080-2099	ssp85	dry	PC	12	Dec	Sig	-160 mm - 200 mm	3
2080-2099	ssp85	cool	PI	12	Dec	Sig	-160 mm - 200 mm	10
2080-2099	ssp85	dry	PI	12	Dec	Sig	-160 mm - 200 mm	4
2080-2099	ssp85	mean	PI	12	Dec	Sig	-160 mm - 200 mm	1
2080-2099	ssp85	cool	QU	12	Dec	Sig	-160 mm - 200 mm	10
2080-2099	ssp85	dry	QU	12	Dec	Sig	-160 mm - 200 mm	4
2080-2099	ssp85	dry	FA	1	Inc	Sig	-160 mm - 200 mm	9
2080-2099	ssp85	mean	FA	1	Inc	Sig	-160 mm - 200 mm	9
2080-2099	ssp85	dry	PC	1	Inc	Sig	-160 mm - 200 mm	45
2080-2099	ssp85	mean	PC	1	Inc	Sig	-160 mm - 200 mm	40
2080-2099	ssp85	dry	PI	1	Inc	Sig	-160 mm - 200 mm	21
2080-2099	ssp85	mean	PI	1	Inc	Sig	-160 mm - 200 mm	29
2080-2099	ssp85	dry	QU	1	Inc	Sig	-160 mm - 200 mm	18
2080-2099	ssp85	mean	QU	1	Inc	Sig	-160 mm - 200 mm	21
2080-2099	ssp85	dry	AB	2	Inc	Sig	-160 mm - 200 mm	11
2080-2099	ssp85	mean	AB	2	Inc	Sig	-160 mm - 200 mm	9
2080-2099	ssp85	dry	FA	2	Inc	Sig	-160 mm - 200 mm	14
2080-2099	ssp85	mean	FA	2	Inc	Sig	-160 mm - 200 mm	15
2080-2099	ssp85	dry	PC	2	Inc	Sig	-160 mm - 200 mm	75
2080-2099	ssp85	mean	PC	2	Inc	Sig	-160 mm - 200 mm	87
2080-2099	ssp85	dry	PI	2	Inc	Sig	-160 mm - 200 mm	26
2080-2099	ssp85	mean	PI	2	Inc	Sig	-160 mm - 200 mm	32
2080-2099	ssp85	dry	QU	2	Inc	Sig	-160 mm - 200 mm	20
2080-2099	ssp85	mean	QU	2	Inc	Sig	-160 mm - 200 mm	38
2080-2099	ssp85	cool	AB	3	Inc	Sig	-160 mm - 200 mm	7
2080-2099	ssp85	dry	AB	3	Inc	Sig	-160 mm - 200 mm	18
2080-2099	ssp85	mean	AB	3	Inc	Sig	-160 mm - 200 mm	21
2080-2099	ssp85	cool	FA	3	Inc	Sig	-160 mm - 200 mm	12
2080-2099	ssp85	dry	FA	3	Inc	Sig	-160 mm - 200 mm	30
2080-2099	ssp85	mean	FA	3	Inc	Sig	-160 mm - 200 mm	31
2080-2099	ssp85	cool	PC	3	Inc	Sig	-160 mm - 200 mm	72
2080-2099	ssp85	dry	PC	3	Inc	Sig	-160 mm - 200 mm	103
2080-2099	ssp85	mean	PC	3	Inc	Sig	-160 mm - 200 mm	130
2080-2099	ssp85	cool	PI	3	Inc	Sig	-160 mm - 200 mm	31
2080-2099	ssp85	dry	PI	3	Inc	Sig	-160 mm - 200 mm	25
2080-2099	ssp85	mean	PI	3	Inc	Sig	-160 mm - 200 mm	39
2080-2099	ssp85	cool	QU	3	Inc	Sig	-160 mm - 200 mm	35
2080-2099	ssp85	dry	QU	3	Inc	Sig	-160 mm - 200 mm	27
2080-2099	ssp85	mean	QU	3	Inc	Sig	-160 mm - 200 mm	56
2080-2099	ssp85	cool	AB	4	Inc	Sig	-160 mm - 200 mm	35
2080-2099	ssp85	dry	AB	4	Inc	Sig	-160 mm - 200 mm	32
2080-2099	ssp85	mean	AB	4	Inc	Sig	-160 mm - 200 mm	35
2080-2099	ssp85	cool	FA	4	Inc	Sig	-160 mm - 200 mm	74
2080-2099	ssp85	dry	FA	4	Inc	Sig	-160 mm - 200 mm	59
2080-2099	ssp85	mean	FA	4	Inc	Sig	-160 mm - 200 mm	89
2080-2099	ssp85	cool	PC	4	Inc	Sig	-160 mm - 200 mm	272
2080-2099	ssp85	dry	PC	4	Inc	Sig	-160 mm - 200 mm	177
2080-2099	ssp85	mean	PC	4	Inc	Sig	-160 mm - 200 mm	274
2080-2099	ssp85	cool	PI	4	Inc	Sig	-160 mm - 200 mm	74
2080-2099	ssp85	dry	PI	4	Inc	Sig	-160 mm - 200 mm	27
2080-2099	ssp85	mean	PI	4	Inc	Sig	-160 mm - 200 mm	69
2080-2099	ssp85	cool	QU	4	Inc	Sig	-160 mm - 200 mm	96
2080-2099	ssp85	dry	QU	4	Inc	Sig	-160 mm - 200 mm	31
2080-2099	ssp85	mean	QU	4	Inc	Sig	-160 mm - 200 mm	83
2080-2099	ssp85	cool	AB	5	Inc	Sig	-160 mm - 200 mm	35
2080-2099	ssp85	dry	AB	5	Inc	Sig	-160 mm - 200 mm	17
2080-2099	ssp85	mean	AB	5	Inc	Sig	-160 mm - 200 mm	28
2080-2099	ssp85	cool	FA	5	Inc	Sig	-160 mm - 200 mm	85
2080-2099	ssp85	dry	FA	5	Inc	Sig	-160 mm - 200 mm	12
2080-2099	ssp85	mean	FA	5	Inc	Sig	-160 mm - 200 mm	68
2080-2099	ssp85	cool	PC	5	Inc	Sig	-160 mm - 200 mm	302
2080-2099	ssp85	dry	PC	5	Inc	Sig	-160 mm - 200 mm	54
2080-2099	ssp85	mean	PC	5	Inc	Sig	-160 mm - 200 mm	224
2080-2099	ssp85	cool	PI	5	Inc	Sig	-160 mm - 200 mm	71
2080-2099	ssp85	dry	PI	5	Inc	Sig	-160 mm - 200 mm	7
2080-2099	ssp85	mean	PI	5	Inc	Sig	-160 mm - 200 mm	52
2080-2099	ssp85	cool	QU	5	Inc	Sig	-160 mm - 200 mm	94
2080-2099	ssp85	dry	QU	5	Inc	Sig	-160 mm - 200 mm	6
2080-2099	ssp85	mean	QU	5	Inc	Sig	-160 mm - 200 mm	60
2080-2099	ssp85	cool	AB	6	Inc	Sig	-160 mm - 200 mm	16
2080-2099	ssp85	mean	AB	6	Inc	Sig	-160 mm - 200 mm	10
2080-2099	ssp85	cool	FA	6	Inc	Sig	-160 mm - 200 mm	20
2080-2099	ssp85	dry	FA	6	Inc	Sig	-160 mm - 200 mm	2
2080-2099	ssp85	mean	FA	6	Inc	Sig	-160 mm - 200 mm	5
2080-2099	ssp85	cool	PC	6	Inc	Sig	-160 mm - 200 mm	104
2080-2099	ssp85	dry	PC	6	Inc	Sig	-160 mm - 200 mm	14
2080-2099	ssp85	mean	PC	6	Inc	Sig	-160 mm - 200 mm	33
2080-2099	ssp85	cool	PI	6	Inc	Sig	-160 mm - 200 mm	51
2080-2099	ssp85	mean	PI	6	Inc	Sig	-160 mm - 200 mm	5
2080-2099	ssp85	cool	QU	6	Inc	Sig	-160 mm - 200 mm	67
2080-2099	ssp85	mean	QU	6	Inc	Sig	-160 mm - 200 mm	9
2080-2099	ssp85	cool	AB	7	Inc	Sig	-160 mm - 200 mm	10
2080-2099	ssp85	cool	FA	7	Inc	Sig	-160 mm - 200 mm	11
2080-2099	ssp85	mean	FA	7	Inc	Sig	-160 mm - 200 mm	2
2080-2099	ssp85	cool	PC	7	Inc	Sig	-160 mm - 200 mm	42
2080-2099	ssp85	dry	PC	7	Inc	Sig	-160 mm - 200 mm	5
2080-2099	ssp85	mean	PC	7	Inc	Sig	-160 mm - 200 mm	15
2080-2099	ssp85	cool	PI	7	Inc	Sig	-160 mm - 200 mm	22
2080-2099	ssp85	mean	PI	7	Inc	Sig	-160 mm - 200 mm	2
2080-2099	ssp85	cool	QU	7	Inc	Sig	-160 mm - 200 mm	51
2080-2099	ssp85	mean	QU	7	Inc	Sig	-160 mm - 200 mm	4
2080-2099	ssp85	cool	AB	8	Inc	Sig	-160 mm - 200 mm	11
2080-2099	ssp85	cool	FA	8	Inc	Sig	-160 mm - 200 mm	9
2080-2099	ssp85	mean	FA	8	Inc	Sig	-160 mm - 200 mm	1
2080-2099	ssp85	cool	PC	8	Inc	Sig	-160 mm - 200 mm	38
2080-2099	ssp85	dry	PC	8	Inc	Sig	-160 mm - 200 mm	2
2080-2099	ssp85	mean	PC	8	Inc	Sig	-160 mm - 200 mm	14
2080-2099	ssp85	cool	PI	8	Inc	Sig	-160 mm - 200 mm	14
2080-2099	ssp85	cool	QU	8	Inc	Sig	-160 mm - 200 mm	34
2080-2099	ssp85	mean	QU	8	Inc	Sig	-160 mm - 200 mm	1
2080-2099	ssp85	cool	AB	9	Inc	Sig	-160 mm - 200 mm	29
2080-2099	ssp85	dry	AB	9	Inc	Sig	-160 mm - 200 mm	3
2080-2099	ssp85	mean	AB	9	Inc	Sig	-160 mm - 200 mm	20
2080-2099	ssp85	cool	FA	9	Inc	Sig	-160 mm - 200 mm	54
2080-2099	ssp85	dry	FA	9	Inc	Sig	-160 mm - 200 mm	3
2080-2099	ssp85	mean	FA	9	Inc	Sig	-160 mm - 200 mm	14
2080-2099	ssp85	cool	PC	9	Inc	Sig	-160 mm - 200 mm	234
2080-2099	ssp85	dry	PC	9	Inc	Sig	-160 mm - 200 mm	7
2080-2099	ssp85	mean	PC	9	Inc	Sig	-160 mm - 200 mm	56
2080-2099	ssp85	cool	PI	9	Inc	Sig	-160 mm - 200 mm	59
2080-2099	ssp85	mean	PI	9	Inc	Sig	-160 mm - 200 mm	18
2080-2099	ssp85	cool	QU	9	Inc	Sig	-160 mm - 200 mm	76
2080-2099	ssp85	dry	QU	9	Inc	Sig	-160 mm - 200 mm	1
2080-2099	ssp85	mean	QU	9	Inc	Sig	-160 mm - 200 mm	12
2080-2099	ssp85	cool	AB	10	Inc	Sig	-160 mm - 200 mm	37
2080-2099	ssp85	dry	AB	10	Inc	Sig	-160 mm - 200 mm	13
2080-2099	ssp85	mean	AB	10	Inc	Sig	-160 mm - 200 mm	32
2080-2099	ssp85	cool	FA	10	Inc	Sig	-160 mm - 200 mm	90
2080-2099	ssp85	dry	FA	10	Inc	Sig	-160 mm - 200 mm	28
2080-2099	ssp85	mean	FA	10	Inc	Sig	-160 mm - 200 mm	71
2080-2099	ssp85	cool	PC	10	Inc	Sig	-160 mm - 200 mm	287
2080-2099	ssp85	dry	PC	10	Inc	Sig	-160 mm - 200 mm	74
2080-2099	ssp85	mean	PC	10	Inc	Sig	-160 mm - 200 mm	233
2080-2099	ssp85	cool	PI	10	Inc	Sig	-160 mm - 200 mm	74
2080-2099	ssp85	dry	PI	10	Inc	Sig	-160 mm - 200 mm	10
2080-2099	ssp85	mean	PI	10	Inc	Sig	-160 mm - 200 mm	51
2080-2099	ssp85	cool	QU	10	Inc	Sig	-160 mm - 200 mm	91
2080-2099	ssp85	dry	QU	10	Inc	Sig	-160 mm - 200 mm	17
2080-2099	ssp85	mean	QU	10	Inc	Sig	-160 mm - 200 mm	50
2080-2099	ssp85	cool	AB	11	Inc	Sig	-160 mm - 200 mm	20
2080-2099	ssp85	dry	AB	11	Inc	Sig	-160 mm - 200 mm	14
2080-2099	ssp85	mean	AB	11	Inc	Sig	-160 mm - 200 mm	19
2080-2099	ssp85	cool	FA	11	Inc	Sig	-160 mm - 200 mm	25
2080-2099	ssp85	dry	FA	11	Inc	Sig	-160 mm - 200 mm	24
2080-2099	ssp85	mean	FA	11	Inc	Sig	-160 mm - 200 mm	39
2080-2099	ssp85	cool	PC	11	Inc	Sig	-160 mm - 200 mm	119
2080-2099	ssp85	dry	PC	11	Inc	Sig	-160 mm - 200 mm	113
2080-2099	ssp85	mean	PC	11	Inc	Sig	-160 mm - 200 mm	164
2080-2099	ssp85	cool	PI	11	Inc	Sig	-160 mm - 200 mm	39
2080-2099	ssp85	dry	PI	11	Inc	Sig	-160 mm - 200 mm	16
2080-2099	ssp85	mean	PI	11	Inc	Sig	-160 mm - 200 mm	37
2080-2099	ssp85	cool	QU	11	Inc	Sig	-160 mm - 200 mm	50
2080-2099	ssp85	dry	QU	11	Inc	Sig	-160 mm - 200 mm	18
2080-2099	ssp85	mean	QU	11	Inc	Sig	-160 mm - 200 mm	43
2080-2099	ssp85	dry	AB	12	Inc	Sig	-160 mm - 200 mm	4
2080-2099	ssp85	mean	AB	12	Inc	Sig	-160 mm - 200 mm	2
2080-2099	ssp85	dry	FA	12	Inc	Sig	-160 mm - 200 mm	9
2080-2099	ssp85	mean	FA	12	Inc	Sig	-160 mm - 200 mm	11
2080-2099	ssp85	cool	PC	12	Inc	Sig	-160 mm - 200 mm	1
2080-2099	ssp85	dry	PC	12	Inc	Sig	-160 mm - 200 mm	52
2080-2099	ssp85	mean	PC	12	Inc	Sig	-160 mm - 200 mm	60
2080-2099	ssp85	cool	PI	12	Inc	Sig	-160 mm - 200 mm	1
2080-2099	ssp85	dry	PI	12	Inc	Sig	-160 mm - 200 mm	19
2080-2099	ssp85	mean	PI	12	Inc	Sig	-160 mm - 200 mm	29
2080-2099	ssp85	dry	QU	12	Inc	Sig	-160 mm - 200 mm	18
2080-2099	ssp85	mean	QU	12	Inc	Sig	-160 mm - 200 mm	24
2080-2099	ssp85	cool	AB	1	Dec	Nesig	200 mm - 700 mm	2
2080-2099	ssp85	cool	FA	1	Dec	Nesig	200 mm - 700 mm	9
2080-2099	ssp85	mean	FA	1	Dec	Nesig	200 mm - 700 mm	4
2080-2099	ssp85	cool	PC	1	Dec	Nesig	200 mm - 700 mm	5
2080-2099	ssp85	cool	PI	1	Dec	Nesig	200 mm - 700 mm	2
2080-2099	ssp85	dry	PI	1	Dec	Nesig	200 mm - 700 mm	1
2080-2099	ssp85	mean	PI	1	Dec	Nesig	200 mm - 700 mm	1
2080-2099	ssp85	cool	QU	1	Dec	Nesig	200 mm - 700 mm	1
2080-2099	ssp85	cool	AB	2	Dec	Nesig	200 mm - 700 mm	18
2080-2099	ssp85	dry	AB	2	Dec	Nesig	200 mm - 700 mm	1
2080-2099	ssp85	mean	AB	2	Dec	Nesig	200 mm - 700 mm	8
2080-2099	ssp85	cool	FA	2	Dec	Nesig	200 mm - 700 mm	27
2080-2099	ssp85	dry	FA	2	Dec	Nesig	200 mm - 700 mm	4
2080-2099	ssp85	mean	FA	2	Dec	Nesig	200 mm - 700 mm	10
2080-2099	ssp85	cool	PC	2	Dec	Nesig	200 mm - 700 mm	24
2080-2099	ssp85	dry	PC	2	Dec	Nesig	200 mm - 700 mm	1
2080-2099	ssp85	mean	PC	2	Dec	Nesig	200 mm - 700 mm	3
2080-2099	ssp85	cool	PI	2	Dec	Nesig	200 mm - 700 mm	1
2080-2099	ssp85	cool	QU	2	Dec	Nesig	200 mm - 700 mm	1
2080-2099	ssp85	mean	QU	2	Dec	Nesig	200 mm - 700 mm	1
2080-2099	ssp85	cool	AB	3	Dec	Nesig	200 mm - 700 mm	17
2080-2099	ssp85	mean	AB	3	Dec	Nesig	200 mm - 700 mm	1
2080-2099	ssp85	cool	FA	3	Dec	Nesig	200 mm - 700 mm	58
2080-2099	ssp85	dry	FA	3	Dec	Nesig	200 mm - 700 mm	3
2080-2099	ssp85	mean	FA	3	Dec	Nesig	200 mm - 700 mm	10
2080-2099	ssp85	cool	PC	3	Dec	Nesig	200 mm - 700 mm	86
2080-2099	ssp85	dry	PC	3	Dec	Nesig	200 mm - 700 mm	1
2080-2099	ssp85	mean	PC	3	Dec	Nesig	200 mm - 700 mm	11
2080-2099	ssp85	cool	PI	3	Dec	Nesig	200 mm - 700 mm	1
2080-2099	ssp85	cool	QU	3	Dec	Nesig	200 mm - 700 mm	1
2080-2099	ssp85	cool	AB	4	Dec	Nesig	200 mm - 700 mm	15
2080-2099	ssp85	dry	AB	4	Dec	Nesig	200 mm - 700 mm	7
2080-2099	ssp85	mean	AB	4	Dec	Nesig	200 mm - 700 mm	12
2080-2099	ssp85	cool	FA	4	Dec	Nesig	200 mm - 700 mm	68
2080-2099	ssp85	dry	FA	4	Dec	Nesig	200 mm - 700 mm	23
2080-2099	ssp85	mean	FA	4	Dec	Nesig	200 mm - 700 mm	18
2080-2099	ssp85	cool	PC	4	Dec	Nesig	200 mm - 700 mm	71
2080-2099	ssp85	dry	PC	4	Dec	Nesig	200 mm - 700 mm	22
2080-2099	ssp85	mean	PC	4	Dec	Nesig	200 mm - 700 mm	24
2080-2099	ssp85	cool	PI	4	Dec	Nesig	200 mm - 700 mm	3
2080-2099	ssp85	dry	PI	4	Dec	Nesig	200 mm - 700 mm	1
2080-2099	ssp85	mean	PI	4	Dec	Nesig	200 mm - 700 mm	1
2080-2099	ssp85	dry	QU	4	Dec	Nesig	200 mm - 700 mm	1
2080-2099	ssp85	cool	AB	5	Dec	Nesig	200 mm - 700 mm	2
2080-2099	ssp85	dry	AB	5	Dec	Nesig	200 mm - 700 mm	5
2080-2099	ssp85	mean	AB	5	Dec	Nesig	200 mm - 700 mm	3
2080-2099	ssp85	cool	FA	5	Dec	Nesig	200 mm - 700 mm	3
2080-2099	ssp85	dry	FA	5	Dec	Nesig	200 mm - 700 mm	13
2080-2099	ssp85	mean	FA	5	Dec	Nesig	200 mm - 700 mm	9
2080-2099	ssp85	cool	PC	5	Dec	Nesig	200 mm - 700 mm	1
2080-2099	ssp85	dry	PC	5	Dec	Nesig	200 mm - 700 mm	24
2080-2099	ssp85	mean	PC	5	Dec	Nesig	200 mm - 700 mm	8
2080-2099	ssp85	dry	PI	5	Dec	Nesig	200 mm - 700 mm	1
2080-2099	ssp85	cool	AB	6	Dec	Nesig	200 mm - 700 mm	3
2080-2099	ssp85	dry	AB	6	Dec	Nesig	200 mm - 700 mm	2
2080-2099	ssp85	mean	AB	6	Dec	Nesig	200 mm - 700 mm	1
2080-2099	ssp85	cool	FA	6	Dec	Nesig	200 mm - 700 mm	6
2080-2099	ssp85	dry	FA	6	Dec	Nesig	200 mm - 700 mm	1
2080-2099	ssp85	mean	FA	6	Dec	Nesig	200 mm - 700 mm	2
2080-2099	ssp85	cool	PC	6	Dec	Nesig	200 mm - 700 mm	9
2080-2099	ssp85	dry	PC	6	Dec	Nesig	200 mm - 700 mm	7
2080-2099	ssp85	mean	PC	6	Dec	Nesig	200 mm - 700 mm	5
2080-2099	ssp85	cool	AB	7	Dec	Nesig	200 mm - 700 mm	2
2080-2099	ssp85	cool	FA	7	Dec	Nesig	200 mm - 700 mm	4
2080-2099	ssp85	cool	PC	7	Dec	Nesig	200 mm - 700 mm	7
2080-2099	ssp85	dry	PC	7	Dec	Nesig	200 mm - 700 mm	3
2080-2099	ssp85	mean	PC	7	Dec	Nesig	200 mm - 700 mm	6
2080-2099	ssp85	cool	AB	8	Dec	Nesig	200 mm - 700 mm	2
2080-2099	ssp85	mean	AB	8	Dec	Nesig	200 mm - 700 mm	1
2080-2099	ssp85	cool	FA	8	Dec	Nesig	200 mm - 700 mm	2
2080-2099	ssp85	dry	FA	8	Dec	Nesig	200 mm - 700 mm	1
2080-2099	ssp85	mean	FA	8	Dec	Nesig	200 mm - 700 mm	1
2080-2099	ssp85	cool	PC	8	Dec	Nesig	200 mm - 700 mm	12
2080-2099	ssp85	mean	PC	8	Dec	Nesig	200 mm - 700 mm	9
2080-2099	ssp85	dry	AB	9	Dec	Nesig	200 mm - 700 mm	1
2080-2099	ssp85	mean	AB	9	Dec	Nesig	200 mm - 700 mm	4
2080-2099	ssp85	cool	FA	9	Dec	Nesig	200 mm - 700 mm	15
2080-2099	ssp85	dry	FA	9	Dec	Nesig	200 mm - 700 mm	10
2080-2099	ssp85	mean	FA	9	Dec	Nesig	200 mm - 700 mm	13
2080-2099	ssp85	cool	PC	9	Dec	Nesig	200 mm - 700 mm	18
2080-2099	ssp85	dry	PC	9	Dec	Nesig	200 mm - 700 mm	8
2080-2099	ssp85	mean	PC	9	Dec	Nesig	200 mm - 700 mm	32
2080-2099	ssp85	cool	PI	9	Dec	Nesig	200 mm - 700 mm	1
2080-2099	ssp85	dry	PI	9	Dec	Nesig	200 mm - 700 mm	1
2080-2099	ssp85	mean	PI	9	Dec	Nesig	200 mm - 700 mm	1
2080-2099	ssp85	cool	AB	10	Dec	Nesig	200 mm - 700 mm	1
2080-2099	ssp85	dry	AB	10	Dec	Nesig	200 mm - 700 mm	9
2080-2099	ssp85	mean	AB	10	Dec	Nesig	200 mm - 700 mm	3
2080-2099	ssp85	cool	FA	10	Dec	Nesig	200 mm - 700 mm	5
2080-2099	ssp85	dry	FA	10	Dec	Nesig	200 mm - 700 mm	15
2080-2099	ssp85	mean	FA	10	Dec	Nesig	200 mm - 700 mm	2
2080-2099	ssp85	cool	PC	10	Dec	Nesig	200 mm - 700 mm	3
2080-2099	ssp85	dry	PC	10	Dec	Nesig	200 mm - 700 mm	33
2080-2099	ssp85	mean	PC	10	Dec	Nesig	200 mm - 700 mm	4
2080-2099	ssp85	cool	PI	10	Dec	Nesig	200 mm - 700 mm	1
2080-2099	ssp85	dry	PI	10	Dec	Nesig	200 mm - 700 mm	1
2080-2099	ssp85	cool	AB	11	Dec	Nesig	200 mm - 700 mm	13
2080-2099	ssp85	dry	AB	11	Dec	Nesig	200 mm - 700 mm	5
2080-2099	ssp85	mean	AB	11	Dec	Nesig	200 mm - 700 mm	1
2080-2099	ssp85	cool	FA	11	Dec	Nesig	200 mm - 700 mm	48
2080-2099	ssp85	dry	FA	11	Dec	Nesig	200 mm - 700 mm	9
2080-2099	ssp85	mean	FA	11	Dec	Nesig	200 mm - 700 mm	5
2080-2099	ssp85	cool	PC	11	Dec	Nesig	200 mm - 700 mm	138
2080-2099	ssp85	dry	PC	11	Dec	Nesig	200 mm - 700 mm	59
2080-2099	ssp85	mean	PC	11	Dec	Nesig	200 mm - 700 mm	28
2080-2099	ssp85	cool	PI	11	Dec	Nesig	200 mm - 700 mm	1
2080-2099	ssp85	cool	QU	11	Dec	Nesig	200 mm - 700 mm	4
2080-2099	ssp85	dry	QU	11	Dec	Nesig	200 mm - 700 mm	3
2080-2099	ssp85	mean	QU	11	Dec	Nesig	200 mm - 700 mm	2
2080-2099	ssp85	cool	AB	12	Dec	Nesig	200 mm - 700 mm	5
2080-2099	ssp85	mean	AB	12	Dec	Nesig	200 mm - 700 mm	2
2080-2099	ssp85	cool	FA	12	Dec	Nesig	200 mm - 700 mm	18
2080-2099	ssp85	dry	FA	12	Dec	Nesig	200 mm - 700 mm	2
2080-2099	ssp85	mean	FA	12	Dec	Nesig	200 mm - 700 mm	8
2080-2099	ssp85	cool	PC	12	Dec	Nesig	200 mm - 700 mm	40
2080-2099	ssp85	dry	PC	12	Dec	Nesig	200 mm - 700 mm	5
2080-2099	ssp85	mean	PC	12	Dec	Nesig	200 mm - 700 mm	24
2080-2099	ssp85	cool	PI	12	Dec	Nesig	200 mm - 700 mm	3
2080-2099	ssp85	dry	PI	12	Dec	Nesig	200 mm - 700 mm	1
2080-2099	ssp85	cool	QU	12	Dec	Nesig	200 mm - 700 mm	1
2080-2099	ssp85	mean	AB	2	Inc	Nesig	200 mm - 700 mm	1
2080-2099	ssp85	cool	FA	2	Inc	Nesig	200 mm - 700 mm	1
2080-2099	ssp85	cool	AB	3	Inc	Nesig	200 mm - 700 mm	1
2080-2099	ssp85	cool	FA	3	Inc	Nesig	200 mm - 700 mm	3
2080-2099	ssp85	dry	FA	3	Inc	Nesig	200 mm - 700 mm	1
2080-2099	ssp85	mean	FA	3	Inc	Nesig	200 mm - 700 mm	1
2080-2099	ssp85	cool	PC	3	Inc	Nesig	200 mm - 700 mm	9
2080-2099	ssp85	mean	PC	3	Inc	Nesig	200 mm - 700 mm	1
2080-2099	ssp85	dry	AB	4	Inc	Nesig	200 mm - 700 mm	2
2080-2099	ssp85	cool	FA	4	Inc	Nesig	200 mm - 700 mm	3
2080-2099	ssp85	dry	FA	4	Inc	Nesig	200 mm - 700 mm	3
2080-2099	ssp85	mean	FA	4	Inc	Nesig	200 mm - 700 mm	1
2080-2099	ssp85	cool	PC	4	Inc	Nesig	200 mm - 700 mm	12
2080-2099	ssp85	dry	PC	4	Inc	Nesig	200 mm - 700 mm	2
2080-2099	ssp85	mean	PC	4	Inc	Nesig	200 mm - 700 mm	5
2080-2099	ssp85	cool	AB	5	Inc	Nesig	200 mm - 700 mm	2
2080-2099	ssp85	dry	AB	5	Inc	Nesig	200 mm - 700 mm	10
2080-2099	ssp85	mean	AB	5	Inc	Nesig	200 mm - 700 mm	3
2080-2099	ssp85	cool	FA	5	Inc	Nesig	200 mm - 700 mm	8
2080-2099	ssp85	dry	FA	5	Inc	Nesig	200 mm - 700 mm	14
2080-2099	ssp85	mean	FA	5	Inc	Nesig	200 mm - 700 mm	19
2080-2099	ssp85	cool	PC	5	Inc	Nesig	200 mm - 700 mm	3
2080-2099	ssp85	dry	PC	5	Inc	Nesig	200 mm - 700 mm	23
2080-2099	ssp85	mean	PC	5	Inc	Nesig	200 mm - 700 mm	17
2080-2099	ssp85	cool	PI	5	Inc	Nesig	200 mm - 700 mm	1
2080-2099	ssp85	dry	PI	5	Inc	Nesig	200 mm - 700 mm	1
2080-2099	ssp85	mean	PI	5	Inc	Nesig	200 mm - 700 mm	1
2080-2099	ssp85	cool	AB	6	Inc	Nesig	200 mm - 700 mm	3
2080-2099	ssp85	mean	AB	6	Inc	Nesig	200 mm - 700 mm	2
2080-2099	ssp85	cool	FA	6	Inc	Nesig	200 mm - 700 mm	18
2080-2099	ssp85	dry	FA	6	Inc	Nesig	200 mm - 700 mm	7
2080-2099	ssp85	mean	FA	6	Inc	Nesig	200 mm - 700 mm	10
2080-2099	ssp85	cool	PC	6	Inc	Nesig	200 mm - 700 mm	25
2080-2099	ssp85	dry	PC	6	Inc	Nesig	200 mm - 700 mm	16
2080-2099	ssp85	mean	PC	6	Inc	Nesig	200 mm - 700 mm	15
2080-2099	ssp85	dry	PI	6	Inc	Nesig	200 mm - 700 mm	1
2080-2099	ssp85	cool	QU	6	Inc	Nesig	200 mm - 700 mm	2
2080-2099	ssp85	cool	AB	7	Inc	Nesig	200 mm - 700 mm	2
2080-2099	ssp85	mean	AB	7	Inc	Nesig	200 mm - 700 mm	6
2080-2099	ssp85	cool	FA	7	Inc	Nesig	200 mm - 700 mm	10
2080-2099	ssp85	dry	FA	7	Inc	Nesig	200 mm - 700 mm	2
2080-2099	ssp85	mean	FA	7	Inc	Nesig	200 mm - 700 mm	10
2080-2099	ssp85	cool	PC	7	Inc	Nesig	200 mm - 700 mm	24
2080-2099	ssp85	dry	PC	7	Inc	Nesig	200 mm - 700 mm	3
2080-2099	ssp85	mean	PC	7	Inc	Nesig	200 mm - 700 mm	17
2080-2099	ssp85	cool	PI	7	Inc	Nesig	200 mm - 700 mm	1
2080-2099	ssp85	cool	AB	8	Inc	Nesig	200 mm - 700 mm	4
2080-2099	ssp85	dry	AB	8	Inc	Nesig	200 mm - 700 mm	1
2080-2099	ssp85	mean	AB	8	Inc	Nesig	200 mm - 700 mm	1
2080-2099	ssp85	cool	FA	8	Inc	Nesig	200 mm - 700 mm	14
2080-2099	ssp85	dry	FA	8	Inc	Nesig	200 mm - 700 mm	2
2080-2099	ssp85	mean	FA	8	Inc	Nesig	200 mm - 700 mm	13
2080-2099	ssp85	cool	PC	8	Inc	Nesig	200 mm - 700 mm	36
2080-2099	ssp85	dry	PC	8	Inc	Nesig	200 mm - 700 mm	1
2080-2099	ssp85	mean	PC	8	Inc	Nesig	200 mm - 700 mm	19
2080-2099	ssp85	cool	AB	9	Inc	Nesig	200 mm - 700 mm	2
2080-2099	ssp85	mean	AB	9	Inc	Nesig	200 mm - 700 mm	6
2080-2099	ssp85	cool	FA	9	Inc	Nesig	200 mm - 700 mm	20
2080-2099	ssp85	dry	FA	9	Inc	Nesig	200 mm - 700 mm	13
2080-2099	ssp85	mean	FA	9	Inc	Nesig	200 mm - 700 mm	17
2080-2099	ssp85	cool	PC	9	Inc	Nesig	200 mm - 700 mm	32
2080-2099	ssp85	dry	PC	9	Inc	Nesig	200 mm - 700 mm	15
2080-2099	ssp85	mean	PC	9	Inc	Nesig	200 mm - 700 mm	30
2080-2099	ssp85	cool	PI	9	Inc	Nesig	200 mm - 700 mm	1
2080-2099	ssp85	dry	PI	9	Inc	Nesig	200 mm - 700 mm	1
2080-2099	ssp85	mean	PI	9	Inc	Nesig	200 mm - 700 mm	1
2080-2099	ssp85	cool	QU	9	Inc	Nesig	200 mm - 700 mm	3
2080-2099	ssp85	dry	AB	10	Inc	Nesig	200 mm - 700 mm	2
2080-2099	ssp85	mean	AB	10	Inc	Nesig	200 mm - 700 mm	1
2080-2099	ssp85	cool	FA	10	Inc	Nesig	200 mm - 700 mm	1
2080-2099	ssp85	dry	FA	10	Inc	Nesig	200 mm - 700 mm	8
2080-2099	ssp85	mean	FA	10	Inc	Nesig	200 mm - 700 mm	2
2080-2099	ssp85	cool	PC	10	Inc	Nesig	200 mm - 700 mm	4
2080-2099	ssp85	dry	PC	10	Inc	Nesig	200 mm - 700 mm	17
2080-2099	ssp85	mean	PC	10	Inc	Nesig	200 mm - 700 mm	1
2080-2099	ssp85	dry	PI	10	Inc	Nesig	200 mm - 700 mm	1
2080-2099	ssp85	mean	QU	10	Inc	Nesig	200 mm - 700 mm	1
2080-2099	ssp85	cool	AB	11	Inc	Nesig	200 mm - 700 mm	3
2080-2099	ssp85	cool	FA	11	Inc	Nesig	200 mm - 700 mm	8
2080-2099	ssp85	mean	FA	11	Inc	Nesig	200 mm - 700 mm	1
2080-2099	ssp85	cool	PC	11	Inc	Nesig	200 mm - 700 mm	6
2080-2099	ssp85	dry	PC	11	Inc	Nesig	200 mm - 700 mm	2
2080-2099	ssp85	dry	PI	11	Inc	Nesig	200 mm - 700 mm	1
2080-2099	ssp85	mean	QU	11	Inc	Nesig	200 mm - 700 mm	1
2080-2099	ssp85	dry	AB	12	Inc	Nesig	200 mm - 700 mm	1
2080-2099	ssp85	cool	FA	12	Inc	Nesig	200 mm - 700 mm	1
2080-2099	ssp85	mean	FA	12	Inc	Nesig	200 mm - 700 mm	1
2080-2099	ssp85	mean	PC	12	Inc	Nesig	200 mm - 700 mm	2
2080-2099	ssp85	cool	FA	1	Dec	Sig	200 mm - 700 mm	1
2080-2099	ssp85	cool	QU	1	Dec	Sig	200 mm - 700 mm	1
2080-2099	ssp85	cool	AB	2	Dec	Sig	200 mm - 700 mm	2
2080-2099	ssp85	cool	FA	2	Dec	Sig	200 mm - 700 mm	5
2080-2099	ssp85	cool	PC	2	Dec	Sig	200 mm - 700 mm	3
2080-2099	ssp85	cool	PI	2	Dec	Sig	200 mm - 700 mm	2
2080-2099	ssp85	dry	PI	2	Dec	Sig	200 mm - 700 mm	1
2080-2099	ssp85	cool	QU	2	Dec	Sig	200 mm - 700 mm	2
2080-2099	ssp85	cool	AB	3	Dec	Sig	200 mm - 700 mm	26
2080-2099	ssp85	dry	AB	3	Dec	Sig	200 mm - 700 mm	1
2080-2099	ssp85	cool	FA	3	Dec	Sig	200 mm - 700 mm	34
2080-2099	ssp85	dry	FA	3	Dec	Sig	200 mm - 700 mm	1
2080-2099	ssp85	cool	PC	3	Dec	Sig	200 mm - 700 mm	53
2080-2099	ssp85	cool	PI	3	Dec	Sig	200 mm - 700 mm	3
2080-2099	ssp85	cool	QU	3	Dec	Sig	200 mm - 700 mm	1
2080-2099	ssp85	dry	AB	4	Dec	Sig	200 mm - 700 mm	4
2080-2099	ssp85	cool	FA	4	Dec	Sig	200 mm - 700 mm	11
2080-2099	ssp85	dry	FA	4	Dec	Sig	200 mm - 700 mm	13
2080-2099	ssp85	cool	PC	4	Dec	Sig	200 mm - 700 mm	10
2080-2099	ssp85	dry	PC	4	Dec	Sig	200 mm - 700 mm	53
2080-2099	ssp85	mean	PC	4	Dec	Sig	200 mm - 700 mm	1
2080-2099	ssp85	dry	PI	4	Dec	Sig	200 mm - 700 mm	1
2080-2099	ssp85	dry	QU	4	Dec	Sig	200 mm - 700 mm	2
2080-2099	ssp85	cool	AB	5	Dec	Sig	200 mm - 700 mm	6
2080-2099	ssp85	dry	AB	5	Dec	Sig	200 mm - 700 mm	32
2080-2099	ssp85	mean	AB	5	Dec	Sig	200 mm - 700 mm	11
2080-2099	ssp85	cool	FA	5	Dec	Sig	200 mm - 700 mm	9
2080-2099	ssp85	dry	FA	5	Dec	Sig	200 mm - 700 mm	91
2080-2099	ssp85	mean	FA	5	Dec	Sig	200 mm - 700 mm	26
2080-2099	ssp85	cool	PC	5	Dec	Sig	200 mm - 700 mm	2
2080-2099	ssp85	dry	PC	5	Dec	Sig	200 mm - 700 mm	193
2080-2099	ssp85	mean	PC	5	Dec	Sig	200 mm - 700 mm	45
2080-2099	ssp85	cool	PI	5	Dec	Sig	200 mm - 700 mm	1
2080-2099	ssp85	dry	PI	5	Dec	Sig	200 mm - 700 mm	5
2080-2099	ssp85	mean	PI	5	Dec	Sig	200 mm - 700 mm	2
2080-2099	ssp85	cool	QU	5	Dec	Sig	200 mm - 700 mm	1
2080-2099	ssp85	dry	QU	5	Dec	Sig	200 mm - 700 mm	7
2080-2099	ssp85	mean	QU	5	Dec	Sig	200 mm - 700 mm	1
2080-2099	ssp85	cool	AB	6	Dec	Sig	200 mm - 700 mm	36
2080-2099	ssp85	dry	AB	6	Dec	Sig	200 mm - 700 mm	89
2080-2099	ssp85	mean	AB	6	Dec	Sig	200 mm - 700 mm	54
2080-2099	ssp85	cool	FA	6	Dec	Sig	200 mm - 700 mm	204
2080-2099	ssp85	dry	FA	6	Dec	Sig	200 mm - 700 mm	261
2080-2099	ssp85	mean	FA	6	Dec	Sig	200 mm - 700 mm	241
2080-2099	ssp85	cool	PC	6	Dec	Sig	200 mm - 700 mm	235
2080-2099	ssp85	dry	PC	6	Dec	Sig	200 mm - 700 mm	467
2080-2099	ssp85	mean	PC	6	Dec	Sig	200 mm - 700 mm	351
2080-2099	ssp85	cool	PI	6	Dec	Sig	200 mm - 700 mm	8
2080-2099	ssp85	dry	PI	6	Dec	Sig	200 mm - 700 mm	11
2080-2099	ssp85	mean	PI	6	Dec	Sig	200 mm - 700 mm	9
2080-2099	ssp85	cool	QU	6	Dec	Sig	200 mm - 700 mm	1
2080-2099	ssp85	dry	QU	6	Dec	Sig	200 mm - 700 mm	7
2080-2099	ssp85	mean	QU	6	Dec	Sig	200 mm - 700 mm	7
2080-2099	ssp85	cool	AB	7	Dec	Sig	200 mm - 700 mm	54
2080-2099	ssp85	dry	AB	7	Dec	Sig	200 mm - 700 mm	93
2080-2099	ssp85	mean	AB	7	Dec	Sig	200 mm - 700 mm	82
2080-2099	ssp85	cool	FA	7	Dec	Sig	200 mm - 700 mm	244
2080-2099	ssp85	dry	FA	7	Dec	Sig	200 mm - 700 mm	287
2080-2099	ssp85	mean	FA	7	Dec	Sig	200 mm - 700 mm	260
2080-2099	ssp85	cool	PC	7	Dec	Sig	200 mm - 700 mm	333
2080-2099	ssp85	dry	PC	7	Dec	Sig	200 mm - 700 mm	516
2080-2099	ssp85	mean	PC	7	Dec	Sig	200 mm - 700 mm	420
2080-2099	ssp85	cool	PI	7	Dec	Sig	200 mm - 700 mm	10
2080-2099	ssp85	dry	PI	7	Dec	Sig	200 mm - 700 mm	12
2080-2099	ssp85	mean	PI	7	Dec	Sig	200 mm - 700 mm	11
2080-2099	ssp85	cool	QU	7	Dec	Sig	200 mm - 700 mm	7
2080-2099	ssp85	dry	QU	7	Dec	Sig	200 mm - 700 mm	7
2080-2099	ssp85	mean	QU	7	Dec	Sig	200 mm - 700 mm	7
2080-2099	ssp85	cool	AB	8	Dec	Sig	200 mm - 700 mm	54
2080-2099	ssp85	dry	AB	8	Dec	Sig	200 mm - 700 mm	95
2080-2099	ssp85	mean	AB	8	Dec	Sig	200 mm - 700 mm	90
2080-2099	ssp85	cool	FA	8	Dec	Sig	200 mm - 700 mm	248
2080-2099	ssp85	dry	FA	8	Dec	Sig	200 mm - 700 mm	293
2080-2099	ssp85	mean	FA	8	Dec	Sig	200 mm - 700 mm	262
2080-2099	ssp85	cool	PC	8	Dec	Sig	200 mm - 700 mm	360
2080-2099	ssp85	dry	PC	8	Dec	Sig	200 mm - 700 mm	541
2080-2099	ssp85	mean	PC	8	Dec	Sig	200 mm - 700 mm	465
2080-2099	ssp85	cool	PI	8	Dec	Sig	200 mm - 700 mm	10
2080-2099	ssp85	dry	PI	8	Dec	Sig	200 mm - 700 mm	12
2080-2099	ssp85	mean	PI	8	Dec	Sig	200 mm - 700 mm	12
2080-2099	ssp85	cool	QU	8	Dec	Sig	200 mm - 700 mm	7
2080-2099	ssp85	dry	QU	8	Dec	Sig	200 mm - 700 mm	7
2080-2099	ssp85	mean	QU	8	Dec	Sig	200 mm - 700 mm	7
2080-2099	ssp85	cool	AB	9	Dec	Sig	200 mm - 700 mm	18
2080-2099	ssp85	dry	AB	9	Dec	Sig	200 mm - 700 mm	85
2080-2099	ssp85	mean	AB	9	Dec	Sig	200 mm - 700 mm	36
2080-2099	ssp85	cool	FA	9	Dec	Sig	200 mm - 700 mm	54
2080-2099	ssp85	dry	FA	9	Dec	Sig	200 mm - 700 mm	242
2080-2099	ssp85	mean	FA	9	Dec	Sig	200 mm - 700 mm	133
2080-2099	ssp85	cool	PC	9	Dec	Sig	200 mm - 700 mm	60
2080-2099	ssp85	dry	PC	9	Dec	Sig	200 mm - 700 mm	481
2080-2099	ssp85	mean	PC	9	Dec	Sig	200 mm - 700 mm	240
2080-2099	ssp85	cool	PI	9	Dec	Sig	200 mm - 700 mm	2
2080-2099	ssp85	dry	PI	9	Dec	Sig	200 mm - 700 mm	9
2080-2099	ssp85	mean	PI	9	Dec	Sig	200 mm - 700 mm	6
2080-2099	ssp85	cool	QU	9	Dec	Sig	200 mm - 700 mm	1
2080-2099	ssp85	dry	QU	9	Dec	Sig	200 mm - 700 mm	7
2080-2099	ssp85	mean	QU	9	Dec	Sig	200 mm - 700 mm	7
2080-2099	ssp85	cool	AB	10	Dec	Sig	200 mm - 700 mm	1
2080-2099	ssp85	dry	AB	10	Dec	Sig	200 mm - 700 mm	39
2080-2099	ssp85	mean	AB	10	Dec	Sig	200 mm - 700 mm	7
2080-2099	ssp85	dry	FA	10	Dec	Sig	200 mm - 700 mm	99
2080-2099	ssp85	mean	FA	10	Dec	Sig	200 mm - 700 mm	24
2080-2099	ssp85	dry	PC	10	Dec	Sig	200 mm - 700 mm	237
2080-2099	ssp85	mean	PC	10	Dec	Sig	200 mm - 700 mm	52
2080-2099	ssp85	dry	PI	10	Dec	Sig	200 mm - 700 mm	4
2080-2099	ssp85	dry	QU	10	Dec	Sig	200 mm - 700 mm	7
2080-2099	ssp85	mean	QU	10	Dec	Sig	200 mm - 700 mm	2
2080-2099	ssp85	cool	AB	11	Dec	Sig	200 mm - 700 mm	4
2080-2099	ssp85	dry	AB	11	Dec	Sig	200 mm - 700 mm	6
2080-2099	ssp85	mean	AB	11	Dec	Sig	200 mm - 700 mm	1
2080-2099	ssp85	cool	FA	11	Dec	Sig	200 mm - 700 mm	24
2080-2099	ssp85	dry	FA	11	Dec	Sig	200 mm - 700 mm	23
2080-2099	ssp85	mean	FA	11	Dec	Sig	200 mm - 700 mm	3
2080-2099	ssp85	cool	PC	11	Dec	Sig	200 mm - 700 mm	47
2080-2099	ssp85	dry	PC	11	Dec	Sig	200 mm - 700 mm	24
2080-2099	ssp85	cool	PI	11	Dec	Sig	200 mm - 700 mm	1
2080-2099	ssp85	dry	PI	11	Dec	Sig	200 mm - 700 mm	1
2080-2099	ssp85	dry	QU	11	Dec	Sig	200 mm - 700 mm	2
2080-2099	ssp85	cool	QU	12	Dec	Sig	200 mm - 700 mm	1
2080-2099	ssp85	dry	AB	1	Inc	Sig	200 mm - 700 mm	2
2080-2099	ssp85	mean	AB	1	Inc	Sig	200 mm - 700 mm	2
2080-2099	ssp85	cool	FA	1	Inc	Sig	200 mm - 700 mm	3
2080-2099	ssp85	dry	FA	1	Inc	Sig	200 mm - 700 mm	13
2080-2099	ssp85	mean	FA	1	Inc	Sig	200 mm - 700 mm	9
2080-2099	ssp85	dry	PC	1	Inc	Sig	200 mm - 700 mm	5
2080-2099	ssp85	mean	PC	1	Inc	Sig	200 mm - 700 mm	5
2080-2099	ssp85	dry	PI	1	Inc	Sig	200 mm - 700 mm	1
2080-2099	ssp85	mean	PI	1	Inc	Sig	200 mm - 700 mm	1
2080-2099	ssp85	dry	QU	1	Inc	Sig	200 mm - 700 mm	2
2080-2099	ssp85	mean	QU	1	Inc	Sig	200 mm - 700 mm	2
2080-2099	ssp85	dry	AB	2	Inc	Sig	200 mm - 700 mm	19
2080-2099	ssp85	mean	AB	2	Inc	Sig	200 mm - 700 mm	11
2080-2099	ssp85	cool	FA	2	Inc	Sig	200 mm - 700 mm	3
2080-2099	ssp85	dry	FA	2	Inc	Sig	200 mm - 700 mm	32
2080-2099	ssp85	mean	FA	2	Inc	Sig	200 mm - 700 mm	26
2080-2099	ssp85	dry	PC	2	Inc	Sig	200 mm - 700 mm	26
2080-2099	ssp85	mean	PC	2	Inc	Sig	200 mm - 700 mm	24
2080-2099	ssp85	dry	PI	2	Inc	Sig	200 mm - 700 mm	2
2080-2099	ssp85	mean	PI	2	Inc	Sig	200 mm - 700 mm	3
2080-2099	ssp85	dry	QU	2	Inc	Sig	200 mm - 700 mm	3
2080-2099	ssp85	mean	QU	2	Inc	Sig	200 mm - 700 mm	2
2080-2099	ssp85	cool	AB	3	Inc	Sig	200 mm - 700 mm	14
2080-2099	ssp85	dry	AB	3	Inc	Sig	200 mm - 700 mm	57
2080-2099	ssp85	mean	AB	3	Inc	Sig	200 mm - 700 mm	57
2080-2099	ssp85	cool	FA	3	Inc	Sig	200 mm - 700 mm	20
2080-2099	ssp85	dry	FA	3	Inc	Sig	200 mm - 700 mm	110
2080-2099	ssp85	mean	FA	3	Inc	Sig	200 mm - 700 mm	104
2080-2099	ssp85	cool	PC	3	Inc	Sig	200 mm - 700 mm	4
2080-2099	ssp85	dry	PC	3	Inc	Sig	200 mm - 700 mm	151
2080-2099	ssp85	mean	PC	3	Inc	Sig	200 mm - 700 mm	140
2080-2099	ssp85	cool	PI	3	Inc	Sig	200 mm - 700 mm	2
2080-2099	ssp85	dry	PI	3	Inc	Sig	200 mm - 700 mm	6
2080-2099	ssp85	mean	PI	3	Inc	Sig	200 mm - 700 mm	6
2080-2099	ssp85	cool	QU	3	Inc	Sig	200 mm - 700 mm	2
2080-2099	ssp85	dry	QU	3	Inc	Sig	200 mm - 700 mm	4
2080-2099	ssp85	mean	QU	3	Inc	Sig	200 mm - 700 mm	4
2080-2099	ssp85	cool	AB	4	Inc	Sig	200 mm - 700 mm	73
2080-2099	ssp85	dry	AB	4	Inc	Sig	200 mm - 700 mm	75
2080-2099	ssp85	mean	AB	4	Inc	Sig	200 mm - 700 mm	76
2080-2099	ssp85	cool	FA	4	Inc	Sig	200 mm - 700 mm	228
2080-2099	ssp85	dry	FA	4	Inc	Sig	200 mm - 700 mm	271
2080-2099	ssp85	mean	FA	4	Inc	Sig	200 mm - 700 mm	291
2080-2099	ssp85	cool	PC	4	Inc	Sig	200 mm - 700 mm	465
2080-2099	ssp85	dry	PC	4	Inc	Sig	200 mm - 700 mm	481
2080-2099	ssp85	mean	PC	4	Inc	Sig	200 mm - 700 mm	528
2080-2099	ssp85	cool	PI	4	Inc	Sig	200 mm - 700 mm	9
2080-2099	ssp85	dry	PI	4	Inc	Sig	200 mm - 700 mm	10
2080-2099	ssp85	mean	PI	4	Inc	Sig	200 mm - 700 mm	11
2080-2099	ssp85	cool	QU	4	Inc	Sig	200 mm - 700 mm	7
2080-2099	ssp85	dry	QU	4	Inc	Sig	200 mm - 700 mm	4
2080-2099	ssp85	mean	QU	4	Inc	Sig	200 mm - 700 mm	7
2080-2099	ssp85	cool	AB	5	Inc	Sig	200 mm - 700 mm	90
2080-2099	ssp85	dry	AB	5	Inc	Sig	200 mm - 700 mm	53
2080-2099	ssp85	mean	AB	5	Inc	Sig	200 mm - 700 mm	83
2080-2099	ssp85	cool	FA	5	Inc	Sig	200 mm - 700 mm	301
2080-2099	ssp85	dry	FA	5	Inc	Sig	200 mm - 700 mm	203
2080-2099	ssp85	mean	FA	5	Inc	Sig	200 mm - 700 mm	267
2080-2099	ssp85	cool	PC	5	Inc	Sig	200 mm - 700 mm	577
2080-2099	ssp85	dry	PC	5	Inc	Sig	200 mm - 700 mm	343
2080-2099	ssp85	mean	PC	5	Inc	Sig	200 mm - 700 mm	513
2080-2099	ssp85	cool	PI	5	Inc	Sig	200 mm - 700 mm	10
2080-2099	ssp85	dry	PI	5	Inc	Sig	200 mm - 700 mm	5
2080-2099	ssp85	mean	PI	5	Inc	Sig	200 mm - 700 mm	9
2080-2099	ssp85	cool	QU	5	Inc	Sig	200 mm - 700 mm	6
2080-2099	ssp85	mean	QU	5	Inc	Sig	200 mm - 700 mm	6
2080-2099	ssp85	cool	AB	6	Inc	Sig	200 mm - 700 mm	54
2080-2099	ssp85	dry	AB	6	Inc	Sig	200 mm - 700 mm	5
2080-2099	ssp85	mean	AB	6	Inc	Sig	200 mm - 700 mm	39
2080-2099	ssp85	cool	FA	6	Inc	Sig	200 mm - 700 mm	75
2080-2099	ssp85	dry	FA	6	Inc	Sig	200 mm - 700 mm	34
2080-2099	ssp85	mean	FA	6	Inc	Sig	200 mm - 700 mm	50
2080-2099	ssp85	cool	PC	6	Inc	Sig	200 mm - 700 mm	304
2080-2099	ssp85	dry	PC	6	Inc	Sig	200 mm - 700 mm	83
2080-2099	ssp85	mean	PC	6	Inc	Sig	200 mm - 700 mm	202
2080-2099	ssp85	cool	PI	6	Inc	Sig	200 mm - 700 mm	4
2080-2099	ssp85	mean	PI	6	Inc	Sig	200 mm - 700 mm	3
2080-2099	ssp85	cool	QU	6	Inc	Sig	200 mm - 700 mm	4
2080-2099	ssp85	cool	AB	7	Inc	Sig	200 mm - 700 mm	39
2080-2099	ssp85	dry	AB	7	Inc	Sig	200 mm - 700 mm	4
2080-2099	ssp85	mean	AB	7	Inc	Sig	200 mm - 700 mm	9
2080-2099	ssp85	cool	FA	7	Inc	Sig	200 mm - 700 mm	44
2080-2099	ssp85	dry	FA	7	Inc	Sig	200 mm - 700 mm	13
2080-2099	ssp85	mean	FA	7	Inc	Sig	200 mm - 700 mm	32
2080-2099	ssp85	cool	PC	7	Inc	Sig	200 mm - 700 mm	189
2080-2099	ssp85	dry	PC	7	Inc	Sig	200 mm - 700 mm	31
2080-2099	ssp85	mean	PC	7	Inc	Sig	200 mm - 700 mm	110
2080-2099	ssp85	cool	PI	7	Inc	Sig	200 mm - 700 mm	1
2080-2099	ssp85	mean	PI	7	Inc	Sig	200 mm - 700 mm	1
2080-2099	ssp85	cool	AB	8	Inc	Sig	200 mm - 700 mm	38
2080-2099	ssp85	dry	AB	8	Inc	Sig	200 mm - 700 mm	2
2080-2099	ssp85	mean	AB	8	Inc	Sig	200 mm - 700 mm	6
2080-2099	ssp85	cool	FA	8	Inc	Sig	200 mm - 700 mm	42
2080-2099	ssp85	dry	FA	8	Inc	Sig	200 mm - 700 mm	10
2080-2099	ssp85	mean	FA	8	Inc	Sig	200 mm - 700 mm	30
2080-2099	ssp85	cool	PC	8	Inc	Sig	200 mm - 700 mm	161
2080-2099	ssp85	dry	PC	8	Inc	Sig	200 mm - 700 mm	27
2080-2099	ssp85	mean	PC	8	Inc	Sig	200 mm - 700 mm	76
2080-2099	ssp85	cool	PI	8	Inc	Sig	200 mm - 700 mm	2
2080-2099	ssp85	cool	AB	9	Inc	Sig	200 mm - 700 mm	79
2080-2099	ssp85	dry	AB	9	Inc	Sig	200 mm - 700 mm	13
2080-2099	ssp85	mean	AB	9	Inc	Sig	200 mm - 700 mm	53
2080-2099	ssp85	cool	FA	9	Inc	Sig	200 mm - 700 mm	231
2080-2099	ssp85	dry	FA	9	Inc	Sig	200 mm - 700 mm	55
2080-2099	ssp85	mean	FA	9	Inc	Sig	200 mm - 700 mm	157
2080-2099	ssp85	cool	PC	9	Inc	Sig	200 mm - 700 mm	473
2080-2099	ssp85	dry	PC	9	Inc	Sig	200 mm - 700 mm	79
2080-2099	ssp85	mean	PC	9	Inc	Sig	200 mm - 700 mm	281
2080-2099	ssp85	cool	PI	9	Inc	Sig	200 mm - 700 mm	8
2080-2099	ssp85	dry	PI	9	Inc	Sig	200 mm - 700 mm	1
2080-2099	ssp85	mean	PI	9	Inc	Sig	200 mm - 700 mm	4
2080-2099	ssp85	cool	QU	9	Inc	Sig	200 mm - 700 mm	3
2080-2099	ssp85	cool	AB	10	Inc	Sig	200 mm - 700 mm	79
2080-2099	ssp85	dry	AB	10	Inc	Sig	200 mm - 700 mm	31
2080-2099	ssp85	mean	AB	10	Inc	Sig	200 mm - 700 mm	70
2080-2099	ssp85	cool	FA	10	Inc	Sig	200 mm - 700 mm	313
2080-2099	ssp85	dry	FA	10	Inc	Sig	200 mm - 700 mm	197
2080-2099	ssp85	mean	FA	10	Inc	Sig	200 mm - 700 mm	291
2080-2099	ssp85	cool	PC	10	Inc	Sig	200 mm - 700 mm	543
2080-2099	ssp85	dry	PC	10	Inc	Sig	200 mm - 700 mm	263
2080-2099	ssp85	mean	PC	10	Inc	Sig	200 mm - 700 mm	493
2080-2099	ssp85	cool	PI	10	Inc	Sig	200 mm - 700 mm	11
2080-2099	ssp85	dry	PI	10	Inc	Sig	200 mm - 700 mm	6
2080-2099	ssp85	mean	PI	10	Inc	Sig	200 mm - 700 mm	12
2080-2099	ssp85	cool	QU	10	Inc	Sig	200 mm - 700 mm	7
2080-2099	ssp85	mean	QU	10	Inc	Sig	200 mm - 700 mm	4
2080-2099	ssp85	cool	AB	11	Inc	Sig	200 mm - 700 mm	48
2080-2099	ssp85	dry	AB	11	Inc	Sig	200 mm - 700 mm	57
2080-2099	ssp85	mean	AB	11	Inc	Sig	200 mm - 700 mm	66
2080-2099	ssp85	cool	FA	11	Inc	Sig	200 mm - 700 mm	78
2080-2099	ssp85	dry	FA	11	Inc	Sig	200 mm - 700 mm	126
2080-2099	ssp85	mean	FA	11	Inc	Sig	200 mm - 700 mm	149
2080-2099	ssp85	cool	PC	11	Inc	Sig	200 mm - 700 mm	127
2080-2099	ssp85	dry	PC	11	Inc	Sig	200 mm - 700 mm	233
2080-2099	ssp85	mean	PC	11	Inc	Sig	200 mm - 700 mm	290
2080-2099	ssp85	cool	PI	11	Inc	Sig	200 mm - 700 mm	6
2080-2099	ssp85	dry	PI	11	Inc	Sig	200 mm - 700 mm	6
2080-2099	ssp85	mean	PI	11	Inc	Sig	200 mm - 700 mm	8
2080-2099	ssp85	cool	QU	11	Inc	Sig	200 mm - 700 mm	3
2080-2099	ssp85	dry	QU	11	Inc	Sig	200 mm - 700 mm	2
2080-2099	ssp85	mean	QU	11	Inc	Sig	200 mm - 700 mm	4
2080-2099	ssp85	cool	AB	12	Inc	Sig	200 mm - 700 mm	1
2080-2099	ssp85	dry	AB	12	Inc	Sig	200 mm - 700 mm	5
2080-2099	ssp85	mean	AB	12	Inc	Sig	200 mm - 700 mm	4
2080-2099	ssp85	cool	FA	12	Inc	Sig	200 mm - 700 mm	7
2080-2099	ssp85	dry	FA	12	Inc	Sig	200 mm - 700 mm	24
2080-2099	ssp85	mean	FA	12	Inc	Sig	200 mm - 700 mm	17
2080-2099	ssp85	dry	PC	12	Inc	Sig	200 mm - 700 mm	35
2080-2099	ssp85	mean	PC	12	Inc	Sig	200 mm - 700 mm	14
2080-2099	ssp85	dry	PI	12	Inc	Sig	200 mm - 700 mm	2
2080-2099	ssp85	mean	PI	12	Inc	Sig	200 mm - 700 mm	3
2080-2099	ssp85	dry	QU	12	Inc	Sig	200 mm - 700 mm	2
2080-2099	ssp85	mean	QU	12	Inc	Sig	200 mm - 700 mm	2
2080-2099	ssp85	cool	AB	1	Dec	Nesig	700 mm - 1230 mm	8
2080-2099	ssp85	mean	AB	1	Dec	Nesig	700 mm - 1230 mm	3
2080-2099	ssp85	cool	FA	1	Dec	Nesig	700 mm - 1230 mm	1
2080-2099	ssp85	cool	PC	1	Dec	Nesig	700 mm - 1230 mm	4
2080-2099	ssp85	mean	PC	1	Dec	Nesig	700 mm - 1230 mm	1
2080-2099	ssp85	cool	AB	2	Dec	Nesig	700 mm - 1230 mm	4
2080-2099	ssp85	mean	AB	2	Dec	Nesig	700 mm - 1230 mm	1
2080-2099	ssp85	cool	PC	2	Dec	Nesig	700 mm - 1230 mm	8
2080-2099	ssp85	mean	PC	2	Dec	Nesig	700 mm - 1230 mm	1
2080-2099	ssp85	cool	AB	3	Dec	Nesig	700 mm - 1230 mm	7
2080-2099	ssp85	cool	FA	3	Dec	Nesig	700 mm - 1230 mm	2
2080-2099	ssp85	cool	PC	3	Dec	Nesig	700 mm - 1230 mm	21
2080-2099	ssp85	mean	PC	3	Dec	Nesig	700 mm - 1230 mm	3
2080-2099	ssp85	cool	AB	4	Dec	Nesig	700 mm - 1230 mm	1
2080-2099	ssp85	cool	FA	4	Dec	Nesig	700 mm - 1230 mm	13
2080-2099	ssp85	mean	FA	4	Dec	Nesig	700 mm - 1230 mm	4
2080-2099	ssp85	cool	PC	4	Dec	Nesig	700 mm - 1230 mm	46
2080-2099	ssp85	dry	PC	4	Dec	Nesig	700 mm - 1230 mm	8
2080-2099	ssp85	mean	PC	4	Dec	Nesig	700 mm - 1230 mm	9
2080-2099	ssp85	cool	PI	4	Dec	Nesig	700 mm - 1230 mm	1
2080-2099	ssp85	cool	FA	5	Dec	Nesig	700 mm - 1230 mm	1
2080-2099	ssp85	dry	FA	5	Dec	Nesig	700 mm - 1230 mm	1
2080-2099	ssp85	cool	PC	5	Dec	Nesig	700 mm - 1230 mm	1
2080-2099	ssp85	dry	PC	5	Dec	Nesig	700 mm - 1230 mm	6
2080-2099	ssp85	mean	AB	6	Dec	Nesig	700 mm - 1230 mm	1
2080-2099	ssp85	cool	FA	6	Dec	Nesig	700 mm - 1230 mm	1
2080-2099	ssp85	dry	FA	6	Dec	Nesig	700 mm - 1230 mm	1
2080-2099	ssp85	cool	PC	6	Dec	Nesig	700 mm - 1230 mm	7
2080-2099	ssp85	dry	PC	6	Dec	Nesig	700 mm - 1230 mm	8
2080-2099	ssp85	mean	PC	6	Dec	Nesig	700 mm - 1230 mm	2
2080-2099	ssp85	cool	PC	7	Dec	Nesig	700 mm - 1230 mm	3
2080-2099	ssp85	dry	PC	7	Dec	Nesig	700 mm - 1230 mm	1
2080-2099	ssp85	mean	PC	7	Dec	Nesig	700 mm - 1230 mm	1
2080-2099	ssp85	cool	AB	8	Dec	Nesig	700 mm - 1230 mm	1
2080-2099	ssp85	mean	PC	8	Dec	Nesig	700 mm - 1230 mm	4
2080-2099	ssp85	mean	AB	9	Dec	Nesig	700 mm - 1230 mm	1
2080-2099	ssp85	cool	FA	9	Dec	Nesig	700 mm - 1230 mm	5
2080-2099	ssp85	mean	FA	9	Dec	Nesig	700 mm - 1230 mm	2
2080-2099	ssp85	cool	PC	9	Dec	Nesig	700 mm - 1230 mm	3
2080-2099	ssp85	dry	PC	9	Dec	Nesig	700 mm - 1230 mm	4
2080-2099	ssp85	mean	PC	9	Dec	Nesig	700 mm - 1230 mm	8
2080-2099	ssp85	cool	FA	10	Dec	Nesig	700 mm - 1230 mm	1
2080-2099	ssp85	dry	FA	10	Dec	Nesig	700 mm - 1230 mm	2
2080-2099	ssp85	cool	PC	10	Dec	Nesig	700 mm - 1230 mm	12
2080-2099	ssp85	dry	PC	10	Dec	Nesig	700 mm - 1230 mm	2
2080-2099	ssp85	cool	AB	11	Dec	Nesig	700 mm - 1230 mm	6
2080-2099	ssp85	cool	FA	11	Dec	Nesig	700 mm - 1230 mm	16
2080-2099	ssp85	mean	FA	11	Dec	Nesig	700 mm - 1230 mm	6
2080-2099	ssp85	cool	PC	11	Dec	Nesig	700 mm - 1230 mm	48
2080-2099	ssp85	dry	PC	11	Dec	Nesig	700 mm - 1230 mm	1
2080-2099	ssp85	mean	PC	11	Dec	Nesig	700 mm - 1230 mm	1
2080-2099	ssp85	cool	AB	12	Dec	Nesig	700 mm - 1230 mm	10
2080-2099	ssp85	mean	AB	12	Dec	Nesig	700 mm - 1230 mm	2
2080-2099	ssp85	cool	FA	12	Dec	Nesig	700 mm - 1230 mm	1
2080-2099	ssp85	cool	PC	12	Dec	Nesig	700 mm - 1230 mm	11
2080-2099	ssp85	dry	PC	12	Dec	Nesig	700 mm - 1230 mm	1
2080-2099	ssp85	mean	PC	12	Dec	Nesig	700 mm - 1230 mm	7
2080-2099	ssp85	cool	AB	3	Inc	Nesig	700 mm - 1230 mm	5
2080-2099	ssp85	cool	FA	3	Inc	Nesig	700 mm - 1230 mm	1
2080-2099	ssp85	cool	PC	3	Inc	Nesig	700 mm - 1230 mm	4
2080-2099	ssp85	cool	FA	4	Inc	Nesig	700 mm - 1230 mm	1
2080-2099	ssp85	cool	PC	4	Inc	Nesig	700 mm - 1230 mm	8
2080-2099	ssp85	mean	PC	4	Inc	Nesig	700 mm - 1230 mm	1
2080-2099	ssp85	cool	AB	5	Inc	Nesig	700 mm - 1230 mm	1
2080-2099	ssp85	dry	AB	5	Inc	Nesig	700 mm - 1230 mm	2
2080-2099	ssp85	mean	AB	5	Inc	Nesig	700 mm - 1230 mm	1
2080-2099	ssp85	cool	FA	5	Inc	Nesig	700 mm - 1230 mm	1
2080-2099	ssp85	dry	FA	5	Inc	Nesig	700 mm - 1230 mm	1
2080-2099	ssp85	cool	PC	5	Inc	Nesig	700 mm - 1230 mm	4
2080-2099	ssp85	dry	PC	5	Inc	Nesig	700 mm - 1230 mm	4
2080-2099	ssp85	mean	PC	5	Inc	Nesig	700 mm - 1230 mm	4
2080-2099	ssp85	cool	AB	6	Inc	Nesig	700 mm - 1230 mm	1
2080-2099	ssp85	dry	AB	6	Inc	Nesig	700 mm - 1230 mm	1
2080-2099	ssp85	mean	AB	6	Inc	Nesig	700 mm - 1230 mm	1
2080-2099	ssp85	cool	FA	6	Inc	Nesig	700 mm - 1230 mm	2
2080-2099	ssp85	dry	FA	6	Inc	Nesig	700 mm - 1230 mm	1
2080-2099	ssp85	cool	PC	6	Inc	Nesig	700 mm - 1230 mm	4
2080-2099	ssp85	dry	PC	6	Inc	Nesig	700 mm - 1230 mm	7
2080-2099	ssp85	mean	PC	6	Inc	Nesig	700 mm - 1230 mm	3
2080-2099	ssp85	cool	PC	7	Inc	Nesig	700 mm - 1230 mm	6
2080-2099	ssp85	dry	PC	7	Inc	Nesig	700 mm - 1230 mm	4
2080-2099	ssp85	mean	PC	7	Inc	Nesig	700 mm - 1230 mm	6
2080-2099	ssp85	cool	PC	8	Inc	Nesig	700 mm - 1230 mm	12
2080-2099	ssp85	dry	PC	8	Inc	Nesig	700 mm - 1230 mm	4
2080-2099	ssp85	mean	PC	8	Inc	Nesig	700 mm - 1230 mm	11
2080-2099	ssp85	cool	AB	9	Inc	Nesig	700 mm - 1230 mm	9
2080-2099	ssp85	dry	AB	9	Inc	Nesig	700 mm - 1230 mm	2
2080-2099	ssp85	mean	AB	9	Inc	Nesig	700 mm - 1230 mm	9
2080-2099	ssp85	cool	FA	9	Inc	Nesig	700 mm - 1230 mm	4
2080-2099	ssp85	mean	FA	9	Inc	Nesig	700 mm - 1230 mm	5
2080-2099	ssp85	cool	PC	9	Inc	Nesig	700 mm - 1230 mm	1
2080-2099	ssp85	dry	PC	9	Inc	Nesig	700 mm - 1230 mm	7
2080-2099	ssp85	mean	PC	9	Inc	Nesig	700 mm - 1230 mm	4
2080-2099	ssp85	mean	AB	10	Inc	Nesig	700 mm - 1230 mm	1
2080-2099	ssp85	dry	PC	10	Inc	Nesig	700 mm - 1230 mm	3
2080-2099	ssp85	mean	FA	11	Inc	Nesig	700 mm - 1230 mm	2
2080-2099	ssp85	cool	PC	11	Inc	Nesig	700 mm - 1230 mm	2
2080-2099	ssp85	cool	AB	2	Dec	Sig	700 mm - 1230 mm	8
2080-2099	ssp85	cool	FA	2	Dec	Sig	700 mm - 1230 mm	1
2080-2099	ssp85	cool	PC	2	Dec	Sig	700 mm - 1230 mm	3
2080-2099	ssp85	cool	AB	3	Dec	Sig	700 mm - 1230 mm	4
2080-2099	ssp85	cool	PC	3	Dec	Sig	700 mm - 1230 mm	9
2080-2099	ssp85	cool	PC	4	Dec	Sig	700 mm - 1230 mm	8
2080-2099	ssp85	dry	AB	5	Dec	Sig	700 mm - 1230 mm	1
2080-2099	ssp85	cool	FA	5	Dec	Sig	700 mm - 1230 mm	2
2080-2099	ssp85	dry	FA	5	Dec	Sig	700 mm - 1230 mm	5
2080-2099	ssp85	mean	FA	5	Dec	Sig	700 mm - 1230 mm	5
2080-2099	ssp85	cool	PC	5	Dec	Sig	700 mm - 1230 mm	1
2080-2099	ssp85	dry	PC	5	Dec	Sig	700 mm - 1230 mm	8
2080-2099	ssp85	mean	PC	5	Dec	Sig	700 mm - 1230 mm	6
2080-2099	ssp85	cool	AB	6	Dec	Sig	700 mm - 1230 mm	4
2080-2099	ssp85	dry	AB	6	Dec	Sig	700 mm - 1230 mm	16
2080-2099	ssp85	mean	AB	6	Dec	Sig	700 mm - 1230 mm	10
2080-2099	ssp85	cool	FA	6	Dec	Sig	700 mm - 1230 mm	33
2080-2099	ssp85	dry	FA	6	Dec	Sig	700 mm - 1230 mm	40
2080-2099	ssp85	mean	FA	6	Dec	Sig	700 mm - 1230 mm	40
2080-2099	ssp85	cool	PC	6	Dec	Sig	700 mm - 1230 mm	33
2080-2099	ssp85	dry	PC	6	Dec	Sig	700 mm - 1230 mm	68
2080-2099	ssp85	mean	PC	6	Dec	Sig	700 mm - 1230 mm	48
2080-2099	ssp85	cool	AB	7	Dec	Sig	700 mm - 1230 mm	18
2080-2099	ssp85	dry	AB	7	Dec	Sig	700 mm - 1230 mm	19
2080-2099	ssp85	mean	AB	7	Dec	Sig	700 mm - 1230 mm	18
2080-2099	ssp85	cool	FA	7	Dec	Sig	700 mm - 1230 mm	41
2080-2099	ssp85	dry	FA	7	Dec	Sig	700 mm - 1230 mm	43
2080-2099	ssp85	mean	FA	7	Dec	Sig	700 mm - 1230 mm	41
2080-2099	ssp85	cool	PC	7	Dec	Sig	700 mm - 1230 mm	52
2080-2099	ssp85	dry	PC	7	Dec	Sig	700 mm - 1230 mm	99
2080-2099	ssp85	mean	PC	7	Dec	Sig	700 mm - 1230 mm	61
2080-2099	ssp85	cool	AB	8	Dec	Sig	700 mm - 1230 mm	16
2080-2099	ssp85	dry	AB	8	Dec	Sig	700 mm - 1230 mm	20
2080-2099	ssp85	mean	AB	8	Dec	Sig	700 mm - 1230 mm	18
2080-2099	ssp85	cool	FA	8	Dec	Sig	700 mm - 1230 mm	41
2080-2099	ssp85	dry	FA	8	Dec	Sig	700 mm - 1230 mm	44
2080-2099	ssp85	mean	FA	8	Dec	Sig	700 mm - 1230 mm	41
2080-2099	ssp85	cool	PC	8	Dec	Sig	700 mm - 1230 mm	55
2080-2099	ssp85	dry	PC	8	Dec	Sig	700 mm - 1230 mm	113
2080-2099	ssp85	mean	PC	8	Dec	Sig	700 mm - 1230 mm	68
2080-2099	ssp85	dry	AB	9	Dec	Sig	700 mm - 1230 mm	22
2080-2099	ssp85	mean	AB	9	Dec	Sig	700 mm - 1230 mm	9
2080-2099	ssp85	cool	FA	9	Dec	Sig	700 mm - 1230 mm	8
2080-2099	ssp85	dry	FA	9	Dec	Sig	700 mm - 1230 mm	41
2080-2099	ssp85	mean	FA	9	Dec	Sig	700 mm - 1230 mm	22
2080-2099	ssp85	cool	PC	9	Dec	Sig	700 mm - 1230 mm	11
2080-2099	ssp85	dry	PC	9	Dec	Sig	700 mm - 1230 mm	80
2080-2099	ssp85	mean	PC	9	Dec	Sig	700 mm - 1230 mm	21
2080-2099	ssp85	dry	AB	10	Dec	Sig	700 mm - 1230 mm	14
2080-2099	ssp85	dry	FA	10	Dec	Sig	700 mm - 1230 mm	4
2080-2099	ssp85	dry	PC	10	Dec	Sig	700 mm - 1230 mm	24
2080-2099	ssp85	mean	PC	10	Dec	Sig	700 mm - 1230 mm	1
2080-2099	ssp85	cool	AB	11	Dec	Sig	700 mm - 1230 mm	1
2080-2099	ssp85	cool	FA	11	Dec	Sig	700 mm - 1230 mm	1
2080-2099	ssp85	cool	PC	11	Dec	Sig	700 mm - 1230 mm	13
2080-2099	ssp85	dry	AB	1	Inc	Sig	700 mm - 1230 mm	8
2080-2099	ssp85	mean	AB	1	Inc	Sig	700 mm - 1230 mm	5
2080-2099	ssp85	dry	FA	1	Inc	Sig	700 mm - 1230 mm	1
2080-2099	ssp85	mean	FA	1	Inc	Sig	700 mm - 1230 mm	1
2080-2099	ssp85	dry	PC	1	Inc	Sig	700 mm - 1230 mm	4
2080-2099	ssp85	mean	PC	1	Inc	Sig	700 mm - 1230 mm	3
2080-2099	ssp85	dry	AB	2	Inc	Sig	700 mm - 1230 mm	12
2080-2099	ssp85	mean	AB	2	Inc	Sig	700 mm - 1230 mm	11
2080-2099	ssp85	dry	FA	2	Inc	Sig	700 mm - 1230 mm	1
2080-2099	ssp85	mean	FA	2	Inc	Sig	700 mm - 1230 mm	1
2080-2099	ssp85	dry	PC	2	Inc	Sig	700 mm - 1230 mm	11
2080-2099	ssp85	mean	PC	2	Inc	Sig	700 mm - 1230 mm	10
2080-2099	ssp85	dry	AB	3	Inc	Sig	700 mm - 1230 mm	16
2080-2099	ssp85	mean	AB	3	Inc	Sig	700 mm - 1230 mm	16
2080-2099	ssp85	dry	FA	3	Inc	Sig	700 mm - 1230 mm	3
2080-2099	ssp85	mean	FA	3	Inc	Sig	700 mm - 1230 mm	3
2080-2099	ssp85	dry	PC	3	Inc	Sig	700 mm - 1230 mm	34
2080-2099	ssp85	mean	PC	3	Inc	Sig	700 mm - 1230 mm	31
2080-2099	ssp85	cool	AB	4	Inc	Sig	700 mm - 1230 mm	25
2080-2099	ssp85	dry	AB	4	Inc	Sig	700 mm - 1230 mm	26
2080-2099	ssp85	mean	AB	4	Inc	Sig	700 mm - 1230 mm	26
2080-2099	ssp85	cool	FA	4	Inc	Sig	700 mm - 1230 mm	27
2080-2099	ssp85	dry	FA	4	Inc	Sig	700 mm - 1230 mm	41
2080-2099	ssp85	mean	FA	4	Inc	Sig	700 mm - 1230 mm	37
2080-2099	ssp85	cool	PC	4	Inc	Sig	700 mm - 1230 mm	111
2080-2099	ssp85	dry	PC	4	Inc	Sig	700 mm - 1230 mm	165
2080-2099	ssp85	mean	PC	4	Inc	Sig	700 mm - 1230 mm	163
2080-2099	ssp85	dry	PI	4	Inc	Sig	700 mm - 1230 mm	1
2080-2099	ssp85	mean	PI	4	Inc	Sig	700 mm - 1230 mm	1
2080-2099	ssp85	cool	AB	5	Inc	Sig	700 mm - 1230 mm	25
2080-2099	ssp85	dry	AB	5	Inc	Sig	700 mm - 1230 mm	23
2080-2099	ssp85	mean	AB	5	Inc	Sig	700 mm - 1230 mm	25
2080-2099	ssp85	cool	FA	5	Inc	Sig	700 mm - 1230 mm	42
2080-2099	ssp85	dry	FA	5	Inc	Sig	700 mm - 1230 mm	39
2080-2099	ssp85	mean	FA	5	Inc	Sig	700 mm - 1230 mm	41
2080-2099	ssp85	cool	PC	5	Inc	Sig	700 mm - 1230 mm	196
2080-2099	ssp85	dry	PC	5	Inc	Sig	700 mm - 1230 mm	184
2080-2099	ssp85	mean	PC	5	Inc	Sig	700 mm - 1230 mm	192
2080-2099	ssp85	cool	PI	5	Inc	Sig	700 mm - 1230 mm	1
2080-2099	ssp85	dry	PI	5	Inc	Sig	700 mm - 1230 mm	1
2080-2099	ssp85	mean	PI	5	Inc	Sig	700 mm - 1230 mm	1
2080-2099	ssp85	cool	AB	6	Inc	Sig	700 mm - 1230 mm	13
2080-2099	ssp85	dry	AB	6	Inc	Sig	700 mm - 1230 mm	1
2080-2099	ssp85	mean	AB	6	Inc	Sig	700 mm - 1230 mm	6
2080-2099	ssp85	cool	FA	6	Inc	Sig	700 mm - 1230 mm	10
2080-2099	ssp85	dry	FA	6	Inc	Sig	700 mm - 1230 mm	4
2080-2099	ssp85	mean	FA	6	Inc	Sig	700 mm - 1230 mm	6
2080-2099	ssp85	cool	PC	6	Inc	Sig	700 mm - 1230 mm	155
2080-2099	ssp85	dry	PC	6	Inc	Sig	700 mm - 1230 mm	116
2080-2099	ssp85	mean	PC	6	Inc	Sig	700 mm - 1230 mm	146
2080-2099	ssp85	cool	PI	6	Inc	Sig	700 mm - 1230 mm	1
2080-2099	ssp85	dry	PI	6	Inc	Sig	700 mm - 1230 mm	1
2080-2099	ssp85	mean	PI	6	Inc	Sig	700 mm - 1230 mm	1
2080-2099	ssp85	cool	AB	7	Inc	Sig	700 mm - 1230 mm	2
2080-2099	ssp85	dry	AB	7	Inc	Sig	700 mm - 1230 mm	1
2080-2099	ssp85	mean	AB	7	Inc	Sig	700 mm - 1230 mm	2
2080-2099	ssp85	cool	FA	7	Inc	Sig	700 mm - 1230 mm	5
2080-2099	ssp85	dry	FA	7	Inc	Sig	700 mm - 1230 mm	3
2080-2099	ssp85	mean	FA	7	Inc	Sig	700 mm - 1230 mm	5
2080-2099	ssp85	cool	PC	7	Inc	Sig	700 mm - 1230 mm	129
2080-2099	ssp85	dry	PC	7	Inc	Sig	700 mm - 1230 mm	86
2080-2099	ssp85	mean	PC	7	Inc	Sig	700 mm - 1230 mm	122
2080-2099	ssp85	cool	PI	7	Inc	Sig	700 mm - 1230 mm	1
2080-2099	ssp85	dry	PI	7	Inc	Sig	700 mm - 1230 mm	1
2080-2099	ssp85	mean	PI	7	Inc	Sig	700 mm - 1230 mm	1
2080-2099	ssp85	cool	AB	8	Inc	Sig	700 mm - 1230 mm	3
2080-2099	ssp85	mean	AB	8	Inc	Sig	700 mm - 1230 mm	2
2080-2099	ssp85	cool	FA	8	Inc	Sig	700 mm - 1230 mm	5
2080-2099	ssp85	dry	FA	8	Inc	Sig	700 mm - 1230 mm	2
2080-2099	ssp85	mean	FA	8	Inc	Sig	700 mm - 1230 mm	5
2080-2099	ssp85	cool	PC	8	Inc	Sig	700 mm - 1230 mm	128
2080-2099	ssp85	dry	PC	8	Inc	Sig	700 mm - 1230 mm	78
2080-2099	ssp85	mean	PC	8	Inc	Sig	700 mm - 1230 mm	112
2080-2099	ssp85	cool	PI	8	Inc	Sig	700 mm - 1230 mm	1
2080-2099	ssp85	dry	PI	8	Inc	Sig	700 mm - 1230 mm	1
2080-2099	ssp85	mean	PI	8	Inc	Sig	700 mm - 1230 mm	1
2080-2099	ssp85	cool	AB	9	Inc	Sig	700 mm - 1230 mm	17
2080-2099	ssp85	dry	AB	9	Inc	Sig	700 mm - 1230 mm	2
2080-2099	ssp85	mean	AB	9	Inc	Sig	700 mm - 1230 mm	7
2080-2099	ssp85	cool	FA	9	Inc	Sig	700 mm - 1230 mm	29
2080-2099	ssp85	dry	FA	9	Inc	Sig	700 mm - 1230 mm	5
2080-2099	ssp85	mean	FA	9	Inc	Sig	700 mm - 1230 mm	17
2080-2099	ssp85	cool	PC	9	Inc	Sig	700 mm - 1230 mm	186
2080-2099	ssp85	dry	PC	9	Inc	Sig	700 mm - 1230 mm	110
2080-2099	ssp85	mean	PC	9	Inc	Sig	700 mm - 1230 mm	168
2080-2099	ssp85	cool	PI	9	Inc	Sig	700 mm - 1230 mm	1
2080-2099	ssp85	dry	PI	9	Inc	Sig	700 mm - 1230 mm	1
2080-2099	ssp85	mean	PI	9	Inc	Sig	700 mm - 1230 mm	1
2080-2099	ssp85	cool	AB	10	Inc	Sig	700 mm - 1230 mm	26
2080-2099	ssp85	dry	AB	10	Inc	Sig	700 mm - 1230 mm	12
2080-2099	ssp85	mean	AB	10	Inc	Sig	700 mm - 1230 mm	25
2080-2099	ssp85	cool	FA	10	Inc	Sig	700 mm - 1230 mm	43
2080-2099	ssp85	dry	FA	10	Inc	Sig	700 mm - 1230 mm	38
2080-2099	ssp85	mean	FA	10	Inc	Sig	700 mm - 1230 mm	44
2080-2099	ssp85	cool	PC	10	Inc	Sig	700 mm - 1230 mm	173
2080-2099	ssp85	dry	PC	10	Inc	Sig	700 mm - 1230 mm	156
2080-2099	ssp85	mean	PC	10	Inc	Sig	700 mm - 1230 mm	184
2080-2099	ssp85	cool	PI	10	Inc	Sig	700 mm - 1230 mm	1
2080-2099	ssp85	dry	PI	10	Inc	Sig	700 mm - 1230 mm	1
2080-2099	ssp85	mean	PI	10	Inc	Sig	700 mm - 1230 mm	1
2080-2099	ssp85	cool	AB	11	Inc	Sig	700 mm - 1230 mm	16
2080-2099	ssp85	dry	AB	11	Inc	Sig	700 mm - 1230 mm	23
2080-2099	ssp85	mean	AB	11	Inc	Sig	700 mm - 1230 mm	23
2080-2099	ssp85	cool	FA	11	Inc	Sig	700 mm - 1230 mm	2
2080-2099	ssp85	dry	FA	11	Inc	Sig	700 mm - 1230 mm	19
2080-2099	ssp85	mean	FA	11	Inc	Sig	700 mm - 1230 mm	11
2080-2099	ssp85	cool	PC	11	Inc	Sig	700 mm - 1230 mm	27
2080-2099	ssp85	dry	PC	11	Inc	Sig	700 mm - 1230 mm	89
2080-2099	ssp85	mean	PC	11	Inc	Sig	700 mm - 1230 mm	89
2080-2099	ssp85	dry	AB	12	Inc	Sig	700 mm - 1230 mm	10
2080-2099	ssp85	mean	AB	12	Inc	Sig	700 mm - 1230 mm	8
2080-2099	ssp85	dry	FA	12	Inc	Sig	700 mm - 1230 mm	1
2080-2099	ssp85	mean	FA	12	Inc	Sig	700 mm - 1230 mm	1
2080-2099	ssp85	cool	PC	12	Inc	Sig	700 mm - 1230 mm	1
2080-2099	ssp85	dry	PC	12	Inc	Sig	700 mm - 1230 mm	11
2080-2099	ssp85	mean	PC	12	Inc	Sig	700 mm - 1230 mm	5
