# Supplementary material for: Longer growing seasons will not offset growth loss in drought-prone temperate forests of Central-Southeast Europe
Source: Nat Commun. 2025 Oct 29;16:9535. doi: 10.1038/s41467-025-64568-8 (PMC12572185; doi:10.1038/s41467-025-64568-8)
Supplement: Supplementary file 4 — Source Data [file 41467_2025_64568_MOESM4_ESM.zip › SourceData/Supplementary_Fig13.csv]

site	year	peaks	mod	genus_group
V002076PISY	1962	1	baseline	PI
V002076PISY	1963	1	baseline	PI
V002076PISY	1964	2	baseline	PI
V002076PISY	1965	1	baseline	PI
V002076PISY	1966	1	baseline	PI
V002076PISY	1967	1	baseline	PI
V002076PISY	1968	1	baseline	PI
V002076PISY	1969	1	baseline	PI
V002076PISY	1970	1	baseline	PI
V002076PISY	1971	1	baseline	PI
V002076PISY	1972	1	baseline	PI
V002076PISY	1973	1	baseline	PI
V002076PISY	1974	1	baseline	PI
V002076PISY	1975	1	baseline	PI
V002076PISY	1976	1	baseline	PI
V002076PISY	1977	1	baseline	PI
V002076PISY	1978	1	baseline	PI
V002076PISY	1979	1	baseline	PI
V002076PISY	1980	1	baseline	PI
V002076PISY	1981	1	baseline	PI
V002076PISY	1982	1	baseline	PI
V002076PISY	1983	2	baseline	PI
V002076PISY	1984	1	baseline	PI
V002076PISY	1985	1	baseline	PI
V002076PISY	1986	1	baseline	PI
V002076PISY	1987	1	baseline	PI
V002076PISY	1988	1	baseline	PI
V002076PISY	1989	1	baseline	PI
V002076PISY	1990	1	baseline	PI
V002076PISY	1991	1	baseline	PI
V002076PISY	1992	2	baseline	PI
V002076PISY	1993	1	baseline	PI
V002076PISY	1994	2	baseline	PI
V002076PISY	1995	3	baseline	PI
V002076PISY	1996	1	baseline	PI
V002076PISY	1997	1	baseline	PI
V002076PISY	1998	2	baseline	PI
V002076PISY	1999	1	baseline	PI
V002076PISY	2000	1	baseline	PI
V002076PISY	2001	1	baseline	PI
V002076PISY	2002	1	baseline	PI
V002076PISY	2003	2	baseline	PI
V002076PISY	2004	1	baseline	PI
V002076PISY	2005	1	baseline	PI
V002076PISY	2006	2	baseline	PI
V002076PISY	2007	1	baseline	PI
V002076PISY	2008	1	baseline	PI
V002076PISY	2009	1	baseline	PI
V002076PISY	2010	2	baseline	PI
V002076PISY	2011	1	baseline	PI
V002076PISY	2012	1	baseline	PI
V002076PISY	2013	2	baseline	PI
V002076PISY	2014	2	baseline	PI
V002076PISY	2015	2	baseline	PI
V002076PISY	2016	1	baseline	PI
V002076PISY	2017	1	baseline	PI
V002076PISY	2018	2	baseline	PI
V002076PISY	2019	2	baseline	PI
V002076PISY	2020	1	baseline	PI
V002076PISY	2040	2	ssp26	PI
V002076PISY	2041	2	ssp26	PI
V002076PISY	2042	2	ssp26	PI
V002076PISY	2043	2	ssp26	PI
V002076PISY	2044	2	ssp26	PI
V002076PISY	2045	2	ssp26	PI
V002076PISY	2046	2	ssp26	PI
V002076PISY	2047	2	ssp26	PI
V002076PISY	2048	2	ssp26	PI
V002076PISY	2049	2	ssp26	PI
V002076PISY	2050	2	ssp26	PI
V002076PISY	2051	2	ssp26	PI
V002076PISY	2052	2	ssp26	PI
V002076PISY	2053	2	ssp26	PI
V002076PISY	2054	2	ssp26	PI
V002076PISY	2055	2	ssp26	PI
V002076PISY	2056	2	ssp26	PI
V002076PISY	2057	2	ssp26	PI
V002076PISY	2058	2	ssp26	PI
V002076PISY	2059	2	ssp26	PI
V002076PISY	2060	2	ssp26	PI
V002076PISY	2080	2	ssp26	PI
V002076PISY	2081	2	ssp26	PI
V002076PISY	2082	2	ssp26	PI
V002076PISY	2083	2	ssp26	PI
V002076PISY	2084	2	ssp26	PI
V002076PISY	2085	2	ssp26	PI
V002076PISY	2086	2	ssp26	PI
V002076PISY	2087	2	ssp26	PI
V002076PISY	2088	2	ssp26	PI
V002076PISY	2089	2	ssp26	PI
V002076PISY	2090	2	ssp26	PI
V002076PISY	2091	2	ssp26	PI
V002076PISY	2092	2	ssp26	PI
V002076PISY	2093	2	ssp26	PI
V002076PISY	2094	2	ssp26	PI
V002076PISY	2095	2	ssp26	PI
V002076PISY	2096	2	ssp26	PI
V002076PISY	2097	2	ssp26	PI
V002076PISY	2098	2	ssp26	PI
V002076PISY	2099	2	ssp26	PI
V002076PISY	2100	2	ssp26	PI
V002076PISY	2040	2	ssp45	PI
V002076PISY	2041	2	ssp45	PI
V002076PISY	2042	2	ssp45	PI
V002076PISY	2043	2	ssp45	PI
V002076PISY	2044	2	ssp45	PI
V002076PISY	2045	2	ssp45	PI
V002076PISY	2046	2	ssp45	PI
V002076PISY	2047	2	ssp45	PI
V002076PISY	2048	2	ssp45	PI
V002076PISY	2049	2	ssp45	PI
V002076PISY	2050	2	ssp45	PI
V002076PISY	2051	2	ssp45	PI
V002076PISY	2052	2	ssp45	PI
V002076PISY	2053	2	ssp45	PI
V002076PISY	2054	2	ssp45	PI
V002076PISY	2055	2	ssp45	PI
V002076PISY	2056	2	ssp45	PI
V002076PISY	2057	2	ssp45	PI
V002076PISY	2058	2	ssp45	PI
V002076PISY	2059	2	ssp45	PI
V002076PISY	2060	2	ssp45	PI
V002076PISY	2080	2	ssp45	PI
V002076PISY	2081	2	ssp45	PI
V002076PISY	2082	2	ssp45	PI
V002076PISY	2083	2	ssp45	PI
V002076PISY	2084	2	ssp45	PI
V002076PISY	2085	2	ssp45	PI
V002076PISY	2086	2	ssp45	PI
V002076PISY	2087	2	ssp45	PI
V002076PISY	2088	2	ssp45	PI
V002076PISY	2089	2	ssp45	PI
V002076PISY	2090	2	ssp45	PI
V002076PISY	2091	2	ssp45	PI
V002076PISY	2092	2	ssp45	PI
V002076PISY	2093	2	ssp45	PI
V002076PISY	2094	2	ssp45	PI
V002076PISY	2095	2	ssp45	PI
V002076PISY	2096	2	ssp45	PI
V002076PISY	2097	2	ssp45	PI
V002076PISY	2098	2	ssp45	PI
V002076PISY	2099	2	ssp45	PI
V002076PISY	2100	2	ssp45	PI
V002076PISY	2040	2	ssp70	PI
V002076PISY	2041	2	ssp70	PI
V002076PISY	2042	2	ssp70	PI
V002076PISY	2043	2	ssp70	PI
V002076PISY	2044	2	ssp70	PI
V002076PISY	2045	2	ssp70	PI
V002076PISY	2046	2	ssp70	PI
V002076PISY	2047	2	ssp70	PI
V002076PISY	2048	2	ssp70	PI
V002076PISY	2049	2	ssp70	PI
V002076PISY	2050	2	ssp70	PI
V002076PISY	2051	2	ssp70	PI
V002076PISY	2052	2	ssp70	PI
V002076PISY	2053	2	ssp70	PI
V002076PISY	2054	2	ssp70	PI
V002076PISY	2055	2	ssp70	PI
V002076PISY	2056	2	ssp70	PI
V002076PISY	2057	2	ssp70	PI
V002076PISY	2058	2	ssp70	PI
V002076PISY	2059	2	ssp70	PI
V002076PISY	2060	2	ssp70	PI
V002076PISY	2080	2	ssp70	PI
V002076PISY	2081	2	ssp70	PI
V002076PISY	2082	2	ssp70	PI
V002076PISY	2083	2	ssp70	PI
V002076PISY	2084	2	ssp70	PI
V002076PISY	2085	2	ssp70	PI
V002076PISY	2086	2	ssp70	PI
V002076PISY	2087	2	ssp70	PI
V002076PISY	2088	2	ssp70	PI
V002076PISY	2089	2	ssp70	PI
V002076PISY	2090	2	ssp70	PI
V002076PISY	2091	2	ssp70	PI
V002076PISY	2092	2	ssp70	PI
V002076PISY	2093	2	ssp70	PI
V002076PISY	2094	2	ssp70	PI
V002076PISY	2095	2	ssp70	PI
V002076PISY	2096	2	ssp70	PI
V002076PISY	2097	2	ssp70	PI
V002076PISY	2098	2	ssp70	PI
V002076PISY	2099	2	ssp70	PI
V002076PISY	2100	2	ssp70	PI
V002076PISY	2040	2	ssp85	PI
V002076PISY	2041	2	ssp85	PI
V002076PISY	2042	2	ssp85	PI
V002076PISY	2043	2	ssp85	PI
V002076PISY	2044	2	ssp85	PI
V002076PISY	2045	2	ssp85	PI
V002076PISY	2046	2	ssp85	PI
V002076PISY	2047	2	ssp85	PI
V002076PISY	2048	2	ssp85	PI
V002076PISY	2049	2	ssp85	PI
V002076PISY	2050	2	ssp85	PI
V002076PISY	2051	2	ssp85	PI
V002076PISY	2052	2	ssp85	PI
V002076PISY	2053	2	ssp85	PI
V002076PISY	2054	2	ssp85	PI
V002076PISY	2055	2	ssp85	PI
V002076PISY	2056	2	ssp85	PI
V002076PISY	2057	2	ssp85	PI
V002076PISY	2058	2	ssp85	PI
V002076PISY	2059	2	ssp85	PI
V002076PISY	2060	2	ssp85	PI
V002076PISY	2080	2	ssp85	PI
V002076PISY	2081	2	ssp85	PI
V002076PISY	2082	2	ssp85	PI
V002076PISY	2083	2	ssp85	PI
V002076PISY	2084	2	ssp85	PI
V002076PISY	2085	2	ssp85	PI
V002076PISY	2086	2	ssp85	PI
V002076PISY	2087	2	ssp85	PI
V002076PISY	2088	2	ssp85	PI
V002076PISY	2089	2	ssp85	PI
V002076PISY	2090	2	ssp85	PI
V002076PISY	2091	2	ssp85	PI
V002076PISY	2092	2	ssp85	PI
V002076PISY	2093	2	ssp85	PI
V002076PISY	2094	2	ssp85	PI
V002076PISY	2095	2	ssp85	PI
V002076PISY	2096	2	ssp85	PI
V002076PISY	2097	2	ssp85	PI
V002076PISY	2098	2	ssp85	PI
V002076PISY	2099	2	ssp85	PI
V002076PISY	2100	2	ssp85	PI
V002182PCAB	1962	1	baseline	PC
V002182PCAB	1963	1	baseline	PC
V002182PCAB	1964	1	baseline	PC
V002182PCAB	1965	1	baseline	PC
V002182PCAB	1966	1	baseline	PC
V002182PCAB	1967	1	baseline	PC
V002182PCAB	1968	1	baseline	PC
V002182PCAB	1969	1	baseline	PC
V002182PCAB	1970	1	baseline	PC
V002182PCAB	1971	1	baseline	PC
V002182PCAB	1972	1	baseline	PC
V002182PCAB	1973	1	baseline	PC
V002182PCAB	1974	1	baseline	PC
V002182PCAB	1975	1	baseline	PC
V002182PCAB	1976	1	baseline	PC
V002182PCAB	1977	1	baseline	PC
V002182PCAB	1978	1	baseline	PC
V002182PCAB	1979	2	baseline	PC
V002182PCAB	1980	1	baseline	PC
V002182PCAB	1981	1	baseline	PC
V002182PCAB	1982	1	baseline	PC
V002182PCAB	1983	1	baseline	PC
V002182PCAB	1984	1	baseline	PC
V002182PCAB	1985	2	baseline	PC
V002182PCAB	1986	1	baseline	PC
V002182PCAB	1987	1	baseline	PC
V002182PCAB	1988	1	baseline	PC
V002182PCAB	1989	1	baseline	PC
V002182PCAB	1990	1	baseline	PC
V002182PCAB	1991	1	baseline	PC
V002182PCAB	1992	1	baseline	PC
V002182PCAB	1993	1	baseline	PC
V002182PCAB	1994	1	baseline	PC
V002182PCAB	1995	1	baseline	PC
V002182PCAB	1996	1	baseline	PC
V002182PCAB	1997	2	baseline	PC
V002182PCAB	1998	1	baseline	PC
V002182PCAB	1999	1	baseline	PC
V002182PCAB	2000	2	baseline	PC
V002182PCAB	2001	1	baseline	PC
V002182PCAB	2002	1	baseline	PC
V002182PCAB	2003	1	baseline	PC
V002182PCAB	2004	1	baseline	PC
V002182PCAB	2005	1	baseline	PC
V002182PCAB	2006	1	baseline	PC
V002182PCAB	2007	1	baseline	PC
V002182PCAB	2008	1	baseline	PC
V002182PCAB	2009	1	baseline	PC
V002182PCAB	2010	1	baseline	PC
V002182PCAB	2011	1	baseline	PC
V002182PCAB	2012	1	baseline	PC
V002182PCAB	2013	1	baseline	PC
V002182PCAB	2014	1	baseline	PC
V002182PCAB	2015	1	baseline	PC
V002182PCAB	2016	1	baseline	PC
V002182PCAB	2017	1	baseline	PC
V002182PCAB	2018	1	baseline	PC
V002182PCAB	2019	1	baseline	PC
V002182PCAB	2020	1	baseline	PC
V002182PCAB	2040	1	ssp26	PC
V002182PCAB	2041	1	ssp26	PC
V002182PCAB	2042	1	ssp26	PC
V002182PCAB	2043	1	ssp26	PC
V002182PCAB	2044	1	ssp26	PC
V002182PCAB	2045	1	ssp26	PC
V002182PCAB	2046	1	ssp26	PC
V002182PCAB	2047	1	ssp26	PC
V002182PCAB	2048	1	ssp26	PC
V002182PCAB	2049	1	ssp26	PC
V002182PCAB	2050	1	ssp26	PC
V002182PCAB	2051	1	ssp26	PC
V002182PCAB	2052	1	ssp26	PC
V002182PCAB	2053	1	ssp26	PC
V002182PCAB	2054	1	ssp26	PC
V002182PCAB	2055	1	ssp26	PC
V002182PCAB	2056	1	ssp26	PC
V002182PCAB	2057	1	ssp26	PC
V002182PCAB	2058	1	ssp26	PC
V002182PCAB	2059	1	ssp26	PC
V002182PCAB	2060	1	ssp26	PC
V002182PCAB	2080	1	ssp26	PC
V002182PCAB	2081	1	ssp26	PC
V002182PCAB	2082	1	ssp26	PC
V002182PCAB	2083	1	ssp26	PC
V002182PCAB	2084	1	ssp26	PC
V002182PCAB	2085	1	ssp26	PC
V002182PCAB	2086	1	ssp26	PC
V002182PCAB	2087	1	ssp26	PC
V002182PCAB	2088	1	ssp26	PC
V002182PCAB	2089	1	ssp26	PC
V002182PCAB	2090	1	ssp26	PC
V002182PCAB	2091	1	ssp26	PC
V002182PCAB	2092	1	ssp26	PC
V002182PCAB	2093	1	ssp26	PC
V002182PCAB	2094	1	ssp26	PC
V002182PCAB	2095	1	ssp26	PC
V002182PCAB	2096	1	ssp26	PC
V002182PCAB	2097	1	ssp26	PC
V002182PCAB	2098	1	ssp26	PC
V002182PCAB	2099	1	ssp26	PC
V002182PCAB	2100	1	ssp26	PC
V002182PCAB	2040	1	ssp45	PC
V002182PCAB	2041	1	ssp45	PC
V002182PCAB	2042	1	ssp45	PC
V002182PCAB	2043	1	ssp45	PC
V002182PCAB	2044	1	ssp45	PC
V002182PCAB	2045	1	ssp45	PC
V002182PCAB	2046	1	ssp45	PC
V002182PCAB	2047	1	ssp45	PC
V002182PCAB	2048	1	ssp45	PC
V002182PCAB	2049	1	ssp45	PC
V002182PCAB	2050	1	ssp45	PC
V002182PCAB	2051	1	ssp45	PC
V002182PCAB	2052	1	ssp45	PC
V002182PCAB	2053	1	ssp45	PC
V002182PCAB	2054	1	ssp45	PC
V002182PCAB	2055	1	ssp45	PC
V002182PCAB	2056	1	ssp45	PC
V002182PCAB	2057	1	ssp45	PC
V002182PCAB	2058	1	ssp45	PC
V002182PCAB	2059	1	ssp45	PC
V002182PCAB	2060	1	ssp45	PC
V002182PCAB	2080	1	ssp45	PC
V002182PCAB	2081	1	ssp45	PC
V002182PCAB	2082	1	ssp45	PC
V002182PCAB	2083	1	ssp45	PC
V002182PCAB	2084	1	ssp45	PC
V002182PCAB	2085	1	ssp45	PC
V002182PCAB	2086	1	ssp45	PC
V002182PCAB	2087	1	ssp45	PC
V002182PCAB	2088	1	ssp45	PC
V002182PCAB	2089	1	ssp45	PC
V002182PCAB	2090	1	ssp45	PC
V002182PCAB	2091	1	ssp45	PC
V002182PCAB	2092	1	ssp45	PC
V002182PCAB	2093	1	ssp45	PC
V002182PCAB	2094	1	ssp45	PC
V002182PCAB	2095	1	ssp45	PC
V002182PCAB	2096	1	ssp45	PC
V002182PCAB	2097	1	ssp45	PC
V002182PCAB	2098	1	ssp45	PC
V002182PCAB	2099	1	ssp45	PC
V002182PCAB	2100	1	ssp45	PC
V002182PCAB	2040	1	ssp70	PC
V002182PCAB	2041	1	ssp70	PC
V002182PCAB	2042	1	ssp70	PC
V002182PCAB	2043	1	ssp70	PC
V002182PCAB	2044	1	ssp70	PC
V002182PCAB	2045	1	ssp70	PC
V002182PCAB	2046	1	ssp70	PC
V002182PCAB	2047	1	ssp70	PC
V002182PCAB	2048	1	ssp70	PC
V002182PCAB	2049	1	ssp70	PC
V002182PCAB	2050	1	ssp70	PC
V002182PCAB	2051	1	ssp70	PC
V002182PCAB	2052	1	ssp70	PC
V002182PCAB	2053	1	ssp70	PC
V002182PCAB	2054	1	ssp70	PC
V002182PCAB	2055	1	ssp70	PC
V002182PCAB	2056	1	ssp70	PC
V002182PCAB	2057	1	ssp70	PC
V002182PCAB	2058	1	ssp70	PC
V002182PCAB	2059	1	ssp70	PC
V002182PCAB	2060	1	ssp70	PC
V002182PCAB	2080	1	ssp70	PC
V002182PCAB	2081	1	ssp70	PC
V002182PCAB	2082	1	ssp70	PC
V002182PCAB	2083	1	ssp70	PC
V002182PCAB	2084	1	ssp70	PC
V002182PCAB	2085	1	ssp70	PC
V002182PCAB	2086	1	ssp70	PC
V002182PCAB	2087	1	ssp70	PC
V002182PCAB	2088	1	ssp70	PC
V002182PCAB	2089	1	ssp70	PC
V002182PCAB	2090	1	ssp70	PC
V002182PCAB	2091	1	ssp70	PC
V002182PCAB	2092	1	ssp70	PC
V002182PCAB	2093	1	ssp70	PC
V002182PCAB	2094	1	ssp70	PC
V002182PCAB	2095	1	ssp70	PC
V002182PCAB	2096	1	ssp70	PC
V002182PCAB	2097	1	ssp70	PC
V002182PCAB	2098	1	ssp70	PC
V002182PCAB	2099	1	ssp70	PC
V002182PCAB	2100	1	ssp70	PC
V002182PCAB	2040	1	ssp85	PC
V002182PCAB	2041	1	ssp85	PC
V002182PCAB	2042	1	ssp85	PC
V002182PCAB	2043	1	ssp85	PC
V002182PCAB	2044	1	ssp85	PC
V002182PCAB	2045	1	ssp85	PC
V002182PCAB	2046	1	ssp85	PC
V002182PCAB	2047	1	ssp85	PC
V002182PCAB	2048	1	ssp85	PC
V002182PCAB	2049	1	ssp85	PC
V002182PCAB	2050	1	ssp85	PC
V002182PCAB	2051	1	ssp85	PC
V002182PCAB	2052	1	ssp85	PC
V002182PCAB	2053	1	ssp85	PC
V002182PCAB	2054	1	ssp85	PC
V002182PCAB	2055	1	ssp85	PC
V002182PCAB	2056	1	ssp85	PC
V002182PCAB	2057	1	ssp85	PC
V002182PCAB	2058	1	ssp85	PC
V002182PCAB	2059	1	ssp85	PC
V002182PCAB	2060	1	ssp85	PC
V002182PCAB	2080	1	ssp85	PC
V002182PCAB	2081	1	ssp85	PC
V002182PCAB	2082	1	ssp85	PC
V002182PCAB	2083	1	ssp85	PC
V002182PCAB	2084	1	ssp85	PC
V002182PCAB	2085	1	ssp85	PC
V002182PCAB	2086	1	ssp85	PC
V002182PCAB	2087	1	ssp85	PC
V002182PCAB	2088	1	ssp85	PC
V002182PCAB	2089	1	ssp85	PC
V002182PCAB	2090	1	ssp85	PC
V002182PCAB	2091	1	ssp85	PC
V002182PCAB	2092	1	ssp85	PC
V002182PCAB	2093	1	ssp85	PC
V002182PCAB	2094	1	ssp85	PC
V002182PCAB	2095	1	ssp85	PC
V002182PCAB	2096	1	ssp85	PC
V002182PCAB	2097	1	ssp85	PC
V002182PCAB	2098	1	ssp85	PC
V002182PCAB	2099	1	ssp85	PC
V002182PCAB	2100	1	ssp85	PC
V002206FASY	1962	1	baseline	FA
V002206FASY	1963	1	baseline	FA
V002206FASY	1964	1	baseline	FA
V002206FASY	1965	1	baseline	FA
V002206FASY	1966	1	baseline	FA
V002206FASY	1967	2	baseline	FA
V002206FASY	1968	1	baseline	FA
V002206FASY	1969	1	baseline	FA
V002206FASY	1970	1	baseline	FA
V002206FASY	1971	1	baseline	FA
V002206FASY	1972	1	baseline	FA
V002206FASY	1973	1	baseline	FA
V002206FASY	1974	1	baseline	FA
V002206FASY	1975	1	baseline	FA
V002206FASY	1976	1	baseline	FA
V002206FASY	1977	1	baseline	FA
V002206FASY	1978	1	baseline	FA
V002206FASY	1979	1	baseline	FA
V002206FASY	1980	1	baseline	FA
V002206FASY	1981	1	baseline	FA
V002206FASY	1982	1	baseline	FA
V002206FASY	1983	2	baseline	FA
V002206FASY	1984	1	baseline	FA
V002206FASY	1985	1	baseline	FA
V002206FASY	1986	1	baseline	FA
V002206FASY	1987	1	baseline	FA
V002206FASY	1988	1	baseline	FA
V002206FASY	1989	1	baseline	FA
V002206FASY	1990	1	baseline	FA
V002206FASY	1991	2	baseline	FA
V002206FASY	1992	2	baseline	FA
V002206FASY	1993	1	baseline	FA
V002206FASY	1994	2	baseline	FA
V002206FASY	1995	2	baseline	FA
V002206FASY	1996	1	baseline	FA
V002206FASY	1997	1	baseline	FA
V002206FASY	1998	1	baseline	FA
V002206FASY	1999	2	baseline	FA
V002206FASY	2000	1	baseline	FA
V002206FASY	2001	1	baseline	FA
V002206FASY	2002	1	baseline	FA
V002206FASY	2003	3	baseline	FA
V002206FASY	2004	1	baseline	FA
V002206FASY	2005	2	baseline	FA
V002206FASY	2006	2	baseline	FA
V002206FASY	2007	1	baseline	FA
V002206FASY	2008	1	baseline	FA
V002206FASY	2009	2	baseline	FA
V002206FASY	2010	2	baseline	FA
V002206FASY	2011	1	baseline	FA
V002206FASY	2012	1	baseline	FA
V002206FASY	2013	1	baseline	FA
V002206FASY	2014	2	baseline	FA
V002206FASY	2015	2	baseline	FA
V002206FASY	2016	2	baseline	FA
V002206FASY	2017	2	baseline	FA
V002206FASY	2018	2	baseline	FA
V002206FASY	2019	3	baseline	FA
V002206FASY	2020	2	baseline	FA
V002206FASY	2040	2	ssp26	FA
V002206FASY	2041	2	ssp26	FA
V002206FASY	2042	2	ssp26	FA
V002206FASY	2043	2	ssp26	FA
V002206FASY	2044	2	ssp26	FA
V002206FASY	2045	2	ssp26	FA
V002206FASY	2046	2	ssp26	FA
V002206FASY	2047	2	ssp26	FA
V002206FASY	2048	2	ssp26	FA
V002206FASY	2049	2	ssp26	FA
V002206FASY	2050	2	ssp26	FA
V002206FASY	2051	2	ssp26	FA
V002206FASY	2052	2	ssp26	FA
V002206FASY	2053	2	ssp26	FA
V002206FASY	2054	2	ssp26	FA
V002206FASY	2055	2	ssp26	FA
V002206FASY	2056	2	ssp26	FA
V002206FASY	2057	2	ssp26	FA
V002206FASY	2058	2	ssp26	FA
V002206FASY	2059	2	ssp26	FA
V002206FASY	2060	2	ssp26	FA
V002206FASY	2080	2	ssp26	FA
V002206FASY	2081	2	ssp26	FA
V002206FASY	2082	2	ssp26	FA
V002206FASY	2083	2	ssp26	FA
V002206FASY	2084	2	ssp26	FA
V002206FASY	2085	2	ssp26	FA
V002206FASY	2086	2	ssp26	FA
V002206FASY	2087	2	ssp26	FA
V002206FASY	2088	2	ssp26	FA
V002206FASY	2089	2	ssp26	FA
V002206FASY	2090	2	ssp26	FA
V002206FASY	2091	2	ssp26	FA
V002206FASY	2092	2	ssp26	FA
V002206FASY	2093	2	ssp26	FA
V002206FASY	2094	2	ssp26	FA
V002206FASY	2095	2	ssp26	FA
V002206FASY	2096	2	ssp26	FA
V002206FASY	2097	2	ssp26	FA
V002206FASY	2098	2	ssp26	FA
V002206FASY	2099	2	ssp26	FA
V002206FASY	2100	2	ssp26	FA
V002206FASY	2040	2	ssp45	FA
V002206FASY	2041	2	ssp45	FA
V002206FASY	2042	2	ssp45	FA
V002206FASY	2043	2	ssp45	FA
V002206FASY	2044	2	ssp45	FA
V002206FASY	2045	2	ssp45	FA
V002206FASY	2046	2	ssp45	FA
V002206FASY	2047	2	ssp45	FA
V002206FASY	2048	2	ssp45	FA
V002206FASY	2049	2	ssp45	FA
V002206FASY	2050	2	ssp45	FA
V002206FASY	2051	2	ssp45	FA
V002206FASY	2052	2	ssp45	FA
V002206FASY	2053	2	ssp45	FA
V002206FASY	2054	2	ssp45	FA
V002206FASY	2055	2	ssp45	FA
V002206FASY	2056	2	ssp45	FA
V002206FASY	2057	2	ssp45	FA
V002206FASY	2058	2	ssp45	FA
V002206FASY	2059	2	ssp45	FA
V002206FASY	2060	2	ssp45	FA
V002206FASY	2080	2	ssp45	FA
V002206FASY	2081	2	ssp45	FA
V002206FASY	2082	2	ssp45	FA
V002206FASY	2083	2	ssp45	FA
V002206FASY	2084	2	ssp45	FA
V002206FASY	2085	2	ssp45	FA
V002206FASY	2086	2	ssp45	FA
V002206FASY	2087	2	ssp45	FA
V002206FASY	2088	2	ssp45	FA
V002206FASY	2089	2	ssp45	FA
V002206FASY	2090	2	ssp45	FA
V002206FASY	2091	2	ssp45	FA
V002206FASY	2092	2	ssp45	FA
V002206FASY	2093	2	ssp45	FA
V002206FASY	2094	2	ssp45	FA
V002206FASY	2095	2	ssp45	FA
V002206FASY	2096	2	ssp45	FA
V002206FASY	2097	2	ssp45	FA
V002206FASY	2098	2	ssp45	FA
V002206FASY	2099	2	ssp45	FA
V002206FASY	2100	2	ssp45	FA
V002206FASY	2040	2	ssp70	FA
V002206FASY	2041	2	ssp70	FA
V002206FASY	2042	2	ssp70	FA
V002206FASY	2043	2	ssp70	FA
V002206FASY	2044	2	ssp70	FA
V002206FASY	2045	2	ssp70	FA
V002206FASY	2046	2	ssp70	FA
V002206FASY	2047	2	ssp70	FA
V002206FASY	2048	2	ssp70	FA
V002206FASY	2049	2	ssp70	FA
V002206FASY	2050	2	ssp70	FA
V002206FASY	2051	2	ssp70	FA
V002206FASY	2052	2	ssp70	FA
V002206FASY	2053	2	ssp70	FA
V002206FASY	2054	2	ssp70	FA
V002206FASY	2055	2	ssp70	FA
V002206FASY	2056	2	ssp70	FA
V002206FASY	2057	2	ssp70	FA
V002206FASY	2058	2	ssp70	FA
V002206FASY	2059	2	ssp70	FA
V002206FASY	2060	2	ssp70	FA
V002206FASY	2080	2	ssp70	FA
V002206FASY	2081	2	ssp70	FA
V002206FASY	2082	2	ssp70	FA
V002206FASY	2083	2	ssp70	FA
V002206FASY	2084	2	ssp70	FA
V002206FASY	2085	2	ssp70	FA
V002206FASY	2086	2	ssp70	FA
V002206FASY	2087	2	ssp70	FA
V002206FASY	2088	2	ssp70	FA
V002206FASY	2089	2	ssp70	FA
V002206FASY	2090	2	ssp70	FA
V002206FASY	2091	2	ssp70	FA
V002206FASY	2092	2	ssp70	FA
V002206FASY	2093	2	ssp70	FA
V002206FASY	2094	2	ssp70	FA
V002206FASY	2095	2	ssp70	FA
V002206FASY	2096	2	ssp70	FA
V002206FASY	2097	2	ssp70	FA
V002206FASY	2098	2	ssp70	FA
V002206FASY	2099	2	ssp70	FA
V002206FASY	2100	2	ssp70	FA
V002206FASY	2040	2	ssp85	FA
V002206FASY	2041	2	ssp85	FA
V002206FASY	2042	2	ssp85	FA
V002206FASY	2043	2	ssp85	FA
V002206FASY	2044	2	ssp85	FA
V002206FASY	2045	2	ssp85	FA
V002206FASY	2046	2	ssp85	FA
V002206FASY	2047	2	ssp85	FA
V002206FASY	2048	2	ssp85	FA
V002206FASY	2049	2	ssp85	FA
V002206FASY	2050	2	ssp85	FA
V002206FASY	2051	2	ssp85	FA
V002206FASY	2052	2	ssp85	FA
V002206FASY	2053	2	ssp85	FA
V002206FASY	2054	2	ssp85	FA
V002206FASY	2055	2	ssp85	FA
V002206FASY	2056	2	ssp85	FA
V002206FASY	2057	2	ssp85	FA
V002206FASY	2058	2	ssp85	FA
V002206FASY	2059	2	ssp85	FA
V002206FASY	2060	2	ssp85	FA
V002206FASY	2080	2	ssp85	FA
V002206FASY	2081	2	ssp85	FA
V002206FASY	2082	2	ssp85	FA
V002206FASY	2083	2	ssp85	FA
V002206FASY	2084	2	ssp85	FA
V002206FASY	2085	2	ssp85	FA
V002206FASY	2086	2	ssp85	FA
V002206FASY	2087	2	ssp85	FA
V002206FASY	2088	2	ssp85	FA
V002206FASY	2089	2	ssp85	FA
V002206FASY	2090	2	ssp85	FA
V002206FASY	2091	2	ssp85	FA
V002206FASY	2092	2	ssp85	FA
V002206FASY	2093	2	ssp85	FA
V002206FASY	2094	2	ssp85	FA
V002206FASY	2095	2	ssp85	FA
V002206FASY	2096	2	ssp85	FA
V002206FASY	2097	2	ssp85	FA
V002206FASY	2098	2	ssp85	FA
V002206FASY	2099	2	ssp85	FA
V002206FASY	2100	2	ssp85	FA
V002207PCAB	1962	1	baseline	PC
V002207PCAB	1963	1	baseline	PC
V002207PCAB	1964	2	baseline	PC
V002207PCAB	1965	1	baseline	PC
V002207PCAB	1966	1	baseline	PC
V002207PCAB	1967	1	baseline	PC
V002207PCAB	1968	1	baseline	PC
V002207PCAB	1969	1	baseline	PC
V002207PCAB	1970	1	baseline	PC
V002207PCAB	1971	1	baseline	PC
V002207PCAB	1972	1	baseline	PC
V002207PCAB	1973	1	baseline	PC
V002207PCAB	1974	1	baseline	PC
V002207PCAB	1975	1	baseline	PC
V002207PCAB	1976	1	baseline	PC
V002207PCAB	1977	1	baseline	PC
V002207PCAB	1978	1	baseline	PC
V002207PCAB	1979	1	baseline	PC
V002207PCAB	1980	1	baseline	PC
V002207PCAB	1981	1	baseline	PC
V002207PCAB	1982	1	baseline	PC
V002207PCAB	1983	1	baseline	PC
V002207PCAB	1984	1	baseline	PC
V002207PCAB	1985	1	baseline	PC
V002207PCAB	1986	1	baseline	PC
V002207PCAB	1987	1	baseline	PC
V002207PCAB	1988	1	baseline	PC
V002207PCAB	1989	1	baseline	PC
V002207PCAB	1990	1	baseline	PC
V002207PCAB	1991	1	baseline	PC
V002207PCAB	1992	1	baseline	PC
V002207PCAB	1993	1	baseline	PC
V002207PCAB	1994	1	baseline	PC
V002207PCAB	1995	1	baseline	PC
V002207PCAB	1996	1	baseline	PC
V002207PCAB	1997	1	baseline	PC
V002207PCAB	1998	1	baseline	PC
V002207PCAB	1999	1	baseline	PC
V002207PCAB	2000	1	baseline	PC
V002207PCAB	2001	1	baseline	PC
V002207PCAB	2002	1	baseline	PC
V002207PCAB	2003	2	baseline	PC
V002207PCAB	2004	1	baseline	PC
V002207PCAB	2005	1	baseline	PC
V002207PCAB	2006	2	baseline	PC
V002207PCAB	2007	1	baseline	PC
V002207PCAB	2008	1	baseline	PC
V002207PCAB	2009	1	baseline	PC
V002207PCAB	2010	1	baseline	PC
V002207PCAB	2011	1	baseline	PC
V002207PCAB	2012	1	baseline	PC
V002207PCAB	2013	1	baseline	PC
V002207PCAB	2014	1	baseline	PC
V002207PCAB	2015	1	baseline	PC
V002207PCAB	2016	2	baseline	PC
V002207PCAB	2017	1	baseline	PC
V002207PCAB	2018	1	baseline	PC
V002207PCAB	2019	1	baseline	PC
V002207PCAB	2020	1	baseline	PC
V002207PCAB	2040	1	ssp26	PC
V002207PCAB	2041	1	ssp26	PC
V002207PCAB	2042	1	ssp26	PC
V002207PCAB	2043	1	ssp26	PC
V002207PCAB	2044	1	ssp26	PC
V002207PCAB	2045	1	ssp26	PC
V002207PCAB	2046	1	ssp26	PC
V002207PCAB	2047	1	ssp26	PC
V002207PCAB	2048	1	ssp26	PC
V002207PCAB	2049	1	ssp26	PC
V002207PCAB	2050	1	ssp26	PC
V002207PCAB	2051	1	ssp26	PC
V002207PCAB	2052	1	ssp26	PC
V002207PCAB	2053	1	ssp26	PC
V002207PCAB	2054	1	ssp26	PC
V002207PCAB	2055	1	ssp26	PC
V002207PCAB	2056	1	ssp26	PC
V002207PCAB	2057	1	ssp26	PC
V002207PCAB	2058	1	ssp26	PC
V002207PCAB	2059	1	ssp26	PC
V002207PCAB	2060	1	ssp26	PC
V002207PCAB	2080	1	ssp26	PC
V002207PCAB	2081	1	ssp26	PC
V002207PCAB	2082	1	ssp26	PC
V002207PCAB	2083	1	ssp26	PC
V002207PCAB	2084	1	ssp26	PC
V002207PCAB	2085	1	ssp26	PC
V002207PCAB	2086	1	ssp26	PC
V002207PCAB	2087	1	ssp26	PC
V002207PCAB	2088	1	ssp26	PC
V002207PCAB	2089	1	ssp26	PC
V002207PCAB	2090	1	ssp26	PC
V002207PCAB	2091	1	ssp26	PC
V002207PCAB	2092	1	ssp26	PC
V002207PCAB	2093	1	ssp26	PC
V002207PCAB	2094	1	ssp26	PC
V002207PCAB	2095	1	ssp26	PC
V002207PCAB	2096	1	ssp26	PC
V002207PCAB	2097	1	ssp26	PC
V002207PCAB	2098	1	ssp26	PC
V002207PCAB	2099	1	ssp26	PC
V002207PCAB	2100	1	ssp26	PC
V002207PCAB	2040	1	ssp45	PC
V002207PCAB	2041	1	ssp45	PC
V002207PCAB	2042	1	ssp45	PC
V002207PCAB	2043	1	ssp45	PC
V002207PCAB	2044	1	ssp45	PC
V002207PCAB	2045	1	ssp45	PC
V002207PCAB	2046	1	ssp45	PC
V002207PCAB	2047	1	ssp45	PC
V002207PCAB	2048	1	ssp45	PC
V002207PCAB	2049	1	ssp45	PC
V002207PCAB	2050	1	ssp45	PC
V002207PCAB	2051	1	ssp45	PC
V002207PCAB	2052	1	ssp45	PC
V002207PCAB	2053	1	ssp45	PC
V002207PCAB	2054	1	ssp45	PC
V002207PCAB	2055	1	ssp45	PC
V002207PCAB	2056	1	ssp45	PC
V002207PCAB	2057	1	ssp45	PC
V002207PCAB	2058	1	ssp45	PC
V002207PCAB	2059	1	ssp45	PC
V002207PCAB	2060	1	ssp45	PC
V002207PCAB	2080	1	ssp45	PC
V002207PCAB	2081	1	ssp45	PC
V002207PCAB	2082	1	ssp45	PC
V002207PCAB	2083	1	ssp45	PC
V002207PCAB	2084	1	ssp45	PC
V002207PCAB	2085	1	ssp45	PC
V002207PCAB	2086	1	ssp45	PC
V002207PCAB	2087	1	ssp45	PC
V002207PCAB	2088	1	ssp45	PC
V002207PCAB	2089	1	ssp45	PC
V002207PCAB	2090	1	ssp45	PC
V002207PCAB	2091	1	ssp45	PC
V002207PCAB	2092	1	ssp45	PC
V002207PCAB	2093	1	ssp45	PC
V002207PCAB	2094	1	ssp45	PC
V002207PCAB	2095	1	ssp45	PC
V002207PCAB	2096	1	ssp45	PC
V002207PCAB	2097	1	ssp45	PC
V002207PCAB	2098	1	ssp45	PC
V002207PCAB	2099	1	ssp45	PC
V002207PCAB	2100	1	ssp45	PC
V002207PCAB	2040	1	ssp70	PC
V002207PCAB	2041	1	ssp70	PC
V002207PCAB	2042	1	ssp70	PC
V002207PCAB	2043	1	ssp70	PC
V002207PCAB	2044	1	ssp70	PC
V002207PCAB	2045	1	ssp70	PC
V002207PCAB	2046	1	ssp70	PC
V002207PCAB	2047	1	ssp70	PC
V002207PCAB	2048	1	ssp70	PC
V002207PCAB	2049	1	ssp70	PC
V002207PCAB	2050	1	ssp70	PC
V002207PCAB	2051	1	ssp70	PC
V002207PCAB	2052	1	ssp70	PC
V002207PCAB	2053	1	ssp70	PC
V002207PCAB	2054	1	ssp70	PC
V002207PCAB	2055	1	ssp70	PC
V002207PCAB	2056	1	ssp70	PC
V002207PCAB	2057	1	ssp70	PC
V002207PCAB	2058	1	ssp70	PC
V002207PCAB	2059	1	ssp70	PC
V002207PCAB	2060	1	ssp70	PC
V002207PCAB	2080	1	ssp70	PC
V002207PCAB	2081	1	ssp70	PC
V002207PCAB	2082	1	ssp70	PC
V002207PCAB	2083	1	ssp70	PC
V002207PCAB	2084	1	ssp70	PC
V002207PCAB	2085	1	ssp70	PC
V002207PCAB	2086	1	ssp70	PC
V002207PCAB	2087	1	ssp70	PC
V002207PCAB	2088	1	ssp70	PC
V002207PCAB	2089	1	ssp70	PC
V002207PCAB	2090	1	ssp70	PC
V002207PCAB	2091	1	ssp70	PC
V002207PCAB	2092	1	ssp70	PC
V002207PCAB	2093	1	ssp70	PC
V002207PCAB	2094	1	ssp70	PC
V002207PCAB	2095	1	ssp70	PC
V002207PCAB	2096	1	ssp70	PC
V002207PCAB	2097	1	ssp70	PC
V002207PCAB	2098	1	ssp70	PC
V002207PCAB	2099	1	ssp70	PC
V002207PCAB	2100	1	ssp70	PC
V002207PCAB	2040	1	ssp85	PC
V002207PCAB	2041	1	ssp85	PC
V002207PCAB	2042	1	ssp85	PC
V002207PCAB	2043	1	ssp85	PC
V002207PCAB	2044	1	ssp85	PC
V002207PCAB	2045	1	ssp85	PC
V002207PCAB	2046	1	ssp85	PC
V002207PCAB	2047	1	ssp85	PC
V002207PCAB	2048	1	ssp85	PC
V002207PCAB	2049	1	ssp85	PC
V002207PCAB	2050	1	ssp85	PC
V002207PCAB	2051	1	ssp85	PC
V002207PCAB	2052	1	ssp85	PC
V002207PCAB	2053	1	ssp85	PC
V002207PCAB	2054	1	ssp85	PC
V002207PCAB	2055	1	ssp85	PC
V002207PCAB	2056	1	ssp85	PC
V002207PCAB	2057	1	ssp85	PC
V002207PCAB	2058	1	ssp85	PC
V002207PCAB	2059	1	ssp85	PC
V002207PCAB	2060	1	ssp85	PC
V002207PCAB	2080	1	ssp85	PC
V002207PCAB	2081	1	ssp85	PC
V002207PCAB	2082	1	ssp85	PC
V002207PCAB	2083	1	ssp85	PC
V002207PCAB	2084	1	ssp85	PC
V002207PCAB	2085	1	ssp85	PC
V002207PCAB	2086	1	ssp85	PC
V002207PCAB	2087	1	ssp85	PC
V002207PCAB	2088	1	ssp85	PC
V002207PCAB	2089	1	ssp85	PC
V002207PCAB	2090	1	ssp85	PC
V002207PCAB	2091	1	ssp85	PC
V002207PCAB	2092	1	ssp85	PC
V002207PCAB	2093	1	ssp85	PC
V002207PCAB	2094	1	ssp85	PC
V002207PCAB	2095	1	ssp85	PC
V002207PCAB	2096	1	ssp85	PC
V002207PCAB	2097	1	ssp85	PC
V002207PCAB	2098	1	ssp85	PC
V002207PCAB	2099	1	ssp85	PC
V002207PCAB	2100	1	ssp85	PC
V002208PCAB	1962	1	baseline	PC
V002208PCAB	1963	2	baseline	PC
V002208PCAB	1964	2	baseline	PC
V002208PCAB	1965	1	baseline	PC
V002208PCAB	1966	1	baseline	PC
V002208PCAB	1967	1	baseline	PC
V002208PCAB	1968	1	baseline	PC
V002208PCAB	1969	1	baseline	PC
V002208PCAB	1970	1	baseline	PC
V002208PCAB	1971	1	baseline	PC
V002208PCAB	1972	1	baseline	PC
V002208PCAB	1973	1	baseline	PC
V002208PCAB	1974	1	baseline	PC
V002208PCAB	1975	1	baseline	PC
V002208PCAB	1976	1	baseline	PC
V002208PCAB	1977	1	baseline	PC
V002208PCAB	1978	1	baseline	PC
V002208PCAB	1979	1	baseline	PC
V002208PCAB	1980	1	baseline	PC
V002208PCAB	1981	1	baseline	PC
V002208PCAB	1982	1	baseline	PC
V002208PCAB	1983	1	baseline	PC
V002208PCAB	1984	1	baseline	PC
V002208PCAB	1985	2	baseline	PC
V002208PCAB	1986	1	baseline	PC
V002208PCAB	1987	1	baseline	PC
V002208PCAB	1988	1	baseline	PC
V002208PCAB	1989	1	baseline	PC
V002208PCAB	1990	2	baseline	PC
V002208PCAB	1991	1	baseline	PC
V002208PCAB	1992	2	baseline	PC
V002208PCAB	1993	1	baseline	PC
V002208PCAB	1994	1	baseline	PC
V002208PCAB	1995	1	baseline	PC
V002208PCAB	1996	1	baseline	PC
V002208PCAB	1997	1	baseline	PC
V002208PCAB	1998	1	baseline	PC
V002208PCAB	1999	1	baseline	PC
V002208PCAB	2000	2	baseline	PC
V002208PCAB	2001	1	baseline	PC
V002208PCAB	2002	1	baseline	PC
V002208PCAB	2003	2	baseline	PC
V002208PCAB	2004	1	baseline	PC
V002208PCAB	2005	1	baseline	PC
V002208PCAB	2006	2	baseline	PC
V002208PCAB	2007	1	baseline	PC
V002208PCAB	2008	1	baseline	PC
V002208PCAB	2009	1	baseline	PC
V002208PCAB	2010	1	baseline	PC
V002208PCAB	2011	1	baseline	PC
V002208PCAB	2012	1	baseline	PC
V002208PCAB	2013	1	baseline	PC
V002208PCAB	2014	1	baseline	PC
V002208PCAB	2015	1	baseline	PC
V002208PCAB	2016	2	baseline	PC
V002208PCAB	2017	1	baseline	PC
V002208PCAB	2018	1	baseline	PC
V002208PCAB	2019	1	baseline	PC
V002208PCAB	2020	1	baseline	PC
V002208PCAB	2040	1	ssp26	PC
V002208PCAB	2041	1	ssp26	PC
V002208PCAB	2042	1	ssp26	PC
V002208PCAB	2043	1	ssp26	PC
V002208PCAB	2044	1	ssp26	PC
V002208PCAB	2045	1	ssp26	PC
V002208PCAB	2046	1	ssp26	PC
V002208PCAB	2047	1	ssp26	PC
V002208PCAB	2048	1	ssp26	PC
V002208PCAB	2049	1	ssp26	PC
V002208PCAB	2050	1	ssp26	PC
V002208PCAB	2051	1	ssp26	PC
V002208PCAB	2052	1	ssp26	PC
V002208PCAB	2053	1	ssp26	PC
V002208PCAB	2054	1	ssp26	PC
V002208PCAB	2055	1	ssp26	PC
V002208PCAB	2056	1	ssp26	PC
V002208PCAB	2057	1	ssp26	PC
V002208PCAB	2058	1	ssp26	PC
V002208PCAB	2059	1	ssp26	PC
V002208PCAB	2060	1	ssp26	PC
V002208PCAB	2080	1	ssp26	PC
V002208PCAB	2081	1	ssp26	PC
V002208PCAB	2082	1	ssp26	PC
V002208PCAB	2083	1	ssp26	PC
V002208PCAB	2084	1	ssp26	PC
V002208PCAB	2085	1	ssp26	PC
V002208PCAB	2086	1	ssp26	PC
V002208PCAB	2087	1	ssp26	PC
V002208PCAB	2088	1	ssp26	PC
V002208PCAB	2089	1	ssp26	PC
V002208PCAB	2090	1	ssp26	PC
V002208PCAB	2091	1	ssp26	PC
V002208PCAB	2092	1	ssp26	PC
V002208PCAB	2093	1	ssp26	PC
V002208PCAB	2094	1	ssp26	PC
V002208PCAB	2095	1	ssp26	PC
V002208PCAB	2096	1	ssp26	PC
V002208PCAB	2097	1	ssp26	PC
V002208PCAB	2098	1	ssp26	PC
V002208PCAB	2099	1	ssp26	PC
V002208PCAB	2100	1	ssp26	PC
V002208PCAB	2040	1	ssp45	PC
V002208PCAB	2041	1	ssp45	PC
V002208PCAB	2042	1	ssp45	PC
V002208PCAB	2043	1	ssp45	PC
V002208PCAB	2044	1	ssp45	PC
V002208PCAB	2045	1	ssp45	PC
V002208PCAB	2046	1	ssp45	PC
V002208PCAB	2047	1	ssp45	PC
V002208PCAB	2048	1	ssp45	PC
V002208PCAB	2049	1	ssp45	PC
V002208PCAB	2050	1	ssp45	PC
V002208PCAB	2051	1	ssp45	PC
V002208PCAB	2052	1	ssp45	PC
V002208PCAB	2053	1	ssp45	PC
V002208PCAB	2054	1	ssp45	PC
V002208PCAB	2055	1	ssp45	PC
V002208PCAB	2056	1	ssp45	PC
V002208PCAB	2057	1	ssp45	PC
V002208PCAB	2058	1	ssp45	PC
V002208PCAB	2059	1	ssp45	PC
V002208PCAB	2060	1	ssp45	PC
V002208PCAB	2080	1	ssp45	PC
V002208PCAB	2081	1	ssp45	PC
V002208PCAB	2082	1	ssp45	PC
V002208PCAB	2083	1	ssp45	PC
V002208PCAB	2084	1	ssp45	PC
V002208PCAB	2085	1	ssp45	PC
V002208PCAB	2086	1	ssp45	PC
V002208PCAB	2087	1	ssp45	PC
V002208PCAB	2088	1	ssp45	PC
V002208PCAB	2089	1	ssp45	PC
V002208PCAB	2090	1	ssp45	PC
V002208PCAB	2091	1	ssp45	PC
V002208PCAB	2092	1	ssp45	PC
V002208PCAB	2093	1	ssp45	PC
V002208PCAB	2094	1	ssp45	PC
V002208PCAB	2095	1	ssp45	PC
V002208PCAB	2096	1	ssp45	PC
V002208PCAB	2097	1	ssp45	PC
V002208PCAB	2098	1	ssp45	PC
V002208PCAB	2099	1	ssp45	PC
V002208PCAB	2100	1	ssp45	PC
V002208PCAB	2040	1	ssp70	PC
V002208PCAB	2041	1	ssp70	PC
V002208PCAB	2042	1	ssp70	PC
V002208PCAB	2043	1	ssp70	PC
V002208PCAB	2044	1	ssp70	PC
V002208PCAB	2045	1	ssp70	PC
V002208PCAB	2046	1	ssp70	PC
V002208PCAB	2047	1	ssp70	PC
V002208PCAB	2048	1	ssp70	PC
V002208PCAB	2049	1	ssp70	PC
V002208PCAB	2050	1	ssp70	PC
V002208PCAB	2051	1	ssp70	PC
V002208PCAB	2052	1	ssp70	PC
V002208PCAB	2053	1	ssp70	PC
V002208PCAB	2054	1	ssp70	PC
V002208PCAB	2055	1	ssp70	PC
V002208PCAB	2056	1	ssp70	PC
V002208PCAB	2057	1	ssp70	PC
V002208PCAB	2058	1	ssp70	PC
V002208PCAB	2059	1	ssp70	PC
V002208PCAB	2060	1	ssp70	PC
V002208PCAB	2080	1	ssp70	PC
V002208PCAB	2081	1	ssp70	PC
V002208PCAB	2082	1	ssp70	PC
V002208PCAB	2083	1	ssp70	PC
V002208PCAB	2084	1	ssp70	PC
V002208PCAB	2085	1	ssp70	PC
V002208PCAB	2086	1	ssp70	PC
V002208PCAB	2087	1	ssp70	PC
V002208PCAB	2088	1	ssp70	PC
V002208PCAB	2089	1	ssp70	PC
V002208PCAB	2090	1	ssp70	PC
V002208PCAB	2091	1	ssp70	PC
V002208PCAB	2092	1	ssp70	PC
V002208PCAB	2093	1	ssp70	PC
V002208PCAB	2094	1	ssp70	PC
V002208PCAB	2095	1	ssp70	PC
V002208PCAB	2096	1	ssp70	PC
V002208PCAB	2097	1	ssp70	PC
V002208PCAB	2098	1	ssp70	PC
V002208PCAB	2099	1	ssp70	PC
V002208PCAB	2100	1	ssp70	PC
V002208PCAB	2040	1	ssp85	PC
V002208PCAB	2041	1	ssp85	PC
V002208PCAB	2042	1	ssp85	PC
V002208PCAB	2043	1	ssp85	PC
V002208PCAB	2044	1	ssp85	PC
V002208PCAB	2045	1	ssp85	PC
V002208PCAB	2046	1	ssp85	PC
V002208PCAB	2047	1	ssp85	PC
V002208PCAB	2048	1	ssp85	PC
V002208PCAB	2049	1	ssp85	PC
V002208PCAB	2050	1	ssp85	PC
V002208PCAB	2051	1	ssp85	PC
V002208PCAB	2052	1	ssp85	PC
V002208PCAB	2053	1	ssp85	PC
V002208PCAB	2054	1	ssp85	PC
V002208PCAB	2055	1	ssp85	PC
V002208PCAB	2056	1	ssp85	PC
V002208PCAB	2057	1	ssp85	PC
V002208PCAB	2058	1	ssp85	PC
V002208PCAB	2059	1	ssp85	PC
V002208PCAB	2060	1	ssp85	PC
V002208PCAB	2080	1	ssp85	PC
V002208PCAB	2081	1	ssp85	PC
V002208PCAB	2082	1	ssp85	PC
V002208PCAB	2083	1	ssp85	PC
V002208PCAB	2084	1	ssp85	PC
V002208PCAB	2085	1	ssp85	PC
V002208PCAB	2086	1	ssp85	PC
V002208PCAB	2087	1	ssp85	PC
V002208PCAB	2088	1	ssp85	PC
V002208PCAB	2089	1	ssp85	PC
V002208PCAB	2090	1	ssp85	PC
V002208PCAB	2091	1	ssp85	PC
V002208PCAB	2092	1	ssp85	PC
V002208PCAB	2093	1	ssp85	PC
V002208PCAB	2094	1	ssp85	PC
V002208PCAB	2095	1	ssp85	PC
V002208PCAB	2096	1	ssp85	PC
V002208PCAB	2097	1	ssp85	PC
V002208PCAB	2098	1	ssp85	PC
V002208PCAB	2099	1	ssp85	PC
V002208PCAB	2100	1	ssp85	PC
V002193PCAB	1962	1	baseline	PC
V002193PCAB	1963	1	baseline	PC
V002193PCAB	1964	1	baseline	PC
V002193PCAB	1965	1	baseline	PC
V002193PCAB	1966	1	baseline	PC
V002193PCAB	1967	1	baseline	PC
V002193PCAB	1968	1	baseline	PC
V002193PCAB	1969	1	baseline	PC
V002193PCAB	1970	1	baseline	PC
V002193PCAB	1971	2	baseline	PC
V002193PCAB	1972	1	baseline	PC
V002193PCAB	1973	1	baseline	PC
V002193PCAB	1974	1	baseline	PC
V002193PCAB	1975	1	baseline	PC
V002193PCAB	1976	1	baseline	PC
V002193PCAB	1977	1	baseline	PC
V002193PCAB	1978	1	baseline	PC
V002193PCAB	1979	1	baseline	PC
V002193PCAB	1980	1	baseline	PC
V002193PCAB	1981	1	baseline	PC
V002193PCAB	1982	1	baseline	PC
V002193PCAB	1983	1	baseline	PC
V002193PCAB	1984	1	baseline	PC
V002193PCAB	1985	2	baseline	PC
V002193PCAB	1986	1	baseline	PC
V002193PCAB	1987	1	baseline	PC
V002193PCAB	1988	1	baseline	PC
V002193PCAB	1989	1	baseline	PC
V002193PCAB	1990	1	baseline	PC
V002193PCAB	1991	1	baseline	PC
V002193PCAB	1992	1	baseline	PC
V002193PCAB	1993	1	baseline	PC
V002193PCAB	1994	1	baseline	PC
V002193PCAB	1995	1	baseline	PC
V002193PCAB	1996	1	baseline	PC
V002193PCAB	1997	1	baseline	PC
V002193PCAB	1998	1	baseline	PC
V002193PCAB	1999	1	baseline	PC
V002193PCAB	2000	1	baseline	PC
V002193PCAB	2001	2	baseline	PC
V002193PCAB	2002	1	baseline	PC
V002193PCAB	2003	1	baseline	PC
V002193PCAB	2004	1	baseline	PC
V002193PCAB	2005	1	baseline	PC
V002193PCAB	2006	1	baseline	PC
V002193PCAB	2007	1	baseline	PC
V002193PCAB	2008	1	baseline	PC
V002193PCAB	2009	1	baseline	PC
V002193PCAB	2010	1	baseline	PC
V002193PCAB	2011	1	baseline	PC
V002193PCAB	2012	1	baseline	PC
V002193PCAB	2013	1	baseline	PC
V002193PCAB	2014	1	baseline	PC
V002193PCAB	2015	1	baseline	PC
V002193PCAB	2016	1	baseline	PC
V002193PCAB	2017	1	baseline	PC
V002193PCAB	2018	1	baseline	PC
V002193PCAB	2019	1	baseline	PC
V002193PCAB	2020	1	baseline	PC
V002193PCAB	2040	1	ssp26	PC
V002193PCAB	2041	1	ssp26	PC
V002193PCAB	2042	1	ssp26	PC
V002193PCAB	2043	1	ssp26	PC
V002193PCAB	2044	1	ssp26	PC
V002193PCAB	2045	1	ssp26	PC
V002193PCAB	2046	1	ssp26	PC
V002193PCAB	2047	1	ssp26	PC
V002193PCAB	2048	1	ssp26	PC
V002193PCAB	2049	1	ssp26	PC
V002193PCAB	2050	1	ssp26	PC
V002193PCAB	2051	1	ssp26	PC
V002193PCAB	2052	1	ssp26	PC
V002193PCAB	2053	1	ssp26	PC
V002193PCAB	2054	1	ssp26	PC
V002193PCAB	2055	1	ssp26	PC
V002193PCAB	2056	1	ssp26	PC
V002193PCAB	2057	1	ssp26	PC
V002193PCAB	2058	1	ssp26	PC
V002193PCAB	2059	1	ssp26	PC
V002193PCAB	2060	1	ssp26	PC
V002193PCAB	2080	1	ssp26	PC
V002193PCAB	2081	1	ssp26	PC
V002193PCAB	2082	1	ssp26	PC
V002193PCAB	2083	1	ssp26	PC
V002193PCAB	2084	1	ssp26	PC
V002193PCAB	2085	1	ssp26	PC
V002193PCAB	2086	1	ssp26	PC
V002193PCAB	2087	1	ssp26	PC
V002193PCAB	2088	1	ssp26	PC
V002193PCAB	2089	1	ssp26	PC
V002193PCAB	2090	1	ssp26	PC
V002193PCAB	2091	1	ssp26	PC
V002193PCAB	2092	1	ssp26	PC
V002193PCAB	2093	1	ssp26	PC
V002193PCAB	2094	1	ssp26	PC
V002193PCAB	2095	1	ssp26	PC
V002193PCAB	2096	1	ssp26	PC
V002193PCAB	2097	1	ssp26	PC
V002193PCAB	2098	1	ssp26	PC
V002193PCAB	2099	1	ssp26	PC
V002193PCAB	2100	1	ssp26	PC
V002193PCAB	2040	1	ssp45	PC
V002193PCAB	2041	1	ssp45	PC
V002193PCAB	2042	1	ssp45	PC
V002193PCAB	2043	1	ssp45	PC
V002193PCAB	2044	1	ssp45	PC
V002193PCAB	2045	1	ssp45	PC
V002193PCAB	2046	1	ssp45	PC
V002193PCAB	2047	1	ssp45	PC
V002193PCAB	2048	1	ssp45	PC
V002193PCAB	2049	1	ssp45	PC
V002193PCAB	2050	1	ssp45	PC
V002193PCAB	2051	1	ssp45	PC
V002193PCAB	2052	1	ssp45	PC
V002193PCAB	2053	1	ssp45	PC
V002193PCAB	2054	1	ssp45	PC
V002193PCAB	2055	1	ssp45	PC
V002193PCAB	2056	1	ssp45	PC
V002193PCAB	2057	1	ssp45	PC
V002193PCAB	2058	1	ssp45	PC
V002193PCAB	2059	1	ssp45	PC
V002193PCAB	2060	1	ssp45	PC
V002193PCAB	2080	1	ssp45	PC
V002193PCAB	2081	1	ssp45	PC
V002193PCAB	2082	1	ssp45	PC
V002193PCAB	2083	1	ssp45	PC
V002193PCAB	2084	1	ssp45	PC
V002193PCAB	2085	1	ssp45	PC
V002193PCAB	2086	1	ssp45	PC
V002193PCAB	2087	1	ssp45	PC
V002193PCAB	2088	1	ssp45	PC
V002193PCAB	2089	1	ssp45	PC
V002193PCAB	2090	1	ssp45	PC
V002193PCAB	2091	1	ssp45	PC
V002193PCAB	2092	1	ssp45	PC
V002193PCAB	2093	1	ssp45	PC
V002193PCAB	2094	1	ssp45	PC
V002193PCAB	2095	1	ssp45	PC
V002193PCAB	2096	1	ssp45	PC
V002193PCAB	2097	1	ssp45	PC
V002193PCAB	2098	1	ssp45	PC
V002193PCAB	2099	1	ssp45	PC
V002193PCAB	2100	1	ssp45	PC
V002193PCAB	2040	1	ssp70	PC
V002193PCAB	2041	1	ssp70	PC
V002193PCAB	2042	1	ssp70	PC
V002193PCAB	2043	1	ssp70	PC
V002193PCAB	2044	1	ssp70	PC
V002193PCAB	2045	1	ssp70	PC
V002193PCAB	2046	1	ssp70	PC
V002193PCAB	2047	1	ssp70	PC
V002193PCAB	2048	1	ssp70	PC
V002193PCAB	2049	1	ssp70	PC
V002193PCAB	2050	1	ssp70	PC
V002193PCAB	2051	1	ssp70	PC
V002193PCAB	2052	1	ssp70	PC
V002193PCAB	2053	1	ssp70	PC
V002193PCAB	2054	1	ssp70	PC
V002193PCAB	2055	1	ssp70	PC
V002193PCAB	2056	1	ssp70	PC
V002193PCAB	2057	1	ssp70	PC
V002193PCAB	2058	1	ssp70	PC
V002193PCAB	2059	1	ssp70	PC
V002193PCAB	2060	1	ssp70	PC
V002193PCAB	2080	1	ssp70	PC
V002193PCAB	2081	1	ssp70	PC
V002193PCAB	2082	1	ssp70	PC
V002193PCAB	2083	1	ssp70	PC
V002193PCAB	2084	1	ssp70	PC
V002193PCAB	2085	1	ssp70	PC
V002193PCAB	2086	1	ssp70	PC
V002193PCAB	2087	1	ssp70	PC
V002193PCAB	2088	1	ssp70	PC
V002193PCAB	2089	1	ssp70	PC
V002193PCAB	2090	1	ssp70	PC
V002193PCAB	2091	1	ssp70	PC
V002193PCAB	2092	1	ssp70	PC
V002193PCAB	2093	1	ssp70	PC
V002193PCAB	2094	1	ssp70	PC
V002193PCAB	2095	1	ssp70	PC
V002193PCAB	2096	1	ssp70	PC
V002193PCAB	2097	1	ssp70	PC
V002193PCAB	2098	1	ssp70	PC
V002193PCAB	2099	1	ssp70	PC
V002193PCAB	2100	1	ssp70	PC
V002193PCAB	2040	1	ssp85	PC
V002193PCAB	2041	1	ssp85	PC
V002193PCAB	2042	1	ssp85	PC
V002193PCAB	2043	1	ssp85	PC
V002193PCAB	2044	1	ssp85	PC
V002193PCAB	2045	1	ssp85	PC
V002193PCAB	2046	1	ssp85	PC
V002193PCAB	2047	1	ssp85	PC
V002193PCAB	2048	1	ssp85	PC
V002193PCAB	2049	1	ssp85	PC
V002193PCAB	2050	1	ssp85	PC
V002193PCAB	2051	1	ssp85	PC
V002193PCAB	2052	1	ssp85	PC
V002193PCAB	2053	1	ssp85	PC
V002193PCAB	2054	1	ssp85	PC
V002193PCAB	2055	1	ssp85	PC
V002193PCAB	2056	1	ssp85	PC
V002193PCAB	2057	1	ssp85	PC
V002193PCAB	2058	1	ssp85	PC
V002193PCAB	2059	1	ssp85	PC
V002193PCAB	2060	1	ssp85	PC
V002193PCAB	2080	1	ssp85	PC
V002193PCAB	2081	1	ssp85	PC
V002193PCAB	2082	1	ssp85	PC
V002193PCAB	2083	1	ssp85	PC
V002193PCAB	2084	1	ssp85	PC
V002193PCAB	2085	1	ssp85	PC
V002193PCAB	2086	1	ssp85	PC
V002193PCAB	2087	1	ssp85	PC
V002193PCAB	2088	1	ssp85	PC
V002193PCAB	2089	1	ssp85	PC
V002193PCAB	2090	1	ssp85	PC
V002193PCAB	2091	1	ssp85	PC
V002193PCAB	2092	1	ssp85	PC
V002193PCAB	2093	1	ssp85	PC
V002193PCAB	2094	1	ssp85	PC
V002193PCAB	2095	1	ssp85	PC
V002193PCAB	2096	1	ssp85	PC
V002193PCAB	2097	1	ssp85	PC
V002193PCAB	2098	1	ssp85	PC
V002193PCAB	2099	1	ssp85	PC
V002193PCAB	2100	1	ssp85	PC
V002194PCAB	1962	1	baseline	PC
V002194PCAB	1963	1	baseline	PC
V002194PCAB	1964	2	baseline	PC
V002194PCAB	1965	1	baseline	PC
V002194PCAB	1966	1	baseline	PC
V002194PCAB	1967	1	baseline	PC
V002194PCAB	1968	1	baseline	PC
V002194PCAB	1969	1	baseline	PC
V002194PCAB	1970	1	baseline	PC
V002194PCAB	1971	1	baseline	PC
V002194PCAB	1972	1	baseline	PC
V002194PCAB	1973	1	baseline	PC
V002194PCAB	1974	1	baseline	PC
V002194PCAB	1975	1	baseline	PC
V002194PCAB	1976	1	baseline	PC
V002194PCAB	1977	1	baseline	PC
V002194PCAB	1978	1	baseline	PC
V002194PCAB	1979	1	baseline	PC
V002194PCAB	1980	2	baseline	PC
V002194PCAB	1981	1	baseline	PC
V002194PCAB	1982	1	baseline	PC
V002194PCAB	1983	2	baseline	PC
V002194PCAB	1984	1	baseline	PC
V002194PCAB	1985	2	baseline	PC
V002194PCAB	1986	1	baseline	PC
V002194PCAB	1987	1	baseline	PC
V002194PCAB	1988	1	baseline	PC
V002194PCAB	1989	1	baseline	PC
V002194PCAB	1990	1	baseline	PC
V002194PCAB	1991	1	baseline	PC
V002194PCAB	1992	1	baseline	PC
V002194PCAB	1993	1	baseline	PC
V002194PCAB	1994	2	baseline	PC
V002194PCAB	1995	1	baseline	PC
V002194PCAB	1996	1	baseline	PC
V002194PCAB	1997	1	baseline	PC
V002194PCAB	1998	1	baseline	PC
V002194PCAB	1999	1	baseline	PC
V002194PCAB	2000	2	baseline	PC
V002194PCAB	2001	1	baseline	PC
V002194PCAB	2002	1	baseline	PC
V002194PCAB	2003	1	baseline	PC
V002194PCAB	2004	1	baseline	PC
V002194PCAB	2005	1	baseline	PC
V002194PCAB	2006	1	baseline	PC
V002194PCAB	2007	1	baseline	PC
V002194PCAB	2008	1	baseline	PC
V002194PCAB	2009	1	baseline	PC
V002194PCAB	2010	1	baseline	PC
V002194PCAB	2011	2	baseline	PC
V002194PCAB	2012	1	baseline	PC
V002194PCAB	2013	1	baseline	PC
V002194PCAB	2014	1	baseline	PC
V002194PCAB	2015	1	baseline	PC
V002194PCAB	2016	1	baseline	PC
V002194PCAB	2017	1	baseline	PC
V002194PCAB	2018	1	baseline	PC
V002194PCAB	2019	1	baseline	PC
V002194PCAB	2020	1	baseline	PC
V002194PCAB	2040	1	ssp26	PC
V002194PCAB	2041	1	ssp26	PC
V002194PCAB	2042	1	ssp26	PC
V002194PCAB	2043	1	ssp26	PC
V002194PCAB	2044	1	ssp26	PC
V002194PCAB	2045	1	ssp26	PC
V002194PCAB	2046	1	ssp26	PC
V002194PCAB	2047	1	ssp26	PC
V002194PCAB	2048	1	ssp26	PC
V002194PCAB	2049	1	ssp26	PC
V002194PCAB	2050	1	ssp26	PC
V002194PCAB	2051	1	ssp26	PC
V002194PCAB	2052	1	ssp26	PC
V002194PCAB	2053	1	ssp26	PC
V002194PCAB	2054	1	ssp26	PC
V002194PCAB	2055	1	ssp26	PC
V002194PCAB	2056	1	ssp26	PC
V002194PCAB	2057	1	ssp26	PC
V002194PCAB	2058	1	ssp26	PC
V002194PCAB	2059	1	ssp26	PC
V002194PCAB	2060	1	ssp26	PC
V002194PCAB	2080	1	ssp26	PC
V002194PCAB	2081	1	ssp26	PC
V002194PCAB	2082	1	ssp26	PC
V002194PCAB	2083	1	ssp26	PC
V002194PCAB	2084	1	ssp26	PC
V002194PCAB	2085	1	ssp26	PC
V002194PCAB	2086	1	ssp26	PC
V002194PCAB	2087	1	ssp26	PC
V002194PCAB	2088	1	ssp26	PC
V002194PCAB	2089	1	ssp26	PC
V002194PCAB	2090	1	ssp26	PC
V002194PCAB	2091	1	ssp26	PC
V002194PCAB	2092	1	ssp26	PC
V002194PCAB	2093	1	ssp26	PC
V002194PCAB	2094	1	ssp26	PC
V002194PCAB	2095	1	ssp26	PC
V002194PCAB	2096	1	ssp26	PC
V002194PCAB	2097	1	ssp26	PC
V002194PCAB	2098	1	ssp26	PC
V002194PCAB	2099	1	ssp26	PC
V002194PCAB	2100	1	ssp26	PC
V002194PCAB	2040	1	ssp45	PC
V002194PCAB	2041	1	ssp45	PC
V002194PCAB	2042	1	ssp45	PC
V002194PCAB	2043	1	ssp45	PC
V002194PCAB	2044	1	ssp45	PC
V002194PCAB	2045	1	ssp45	PC
V002194PCAB	2046	1	ssp45	PC
V002194PCAB	2047	1	ssp45	PC
V002194PCAB	2048	1	ssp45	PC
V002194PCAB	2049	1	ssp45	PC
V002194PCAB	2050	1	ssp45	PC
V002194PCAB	2051	1	ssp45	PC
V002194PCAB	2052	1	ssp45	PC
V002194PCAB	2053	1	ssp45	PC
V002194PCAB	2054	1	ssp45	PC
V002194PCAB	2055	1	ssp45	PC
V002194PCAB	2056	1	ssp45	PC
V002194PCAB	2057	1	ssp45	PC
V002194PCAB	2058	1	ssp45	PC
V002194PCAB	2059	1	ssp45	PC
V002194PCAB	2060	1	ssp45	PC
V002194PCAB	2080	1	ssp45	PC
V002194PCAB	2081	1	ssp45	PC
V002194PCAB	2082	1	ssp45	PC
V002194PCAB	2083	1	ssp45	PC
V002194PCAB	2084	1	ssp45	PC
V002194PCAB	2085	1	ssp45	PC
V002194PCAB	2086	1	ssp45	PC
V002194PCAB	2087	1	ssp45	PC
V002194PCAB	2088	1	ssp45	PC
V002194PCAB	2089	1	ssp45	PC
V002194PCAB	2090	1	ssp45	PC
V002194PCAB	2091	1	ssp45	PC
V002194PCAB	2092	1	ssp45	PC
V002194PCAB	2093	1	ssp45	PC
V002194PCAB	2094	1	ssp45	PC
V002194PCAB	2095	1	ssp45	PC
V002194PCAB	2096	1	ssp45	PC
V002194PCAB	2097	1	ssp45	PC
V002194PCAB	2098	1	ssp45	PC
V002194PCAB	2099	1	ssp45	PC
V002194PCAB	2100	1	ssp45	PC
V002194PCAB	2040	1	ssp70	PC
V002194PCAB	2041	1	ssp70	PC
V002194PCAB	2042	1	ssp70	PC
V002194PCAB	2043	1	ssp70	PC
V002194PCAB	2044	1	ssp70	PC
V002194PCAB	2045	1	ssp70	PC
V002194PCAB	2046	1	ssp70	PC
V002194PCAB	2047	1	ssp70	PC
V002194PCAB	2048	1	ssp70	PC
V002194PCAB	2049	1	ssp70	PC
V002194PCAB	2050	1	ssp70	PC
V002194PCAB	2051	1	ssp70	PC
V002194PCAB	2052	1	ssp70	PC
V002194PCAB	2053	1	ssp70	PC
V002194PCAB	2054	1	ssp70	PC
V002194PCAB	2055	1	ssp70	PC
V002194PCAB	2056	1	ssp70	PC
V002194PCAB	2057	1	ssp70	PC
V002194PCAB	2058	1	ssp70	PC
V002194PCAB	2059	1	ssp70	PC
V002194PCAB	2060	1	ssp70	PC
V002194PCAB	2080	2	ssp70	PC
V002194PCAB	2081	2	ssp70	PC
V002194PCAB	2082	2	ssp70	PC
V002194PCAB	2083	2	ssp70	PC
V002194PCAB	2084	2	ssp70	PC
V002194PCAB	2085	2	ssp70	PC
V002194PCAB	2086	2	ssp70	PC
V002194PCAB	2087	2	ssp70	PC
V002194PCAB	2088	2	ssp70	PC
V002194PCAB	2089	2	ssp70	PC
V002194PCAB	2090	2	ssp70	PC
V002194PCAB	2091	2	ssp70	PC
V002194PCAB	2092	2	ssp70	PC
V002194PCAB	2093	2	ssp70	PC
V002194PCAB	2094	2	ssp70	PC
V002194PCAB	2095	2	ssp70	PC
V002194PCAB	2096	2	ssp70	PC
V002194PCAB	2097	2	ssp70	PC
V002194PCAB	2098	2	ssp70	PC
V002194PCAB	2099	2	ssp70	PC
V002194PCAB	2100	2	ssp70	PC
V002194PCAB	2040	1	ssp85	PC
V002194PCAB	2041	1	ssp85	PC
V002194PCAB	2042	1	ssp85	PC
V002194PCAB	2043	1	ssp85	PC
V002194PCAB	2044	1	ssp85	PC
V002194PCAB	2045	1	ssp85	PC
V002194PCAB	2046	1	ssp85	PC
V002194PCAB	2047	1	ssp85	PC
V002194PCAB	2048	1	ssp85	PC
V002194PCAB	2049	1	ssp85	PC
V002194PCAB	2050	1	ssp85	PC
V002194PCAB	2051	1	ssp85	PC
V002194PCAB	2052	1	ssp85	PC
V002194PCAB	2053	1	ssp85	PC
V002194PCAB	2054	1	ssp85	PC
V002194PCAB	2055	1	ssp85	PC
V002194PCAB	2056	1	ssp85	PC
V002194PCAB	2057	1	ssp85	PC
V002194PCAB	2058	1	ssp85	PC
V002194PCAB	2059	1	ssp85	PC
V002194PCAB	2060	1	ssp85	PC
V002194PCAB	2080	2	ssp85	PC
V002194PCAB	2081	2	ssp85	PC
V002194PCAB	2082	2	ssp85	PC
V002194PCAB	2083	2	ssp85	PC
V002194PCAB	2084	2	ssp85	PC
V002194PCAB	2085	2	ssp85	PC
V002194PCAB	2086	2	ssp85	PC
V002194PCAB	2087	2	ssp85	PC
V002194PCAB	2088	2	ssp85	PC
V002194PCAB	2089	2	ssp85	PC
V002194PCAB	2090	2	ssp85	PC
V002194PCAB	2091	2	ssp85	PC
V002194PCAB	2092	2	ssp85	PC
V002194PCAB	2093	2	ssp85	PC
V002194PCAB	2094	2	ssp85	PC
V002194PCAB	2095	2	ssp85	PC
V002194PCAB	2096	2	ssp85	PC
V002194PCAB	2097	2	ssp85	PC
V002194PCAB	2098	2	ssp85	PC
V002194PCAB	2099	2	ssp85	PC
V002194PCAB	2100	2	ssp85	PC
V002192PCAB	1962	1	baseline	PC
V002192PCAB	1963	1	baseline	PC
V002192PCAB	1964	1	baseline	PC
V002192PCAB	1965	1	baseline	PC
V002192PCAB	1966	1	baseline	PC
V002192PCAB	1967	1	baseline	PC
V002192PCAB	1968	1	baseline	PC
V002192PCAB	1969	1	baseline	PC
V002192PCAB	1970	1	baseline	PC
V002192PCAB	1971	1	baseline	PC
V002192PCAB	1972	1	baseline	PC
V002192PCAB	1973	1	baseline	PC
V002192PCAB	1974	1	baseline	PC
V002192PCAB	1975	1	baseline	PC
V002192PCAB	1976	1	baseline	PC
V002192PCAB	1977	1	baseline	PC
V002192PCAB	1978	1	baseline	PC
V002192PCAB	1979	1	baseline	PC
V002192PCAB	1980	2	baseline	PC
V002192PCAB	1981	1	baseline	PC
V002192PCAB	1982	1	baseline	PC
V002192PCAB	1983	1	baseline	PC
V002192PCAB	1984	1	baseline	PC
V002192PCAB	1985	2	baseline	PC
V002192PCAB	1986	1	baseline	PC
V002192PCAB	1987	1	baseline	PC
V002192PCAB	1988	1	baseline	PC
V002192PCAB	1989	1	baseline	PC
V002192PCAB	1990	1	baseline	PC
V002192PCAB	1991	1	baseline	PC
V002192PCAB	1992	1	baseline	PC
V002192PCAB	1993	1	baseline	PC
V002192PCAB	1994	1	baseline	PC
V002192PCAB	1995	1	baseline	PC
V002192PCAB	1996	1	baseline	PC
V002192PCAB	1997	1	baseline	PC
V002192PCAB	1998	1	baseline	PC
V002192PCAB	1999	1	baseline	PC
V002192PCAB	2000	2	baseline	PC
V002192PCAB	2001	1	baseline	PC
V002192PCAB	2002	1	baseline	PC
V002192PCAB	2003	1	baseline	PC
V002192PCAB	2004	1	baseline	PC
V002192PCAB	2005	1	baseline	PC
V002192PCAB	2006	1	baseline	PC
V002192PCAB	2007	1	baseline	PC
V002192PCAB	2008	1	baseline	PC
V002192PCAB	2009	1	baseline	PC
V002192PCAB	2010	1	baseline	PC
V002192PCAB	2011	2	baseline	PC
V002192PCAB	2012	1	baseline	PC
V002192PCAB	2013	1	baseline	PC
V002192PCAB	2014	1	baseline	PC
V002192PCAB	2015	1	baseline	PC
V002192PCAB	2016	1	baseline	PC
V002192PCAB	2017	1	baseline	PC
V002192PCAB	2018	1	baseline	PC
V002192PCAB	2019	1	baseline	PC
V002192PCAB	2020	1	baseline	PC
V002192PCAB	2040	1	ssp26	PC
V002192PCAB	2041	1	ssp26	PC
V002192PCAB	2042	1	ssp26	PC
V002192PCAB	2043	1	ssp26	PC
V002192PCAB	2044	1	ssp26	PC
V002192PCAB	2045	1	ssp26	PC
V002192PCAB	2046	1	ssp26	PC
V002192PCAB	2047	1	ssp26	PC
V002192PCAB	2048	1	ssp26	PC
V002192PCAB	2049	1	ssp26	PC
V002192PCAB	2050	1	ssp26	PC
V002192PCAB	2051	1	ssp26	PC
V002192PCAB	2052	1	ssp26	PC
V002192PCAB	2053	1	ssp26	PC
V002192PCAB	2054	1	ssp26	PC
V002192PCAB	2055	1	ssp26	PC
V002192PCAB	2056	1	ssp26	PC
V002192PCAB	2057	1	ssp26	PC
V002192PCAB	2058	1	ssp26	PC
V002192PCAB	2059	1	ssp26	PC
V002192PCAB	2060	1	ssp26	PC
V002192PCAB	2080	1	ssp26	PC
V002192PCAB	2081	1	ssp26	PC
V002192PCAB	2082	1	ssp26	PC
V002192PCAB	2083	1	ssp26	PC
V002192PCAB	2084	1	ssp26	PC
V002192PCAB	2085	1	ssp26	PC
V002192PCAB	2086	1	ssp26	PC
V002192PCAB	2087	1	ssp26	PC
V002192PCAB	2088	1	ssp26	PC
V002192PCAB	2089	1	ssp26	PC
V002192PCAB	2090	1	ssp26	PC
V002192PCAB	2091	1	ssp26	PC
V002192PCAB	2092	1	ssp26	PC
V002192PCAB	2093	1	ssp26	PC
V002192PCAB	2094	1	ssp26	PC
V002192PCAB	2095	1	ssp26	PC
V002192PCAB	2096	1	ssp26	PC
V002192PCAB	2097	1	ssp26	PC
V002192PCAB	2098	1	ssp26	PC
V002192PCAB	2099	1	ssp26	PC
V002192PCAB	2100	1	ssp26	PC
V002192PCAB	2040	1	ssp45	PC
V002192PCAB	2041	1	ssp45	PC
V002192PCAB	2042	1	ssp45	PC
V002192PCAB	2043	1	ssp45	PC
V002192PCAB	2044	1	ssp45	PC
V002192PCAB	2045	1	ssp45	PC
V002192PCAB	2046	1	ssp45	PC
V002192PCAB	2047	1	ssp45	PC
V002192PCAB	2048	1	ssp45	PC
V002192PCAB	2049	1	ssp45	PC
V002192PCAB	2050	1	ssp45	PC
V002192PCAB	2051	1	ssp45	PC
V002192PCAB	2052	1	ssp45	PC
V002192PCAB	2053	1	ssp45	PC
V002192PCAB	2054	1	ssp45	PC
V002192PCAB	2055	1	ssp45	PC
V002192PCAB	2056	1	ssp45	PC
V002192PCAB	2057	1	ssp45	PC
V002192PCAB	2058	1	ssp45	PC
V002192PCAB	2059	1	ssp45	PC
V002192PCAB	2060	1	ssp45	PC
V002192PCAB	2080	1	ssp45	PC
V002192PCAB	2081	1	ssp45	PC
V002192PCAB	2082	1	ssp45	PC
V002192PCAB	2083	1	ssp45	PC
V002192PCAB	2084	1	ssp45	PC
V002192PCAB	2085	1	ssp45	PC
V002192PCAB	2086	1	ssp45	PC
V002192PCAB	2087	1	ssp45	PC
V002192PCAB	2088	1	ssp45	PC
V002192PCAB	2089	1	ssp45	PC
V002192PCAB	2090	1	ssp45	PC
V002192PCAB	2091	1	ssp45	PC
V002192PCAB	2092	1	ssp45	PC
V002192PCAB	2093	1	ssp45	PC
V002192PCAB	2094	1	ssp45	PC
V002192PCAB	2095	1	ssp45	PC
V002192PCAB	2096	1	ssp45	PC
V002192PCAB	2097	1	ssp45	PC
V002192PCAB	2098	1	ssp45	PC
V002192PCAB	2099	1	ssp45	PC
V002192PCAB	2100	1	ssp45	PC
V002192PCAB	2040	1	ssp70	PC
V002192PCAB	2041	1	ssp70	PC
V002192PCAB	2042	1	ssp70	PC
V002192PCAB	2043	1	ssp70	PC
V002192PCAB	2044	1	ssp70	PC
V002192PCAB	2045	1	ssp70	PC
V002192PCAB	2046	1	ssp70	PC
V002192PCAB	2047	1	ssp70	PC
V002192PCAB	2048	1	ssp70	PC
V002192PCAB	2049	1	ssp70	PC
V002192PCAB	2050	1	ssp70	PC
V002192PCAB	2051	1	ssp70	PC
V002192PCAB	2052	1	ssp70	PC
V002192PCAB	2053	1	ssp70	PC
V002192PCAB	2054	1	ssp70	PC
V002192PCAB	2055	1	ssp70	PC
V002192PCAB	2056	1	ssp70	PC
V002192PCAB	2057	1	ssp70	PC
V002192PCAB	2058	1	ssp70	PC
V002192PCAB	2059	1	ssp70	PC
V002192PCAB	2060	1	ssp70	PC
V002192PCAB	2080	1	ssp70	PC
V002192PCAB	2081	1	ssp70	PC
V002192PCAB	2082	1	ssp70	PC
V002192PCAB	2083	1	ssp70	PC
V002192PCAB	2084	1	ssp70	PC
V002192PCAB	2085	1	ssp70	PC
V002192PCAB	2086	1	ssp70	PC
V002192PCAB	2087	1	ssp70	PC
V002192PCAB	2088	1	ssp70	PC
V002192PCAB	2089	1	ssp70	PC
V002192PCAB	2090	1	ssp70	PC
V002192PCAB	2091	1	ssp70	PC
V002192PCAB	2092	1	ssp70	PC
V002192PCAB	2093	1	ssp70	PC
V002192PCAB	2094	1	ssp70	PC
V002192PCAB	2095	1	ssp70	PC
V002192PCAB	2096	1	ssp70	PC
V002192PCAB	2097	1	ssp70	PC
V002192PCAB	2098	1	ssp70	PC
V002192PCAB	2099	1	ssp70	PC
V002192PCAB	2100	1	ssp70	PC
V002192PCAB	2040	1	ssp85	PC
V002192PCAB	2041	1	ssp85	PC
V002192PCAB	2042	1	ssp85	PC
V002192PCAB	2043	1	ssp85	PC
V002192PCAB	2044	1	ssp85	PC
V002192PCAB	2045	1	ssp85	PC
V002192PCAB	2046	1	ssp85	PC
V002192PCAB	2047	1	ssp85	PC
V002192PCAB	2048	1	ssp85	PC
V002192PCAB	2049	1	ssp85	PC
V002192PCAB	2050	1	ssp85	PC
V002192PCAB	2051	1	ssp85	PC
V002192PCAB	2052	1	ssp85	PC
V002192PCAB	2053	1	ssp85	PC
V002192PCAB	2054	1	ssp85	PC
V002192PCAB	2055	1	ssp85	PC
V002192PCAB	2056	1	ssp85	PC
V002192PCAB	2057	1	ssp85	PC
V002192PCAB	2058	1	ssp85	PC
V002192PCAB	2059	1	ssp85	PC
V002192PCAB	2060	1	ssp85	PC
V002192PCAB	2080	2	ssp85	PC
V002192PCAB	2081	2	ssp85	PC
V002192PCAB	2082	2	ssp85	PC
V002192PCAB	2083	2	ssp85	PC
V002192PCAB	2084	2	ssp85	PC
V002192PCAB	2085	2	ssp85	PC
V002192PCAB	2086	2	ssp85	PC
V002192PCAB	2087	2	ssp85	PC
V002192PCAB	2088	2	ssp85	PC
V002192PCAB	2089	2	ssp85	PC
V002192PCAB	2090	2	ssp85	PC
V002192PCAB	2091	2	ssp85	PC
V002192PCAB	2092	2	ssp85	PC
V002192PCAB	2093	2	ssp85	PC
V002192PCAB	2094	2	ssp85	PC
V002192PCAB	2095	2	ssp85	PC
V002192PCAB	2096	2	ssp85	PC
V002192PCAB	2097	2	ssp85	PC
V002192PCAB	2098	2	ssp85	PC
V002192PCAB	2099	2	ssp85	PC
V002192PCAB	2100	2	ssp85	PC
V002195PCAB	1962	1	baseline	PC
V002195PCAB	1963	1	baseline	PC
V002195PCAB	1964	1	baseline	PC
V002195PCAB	1965	1	baseline	PC
V002195PCAB	1966	1	baseline	PC
V002195PCAB	1967	1	baseline	PC
V002195PCAB	1968	1	baseline	PC
V002195PCAB	1969	1	baseline	PC
V002195PCAB	1970	1	baseline	PC
V002195PCAB	1971	1	baseline	PC
V002195PCAB	1972	1	baseline	PC
V002195PCAB	1973	1	baseline	PC
V002195PCAB	1974	1	baseline	PC
V002195PCAB	1975	1	baseline	PC
V002195PCAB	1976	1	baseline	PC
V002195PCAB	1977	1	baseline	PC
V002195PCAB	1978	1	baseline	PC
V002195PCAB	1979	1	baseline	PC
V002195PCAB	1980	2	baseline	PC
V002195PCAB	1981	1	baseline	PC
V002195PCAB	1982	1	baseline	PC
V002195PCAB	1983	2	baseline	PC
V002195PCAB	1984	1	baseline	PC
V002195PCAB	1985	2	baseline	PC
V002195PCAB	1986	1	baseline	PC
V002195PCAB	1987	1	baseline	PC
V002195PCAB	1988	1	baseline	PC
V002195PCAB	1989	1	baseline	PC
V002195PCAB	1990	1	baseline	PC
V002195PCAB	1991	1	baseline	PC
V002195PCAB	1992	1	baseline	PC
V002195PCAB	1993	1	baseline	PC
V002195PCAB	1994	2	baseline	PC
V002195PCAB	1995	1	baseline	PC
V002195PCAB	1996	1	baseline	PC
V002195PCAB	1997	1	baseline	PC
V002195PCAB	1998	1	baseline	PC
V002195PCAB	1999	1	baseline	PC
V002195PCAB	2000	2	baseline	PC
V002195PCAB	2001	1	baseline	PC
V002195PCAB	2002	1	baseline	PC
V002195PCAB	2003	1	baseline	PC
V002195PCAB	2004	1	baseline	PC
V002195PCAB	2005	1	baseline	PC
V002195PCAB	2006	1	baseline	PC
V002195PCAB	2007	1	baseline	PC
V002195PCAB	2008	1	baseline	PC
V002195PCAB	2009	1	baseline	PC
V002195PCAB	2010	1	baseline	PC
V002195PCAB	2011	1	baseline	PC
V002195PCAB	2012	1	baseline	PC
V002195PCAB	2013	1	baseline	PC
V002195PCAB	2014	1	baseline	PC
V002195PCAB	2015	1	baseline	PC
V002195PCAB	2016	1	baseline	PC
V002195PCAB	2017	1	baseline	PC
V002195PCAB	2018	1	baseline	PC
V002195PCAB	2019	1	baseline	PC
V002195PCAB	2020	1	baseline	PC
V002195PCAB	2040	1	ssp26	PC
V002195PCAB	2041	1	ssp26	PC
V002195PCAB	2042	1	ssp26	PC
V002195PCAB	2043	1	ssp26	PC
V002195PCAB	2044	1	ssp26	PC
V002195PCAB	2045	1	ssp26	PC
V002195PCAB	2046	1	ssp26	PC
V002195PCAB	2047	1	ssp26	PC
V002195PCAB	2048	1	ssp26	PC
V002195PCAB	2049	1	ssp26	PC
V002195PCAB	2050	1	ssp26	PC
V002195PCAB	2051	1	ssp26	PC
V002195PCAB	2052	1	ssp26	PC
V002195PCAB	2053	1	ssp26	PC
V002195PCAB	2054	1	ssp26	PC
V002195PCAB	2055	1	ssp26	PC
V002195PCAB	2056	1	ssp26	PC
V002195PCAB	2057	1	ssp26	PC
V002195PCAB	2058	1	ssp26	PC
V002195PCAB	2059	1	ssp26	PC
V002195PCAB	2060	1	ssp26	PC
V002195PCAB	2080	1	ssp26	PC
V002195PCAB	2081	1	ssp26	PC
V002195PCAB	2082	1	ssp26	PC
V002195PCAB	2083	1	ssp26	PC
V002195PCAB	2084	1	ssp26	PC
V002195PCAB	2085	1	ssp26	PC
V002195PCAB	2086	1	ssp26	PC
V002195PCAB	2087	1	ssp26	PC
V002195PCAB	2088	1	ssp26	PC
V002195PCAB	2089	1	ssp26	PC
V002195PCAB	2090	1	ssp26	PC
V002195PCAB	2091	1	ssp26	PC
V002195PCAB	2092	1	ssp26	PC
V002195PCAB	2093	1	ssp26	PC
V002195PCAB	2094	1	ssp26	PC
V002195PCAB	2095	1	ssp26	PC
V002195PCAB	2096	1	ssp26	PC
V002195PCAB	2097	1	ssp26	PC
V002195PCAB	2098	1	ssp26	PC
V002195PCAB	2099	1	ssp26	PC
V002195PCAB	2100	1	ssp26	PC
V002195PCAB	2040	1	ssp45	PC
V002195PCAB	2041	1	ssp45	PC
V002195PCAB	2042	1	ssp45	PC
V002195PCAB	2043	1	ssp45	PC
V002195PCAB	2044	1	ssp45	PC
V002195PCAB	2045	1	ssp45	PC
V002195PCAB	2046	1	ssp45	PC
V002195PCAB	2047	1	ssp45	PC
V002195PCAB	2048	1	ssp45	PC
V002195PCAB	2049	1	ssp45	PC
V002195PCAB	2050	1	ssp45	PC
V002195PCAB	2051	1	ssp45	PC
V002195PCAB	2052	1	ssp45	PC
V002195PCAB	2053	1	ssp45	PC
V002195PCAB	2054	1	ssp45	PC
V002195PCAB	2055	1	ssp45	PC
V002195PCAB	2056	1	ssp45	PC
V002195PCAB	2057	1	ssp45	PC
V002195PCAB	2058	1	ssp45	PC
V002195PCAB	2059	1	ssp45	PC
V002195PCAB	2060	2	ssp45	PC
V002195PCAB	2080	1	ssp45	PC
V002195PCAB	2081	1	ssp45	PC
V002195PCAB	2082	1	ssp45	PC
V002195PCAB	2083	1	ssp45	PC
V002195PCAB	2084	1	ssp45	PC
V002195PCAB	2085	1	ssp45	PC
V002195PCAB	2086	1	ssp45	PC
V002195PCAB	2087	1	ssp45	PC
V002195PCAB	2088	1	ssp45	PC
V002195PCAB	2089	1	ssp45	PC
V002195PCAB	2090	1	ssp45	PC
V002195PCAB	2091	1	ssp45	PC
V002195PCAB	2092	1	ssp45	PC
V002195PCAB	2093	1	ssp45	PC
V002195PCAB	2094	1	ssp45	PC
V002195PCAB	2095	1	ssp45	PC
V002195PCAB	2096	1	ssp45	PC
V002195PCAB	2097	1	ssp45	PC
V002195PCAB	2098	1	ssp45	PC
V002195PCAB	2099	1	ssp45	PC
V002195PCAB	2100	1	ssp45	PC
V002195PCAB	2040	1	ssp70	PC
V002195PCAB	2041	1	ssp70	PC
V002195PCAB	2042	1	ssp70	PC
V002195PCAB	2043	1	ssp70	PC
V002195PCAB	2044	1	ssp70	PC
V002195PCAB	2045	1	ssp70	PC
V002195PCAB	2046	1	ssp70	PC
V002195PCAB	2047	1	ssp70	PC
V002195PCAB	2048	1	ssp70	PC
V002195PCAB	2049	1	ssp70	PC
V002195PCAB	2050	1	ssp70	PC
V002195PCAB	2051	1	ssp70	PC
V002195PCAB	2052	1	ssp70	PC
V002195PCAB	2053	1	ssp70	PC
V002195PCAB	2054	1	ssp70	PC
V002195PCAB	2055	1	ssp70	PC
V002195PCAB	2056	1	ssp70	PC
V002195PCAB	2057	1	ssp70	PC
V002195PCAB	2058	1	ssp70	PC
V002195PCAB	2059	1	ssp70	PC
V002195PCAB	2060	2	ssp70	PC
V002195PCAB	2080	2	ssp70	PC
V002195PCAB	2081	2	ssp70	PC
V002195PCAB	2082	2	ssp70	PC
V002195PCAB	2083	2	ssp70	PC
V002195PCAB	2084	2	ssp70	PC
V002195PCAB	2085	2	ssp70	PC
V002195PCAB	2086	2	ssp70	PC
V002195PCAB	2087	2	ssp70	PC
V002195PCAB	2088	2	ssp70	PC
V002195PCAB	2089	2	ssp70	PC
V002195PCAB	2090	2	ssp70	PC
V002195PCAB	2091	2	ssp70	PC
V002195PCAB	2092	2	ssp70	PC
V002195PCAB	2093	2	ssp70	PC
V002195PCAB	2094	2	ssp70	PC
V002195PCAB	2095	2	ssp70	PC
V002195PCAB	2096	2	ssp70	PC
V002195PCAB	2097	2	ssp70	PC
V002195PCAB	2098	2	ssp70	PC
[truncated: 454,952 more rows]
