# Supplementary material for: Longer growing seasons will not offset growth loss in drought-prone temperate forests of Central-Southeast Europe
Source: Nat Commun. 2025 Oct 29;16:9535. doi: 10.1038/s41467-025-64568-8 (PMC12572185; doi:10.1038/s41467-025-64568-8)
Supplement: Supplementary file 4 — Source Data [file 41467_2025_64568_MOESM4_ESM.zip › SourceData/Supplementary_Fig14a.csv]

Month	Period	SSP	variant	Temp	Prec
1	1995-2014	baseline	cool	-6.492406738	80.00154315
2	1995-2014	baseline	cool	-6.030779904	72.17171234
3	1995-2014	baseline	cool	-2.008847686	78.02812609
4	1995-2014	baseline	cool	4.226780301	80.750969
5	1995-2014	baseline	cool	9.049551048	114.9897852
6	1995-2014	baseline	cool	12.30279037	129.6132976
7	1995-2014	baseline	cool	13.90606926	143.9956304
8	1995-2014	baseline	cool	13.59067852	120.2971291
9	1995-2014	baseline	cool	9.079822599	103.918359
10	1995-2014	baseline	cool	4.498968294	82.65937067
11	1995-2014	baseline	cool	-0.747471519	88.43028634
12	1995-2014	baseline	cool	-4.953786232	83.73256808
1	2040-2059	ssp1	cool	-5.266203373	83.21429237
2	2040-2059	ssp1	cool	-4.795320887	75.89308939
3	2040-2059	ssp1	cool	-0.869337273	83.77657318
4	2040-2059	ssp1	cool	5.205900812	85.90102661
5	2040-2059	ssp1	cool	10.15276063	117.3661614
6	2040-2059	ssp1	cool	13.74625781	126.7973069
7	2040-2059	ssp1	cool	15.75954999	137.3829901
8	2040-2059	ssp1	cool	15.65132362	113.2189054
9	2040-2059	ssp1	cool	10.80058334	104.2029456
10	2040-2059	ssp1	cool	5.630299715	83.23487443
11	2040-2059	ssp1	cool	0.350307383	89.3903621
12	2040-2059	ssp1	cool	-3.704779145	84.81259644
1	2080-2099	ssp1	cool	-4.921265841	83.94478994
2	2080-2099	ssp1	cool	-4.553244232	77.22367336
3	2080-2099	ssp1	cool	-0.66107764	85.9384925
4	2080-2099	ssp1	cool	5.422951766	86.77572754
5	2080-2099	ssp1	cool	10.38846865	115.1681853
6	2080-2099	ssp1	cool	13.87553738	129.3278669
7	2080-2099	ssp1	cool	15.8146448	139.0804669
8	2080-2099	ssp1	cool	15.5022616	115.7298119
9	2080-2099	ssp1	cool	10.68876721	103.2106682
10	2080-2099	ssp1	cool	5.901214639	82.29167551
11	2080-2099	ssp1	cool	0.397267073	90.44393411
12	2080-2099	ssp1	cool	-3.682384813	86.41700626
1	2040-2059	ssp2	cool	-4.907059817	81.37237522
2	2040-2059	ssp2	cool	-4.647588941	76.80398836
3	2040-2059	ssp2	cool	-0.581010285	82.38167991
4	2040-2059	ssp2	cool	5.397430282	83.55293176
5	2040-2059	ssp2	cool	10.28391259	118.505223
6	2040-2059	ssp2	cool	13.99087367	126.29024
7	2040-2059	ssp2	cool	15.98115698	133.6791231
8	2040-2059	ssp2	cool	15.74300461	112.7087946
9	2040-2059	ssp2	cool	11.09989438	103.8293696
10	2040-2059	ssp2	cool	6.088632008	82.5783485
11	2040-2059	ssp2	cool	0.694385374	86.89311398
12	2040-2059	ssp2	cool	-3.431029916	87.41524552
1	2080-2099	ssp2	cool	-4.01700886	86.01934245
2	2080-2099	ssp2	cool	-3.816537104	81.41591751
3	2080-2099	ssp2	cool	0.154837282	86.70773127
4	2080-2099	ssp2	cool	6.032206535	85.95693223
5	2080-2099	ssp2	cool	11.03444648	116.3037139
6	2080-2099	ssp2	cool	14.87851876	125.9984992
7	2080-2099	ssp2	cool	17.10424958	128.516264
8	2080-2099	ssp2	cool	16.94761073	108.3253506
9	2080-2099	ssp2	cool	12.20304813	95.80855352
10	2080-2099	ssp2	cool	6.944961213	82.13764671
11	2080-2099	ssp2	cool	1.335633935	91.92855797
12	2080-2099	ssp2	cool	-2.540848698	92.12955968
1	2040-2059	ssp3	cool	-4.426423128	84.47014794
2	2040-2059	ssp3	cool	-4.163259749	75.31886699
3	2040-2059	ssp3	cool	-0.36955881	81.8221385
4	2040-2059	ssp3	cool	5.518956641	81.97665397
5	2040-2059	ssp3	cool	10.29547573	116.8323776
6	2040-2059	ssp3	cool	14.15463663	125.1173715
7	2040-2059	ssp3	cool	16.02771304	131.3709192
8	2040-2059	ssp3	cool	15.8569129	113.3483019
9	2040-2059	ssp3	cool	11.37295108	98.55778163
10	2040-2059	ssp3	cool	6.144013045	79.99825457
11	2040-2059	ssp3	cool	0.807387143	90.36013171
12	2040-2059	ssp3	cool	-3.092969662	86.73144934
1	2080-2099	ssp3	cool	-2.641689875	84.43020643
2	2080-2099	ssp3	cool	-2.578011185	79.68950322
3	2080-2099	ssp3	cool	1.242093373	85.88077522
4	2080-2099	ssp3	cool	7.050911008	83.24131418
5	2080-2099	ssp3	cool	12.09925995	110.0231986
6	2080-2099	ssp3	cool	16.17217717	117.9086627
7	2080-2099	ssp3	cool	18.96144367	120.2672192
8	2080-2099	ssp3	cool	18.96580521	103.2262461
9	2080-2099	ssp3	cool	13.67932592	93.17400403
10	2080-2099	ssp3	cool	8.015951448	79.93463252
11	2080-2099	ssp3	cool	2.480429233	89.81380076
12	2080-2099	ssp3	cool	-1.313717123	91.87403372
1	2040-2059	ssp5	cool	-4.396836513	81.64289009
2	2040-2059	ssp5	cool	-4.231416594	77.31191659
3	2040-2059	ssp5	cool	-0.247221186	84.67545971
4	2040-2059	ssp5	cool	5.738189704	84.50195125
5	2040-2059	ssp5	cool	10.66361308	114.5905712
6	2040-2059	ssp5	cool	14.56476512	123.9059772
7	2040-2059	ssp5	cool	16.8701366	127.690443
8	2040-2059	ssp5	cool	16.76513709	107.805321
9	2040-2059	ssp5	cool	11.87482482	95.44401735
10	2040-2059	ssp5	cool	6.580926663	79.63683544
11	2040-2059	ssp5	cool	1.184143462	89.49860977
12	2040-2059	ssp5	cool	-2.977976298	87.33019988
1	2080-2099	ssp5	cool	-1.613686309	90.08528481
2	2080-2099	ssp5	cool	-1.379062105	82.51779031
3	2080-2099	ssp5	cool	1.872219635	88.60237248
4	2080-2099	ssp5	cool	7.678374014	82.84912319
5	2080-2099	ssp5	cool	13.0531492	108.1921131
6	2080-2099	ssp5	cool	17.45522459	105.8168898
7	2080-2099	ssp5	cool	20.44316366	107.2069322
8	2080-2099	ssp5	cool	20.72643793	87.44912831
9	2080-2099	ssp5	cool	15.41263698	86.94322785
10	2080-2099	ssp5	cool	9.780525228	78.97705475
11	2080-2099	ssp5	cool	3.792193977	90.18086807
12	2080-2099	ssp5	cool	-0.246554946	91.88773511
1	1995-2014	baseline	dry	-2.075053847	36.11609507
2	1995-2014	baseline	dry	0.082671993	36.09822103
3	1995-2014	baseline	dry	1.913547054	36.83004802
4	1995-2014	baseline	dry	6.718332648	42.84899857
5	1995-2014	baseline	dry	11.58220158	67.39980853
6	1995-2014	baseline	dry	14.6741789	78.44452935
7	1995-2014	baseline	dry	16.34895046	76.57689117
8	1995-2014	baseline	dry	15.64597453	58.45406897
9	1995-2014	baseline	dry	12.02902559	45.7522147
10	1995-2014	baseline	dry	8.040698316	36.05234226
11	1995-2014	baseline	dry	3.258161343	44.67496823
12	1995-2014	baseline	dry	-1.123235663	44.47309138
1	2040-2059	ssp1	dry	-0.848850481	39.32884429
2	2040-2059	ssp1	dry	1.31813101	39.81959808
3	2040-2059	ssp1	dry	3.053057467	42.5784951
4	2040-2059	ssp1	dry	7.697453159	47.99905618
5	2040-2059	ssp1	dry	12.68541115	69.77618469
6	2040-2059	ssp1	dry	16.11764635	75.62853866
7	2040-2059	ssp1	dry	18.20243119	69.96425093
8	2040-2059	ssp1	dry	17.70661962	51.37584522
9	2040-2059	ssp1	dry	13.74978633	46.03680131
10	2040-2059	ssp1	dry	9.172029737	36.62784603
11	2040-2059	ssp1	dry	4.355940246	45.63504399
12	2040-2059	ssp1	dry	0.125771423	45.55311974
1	2080-2099	ssp1	dry	-0.50391295	40.05934186
2	2080-2099	ssp1	dry	1.560207666	41.15018205
3	2080-2099	ssp1	dry	3.2613171	44.74041443
4	2080-2099	ssp1	dry	7.914504113	48.87375711
5	2080-2099	ssp1	dry	12.92111918	67.57820863
6	2080-2099	ssp1	dry	16.24692591	78.15909868
7	2080-2099	ssp1	dry	18.257526	71.6617277
8	2080-2099	ssp1	dry	17.5575576	53.88675173
9	2080-2099	ssp1	dry	13.6379702	45.04452396
10	2080-2099	ssp1	dry	9.442944661	35.6846471
11	2080-2099	ssp1	dry	4.402899935	46.68861599
12	2080-2099	ssp1	dry	0.148165756	47.15752957
1	2040-2059	ssp2	dry	-0.489706925	37.48692714
2	2040-2059	ssp2	dry	1.465862957	40.73049704
3	2040-2059	ssp2	dry	3.341384455	41.18360183
4	2040-2059	ssp2	dry	7.888982629	45.65096133
5	2040-2059	ssp2	dry	12.81656312	70.91524628
6	2040-2059	ssp2	dry	16.3622622	75.12147178
7	2040-2059	ssp2	dry	18.42403818	66.26038383
8	2040-2059	ssp2	dry	17.79830062	50.86573447
9	2040-2059	ssp2	dry	14.04909737	45.66322533
10	2040-2059	ssp2	dry	9.630362031	35.9713201
11	2040-2059	ssp2	dry	4.700018236	43.13779587
12	2040-2059	ssp2	dry	0.399520652	48.15576883
1	2080-2099	ssp2	dry	0.400344032	42.13389437
2	2080-2099	ssp2	dry	2.296914794	45.3424262
3	2080-2099	ssp2	dry	4.077232022	45.50965319
4	2080-2099	ssp2	dry	8.523758882	48.0549618
5	2080-2099	ssp2	dry	13.56709701	68.71373719
6	2080-2099	ssp2	dry	17.2499073	74.82973093
7	2080-2099	ssp2	dry	19.54713078	61.09752477
8	2080-2099	ssp2	dry	19.00290673	46.48229049
9	2080-2099	ssp2	dry	15.15225112	37.64240926
10	2080-2099	ssp2	dry	10.48669124	35.5306183
11	2080-2099	ssp2	dry	5.341266798	48.17323985
12	2080-2099	ssp2	dry	1.289701871	52.87008299
1	2040-2059	ssp3	dry	-0.009070237	40.58469986
2	2040-2059	ssp3	dry	1.950192149	39.24537568
3	2040-2059	ssp3	dry	3.55283593	40.62406043
4	2040-2059	ssp3	dry	8.010508988	44.07468354
5	2040-2059	ssp3	dry	12.82812626	69.24240091
6	2040-2059	ssp3	dry	16.52602516	73.94860333
7	2040-2059	ssp3	dry	18.47059425	63.95218003
8	2040-2059	ssp3	dry	17.91220891	51.50524177
9	2040-2059	ssp3	dry	14.32215407	40.39163737
10	2040-2059	ssp3	dry	9.685743068	33.39122616
11	2040-2059	ssp3	dry	4.813020006	46.6048136
12	2040-2059	ssp3	dry	0.737580906	47.47197265
1	2080-2099	ssp3	dry	1.775663016	40.54475835
2	2080-2099	ssp3	dry	3.535440713	43.6160119
3	2080-2099	ssp3	dry	5.164488113	44.68269715
4	2080-2099	ssp3	dry	9.542463355	45.33934375
5	2080-2099	ssp3	dry	14.63191048	62.43322193
6	2080-2099	ssp3	dry	18.54356571	66.73989452
7	2080-2099	ssp3	dry	21.40432487	52.84848003
8	2080-2099	ssp3	dry	21.02110122	41.38318595
9	2080-2099	ssp3	dry	16.62852891	35.00785977
10	2080-2099	ssp3	dry	11.55768147	33.32760411
11	2080-2099	ssp3	dry	6.486062096	46.05848264
12	2080-2099	ssp3	dry	2.516833446	52.61455703
1	2040-2059	ssp5	dry	0.020516378	37.757442
2	2040-2059	ssp5	dry	1.882035304	41.23842527
3	2040-2059	ssp5	dry	3.675173554	43.47738163
4	2040-2059	ssp5	dry	8.229742051	46.59998082
5	2040-2059	ssp5	dry	13.19626361	67.00059451
6	2040-2059	ssp5	dry	16.93615365	72.73720899
7	2040-2059	ssp5	dry	19.3130178	60.27170376
8	2040-2059	ssp5	dry	18.82043309	45.96226085
9	2040-2059	ssp5	dry	14.82402781	37.27787309
10	2040-2059	ssp5	dry	10.12265668	33.02980704
11	2040-2059	ssp5	dry	5.189776324	45.74329166
12	2040-2059	ssp5	dry	0.85257427	48.07072319
1	2080-2099	ssp5	dry	2.803666582	46.19983673
2	2080-2099	ssp5	dry	4.734389792	46.444299
3	2080-2099	ssp5	dry	5.794614375	47.4042944
4	2080-2099	ssp5	dry	10.16992636	44.94715277
5	2080-2099	ssp5	dry	15.58579973	60.60213645
6	2080-2099	ssp5	dry	19.82661313	54.64812161
7	2080-2099	ssp5	dry	22.88604486	39.78819298
8	2080-2099	ssp5	dry	22.78173393	25.60606818
9	2080-2099	ssp5	dry	18.36183997	28.77708359
10	2080-2099	ssp5	dry	13.32225525	32.37002634
11	2080-2099	ssp5	dry	7.797826839	46.42554996
12	2080-2099	ssp5	dry	3.583995622	52.62825842
1	1961-2020	baseline	mean	-4.057099015	59.83852479
2	1961-2020	baseline	mean	-2.986772308	54.31062564
3	1961-2020	baseline	mean	0.283769136	58.46982361
4	1961-2020	baseline	mean	5.14048144	62.24012583
5	1961-2020	baseline	mean	10.09636178	90.34131372
6	1961-2020	baseline	mean	13.51847559	105.6372511
7	1961-2020	baseline	mean	15.18107538	104.7581576
8	1961-2020	baseline	mean	14.7969175	91.24311168
9	1961-2020	baseline	mean	10.75293704	73.54081904
10	1961-2020	baseline	mean	6.269557983	64.35596782
11	1961-2020	baseline	mean	1.388176261	67.8490543
12	1961-2020	baseline	mean	-2.50255337	68.65713855
1	1995-2014	baseline	mean	-3.574810845	62.46409822
2	1995-2014	baseline	mean	-2.593654304	57.18547583
3	1995-2014	baseline	mean	0.405344057	65.65595188
4	1995-2014	baseline	mean	5.811772668	60.35574274
5	1995-2014	baseline	mean	10.8505477	95.12366836
6	1995-2014	baseline	mean	14.08304276	104.1744578
7	1995-2014	baseline	mean	15.82381647	120.5799341
8	1995-2014	baseline	mean	15.28138767	96.05389531
9	1995-2014	baseline	mean	10.61463597	84.19370118
10	1995-2014	baseline	mean	6.507288146	65.35374693
11	1995-2014	baseline	mean	1.888884973	66.21583269
12	1995-2014	baseline	mean	-2.646068815	65.2885747
1	2040-2059	ssp1	mean	-2.348607479	65.67684744
2	2040-2059	ssp1	mean	-1.358195287	60.90685288
3	2040-2059	ssp1	mean	1.54485447	71.40439896
4	2040-2059	ssp1	mean	6.790893179	65.50580035
5	2040-2059	ssp1	mean	11.95375728	97.50004453
6	2040-2059	ssp1	mean	15.52651021	101.3584672
7	2040-2059	ssp1	mean	17.6772972	113.9672938
8	2040-2059	ssp1	mean	17.34203277	88.97567156
9	2040-2059	ssp1	mean	12.33539671	84.47828779
10	2040-2059	ssp1	mean	7.638619567	65.92925069
11	2040-2059	ssp1	mean	2.986663876	67.17590845
12	2040-2059	ssp1	mean	-1.397061728	66.36860306
1	2080-2099	ssp1	mean	-2.003669948	66.40734501
2	2080-2099	ssp1	mean	-1.116118631	62.23743685
3	2080-2099	ssp1	mean	1.753114102	73.56631829
4	2080-2099	ssp1	mean	7.007944132	66.38050128
5	2080-2099	ssp1	mean	12.1894653	95.30206847
6	2080-2099	ssp1	mean	15.65578977	103.8890272
7	2080-2099	ssp1	mean	17.73239201	115.6647706
8	2080-2099	ssp1	mean	17.19297075	91.48657806
9	2080-2099	ssp1	mean	12.22358058	83.48601044
10	2080-2099	ssp1	mean	7.909534491	64.98605177
11	2080-2099	ssp1	mean	3.033623565	68.22948046
12	2080-2099	ssp1	mean	-1.374667396	67.97301289
1	2040-2059	ssp2	mean	-1.989463923	63.8349303
2	2040-2059	ssp2	mean	-1.21046334	61.81775185
3	2040-2059	ssp2	mean	1.833181457	70.00950569
4	2040-2059	ssp2	mean	6.982422649	63.1577055
5	2040-2059	ssp2	mean	12.08490924	98.63910612
6	2040-2059	ssp2	mean	15.77112606	100.8514003
7	2040-2059	ssp2	mean	17.89890419	110.2634267
8	2040-2059	ssp2	mean	17.43371376	88.46556081
9	2040-2059	ssp2	mean	12.63470775	84.10471182
10	2040-2059	ssp2	mean	8.09695186	65.27272476
11	2040-2059	ssp2	mean	3.330741866	64.67866033
12	2040-2059	ssp2	mean	-1.123312499	68.97125214
1	2080-2099	ssp2	mean	-1.099412966	68.48189752
2	2080-2099	ssp2	mean	-0.379411503	66.429681
3	2080-2099	ssp2	mean	2.569029025	74.33555705
4	2080-2099	ssp2	mean	7.617198902	65.56170597
5	2080-2099	ssp2	mean	12.83544313	96.43759703
6	2080-2099	ssp2	mean	16.65877116	100.5596594
7	2080-2099	ssp2	mean	19.02199679	105.1005677
8	2080-2099	ssp2	mean	18.63831988	84.08211683
9	2080-2099	ssp2	mean	13.7378615	76.08389575
10	2080-2099	ssp2	mean	8.953281065	64.83202296
11	2080-2099	ssp2	mean	3.971990428	69.71410432
12	2080-2099	ssp2	mean	-0.233131281	73.6855663
1	2040-2059	ssp3	mean	-1.508827235	66.93270302
2	2040-2059	ssp3	mean	-0.726134148	60.33263048
3	2040-2059	ssp3	mean	2.044632933	69.44996429
4	2040-2059	ssp3	mean	7.103949007	61.58142771
5	2040-2059	ssp3	mean	12.09647238	96.96626075
6	2040-2059	ssp3	mean	15.93488902	99.67853182
7	2040-2059	ssp3	mean	17.94546025	107.9552229
8	2040-2059	ssp3	mean	17.54762205	89.10506811
9	2040-2059	ssp3	mean	12.90776446	78.83312385
10	2040-2059	ssp3	mean	8.152332897	62.69263082
11	2040-2059	ssp3	mean	3.443743636	68.14567806
12	2040-2059	ssp3	mean	-0.785252246	68.28745596
1	2080-2099	ssp3	mean	0.275906018	66.8927615
2	2080-2099	ssp3	mean	0.859114416	64.70326671
3	2080-2099	ssp3	mean	3.656285115	73.50860101
4	2080-2099	ssp3	mean	8.635903375	62.84608792
5	2080-2099	ssp3	mean	13.90025661	90.15708177
6	2080-2099	ssp3	mean	17.95242957	92.46982301
7	2080-2099	ssp3	mean	20.87919088	96.85152292
8	2080-2099	ssp3	mean	20.65651436	78.98301228
9	2080-2099	ssp3	mean	15.21413929	73.44934626
10	2080-2099	ssp3	mean	10.0242713	62.62900877
11	2080-2099	ssp3	mean	5.116785726	67.59934711
12	2080-2099	ssp3	mean	0.994000294	73.43004034
1	2040-2059	ssp5	mean	-1.47924062	64.10544516
2	2040-2059	ssp5	mean	-0.794290993	62.32568008
3	2040-2059	ssp5	mean	2.166970557	72.3032855
4	2040-2059	ssp5	mean	7.32318207	64.10672499
5	2040-2059	ssp5	mean	12.46460973	94.72445435
6	2040-2059	ssp5	mean	16.34501751	98.46713749
7	2040-2059	ssp5	mean	18.78788381	104.2747467
8	2040-2059	ssp5	mean	18.45584624	83.56208718
9	2040-2059	ssp5	mean	13.40963819	75.71935958
10	2040-2059	ssp5	mean	8.589246514	62.3312117
11	2040-2059	ssp5	mean	3.820499954	67.28415612
12	2040-2059	ssp5	mean	-0.670258881	68.8862065
1	2080-2099	ssp5	mean	1.303909584	72.54783989
2	2080-2099	ssp5	mean	2.058063495	67.5315538
3	2080-2099	ssp5	mean	4.286411378	76.23019826
4	2080-2099	ssp5	mean	9.26336638	62.45389694
5	2080-2099	ssp5	mean	14.85414585	88.32599629
6	2080-2099	ssp5	mean	19.23547699	80.3780501
7	2080-2099	ssp5	mean	22.36091087	83.79123587
8	2080-2099	ssp5	mean	22.41714708	63.20589452
9	2080-2099	ssp5	mean	16.94745035	67.21857007
10	2080-2099	ssp5	mean	11.78884508	61.671431
11	2080-2099	ssp5	mean	6.428550469	67.96641442
12	2080-2099	ssp5	mean	2.061162471	73.44374173
