# Supplementary material for: Longer growing seasons will not offset growth loss in drought-prone temperate forests of Central-Southeast Europe
Source: Nat Commun. 2025 Oct 29;16:9535. doi: 10.1038/s41467-025-64568-8 (PMC12572185; doi:10.1038/s41467-025-64568-8)
Supplement: Supplementary file 4 — Source Data [file 41467_2025_64568_MOESM4_ESM.zip › SourceData/Supplementary_Fig14b.csv]

Year	SSP	Temp	Prec
1961	baseline	5.6947085	784.3729639
1962	baseline	4.309098197	872.1884646
1963	baseline	4.591323147	778.1489024
1964	baseline	4.756681141	881.2381544
1965	baseline	4.193836308	998.1874227
1966	baseline	5.652862871	1049.668486
1967	baseline	5.543926415	911.7321596
1968	baseline	5.184285688	875.4909149
1969	baseline	4.787826163	806.0763469
1970	baseline	4.70477543	1021.75358
1971	baseline	5.188859432	780.6814858
1972	baseline	5.209117359	833.3467049
1973	baseline	4.855104217	802.4967914
1974	baseline	5.402975621	1051.00732
1975	baseline	5.694847393	866.8543575
1976	baseline	4.693506615	894.2062908
1977	baseline	5.440719276	990.0194494
1978	baseline	4.475219894	918.6257769
1979	baseline	5.122804326	938.8848096
1980	baseline	4.063539992	1007.112375
1981	baseline	5.040232098	1040.103849
1982	baseline	5.594456161	769.4743021
1983	baseline	5.752945932	786.5117812
1984	baseline	4.75732101	873.0152795
1985	baseline	4.333838453	876.2910777
1986	baseline	5.104429616	851.2424363
1987	baseline	4.49279849	880.4487853
1988	baseline	5.439078818	926.0294357
1989	baseline	6.085298108	793.3264287
1990	baseline	6.013407206	779.4532847
1991	baseline	5.010208804	861.5781472
1992	baseline	6.054534794	817.7784491
1993	baseline	5.447914446	869.8273549
1994	baseline	6.681991269	885.9415049
1995	baseline	5.562572286	1045.591593
1996	baseline	4.456404469	915.3838435
1997	baseline	5.340481745	967.7762182
1998	baseline	5.82669128	1015.020792
1999	baseline	6.124765869	888.8082269
2000	baseline	6.757522237	859.764176
2001	baseline	5.739241843	1056.269072
2002	baseline	6.559242166	1053.787671
2003	baseline	5.953709392	703.0610122
2004	baseline	5.590285868	917.362734
2005	baseline	5.352504278	987.1347467
2006	baseline	6.006296216	896.0477203
2007	baseline	6.782132203	991.9705825
2008	baseline	6.652990532	912.9043783
2009	baseline	6.353428382	973.7442755
2010	baseline	5.45290684	1165.484943
2011	baseline	6.388238224	758.4232611
2012	baseline	6.340368693	873.3468255
2013	baseline	6.142972635	925.6969503
2014	baseline	7.370888937	945.3225738
2015	baseline	7.170308323	776.6797788
2016	baseline	6.582477241	954.9961571
2017	baseline	6.517886246	979.1727044
2018	baseline	7.295942337	846.541847
2019	baseline	7.398853302	919.6342851
2020	baseline	7.048720232	985.892081
2021	ssp1	6.950995454	965.1594152
2022	ssp1	6.950995454	965.1594152
2023	ssp1	6.950995454	965.1594152
2024	ssp1	6.950995454	965.1594152
2025	ssp1	6.950995454	965.1594152
2026	ssp1	6.950995454	965.1594152
2027	ssp1	6.950995454	965.1594152
2028	ssp1	6.950995454	965.1594152
2029	ssp1	6.950995454	965.1594152
2030	ssp1	6.950995454	965.1594152
2031	ssp1	6.950995454	965.1594152
2032	ssp1	6.950995454	965.1594152
2033	ssp1	6.950995454	965.1594152
2034	ssp1	6.950995454	965.1594152
2035	ssp1	6.950995454	965.1594152
2036	ssp1	6.950995454	965.1594152
2037	ssp1	6.950995454	965.1594152
2038	ssp1	6.950995454	965.1594152
2039	ssp1	6.950995454	965.1594152
2040	ssp1	7.391013397	949.2474267
2041	ssp1	7.391013397	949.2474267
2042	ssp1	7.391013397	949.2474267
2043	ssp1	7.391013397	949.2474267
2044	ssp1	7.391013397	949.2474267
2045	ssp1	7.391013397	949.2474267
2046	ssp1	7.391013397	949.2474267
2047	ssp1	7.391013397	949.2474267
2048	ssp1	7.391013397	949.2474267
2049	ssp1	7.391013397	949.2474267
2050	ssp1	7.391013397	949.2474267
2051	ssp1	7.391013397	949.2474267
2052	ssp1	7.391013397	949.2474267
2053	ssp1	7.391013397	949.2474267
2054	ssp1	7.391013397	949.2474267
2055	ssp1	7.391013397	949.2474267
2056	ssp1	7.391013397	949.2474267
2057	ssp1	7.391013397	949.2474267
2058	ssp1	7.391013397	949.2474267
2059	ssp1	7.391013397	949.2474267
2060	ssp1	7.594275875	954.8534613
2061	ssp1	7.594275875	954.8534613
2062	ssp1	7.594275875	954.8534613
2063	ssp1	7.594275875	954.8534613
2064	ssp1	7.594275875	954.8534613
2065	ssp1	7.594275875	954.8534613
2066	ssp1	7.594275875	954.8534613
2067	ssp1	7.594275875	954.8534613
2068	ssp1	7.594275875	954.8534613
2069	ssp1	7.594275875	954.8534613
2070	ssp1	7.594275875	954.8534613
2071	ssp1	7.594275875	954.8534613
2072	ssp1	7.594275875	954.8534613
2073	ssp1	7.594275875	954.8534613
2074	ssp1	7.594275875	954.8534613
2075	ssp1	7.594275875	954.8534613
2076	ssp1	7.594275875	954.8534613
2077	ssp1	7.594275875	954.8534613
2078	ssp1	7.594275875	954.8534613
2079	ssp1	7.594275875	954.8534613
2080	ssp1	7.51699656	959.6086013
2081	ssp1	7.51699656	959.6086013
2082	ssp1	7.51699656	959.6086013
2083	ssp1	7.51699656	959.6086013
2084	ssp1	7.51699656	959.6086013
2085	ssp1	7.51699656	959.6086013
2086	ssp1	7.51699656	959.6086013
2087	ssp1	7.51699656	959.6086013
2088	ssp1	7.51699656	959.6086013
2089	ssp1	7.51699656	959.6086013
2090	ssp1	7.51699656	959.6086013
2091	ssp1	7.51699656	959.6086013
2092	ssp1	7.51699656	959.6086013
2093	ssp1	7.51699656	959.6086013
2094	ssp1	7.51699656	959.6086013
2095	ssp1	7.51699656	959.6086013
2096	ssp1	7.51699656	959.6086013
2097	ssp1	7.51699656	959.6086013
2098	ssp1	7.51699656	959.6086013
2099	ssp1	7.51699656	959.6086013
2100	ssp1	7.51699656	959.6086013
2021	ssp2	7.102809993	954.2304116
2022	ssp2	7.102809993	954.2304116
2023	ssp2	7.102809993	954.2304116
2024	ssp2	7.102809993	954.2304116
2025	ssp2	7.102809993	954.2304116
2026	ssp2	7.102809993	954.2304116
2027	ssp2	7.102809993	954.2304116
2028	ssp2	7.102809993	954.2304116
2029	ssp2	7.102809993	954.2304116
2030	ssp2	7.102809993	954.2304116
2031	ssp2	7.102809993	954.2304116
2032	ssp2	7.102809993	954.2304116
2033	ssp2	7.102809993	954.2304116
2034	ssp2	7.102809993	954.2304116
2035	ssp2	7.102809993	954.2304116
2036	ssp2	7.102809993	954.2304116
2037	ssp2	7.102809993	954.2304116
2038	ssp2	7.102809993	954.2304116
2039	ssp2	7.102809993	954.2304116
2040	ssp2	7.645284923	940.0667363
2041	ssp2	7.645284923	940.0667363
2042	ssp2	7.645284923	940.0667363
2043	ssp2	7.645284923	940.0667363
2044	ssp2	7.645284923	940.0667363
2045	ssp2	7.645284923	940.0667363
2046	ssp2	7.645284923	940.0667363
2047	ssp2	7.645284923	940.0667363
2048	ssp2	7.645284923	940.0667363
2049	ssp2	7.645284923	940.0667363
2050	ssp2	7.645284923	940.0667363
2051	ssp2	7.645284923	940.0667363
2052	ssp2	7.645284923	940.0667363
2053	ssp2	7.645284923	940.0667363
2054	ssp2	7.645284923	940.0667363
2055	ssp2	7.645284923	940.0667363
2056	ssp2	7.645284923	940.0667363
2057	ssp2	7.645284923	940.0667363
2058	ssp2	7.645284923	940.0667363
2059	ssp2	7.645284923	940.0667363
2060	ssp2	8.160956723	941.457824
2061	ssp2	8.160956723	941.457824
2062	ssp2	8.160956723	941.457824
2063	ssp2	8.160956723	941.457824
2064	ssp2	8.160956723	941.457824
2065	ssp2	8.160956723	941.457824
2066	ssp2	8.160956723	941.457824
2067	ssp2	8.160956723	941.457824
2068	ssp2	8.160956723	941.457824
2069	ssp2	8.160956723	941.457824
2070	ssp2	8.160956723	941.457824
2071	ssp2	8.160956723	941.457824
2072	ssp2	8.160956723	941.457824
2073	ssp2	8.160956723	941.457824
2074	ssp2	8.160956723	941.457824
2075	ssp2	8.160956723	941.457824
2076	ssp2	8.160956723	941.457824
2077	ssp2	8.160956723	941.457824
2078	ssp2	8.160956723	941.457824
2079	ssp2	8.160956723	941.457824
2080	ssp2	8.524328011	945.3043718
2081	ssp2	8.524328011	945.3043718
2082	ssp2	8.524328011	945.3043718
2083	ssp2	8.524328011	945.3043718
2084	ssp2	8.524328011	945.3043718
2085	ssp2	8.524328011	945.3043718
2086	ssp2	8.524328011	945.3043718
2087	ssp2	8.524328011	945.3043718
2088	ssp2	8.524328011	945.3043718
2089	ssp2	8.524328011	945.3043718
2090	ssp2	8.524328011	945.3043718
2091	ssp2	8.524328011	945.3043718
2092	ssp2	8.524328011	945.3043718
2093	ssp2	8.524328011	945.3043718
2094	ssp2	8.524328011	945.3043718
2095	ssp2	8.524328011	945.3043718
2096	ssp2	8.524328011	945.3043718
2097	ssp2	8.524328011	945.3043718
2098	ssp2	8.524328011	945.3043718
2099	ssp2	8.524328011	945.3043718
2100	ssp2	8.524328011	945.3043718
2021	ssp3	7.001078787	936.8203793
2022	ssp3	7.001078787	936.8203793
2023	ssp3	7.001078787	936.8203793
2024	ssp3	7.001078787	936.8203793
2025	ssp3	7.001078787	936.8203793
2026	ssp3	7.001078787	936.8203793
2027	ssp3	7.001078787	936.8203793
2028	ssp3	7.001078787	936.8203793
2029	ssp3	7.001078787	936.8203793
2030	ssp3	7.001078787	936.8203793
2031	ssp3	7.001078787	936.8203793
2032	ssp3	7.001078787	936.8203793
2033	ssp3	7.001078787	936.8203793
2034	ssp3	7.001078787	936.8203793
2035	ssp3	7.001078787	936.8203793
2036	ssp3	7.001078787	936.8203793
2037	ssp3	7.001078787	936.8203793
2038	ssp3	7.001078787	936.8203793
2039	ssp3	7.001078787	936.8203793
2040	ssp3	7.846387751	929.9606978
2041	ssp3	7.846387751	929.9606978
2042	ssp3	7.846387751	929.9606978
2043	ssp3	7.846387751	929.9606978
2044	ssp3	7.846387751	929.9606978
2045	ssp3	7.846387751	929.9606978
2046	ssp3	7.846387751	929.9606978
2047	ssp3	7.846387751	929.9606978
2048	ssp3	7.846387751	929.9606978
2049	ssp3	7.846387751	929.9606978
2050	ssp3	7.846387751	929.9606978
2051	ssp3	7.846387751	929.9606978
2052	ssp3	7.846387751	929.9606978
2053	ssp3	7.846387751	929.9606978
2054	ssp3	7.846387751	929.9606978
2055	ssp3	7.846387751	929.9606978
2056	ssp3	7.846387751	929.9606978
2057	ssp3	7.846387751	929.9606978
2058	ssp3	7.846387751	929.9606978
2059	ssp3	7.846387751	929.9606978
2060	ssp3	8.833155618	912.7627079
2061	ssp3	8.833155618	912.7627079
2062	ssp3	8.833155618	912.7627079
2063	ssp3	8.833155618	912.7627079
2064	ssp3	8.833155618	912.7627079
2065	ssp3	8.833155618	912.7627079
2066	ssp3	8.833155618	912.7627079
2067	ssp3	8.833155618	912.7627079
2068	ssp3	8.833155618	912.7627079
2069	ssp3	8.833155618	912.7627079
2070	ssp3	8.833155618	912.7627079
2071	ssp3	8.833155618	912.7627079
2072	ssp3	8.833155618	912.7627079
2073	ssp3	8.833155618	912.7627079
2074	ssp3	8.833155618	912.7627079
2075	ssp3	8.833155618	912.7627079
2076	ssp3	8.833155618	912.7627079
2077	ssp3	8.833155618	912.7627079
2078	ssp3	8.833155618	912.7627079
2079	ssp3	8.833155618	912.7627079
2080	ssp3	9.847066413	903.5198996
2081	ssp3	9.847066413	903.5198996
2082	ssp3	9.847066413	903.5198996
2083	ssp3	9.847066413	903.5198996
2084	ssp3	9.847066413	903.5198996
2085	ssp3	9.847066413	903.5198996
2086	ssp3	9.847066413	903.5198996
2087	ssp3	9.847066413	903.5198996
2088	ssp3	9.847066413	903.5198996
2089	ssp3	9.847066413	903.5198996
2090	ssp3	9.847066413	903.5198996
2091	ssp3	9.847066413	903.5198996
2092	ssp3	9.847066413	903.5198996
2093	ssp3	9.847066413	903.5198996
2094	ssp3	9.847066413	903.5198996
2095	ssp3	9.847066413	903.5198996
2096	ssp3	9.847066413	903.5198996
2097	ssp3	9.847066413	903.5198996
2098	ssp3	9.847066413	903.5198996
2099	ssp3	9.847066413	903.5198996
2100	ssp3	9.847066413	903.5198996
2021	ssp5	7.22155981	940.3014479
2022	ssp5	7.22155981	940.3014479
2023	ssp5	7.22155981	940.3014479
2024	ssp5	7.22155981	940.3014479
2025	ssp5	7.22155981	940.3014479
2026	ssp5	7.22155981	940.3014479
2027	ssp5	7.22155981	940.3014479
2028	ssp5	7.22155981	940.3014479
2029	ssp5	7.22155981	940.3014479
2030	ssp5	7.22155981	940.3014479
2031	ssp5	7.22155981	940.3014479
2032	ssp5	7.22155981	940.3014479
2033	ssp5	7.22155981	940.3014479
2034	ssp5	7.22155981	940.3014479
2035	ssp5	7.22155981	940.3014479
2036	ssp5	7.22155981	940.3014479
2037	ssp5	7.22155981	940.3014479
2038	ssp5	7.22155981	940.3014479
2039	ssp5	7.22155981	940.3014479
2040	ssp5	8.201592007	918.0904953
2041	ssp5	8.201592007	918.0904953
2042	ssp5	8.201592007	918.0904953
2043	ssp5	8.201592007	918.0904953
2044	ssp5	8.201592007	918.0904953
2045	ssp5	8.201592007	918.0904953
2046	ssp5	8.201592007	918.0904953
2047	ssp5	8.201592007	918.0904953
2048	ssp5	8.201592007	918.0904953
2049	ssp5	8.201592007	918.0904953
2050	ssp5	8.201592007	918.0904953
2051	ssp5	8.201592007	918.0904953
2052	ssp5	8.201592007	918.0904953
2053	ssp5	8.201592007	918.0904953
2054	ssp5	8.201592007	918.0904953
2055	ssp5	8.201592007	918.0904953
2056	ssp5	8.201592007	918.0904953
2057	ssp5	8.201592007	918.0904953
2058	ssp5	8.201592007	918.0904953
2059	ssp5	8.201592007	918.0904953
2060	ssp5	9.548936043	893.2535465
2061	ssp5	9.548936043	893.2535465
2062	ssp5	9.548936043	893.2535465
2063	ssp5	9.548936043	893.2535465
2064	ssp5	9.548936043	893.2535465
2065	ssp5	9.548936043	893.2535465
2066	ssp5	9.548936043	893.2535465
2067	ssp5	9.548936043	893.2535465
2068	ssp5	9.548936043	893.2535465
2069	ssp5	9.548936043	893.2535465
2070	ssp5	9.548936043	893.2535465
2071	ssp5	9.548936043	893.2535465
2072	ssp5	9.548936043	893.2535465
2073	ssp5	9.548936043	893.2535465
2074	ssp5	9.548936043	893.2535465
2075	ssp5	9.548936043	893.2535465
2076	ssp5	9.548936043	893.2535465
2077	ssp5	9.548936043	893.2535465
2078	ssp5	9.548936043	893.2535465
2079	ssp5	9.548936043	893.2535465
2080	ssp5	11.08378667	864.7648229
2081	ssp5	11.08378667	864.7648229
2082	ssp5	11.08378667	864.7648229
2083	ssp5	11.08378667	864.7648229
2084	ssp5	11.08378667	864.7648229
2085	ssp5	11.08378667	864.7648229
2086	ssp5	11.08378667	864.7648229
2087	ssp5	11.08378667	864.7648229
2088	ssp5	11.08378667	864.7648229
2089	ssp5	11.08378667	864.7648229
2090	ssp5	11.08378667	864.7648229
2091	ssp5	11.08378667	864.7648229
2092	ssp5	11.08378667	864.7648229
2093	ssp5	11.08378667	864.7648229
2094	ssp5	11.08378667	864.7648229
2095	ssp5	11.08378667	864.7648229
2096	ssp5	11.08378667	864.7648229
2097	ssp5	11.08378667	864.7648229
2098	ssp5	11.08378667	864.7648229
2099	ssp5	11.08378667	864.7648229
2100	ssp5	11.08378667	864.7648229
