# Supplementary material for: Longer growing seasons will not offset growth loss in drought-prone temperate forests of Central-Southeast Europe
Source: Nat Commun. 2025 Oct 29;16:9535. doi: 10.1038/s41467-025-64568-8 (PMC12572185; doi:10.1038/s41467-025-64568-8)
Supplement: Supplementary file 4 — Source Data [file 41467_2025_64568_MOESM4_ESM.zip › SourceData/Supplementary_Fig14c.csv]

Month	Period	SSP	Variant	value
1	2040-2059	ssp1	Prec	3.149544975
2	2040-2059	ssp1	Prec	5.606056717
3	2040-2059	ssp1	Prec	3.887899413
4	2040-2059	ssp1	Prec	1.92645857
5	2040-2059	ssp1	Prec	6.087150645
6	2040-2059	ssp1	Prec	-2.384887435
7	2040-2059	ssp1	Prec	-4.661502409
8	2040-2059	ssp1	Prec	-6.866211751
9	2040-2059	ssp1	Prec	-0.841282674
10	2040-2059	ssp1	Prec	0.266421808
11	2040-2059	ssp1	Prec	1.216384593
12	2040-2059	ssp1	Prec	4.822349106
1	2080-2099	ssp1	Prec	3.943246791
2	2080-2099	ssp1	Prec	5.05196102
3	2080-2099	ssp1	Prec	7.910366411
4	2080-2099	ssp1	Prec	6.024758541
5	2080-2099	ssp1	Prec	0.178400103
6	2080-2099	ssp1	Prec	-0.285430666
7	2080-2099	ssp1	Prec	-4.915163468
8	2080-2099	ssp1	Prec	-4.567317244
9	2080-2099	ssp1	Prec	-0.707690735
10	2080-2099	ssp1	Prec	-0.36769516
11	2080-2099	ssp1	Prec	2.013647766
12	2080-2099	ssp1	Prec	2.684438188
1	2040-2059	ssp2	Prec	3.705274258
2	2040-2059	ssp2	Prec	5.368191431
3	2040-2059	ssp2	Prec	6.108844015
4	2040-2059	ssp2	Prec	3.83522242
5	2040-2059	ssp2	Prec	3.619150613
6	2040-2059	ssp2	Prec	-6.581359353
7	2040-2059	ssp2	Prec	-14.44631593
8	2040-2059	ssp2	Prec	-5.983095283
9	2040-2059	ssp2	Prec	-5.013995565
10	2040-2059	ssp2	Prec	0.827728848
11	2040-2059	ssp2	Prec	2.042801063
12	2040-2059	ssp2	Prec	5.330297742
1	2080-2099	ssp2	Prec	6.017799302
2	2080-2099	ssp2	Prec	9.24420517
3	2080-2099	ssp2	Prec	8.679605173
4	2080-2099	ssp2	Prec	5.205963231
5	2080-2099	ssp2	Prec	1.313928664
6	2080-2099	ssp2	Prec	-3.61479842
7	2080-2099	ssp2	Prec	-15.4793664
8	2080-2099	ssp2	Prec	-11.97177848
9	2080-2099	ssp2	Prec	-8.109805431
10	2080-2099	ssp2	Prec	-0.521723962
11	2080-2099	ssp2	Prec	3.498271624
12	2080-2099	ssp2	Prec	8.396991605
1	2040-2059	ssp3	Prec	4.402537001
2	2040-2059	ssp3	Prec	6.842357974
3	2040-2059	ssp3	Prec	5.743334489
4	2040-2059	ssp3	Prec	2.62512891
5	2040-2059	ssp3	Prec	-3.510115653
6	2040-2059	ssp3	Prec	-7.81865443
7	2040-2059	ssp3	Prec	-18.77881522
8	2040-2059	ssp3	Prec	-17.16352776
9	2040-2059	ssp3	Prec	-6.241793913
10	2040-2059	ssp3	Prec	1.864954809
11	2040-2059	ssp3	Prec	-0.209908289
12	2040-2059	ssp3	Prec	2.362130246
1	2080-2099	ssp3	Prec	4.42866328
2	2080-2099	ssp3	Prec	7.517790873
3	2080-2099	ssp3	Prec	7.85264913
4	2080-2099	ssp3	Prec	2.490345175
5	2080-2099	ssp3	Prec	-4.966586593
6	2080-2099	ssp3	Prec	-11.70463483
7	2080-2099	ssp3	Prec	-23.72841114
8	2080-2099	ssp3	Prec	-17.07088302
9	2080-2099	ssp3	Prec	-10.74435492
10	2080-2099	ssp3	Prec	-2.724738152
11	2080-2099	ssp3	Prec	1.383514417
12	2080-2099	ssp3	Prec	8.141465641
1	2040-2059	ssp5	Prec	7.270173659
2	2040-2059	ssp5	Prec	8.14538328
3	2040-2059	ssp5	Prec	7.636806368
4	2040-2059	ssp5	Prec	0.342738594
5	2040-2059	ssp5	Prec	-2.364708475
6	2040-2059	ssp5	Prec	-13.66148387
7	2040-2059	ssp5	Prec	-26.7914631
8	2040-2059	ssp5	Prec	-19.57690787
9	2040-2059	ssp5	Prec	-11.30130529
10	2040-2059	ssp5	Prec	-3.899545435
11	2040-2059	ssp5	Prec	0.927856455
12	2040-2059	ssp5	Prec	3.880922444
1	2080-2099	ssp5	Prec	10.08374167
2	2080-2099	ssp5	Prec	10.34607797
3	2080-2099	ssp5	Prec	10.57424638
4	2080-2099	ssp5	Prec	2.098154194
5	2080-2099	ssp5	Prec	-6.797672073
6	2080-2099	ssp5	Prec	-23.79640774
7	2080-2099	ssp5	Prec	-36.78869819
8	2080-2099	ssp5	Prec	-32.84800079
9	2080-2099	ssp5	Prec	-16.97513111
10	2080-2099	ssp5	Prec	-3.682315921
11	2080-2099	ssp5	Prec	1.75058173
12	2080-2099	ssp5	Prec	8.155167032
1	2040-2059	ssp1	Temp	1.534991135
2	2040-2059	ssp1	Temp	1.580771816
3	2040-2059	ssp1	Temp	1.420734161
4	2040-2059	ssp1	Temp	1.21465574
5	2040-2059	ssp1	Temp	1.308731942
6	2040-2059	ssp1	Temp	1.702350909
7	2040-2059	ssp1	Temp	1.992736377
8	2040-2059	ssp1	Temp	2.032330083
9	2040-2059	ssp1	Temp	1.678519715
10	2040-2059	ssp1	Temp	1.581689408
11	2040-2059	ssp1	Temp	1.145140005
12	2040-2059	ssp1	Temp	1.486472752
1	2080-2099	ssp1	Temp	1.571140897
2	2080-2099	ssp1	Temp	1.477535673
3	2080-2099	ssp1	Temp	1.347770045
4	2080-2099	ssp1	Temp	1.196171465
5	2080-2099	ssp1	Temp	1.338917599
6	2080-2099	ssp1	Temp	1.572747007
7	2080-2099	ssp1	Temp	1.908575541
8	2080-2099	ssp1	Temp	1.911583073
9	2080-2099	ssp1	Temp	1.608944609
10	2080-2099	ssp1	Temp	1.402246345
11	2080-2099	ssp1	Temp	1.144738592
12	2080-2099	ssp1	Temp	1.271401419
1	2040-2059	ssp2	Temp	1.998428891
2	2040-2059	ssp2	Temp	2.055230413
3	2040-2059	ssp2	Temp	1.807607444
4	2040-2059	ssp2	Temp	1.506196282
5	2040-2059	ssp2	Temp	1.692635798
6	2040-2059	ssp2	Temp	2.192323875
7	2040-2059	ssp2	Temp	2.823936184
8	2040-2059	ssp2	Temp	2.773409831
9	2040-2059	ssp2	Temp	2.428402308
10	2040-2059	ssp2	Temp	1.974236598
11	2040-2059	ssp2	Temp	1.904607454
12	2040-2059	ssp2	Temp	2.322279135
1	2080-2099	ssp2	Temp	2.475397878
2	2080-2099	ssp2	Temp	2.214242801
3	2080-2099	ssp2	Temp	2.163684968
4	2080-2099	ssp2	Temp	1.805426234
5	2080-2099	ssp2	Temp	1.984895433
6	2080-2099	ssp2	Temp	2.575728392
7	2080-2099	ssp2	Temp	3.198180323
8	2080-2099	ssp2	Temp	3.356932208
9	2080-2099	ssp2	Temp	3.123225528
10	2080-2099	ssp2	Temp	2.445992919
11	2080-2099	ssp2	Temp	2.083105455
12	2080-2099	ssp2	Temp	2.412937534
1	2040-2059	ssp3	Temp	2.95479531
2	2040-2059	ssp3	Temp	2.58645059
3	2040-2059	ssp3	Temp	2.262466979
4	2040-2059	ssp3	Temp	1.99689321
5	2040-2059	ssp3	Temp	2.44008065
6	2040-2059	ssp3	Temp	2.925666373
7	2040-2059	ssp3	Temp	3.730285781
8	2040-2059	ssp3	Temp	3.746540535
9	2040-2059	ssp3	Temp	3.27619849
10	2040-2059	ssp3	Temp	2.551175013
11	2040-2059	ssp3	Temp	2.356693389
12	2040-2059	ssp3	Temp	2.718434643
1	2080-2099	ssp3	Temp	3.850716863
2	2080-2099	ssp3	Temp	3.45276872
3	2080-2099	ssp3	Temp	3.250941058
4	2080-2099	ssp3	Temp	2.824130707
5	2080-2099	ssp3	Temp	3.049708907
6	2080-2099	ssp3	Temp	3.869386804
7	2080-2099	ssp3	Temp	5.05537441
8	2080-2099	ssp3	Temp	5.37512669
9	2080-2099	ssp3	Temp	4.599503321
10	2080-2099	ssp3	Temp	3.516983154
11	2080-2099	ssp3	Temp	3.227900753
12	2080-2099	ssp3	Temp	3.640069109
1	2040-2059	ssp5	Temp	3.353286657
2	2040-2059	ssp5	Temp	3.262335395
3	2040-2059	ssp5	Temp	2.884953029
4	2040-2059	ssp5	Temp	2.543602131
5	2040-2059	ssp5	Temp	2.934893662
6	2040-2059	ssp5	Temp	3.424903851
7	2040-2059	ssp5	Temp	4.81442135
8	2040-2059	ssp5	Temp	4.88770623
9	2040-2059	ssp5	Temp	4.221614087
10	2040-2059	ssp5	Temp	3.470132048
11	2040-2059	ssp5	Temp	2.950448388
12	2040-2059	ssp5	Temp	3.386749233
1	2080-2099	ssp5	Temp	4.878720429
2	2080-2099	ssp5	Temp	4.651717799
3	2080-2099	ssp5	Temp	3.881067321
4	2080-2099	ssp5	Temp	3.451593713
5	2080-2099	ssp5	Temp	4.00359815
6	2080-2099	ssp5	Temp	5.152434223
7	2080-2099	ssp5	Temp	6.537094402
8	2080-2099	ssp5	Temp	7.135759403
9	2080-2099	ssp5	Temp	6.332814382
10	2080-2099	ssp5	Temp	5.281556934
11	2080-2099	ssp5	Temp	4.539665496
12	2080-2099	ssp5	Temp	4.707231285
